# Supplementary material for: Nuclear Myosin 1 links genomic architecture to adipose tissue remodeling, metabolic inflammation and obesity in mice
Source: Cell Death Dis. 2026 Feb 26;17(1):270. doi: 10.1038/s41419-026-08525-3 (PMC13004839; doi:10.1038/s41419-026-08525-3)
Supplement: Supplementary file 5 — Supplemental table 1 [file 41419_2026_8525_MOESM5_ESM.xlsx]

## Sheet: KO_vs_WT
	Peak Score	Annotation	Detailed Annotation	Distance to TSS	Gene Alias	Gene Type	logFC	logCPM	LR	PValue	FDR	baseMean	log2FoldChange	lfcSE	pvalue	padj	gene	match	selected
nk_merged_macs3_64887	0	Intergenic	Intergenic	38816	Tspan29	protein-coding	0.647102	1.62556	34.2896	4.74916e-09	1.92466e-08	780.38	0.551241	0.174739	0.000563648	0.00183457	Cd9	FALSE	FALSE
nk_merged_macs3_5027	0	Intergenic	Intergenic	9236	2510044I10Rik|Emi1|Fbxo31	protein-coding	-0.973026	0.0943857	28.8035	8.01048e-08	2.81249e-07	157.601	1.16711	0.256039	6.17173e-07	5.2208e-06	Fbxo5	TRUE	FALSE
nk_merged_macs3_54402	0	Intergenic	Intergenic	-6658	1500001L03Rik|PeP|Pxp	protein-coding	-0.281843	2.9012	12.0016	0.00053154	0.00109204	153.221	-1.07266	0.917146	0.0107881	0.0234695	Fndc5	FALSE	FALSE
nk_merged_macs3_9392	0	Intergenic	B4A|SINE|B4	34776	2610016K11Rik|G6S	protein-coding	-0.35582	0.268645	4.61266	0.0317368	0.0474642	5984.33	-0.253046	0.129225	0.0325723	0.0608352	Gns	FALSE	FALSE
nk_merged_macs3_68526	0	Intergenic	Intergenic	-14943	2010204J23Rik|P2Y6	protein-coding	0.326317	0.618376	4.93477	0.0263216	0.0400168	39.2519	-1.1573	0.514972	0.00227117	0.00608639	P2ry6	TRUE	FALSE
nk_merged_macs3_47916	0	Intergenic	Intergenic	-70185	Mbnl|mKIAA0428	protein-coding	1.25266	0.846628	78.7647	6.99668e-19	6.71755e-18	1185.5	0.941934	0.135831	7.52538e-13	4.37188e-11	Mbnl1	FALSE	FALSE
nk_merged_macs3_61660	0	Intergenic	MLT1B|LTR|ERVL-MaLR	37415	2210410E06Rik|T-synthase	protein-coding	-0.363134	1.26711	8.86082	0.00291357	0.00528411	439.692	0.951914	0.191066	8.22377e-08	9.29979e-07	C1galt1	TRUE	FALSE
nk_merged_macs3_72368	0	Intergenic	Intergenic	-3981	D8Wsu38e|HO-1|HO1|Hemox|Hmox|Hsp32	protein-coding	0.305841	4.68377	24.0078	9.59464e-07	2.9398e-06	3037.31	-1.14633	0.123625	2.95271e-21	1.49185e-18	Hmox1	TRUE	FALSE
nk_merged_macs3_34969	0	Intergenic	L1MB7|LINE|L1	-32267	1-AGPAT 8|Agpat8|Alcat1|Gm91|Lycat	protein-coding	2.40831	3.08344	749.662	4.75333e-165	4.02662e-162	753.053	0.501381	0.1685	0.00120314	0.00351435	Lclat1	FALSE	FALSE
nk_merged_macs3_50450	0	Intergenic	Intergenic	-34476	SEC24	protein-coding	-0.232848	1.65205	4.53745	0.033161	0.0494005	1516.29	0.255523	0.131477	0.0391274	0.0710394	Sec24b	TRUE	FALSE
nk_merged_macs3_55132	0	Intergenic	Intergenic	-32543	Wnt-4	protein-coding	0.467263	-0.363483	5.35562	0.0206555	0.0320791	129.825	-1.81084	0.292029	4.86565e-11	1.60739e-09	Wnt4	TRUE	FALSE
nk_merged_macs3_599	0	Intergenic	Tigger17a|DNA|TcMar-Tigger	-28541	DER4|Fit-1|Ly84|ST2L|St2|St2-rs1|T1|T1/ST2	protein-coding	1.46795	-0.111816	58.6626	1.87162e-14	1.28824e-13	4194.96	1.67941	0.333483	2.42017e-08	3.3332e-07	Il1rl1	FALSE	TRUE
nk_merged_macs3_28457	0	Intergenic	Intergenic	107559	2310042P20Rik|D15Ertd682e	protein-coding	0.890266	0.872386	41.7715	1.02589e-10	4.97946e-10	213.675	0.567332	0.2253	0.00382958	0.00956	Rpap3	FALSE	FALSE
nk_merged_macs3_11968	0	Intergenic	Intergenic	-6291	B230343A10Rik|Gas7-cb	protein-coding	0.596898	3.636	69.4382	7.8846e-17	6.57195e-16	414.715	-0.629661	0.220313	0.00107546	0.00320031	Gas7	TRUE	FALSE
nk_merged_macs3_8565	0	Intergenic	MIR|SINE|MIR	-63874	4933436C10Rik|DIPP-2|DIPP2|DIPP2alpha|DIPP2beta|HDCMB47P	protein-coding	0.768583	1.16682	37.2259	1.05207e-09	4.57358e-09	1466.19	0.434286	0.130536	0.000457717	0.00153702	Nudt4	FALSE	FALSE
nk_merged_macs3_43018	0	Intergenic	Intergenic	-25443	D130027J01Rik	protein-coding	0.849532	-0.440363	16.6207	4.56495e-05	0.00011068	559.09	1.06892	0.170964	5.09467e-11	1.67033e-09	Sp3	FALSE	FALSE
nk_merged_macs3_43042	0	Intergenic	MER74B|LTR|ERVL	-11359	D2Ertd120e|WIP|Waspip	protein-coding	-1.08284	1.85493	101.946	5.70544e-24	7.48168e-23	491.701	0.529381	0.1715	0.0008318	0.00256557	Wipf1	TRUE	FALSE
nk_merged_macs3_72819	0	Intergenic	B2_Mm2|SINE|B2	11034	6720420I10Rik|Orc6l	protein-coding	-0.28983	3.63788	16.495	4.87789e-05	0.000117781	370.36	0.511759	0.178279	0.00170341	0.00474665	Orc6	TRUE	FALSE
nk_merged_macs3_43666	0	Intergenic	Intergenic	-48204	-	protein-coding	0.474766	-0.543402	4.89026	0.0270086	0.0409515	379.835	-0.404415	0.179753	0.012843	0.0273323	Fjx1	TRUE	FALSE
nk_merged_macs3_43863	0	Intergenic	Intergenic	-67239	9130007B12Rik|D2Ertd520e|LIN-7-C|LIN-7C|MALS-3|Veli3	protein-coding	-1.14618	0.0808354	38.276	6.14127e-10	2.74295e-09	634.619	0.978483	0.17242	1.99635e-09	3.80446e-08	Lin7c	TRUE	FALSE
nk_merged_macs3_58850	0	Intergenic	Intergenic	-14442	Ecm2|Sc1|hevin|mast9	protein-coding	0.907445	-0.00283943	25.1997	5.16906e-07	1.64045e-06	66.505	0.557042	0.374899	0.0356863	0.0656806	Sparcl1	FALSE	FALSE
nk_merged_macs3_14	0	Intergenic	Intergenic	-79479	2900055E04Rik|5930404L04Rik|Cc1|FIP200|LaXp180	protein-coding	-0.453389	0.50409	8.64136	0.00328615	0.00590568	839.071	0.915785	0.16357	3.99959e-09	7.06359e-08	Rb1cc1	TRUE	FALSE
nk_merged_macs3_5278	0	Intergenic	Intergenic	153779	1190004A11Rik|DREG|Gm222|Gpr126	protein-coding	-0.388331	3.52285	28.4623	9.55414e-08	3.32029e-07	478.594	0.608513	0.19722	0.000581427	0.00188536	Adgrg6	TRUE	FALSE
nk_merged_macs3_56475	0	Intergenic	Intergenic	-41627	Hsema-I|SEMA1|SemD|Semad|coll-1	protein-coding	1.24715	-0.513403	33.0949	8.77684e-09	3.44969e-08	1040.06	0.970593	0.140871	8.76681e-13	4.98292e-11	Sema3a	FALSE	FALSE
nk_merged_macs3_15198	0	Intergenic	Intergenic	-3130	2900089E13Rik|DNC|MUP1|TPC	protein-coding	-0.282929	2.80915	11.6352	0.000647138	0.00131251	273.161	-0.733947	0.208721	0.000104576	0.000426564	Slc25a19	FALSE	FALSE
nk_merged_macs3_4436	0	Intergenic	L1M5|LINE|L1	91572	1190008H24Rik|DispA	protein-coding	-0.534599	2.21249	31.3882	2.11259e-08	7.93376e-08	914.916	-0.681979	0.142287	4.67623e-07	4.1311e-06	Disp1	FALSE	FALSE
nk_merged_macs3_22407	0	Intergenic	Intergenic	39629	-	protein-coding	-0.838554	-0.430882	15.0594	0.00010418	0.000239311	11538	-0.263076	0.10925	0.0126911	0.0270534	Rps24	FALSE	FALSE
nk_merged_macs3_18149	0	Intergenic	ORR1D2|LTR|ERVL-MaLR	-57520	2610043M05Rik|2700063L20Rik|D12Bwg0916e	protein-coding	0.413232	1.21579	11.2656	0.000789555	0.00157971	970.4	0.340944	0.138036	0.0088986	0.0198431	Ppp2r5c	FALSE	FALSE
nk_merged_macs3_70384	0	Intergenic	Intergenic	47590	ELF-2|Epl5|Eplg5|Htk-L|LERK-5|Lerk5|NLERK-1	protein-coding	1.0348	2.3597	123.098	1.32745e-28	2.23957e-27	1139.96	0.40122	0.140122	0.0022181	0.00596136	Efnb2	FALSE	FALSE
nk_merged_macs3_13495	0	Intergenic	Intergenic	29413	DAGK6|DGK|DGK-epsilon	protein-coding	0.505969	2.16088	27.7515	1.37941e-07	4.70299e-07	155.541	0.410606	0.238512	0.0424648	0.0760906	Dgke	FALSE	FALSE
nk_merged_macs3_34989	0	Intergenic	Intergenic	-33904	0610033M06Rik	protein-coding	-0.416409	1.47122	13.0229	0.000307707	0.00065627	76.1687	-0.741831	0.349323	0.00653448	0.0151853	Galnt14	FALSE	FALSE
nk_merged_macs3_53600	0	Intergenic	Intergenic	-9001	2610528C18Rik	protein-coding	-0.230974	2.74364	7.56192	0.00596144	0.0102299	235.473	-1.02592	0.239263	2.43826e-06	1.66421e-05	Rab3b	FALSE	FALSE
nk_merged_macs3_60547	0	Intergenic	PB1D10|SINE|Alu	-1699	C330016E03Rik|S4D-SRCRB|SRCRB-S4D|Srcrb4d	protein-coding	0.943199	1.27666	58.9329	1.63141e-14	1.12849e-13	74.3267	-0.57533	0.339722	0.0248538	0.0483697	Ssc4d	TRUE	FALSE
nk_merged_macs3_3632	0	Intergenic	MTB_Mm-int|LTR|ERVL-MaLR	16403	5630401D24Rik|Eef1aknmt	protein-coding	-0.439852	0.172145	6.58047	0.0103104	0.0169559	703.833	-0.320989	0.154573	0.0262592	0.0507031	Mettl13	FALSE	FALSE
nk_merged_macs3_8591	0	Intergenic	RMER17A2|LTR|ERVK	108252	A430109M19Rik|B230358H09Rik|ZFYVE2	protein-coding	-0.513511	-0.221655	6.82653	0.00898135	0.0149369	644.87	1.07702	0.195998	3.23302e-09	5.86086e-08	Eea1	TRUE	FALSE
nk_merged_macs3_67628	0	Intergenic	Intergenic	-43739	1700026G02Rik|5730522G15Rik|5830460E08Rik|AKAP-13|AKAP-Lbc|BRX|Ht31|LBC|PROTO-LB|PROTO-LBC	protein-coding	0.43187	2.9383	28.5328	9.2123e-08	3.20661e-07	1414.42	0.646118	0.14453	2.34502e-06	1.60985e-05	Akap13	FALSE	FALSE
nk_merged_macs3_54511	0	Intergenic	Intergenic	-5669	2600002E23Rik|Peflin	protein-coding	0.343693	3.80748	24.4541	7.61017e-07	2.36316e-06	1732.5	-0.58681	0.139094	9.96782e-06	5.56829e-05	Pef1	TRUE	FALSE
nk_merged_macs3_58572	0	Intergenic	Intergenic	61075	2410002L03Rik|5830418D04Rik|L1mt	protein-coding	-0.285875	1.87685	7.68573	0.00556591	0.00960382	140.866	0.683429	0.266423	0.00245787	0.00653156	Mrpl1	TRUE	FALSE
nk_merged_macs3_29081	0	Intergenic	CpG	-6695	Hox-3.5	protein-coding	0.32808	4.21066	24.8692	6.13534e-07	1.93051e-06	42.1935	-0.646121	0.505394	0.0298719	0.056515	Hoxc4	TRUE	FALSE
nk_merged_macs3_11423	0	Intergenic	RMER6C|LTR|ERVK	50757	2610509F16Rik|2700079M14Rik	protein-coding	-1.34473	0.627226	73.5988	9.57208e-18	8.50339e-17	552.246	0.341727	0.164581	0.0239502	0.0468845	Mfap3	TRUE	FALSE
nk_merged_macs3_69877	0	Intergenic	Intergenic	-38320	-	protein-coding	1.29688	1.84136	145.866	1.38903e-33	2.98966e-32	1476.7	-0.639366	0.132723	4.2337e-07	3.78994e-06	Inpp5a	TRUE	TRUE
nk_merged_macs3_37707	0	Intergenic	URR1B|DNA|hAT-Charlie	-342821	C130092E12|Seb|mKIAA0437	protein-coding	0.592692	1.33194	24.5799	7.12918e-07	2.22315e-06	475.903	1.15845	0.180714	1.47532e-11	5.7151e-10	Setbp1	FALSE	FALSE
nk_merged_macs3_42214	0	Intergenic	Intergenic	-4348	4932702F08Rik|4933424A20Rik|D2Ertd624e	protein-coding	-0.229134	1.55824	4.17459	0.0410345	0.0599962	128.577	-0.576378	0.303179	0.0157443	0.0327379	Ttll11	FALSE	FALSE
nk_merged_macs3_63086	0	Intergenic	Intergenic	-10370	gCap39|mbh1	protein-coding	0.319938	2.96556	15.8932	6.70178e-05	0.00015846	6467.1	-0.656451	0.148825	2.97877e-06	1.97011e-05	Capg	TRUE	FALSE
nk_merged_macs3_80420	0	Intergenic	Intergenic	-126229	9430020A05Rik|ACS4|Facl4|Lacs4	protein-coding	0.951372	1.62751	72.6992	1.50999e-17	1.32042e-16	848.035	0.997546	0.155247	1.70353e-11	6.44569e-10	Acsl4	FALSE	FALSE
nk_merged_macs3_114	0	Intergenic	Intergenic	159217	bor	protein-coding	0.693449	1.73707	41.6711	1.07995e-10	5.23019e-10	169.751	0.806094	0.26043	0.000353354	0.00123007	Eya1	FALSE	FALSE
nk_merged_macs3_45365	0	Intergenic	Intergenic	-6661	FREAC10|Fkh3|Fkhl18	protein-coding	0.373659	3.30783	24.5817	7.12251e-07	2.22141e-06	250.664	-0.802502	0.214255	3.5942e-05	0.000168949	Foxs1	TRUE	FALSE
nk_merged_macs3_62125	0	Intergenic	Intergenic	-55035	4833423D12Rik|C920027I18Rik|caldesmon	protein-coding	0.482663	-0.631151	4.75806	0.0291614	0.0439474	17887.4	0.518606	0.113235	1.52122e-06	1.10739e-05	Cald1	FALSE	FALSE
nk_merged_macs3_16055	0	Intergenic	Intergenic	-99452	1110057K04Rik|mLDAH	protein-coding	1.55016	-0.921703	38.0309	6.96327e-10	3.09241e-09	929.479	-0.396086	0.140322	0.00282384	0.00735986	Ldah	TRUE	FALSE
nk_merged_macs3_61530	0	Intergenic	Intergenic	-58201	DLC2|GT650	protein-coding	1.72608	1.50915	204.552	2.12078e-46	7.67066e-45	369.137	0.438855	0.180636	0.00743245	0.0169691	Stard13	FALSE	FALSE
nk_merged_macs3_71797	0	Intergenic	Intergenic	-68055	-	protein-coding	-0.642648	3.12917	66.9227	2.82362e-16	2.25587e-15	162.096	1.01844	0.252375	7.85541e-06	4.54629e-05	Galnt7	TRUE	FALSE
nk_merged_macs3_46683	0	Intergenic	Intergenic	-11701	1600027N09Rik	protein-coding	-0.736819	0.416685	21.0056	4.57953e-06	1.28095e-05	140.947	0.563967	0.259865	0.00934827	0.0207392	Mrgbp	TRUE	FALSE
nk_merged_macs3_62234	0	Intergenic	Intergenic	-164870	A130082H20Rik|D430004I05Rik|TIF1|TIF1-alpha|TIF1alpha|Tif1a	protein-coding	0.451045	2.26301	23.1815	1.47409e-06	4.40872e-06	480.852	0.427891	0.169356	0.00614956	0.0144169	Trim24	FALSE	FALSE
nk_merged_macs3_1519	0	Intergenic	Intergenic	-48278	2610510B12Rik|Acs3|Facl3|LACS 3|Pro2194	protein-coding	1.91199	-0.74652	62.1727	3.14615e-15	2.30781e-14	477.831	0.860428	0.205297	5.00887e-06	3.07816e-05	Acsl3	FALSE	FALSE
nk_merged_macs3_30332	0	Intergenic	Intergenic	-19429	A630090P18|Ubxd7|mKIAA0794	protein-coding	-0.524918	0.915155	14.8653	0.00011547	0.000263591	516.529	0.64448	0.172802	5.28658e-05	0.000234678	Ubxn7	TRUE	FALSE
nk_merged_macs3_49398	0	Intergenic	B3|SINE|B2	-23800	Atpa-1	protein-coding	0.685124	0.593345	21.1523	4.24202e-06	1.19181e-05	9620.53	-0.368044	0.113256	0.000561338	0.0018298	Atp1a1	TRUE	FALSE
nk_merged_macs3_79328	0	Intergenic	Intergenic	-84570	2310075M16Rik|Tcte1l	protein-coding	-0.902291	0.653161	35.9439	2.03086e-09	8.56896e-09	539.509	0.66418	0.16974	2.44922e-05	0.000122282	Dynlt3	TRUE	FALSE
nk_merged_macs3_54870	0	Intergenic	B1_Mm|SINE|Alu	-8253	ARH2|Arh|Arh1|FHCB1|FHCB2	protein-coding	-0.467393	1.88576	20.4401	6.15257e-06	1.69057e-05	879.357	-0.853382	0.158234	1.40445e-08	2.09636e-07	Ldlrap1	FALSE	FALSE
nk_merged_macs3_27348	0	Intergenic	Intergenic	-5343	PNPLA9|iPLA(2)beta|iPLA2|iPLA2beta	protein-coding	-0.308853	2.66085	13.0176	0.000308579	0.00065792	857.81	-0.933081	0.157722	6.68224e-10	1.52322e-08	Pla2g6	FALSE	FALSE
nk_merged_macs3_29305	0	Intergenic	Intergenic	-11734	-	protein-coding	-0.653413	-0.233868	10.8112	0.00100886	0.00198187	210.364	-0.681757	0.228831	0.000754202	0.00235356	Mettl22	FALSE	FALSE
nk_merged_macs3_43104	0	Intergenic	Intergenic	-43807	Nrf2	protein-coding	0.554758	-0.135241	8.77013	0.00306203	0.00553181	1116.38	0.435388	0.165239	0.00405499	0.0100456	Nfe2l2	FALSE	FALSE
nk_merged_macs3_53219	0	Intergenic	Intergenic	-75086	2310009E04Rik	protein-coding	0.62072	2.36353	45.7066	1.37359e-11	7.30366e-11	45.1171	-0.712564	0.442583	0.0181782	0.0369988	Fggy	TRUE	FALSE
nk_merged_macs3_58145	0	Intergenic	Intergenic	-50352	1190017B18Rik	protein-coding	-0.339701	3.21502	19.6245	9.42526e-06	2.52365e-05	325.014	-0.44227	0.18379	0.00859557	0.0192399	Rasl11b	FALSE	FALSE
nk_merged_macs3_72499	0	Intergenic	Intergenic	-18696	4930431L18Rik|D8Ertd69e|mKIAA1046	protein-coding	0.75186	1.44175	41.6671	1.08216e-10	5.24058e-10	1357.47	0.985265	0.137061	8.89088e-14	6.53806e-12	Otud4	FALSE	FALSE
nk_merged_macs3_77918	0	Intergenic	(TTTG)n|Simple_repeat|Simple_repeat	-29392	Lccp|MASCOT|mKIAA0989	protein-coding	0.552327	0.188578	10.7369	0.00105022	0.00205698	4028.85	-0.295671	0.120228	0.0104357	0.0227712	Amotl2	TRUE	FALSE
nk_merged_macs3_62061	0	Intergenic	Intergenic	50070	Ly102|PC|PCLP-1|Pclp1|Podxl1	protein-coding	0.375247	2.46425	17.6685	2.62951e-05	6.59927e-05	126.79	-0.48131	0.279915	0.0327331	0.0610429	Podxl	TRUE	FALSE
nk_merged_macs3_60778	0	Intergenic	Intergenic	-12571	DMP-4|DMP4|GEF-CK|mKIAA4081	protein-coding	-0.715784	2.28611	57.5681	3.2648e-14	2.20012e-13	572.047	-0.893206	0.183343	1.91748e-07	1.91505e-06	Fam20c	FALSE	FALSE
nk_merged_macs3_4128	0	Intergenic	L4_C_Mam|LINE|RTE-X	33636	RP58|Zfp238|Znf238.|zfp-238	protein-coding	-0.860489	1.17131	45.0855	1.88616e-11	9.88736e-11	230.377	0.577735	0.217702	0.00261722	0.00688613	Zbtb18	TRUE	FALSE
nk_merged_macs3_77433	0	Intergenic	Lx8|LINE|L1	-7603	COX7AL|Cox7a3|CoxVIIa-L	protein-coding	-1.1142	-0.163209	30.7763	2.89556e-08	1.06975e-07	2360.8	-0.279462	0.127115	0.0216578	0.043051	Cox7a2	FALSE	FALSE
nk_merged_macs3_24680	0	Intergenic	PB1D10|SINE|Alu	-42696	5730435J12Rik|D15Wsu122e|D630005B22Rik|Doc-2|Doc2|p96	protein-coding	-0.189702	2.20588	4.0014	0.0454626	0.0658611	1113.76	0.283939	0.138217	0.0291076	0.055333	Dab2	TRUE	FALSE
nk_merged_macs3_21191	0	Intergenic	Intergenic	-16774	9230110L08Rik|D13Bwg1089e|RIP2|Rgnef|RhoGEF|Rhoip2|p190RhoGEF	protein-coding	-0.306639	1.63098	7.75614	0.00535302	0.00926848	529.05	-0.557729	0.173104	0.000464011	0.00155579	Arhgef28	FALSE	FALSE
nk_merged_macs3_47985	0	Intergenic	Intergenic	-203002	6030454K05Rik|CALLA|CD10|NEP|SFE	protein-coding	1.60891	0.387705	94.3264	2.67557e-22	3.18002e-21	103.59	0.741877	0.304302	0.00294416	0.00762915	Mme	FALSE	FALSE
nk_merged_macs3_33306	0	Intergenic	LTR41|LTR|ERVL	19826	D530049K22Rik|Wh|mWH	protein-coding	-0.321201	2.75553	14.6496	0.000129464	0.000293107	1142.83	-0.477312	0.145797	0.000529702	0.00174194	Wdr4	FALSE	FALSE
nk_merged_macs3_59868	0	Intergenic	Intergenic	-9530	Gm32672|MLC-2|MLC-2s/v|MLC-2v|Mlc2v|Mylpc	protein-coding	0.364589	-0.0322287	4.06468	0.0437889	0.0636449	58.9302	-0.363486	0.664773	0.00848828	0.0190325	Myl2	TRUE	FALSE
nk_merged_macs3_40715	0	Intergenic	Intergenic	74385	3110001A13Rik	protein-coding	0.390147	0.449762	6.34791	0.011752	0.0191262	913.52	0.264851	0.138837	0.0429061	0.0767546	Fam107b	FALSE	FALSE
nk_merged_macs3_28092	0	Intergenic	Intergenic	19847	5730592L21Rik	protein-coding	0.806087	3.41855	116.523	3.65137e-27	5.70579e-26	1125.14	-0.30073	0.146361	0.0290614	0.0552613	Creld2	TRUE	FALSE
nk_merged_macs3_76105	0	Intergenic	Intergenic	-9128	2810434I23Rik|KIP 2|KIP2	protein-coding	-1.1186	0.0938693	36.9531	1.21006e-09	5.22905e-09	92.391	-0.806966	0.350932	0.00335037	0.00851726	Cib2	FALSE	FALSE
nk_merged_macs3_61694	0	Intergenic	B4A|SINE|B4	-64150	Gm837	protein-coding	0.56203	3.36734	56.3992	5.91542e-14	3.90204e-13	398.384	0.476286	0.200834	0.00730618	0.0167307	Thsd7a	FALSE	FALSE
nk_merged_macs3_18617	0	Intergenic	Intergenic	-36785	2900024P20Rik|9630044M06|mKIAA0934	protein-coding	0.419211	3.69235	35.0681	3.18376e-09	1.31541e-08	347.175	0.539339	0.189992	0.00163347	0.00457723	Dip2c	FALSE	FALSE
nk_merged_macs3_52358	0	Intergenic	Intergenic	-55258	2210409B22Rik|4833416H08Rik|CHTL1|CTL1|Cdw92	protein-coding	0.195676	3.0778	6.22063	0.012627	0.0204297	269.861	0.387001	0.201883	0.0298727	0.056515	Slc44a1	FALSE	FALSE
nk_merged_macs3_45498	0	Intergenic	Intergenic	-47402	Merc	protein-coding	0.133274	4.26291	4.16315	0.0413124	0.0603791	4301.11	-0.583229	0.133918	5.23344e-06	3.19655e-05	Raly	TRUE	FALSE
nk_merged_macs3_8681	0	Intergenic	Intergenic	-165507	2810442I22Rik|E130111D10Rik|Pmca1	protein-coding	0.885289	2.9839	119.096	9.97792e-28	1.6079e-26	1281.51	0.84566	0.159636	1.81539e-08	2.61657e-07	Atp2b1	FALSE	FALSE
nk_merged_macs3_69555	0	Intergenic	MIR3|SINE|MIR	95572	2900055P10Rik|Brwd2|mKIAA1351	protein-coding	-0.777651	1.81837	53.3003	2.86267e-13	1.78007e-12	550.282	0.292117	0.157475	0.0456738	0.0807258	Wdr11	TRUE	FALSE
nk_merged_macs3_6533	0	Intergenic	Intergenic	-12415	P4ha	protein-coding	-0.189077	2.72711	5.03738	0.024806	0.0379277	1880.3	0.280757	0.126882	0.021094	0.0420623	P4ha1	TRUE	FALSE
nk_merged_macs3_52288	0	Intergenic	Intergenic	33613	ALK5|Alk-5|ESK2|TGFR-1|TbetaR-I|TbetaRI	protein-coding	-0.359129	0.691226	6.13747	0.0132346	0.0213279	450.04	0.893229	0.203509	1.49755e-06	1.09322e-05	Tgfbr1	TRUE	FALSE
nk_merged_macs3_17504	0	Intergenic	Intergenic	22157	2700012J19Rik|HE1	protein-coding	0.193177	2.9016	5.66108	0.0173454	0.027336	8053.77	-0.44719	0.12636	0.000202818	0.000762088	Npc2	TRUE	FALSE
nk_merged_macs3_46109	0	Intergenic	Intergenic	-14613	2010004N24Rik|MSulf-2|mKIAA1247	protein-coding	0.878075	0.714487	36.967	1.20148e-09	5.19282e-09	5342.5	-0.2271	0.114239	0.0340685	0.0631855	Sulf2	TRUE	FALSE
nk_merged_macs3_22152	0	Intergenic	MLT1E2|LTR|ERVL-MaLR	6541	2510008H07Rik	protein-coding	-0.691969	1.6528	38.977	4.28838e-10	1.94956e-09	13911	-0.730995	0.123837	1.36171e-09	2.75646e-08	Rpl15	FALSE	FALSE
nk_merged_macs3_42026	0	Intergenic	Intergenic	-13177	Gm349|mKIAA1993	protein-coding	-0.243247	3.07018	9.55315	0.00199607	0.0037229	189.229	0.612768	0.243576	0.00326483	0.00834082	Zbtb34	TRUE	FALSE
nk_merged_macs3_66513	0	Intergenic	IAPEY4_LTR|LTR|ERVK	-91846	2610511M17Rik	protein-coding	-0.493398	2.49488	30.6034	3.16542e-08	1.164e-07	1503.36	-0.601556	0.148051	1.47307e-05	7.88381e-05	Sipa1l3	FALSE	FALSE
nk_merged_macs3_60239	0	Intergenic	Intergenic	-114648	1190005N23Rik|6330437E22Rik|SWAP|Sfrs8|Srsf8	protein-coding	-1.15039	0.837217	63.3404	1.73905e-15	1.30095e-14	842.352	0.275833	0.146907	0.0365075	0.0669648	Sfswap	TRUE	FALSE
nk_merged_macs3_49117	0	Intergenic	RLTR13D6|LTR|ERVK	-11691	mVps45	protein-coding	-0.458489	4.29571	49.0724	2.46691e-12	1.40919e-11	348.163	-0.621176	0.195214	0.000484753	0.001617	Vps45	FALSE	FALSE
nk_merged_macs3_54560	0	Intergenic	Intergenic	-38526	E3|Stra13	protein-coding	-0.375002	0.629957	6.44672	0.0111157	0.0181667	447.615	-2.40341	0.220313	6.75636e-29	8.79408e-26	Laptm5	FALSE	FALSE
nk_merged_macs3_65225	0	Intergenic	Intergenic	-10695	I-8-09|TMP	protein-coding	-0.263141	3.21661	11.8112	0.000588766	0.00120178	6417.64	0.294558	0.11617	0.00844586	0.01897	Emp1	TRUE	FALSE
nk_merged_macs3_3049	0	Intergenic	B4A|SINE|B4	12136	Znf281	protein-coding	0.764782	0.0749262	18.9624	1.33319e-05	3.49377e-05	323.726	0.860039	0.212832	8.12911e-06	4.67972e-05	Zfp281	FALSE	FALSE
nk_merged_macs3_44491	0	Intergenic	Intergenic	-21099	Im	protein-coding	-0.921651	1.68134	68.5906	1.21177e-16	9.96207e-16	18.6568	0.545746	0.695608	0.0428872	0.0767419	Atp8b4	TRUE	FALSE
nk_merged_macs3_48860	0	Intergenic	Intergenic	-16672	S100E	protein-coding	1.06927	0.946167	61.9116	3.59233e-15	2.62065e-14	28.6596	-0.833615	0.667055	0.016951	0.0348499	S100a3	TRUE	FALSE
nk_merged_macs3_68790	0	Intergenic	Intergenic	-28547	70kDa	protein-coding	-0.716221	0.106063	16.1923	5.72266e-05	0.000136694	812.392	0.692837	0.167772	9.85319e-06	5.51847e-05	Swap70	TRUE	FALSE
nk_merged_macs3_48395	0	Intergenic	ORR1F|LTR|ERVL-MaLR	-25672	mKIAA0517|narf	protein-coding	1.01739	0.322018	38.575	5.269e-10	2.37312e-09	259.305	0.493877	0.205832	0.00686557	0.0158725	Trim2	FALSE	FALSE
nk_merged_macs3_56965	0	Intergenic	Intergenic	-8362	EB2|EB3|EBF3|RP3	protein-coding	-0.404134	2.80878	23.6065	1.18189e-06	3.57973e-06	549.413	-0.780558	0.165365	5.22777e-07	4.54431e-06	Mapre3	FALSE	TRUE
nk_merged_macs3_25492	0	Intergenic	Intergenic	29083	1110013I11Rik|14-3-3zeta	protein-coding	0.521264	4.83131	71.4377	2.86146e-17	2.45473e-16	3562.98	0.599886	0.125269	5.52062e-07	4.76186e-06	Ywhaz	FALSE	FALSE
nk_merged_macs3_48226	0	Intergenic	Intergenic	-16092	5830453M24Rik|CNRasGEF|Pdzgef1|RA-GEF-1|mKIAA0313|nRapGEP	protein-coding	-0.840829	4.68224	175.89	3.82768e-40	1.07969e-38	397.383	0.759368	0.184782	8.87473e-06	5.03765e-05	Rapgef2	TRUE	FALSE
nk_merged_macs3_49213	0	Intergenic	Intergenic	-6961	5730555N10Rik|Cnx40|Cx40|Cxni|Gja-5	protein-coding	0.602752	3.38793	65.1782	6.84224e-16	5.29305e-15	229.189	-0.720634	0.741328	0.0269564	0.0518034	Gja5	TRUE	FALSE
nk_merged_macs3_47491	0	Intergenic	Intergenic	15135	3110038E07Rik|PCDH68L	protein-coding	1.00158	0.277535	36.4123	1.5969e-09	6.80825e-09	876.873	0.417179	0.162314	0.00524465	0.0125625	Pcdh18	FALSE	FALSE
nk_merged_macs3_3757	0	Intergenic	B1F1|SINE|Alu	-27244	Creg	protein-coding	-0.61779	2.77723	53.874	2.13764e-13	1.34313e-12	391.34	-0.799512	0.184195	3.23422e-06	2.10905e-05	Creg1	FALSE	FALSE
nk_merged_macs3_44442	0	Intergenic	Intergenic	-34491	B430209H23|Fib-1|Tsk	protein-coding	0.928987	2.84613	123.589	1.03631e-28	1.76057e-27	14621.4	0.741689	0.162916	9.48718e-07	7.46585e-06	Fbn1	FALSE	FALSE
nk_merged_macs3_69529	0	Intergenic	Intergenic	26194	Bis|mg638	protein-coding	-0.167519	4.024	6.177	0.0129422	0.0208934	1835.16	-0.481222	0.158	0.00112479	0.00332205	Bag3	FALSE	FALSE
nk_merged_macs3_63782	0	Intergenic	Intergenic	83163	1010001J12Rik|2610005D18Rik|6030401D18Rik|SMX4|USS2	protein-coding	0.561417	-0.395048	7.55829	0.00597348	0.0102484	719.519	-0.408388	0.178226	0.012295	0.0262736	Lsm3	TRUE	FALSE
nk_merged_macs3_67970	0	Intergenic	Intergenic	22666	2210015O11Rik|Mesdc2|mKIAA0081|mesd|msd	protein-coding	-0.565805	1.41342	23.0532	1.57584e-06	4.69228e-06	1450.34	-0.405449	0.130916	0.00111993	0.00330918	Mesd	FALSE	FALSE
nk_merged_macs3_49493	0	Intergenic	PB1|SINE|Alu	82955	8030451N04Rik|Ecto|Tif1g	protein-coding	-0.479717	0.896774	12.3214	0.000447784	0.000930655	421.96	0.940521	0.189721	9.66373e-08	1.06941e-06	Trim33	TRUE	FALSE
nk_merged_macs3_40440	0	Intergenic	Intergenic	45016	1810028B20Rik|A630007B06Rik|Otg1	protein-coding	-0.761452	2.48016	71.0342	3.51088e-17	2.98859e-16	372.687	0.82122	0.211353	1.64193e-05	8.65237e-05	Ccdc186	TRUE	FALSE
nk_merged_macs3_12736	0	Intergenic	(CTGTG)n|Simple_repeat|Simple_repeat	-36613	1110001M19Rik|9530056D24Rik|PIG1|mKIAA1321	protein-coding	-0.231349	1.50182	4.12843	0.0421685	0.0615064	612.166	0.739059	0.164369	1.68067e-06	1.20771e-05	Nufip2	TRUE	FALSE
nk_merged_macs3_22269	0	Intergenic	Intergenic	9242	u-PA|uPA	protein-coding	0.716297	1.40634	37.1456	1.09628e-09	4.75755e-09	2344.65	-0.245751	0.124712	0.0392364	0.0711978	Plau	TRUE	FALSE
nk_merged_macs3_4731	0	Intergenic	Intergenic	-10600	LRG-21	protein-coding	-0.4243	2.76502	25.5369	4.33997e-07	1.38983e-06	122.606	-0.477167	0.292024	0.0368048	0.0674151	Atf3	FALSE	FALSE
nk_merged_macs3_4796	0	Intergenic	Intergenic	19689	-	protein-coding	-0.375047	0.389476	5.53099	0.0186825	0.0292468	281.993	0.518005	0.195989	0.00327408	0.00835753	Nek2	TRUE	FALSE
nk_merged_macs3_48873	0	Intergenic	Intergenic	-14812	Gm1020|S100A7L1|S100A7f|S100a15|S100a15a|S100a17l1	protein-coding	0.390993	1.54524	12.1205	0.000498698	0.00102908	118.314	-1.03514	0.308276	9.49591e-05	0.000393126	S100a7a	TRUE	FALSE
nk_merged_macs3_54750	0	Intergenic	Intergenic	-2632	14-3-3|Er|Mme1|Ywhas	protein-coding	1.30733	1.65044	133.797	6.05036e-31	1.15196e-29	1719.42	-1.39932	0.165757	4.33036e-18	1.04378e-15	Sfn	TRUE	TRUE
nk_merged_macs3_21236	0	Intergenic	Intergenic	-19077	5832424M12Rik	protein-coding	-0.709192	2.55095	63.9326	1.28751e-15	9.73358e-15	306.699	0.675649	0.204942	0.00024049	0.000881008	Fcho2	TRUE	FALSE
nk_merged_macs3_26854	0	Intergenic	MT2B|LTR|ERVL	-20260	Ly67|RIG-E|Sca-2|TSA-1|Tsa1	protein-coding	0.489642	3.77696	48.988	2.57529e-12	1.4687e-11	4767.26	-0.344231	0.139297	0.00862614	0.0193017	Ly6e	TRUE	FALSE
nk_merged_macs3_59442	0	Intergenic	CpG	-9418	0610033B08Rik|OTRPC4|Trp12|VR-OAC|VRL-2|VROAC	protein-coding	-0.491412	4.7547	62.0652	3.32277e-15	2.43182e-14	41.413	-0.716024	0.489106	0.0215739	0.0429039	Trpv4	FALSE	FALSE
nk_merged_macs3_58936	0	Intergenic	Intergenic	-112182	1110068L01Rik|BM-005|D5Ertd689e|Zep-2	protein-coding	-0.712696	1.22522	32.3954	1.25786e-08	4.85806e-08	391.051	0.991171	0.188622	1.92481e-08	2.75009e-07	Zfp644	TRUE	FALSE
nk_merged_macs3_60195	0	Intergenic	Intergenic	6402	2700054O04Rik|Rps27a|TI-225|Uba52|Ubb	protein-coding	-0.190784	6.66125	11.8403	0.000579638	0.00118414	10556.7	-0.813353	0.133407	3.04494e-10	7.63641e-09	Ubc	FALSE	FALSE
nk_merged_macs3_18010	0	Intergenic	Intergenic	18576	-	protein-coding	-0.638757	1.22181	26.1614	3.14034e-07	1.02366e-06	2840.52	-0.602503	0.124573	5.11356e-07	4.45801e-06	Glrx5	FALSE	FALSE
nk_merged_macs3_598	0	Intergenic	Intergenic	-36274	DER4|Fit-1|Ly84|ST2L|St2|St2-rs1|T1|T1/ST2	protein-coding	1.48997	2.39311	246.284	1.67691e-55	8.52501e-54	4194.96	1.67941	0.333483	2.42017e-08	3.3332e-07	Il1rl1	FALSE	TRUE
nk_merged_macs3_702	0	Intergenic	Lx8|LINE|L1	-164184	Col3a-1|Tsk-2|Tsk2	protein-coding	0.964817	0.664559	43.0714	5.27774e-11	2.63743e-10	10632.9	0.6962	0.348938	0.0088022	0.0196652	Col3a1	FALSE	FALSE
nk_merged_macs3_61437	0	Intergenic	Intergenic	-37450	6330406I15Rik|Awms3|MEDA-4|Meda4|mAWMS3	protein-coding	0.561155	1.58928	25.4295	4.58836e-07	1.46511e-06	57.4527	1.84753	0.438553	1.51815e-06	1.10578e-05	Medag	FALSE	FALSE
nk_merged_macs3_16180	0	Intergenic	Intergenic	34021	DBP-RB	protein-coding	-0.439564	1.84492	17.7394	2.53325e-05	6.374e-05	1866.63	0.471076	0.126236	9.48967e-05	0.000392992	Ddx1	TRUE	FALSE
nk_merged_macs3_45288	0	Intergenic	MLT1D|LTR|ERVL-MaLR	24514	2310046K01Rik|RFT2	protein-coding	-1.70774	-0.605996	46.1856	1.07564e-11	5.77895e-11	20.5931	-0.683899	0.683327	0.0331657	0.061731	Slc52a3	FALSE	FALSE
nk_merged_macs3_59706	0	Intergenic	ORR1E|LTR|ERVL-MaLR	-21610	1200009A02Rik|NPO	protein-coding	-0.529274	1.23548	18.2537	1.93346e-05	4.94791e-05	1117.66	-0.588975	0.145169	1.92347e-05	9.9499e-05	Rbm19	FALSE	FALSE
nk_merged_macs3_19192	0	Intergenic	Intergenic	-41918	FREAC3|Fkh1|Mf1|Mf4|ch|fkh-1|frkhda	protein-coding	0.705076	0.73629	24.4475	7.63626e-07	2.37089e-06	173.322	0.695778	0.261608	0.00173702	0.00482789	Foxc1	FALSE	FALSE
nk_merged_macs3_45335	0	Intergenic	Intergenic	-9043	D2Wsu140e|Idb1|bHLHb24	protein-coding	0.580324	3.86787	70.404	4.83226e-17	4.07674e-16	616.291	-1.09134	0.166806	1.02808e-11	4.18173e-10	Id1	TRUE	FALSE
nk_merged_macs3_68335	0	Intergenic	RMER21B|LTR|ERV1	-64375	-	protein-coding	-1.19937	-0.411379	29.4539	5.72627e-08	2.04267e-07	92.0286	-0.86402	0.337882	0.00176204	0.00488908	Wnt11	FALSE	TRUE
nk_merged_macs3_36937	0	Intergenic	Intergenic	-317602	4932417D18Rik|D430007A19Rik|Znf608	protein-coding	1.04073	2.76582	148.689	3.35404e-34	7.4052e-33	249.008	0.509164	0.20807	0.00564606	0.0133909	Zfp608	FALSE	FALSE
nk_merged_macs3_43554	0	Intergenic	Intergenic	-12414	C33|IA4|Kai1|Tspan27	protein-coding	-0.190795	2.59153	4.83596	0.0278721	0.0421512	419.189	-0.929815	0.199603	5.16507e-07	4.4999e-06	Cd82	FALSE	TRUE
nk_merged_macs3_35316	0	Intergenic	Intergenic	-34895	4833416M01Rik|4833416M07Rik|9530052P13Rik|Glk|MAPKKKK3|MEKKK 3|MEKKK3|RAB8IPL1	protein-coding	0.29446	1.88684	8.26126	0.00405	0.00716324	605.039	0.818763	0.170449	3.08453e-07	2.90089e-06	Map4k3	FALSE	FALSE
nk_merged_macs3_76411	0	Intergenic	Intergenic	-98223	2610028H22Rik|D930014N22Rik|Igdcc2	protein-coding	1.12175	2.24205	135.683	2.3401e-31	4.54994e-30	2013.14	0.24212	0.126324	0.0432489	0.0772676	Neo1	FALSE	FALSE
nk_merged_macs3_74980	0	Intergenic	L2|LINE|L2	20797	2810485I05Rik	protein-coding	-0.831608	2.20566	73.9247	8.11559e-18	7.2447e-17	225.796	0.98539	0.223398	1.46421e-06	1.07214e-05	Fam76b	TRUE	FALSE
nk_merged_macs3_16975	0	Intergenic	Intergenic	-27109	Actr11|Arp11	protein-coding	0.211529	4.74226	11.6214	0.000651988	0.00132191	1682.76	-0.619901	0.127583	4.04782e-07	3.66093e-06	Actr10	TRUE	FALSE
nk_merged_macs3_1275	0	Intergenic	MLTR25C|LTR|ERVK	113153	CTC85|CTCBF|Ku80|Ku86	protein-coding	1.38797	-0.222332	49.242	2.26254e-12	1.29705e-11	205.895	0.372112	0.213058	0.0449847	0.0797387	Xrcc5	FALSE	FALSE
nk_merged_macs3_711	0	Intergenic	Intergenic	-38283	1110014L14Rik	protein-coding	-0.225279	2.22701	5.70037	0.0169613	0.0267895	14264.2	0.636045	0.130847	3.21481e-07	3.01035e-06	Col5a2	TRUE	FALSE
nk_merged_macs3_71956	0	Intergenic	Intergenic	-88444	2210402M20Rik|SH2A	protein-coding	-1.40916	2.67691	247.396	9.59935e-56	4.91423e-54	45.4461	-0.984209	0.512173	0.00459022	0.0112031	Sh2d4a	FALSE	FALSE
nk_merged_macs3_80183	0	Intergenic	MLTR11A|LTR|ERVK	-18312	D830012I24Rik|Gm774	protein-coding	-1.11457	0.893449	61.871	3.66718e-15	2.67367e-14	86.816	0.683682	0.334511	0.00834181	0.0187752	Uprt	TRUE	FALSE
nk_merged_macs3_19674	0	Intergenic	Intergenic	52894	9430057C20Rik|Mir	protein-coding	0.220231	1.74462	4.28726	0.0383991	0.0564762	92.4507	0.562406	0.310175	0.0207385	0.0414516	Mylip	FALSE	FALSE
nk_merged_macs3_56858	0	Intergenic	Intergenic	-28372	1810013C12Rik|Insig-1	protein-coding	0.167681	4.07627	6.28928	0.012147	0.0197137	973.15	1.28816	0.15938	4.25879e-17	7.29374e-15	Insig1	FALSE	TRUE
nk_merged_macs3_52221	0	Intergenic	Intergenic	-14297	4632418E04Rik|Sas	protein-coding	-1.13158	3.17259	202.26	6.70979e-46	2.38295e-44	3840.24	-0.70132	0.135099	6.13491e-08	7.20686e-07	Nans	FALSE	FALSE
nk_merged_macs3_8960	0	Intergenic	Intergenic	-37618	A230053P19Rik|D130071N24Rik|DHHC-17|Hip14	protein-coding	-0.475585	1.61286	18.3145	1.87279e-05	4.80336e-05	214.24	0.880539	0.240468	4.03332e-05	0.000185855	Zdhhc17	TRUE	FALSE
nk_merged_macs3_18370	0	Intergenic	Intergenic	-10410	1110030M18Rik|UGPPase	protein-coding	-0.441522	3.39399	35.1898	2.99083e-09	1.23939e-08	227.493	-0.832661	0.237508	9.4302e-05	0.000390778	Nudt14	FALSE	FALSE
nk_merged_macs3_77703	0	Intergenic	Intergenic	-14198	2610101N10Rik|Sr140	protein-coding	-0.547204	0.661969	13.8053	0.00020276	0.000444735	746.379	0.960165	0.164432	6.72279e-10	1.52712e-08	U2surp	TRUE	FALSE
nk_merged_macs3_13733	0	Intergenic	Intergenic	-10830	Pcif1|TEF2	protein-coding	0.290357	5.52473	24.7356	6.57569e-07	2.06125e-06	1144.31	0.658344	0.143556	1.09104e-06	8.41287e-06	Spop	FALSE	FALSE
nk_merged_macs3_16200	0	Intergenic	Intergenic	-189931	TRB-2|TRB2	protein-coding	0.863301	2.91573	110.337	8.26849e-26	1.20372e-24	367.532	0.447647	0.187344	0.00856022	0.0191772	Trib2	FALSE	TRUE
nk_merged_macs3_51803	0	Intergenic	Intergenic	-7838	E030004N02Rik	protein-coding	0.171246	4.29027	6.91851	0.0085308	0.0142407	136.323	0.506112	0.297111	0.0289735	0.055116	Bach2	FALSE	FALSE
nk_merged_macs3_37530	0	Intergenic	Intergenic	64271	3110013K01Rik|EL|lipase|mEDL	protein-coding	0.782125	1.09276	36.948	1.21323e-09	5.24193e-09	405.301	0.373061	0.179337	0.0212609	0.0423656	Lipg	FALSE	FALSE
nk_merged_macs3_52360	0	Intergenic	Intergenic	-35701	2210409B22Rik|4833416H08Rik|CHTL1|CTL1|Cdw92	protein-coding	1.96404	0.434421	137.573	9.0342e-32	1.78721e-30	269.861	0.387001	0.201883	0.0298727	0.056515	Slc44a1	FALSE	FALSE
nk_merged_macs3_30075	0	Intergenic	Intergenic	-84209	Ket|P51/P63|P63|P73l|Tp63|Trp53rp1	protein-coding	1.84845	-0.65076	62.3251	2.91195e-15	2.1405e-14	72.3126	-1.04821	0.36512	0.0004745	0.0015885	Trp63	TRUE	TRUE
nk_merged_macs3_70391	0	Intergenic	(CAGC)n|Simple_repeat|Simple_repeat	-145785	9430010O03Rik|C130008N12	protein-coding	-1.02488	0.0861085	31.3674	2.13539e-08	8.01529e-08	450.595	1.12825	0.179509	3.68805e-11	1.26659e-09	Arglu1	TRUE	FALSE
nk_merged_macs3_31780	0	Intergenic	Intergenic	75453	2310069J12Rik|ANKK2|Ankrd3|DIk|PKK|RIP4	protein-coding	-0.49327	1.89561	22.8557	1.74631e-06	5.17018e-06	32.631	-1.03341	0.572545	0.00541573	0.0129247	Ripk4	FALSE	FALSE
nk_merged_macs3_68788	0	Intergenic	Intergenic	42587	Wee1A	protein-coding	-0.270746	5.45746	21.2397	4.05291e-06	1.14131e-05	180.723	0.475896	0.230587	0.0164004	0.0338729	Wee1	TRUE	FALSE
nk_merged_macs3_72366	0	Intergenic	Intergenic	-21904	D8Wsu38e|HO-1|HO1|Hemox|Hmox|Hsp32	protein-coding	0.263794	4.77495	18.1856	2.00388e-05	5.11414e-05	3037.31	-1.14633	0.123625	2.95271e-21	1.49185e-18	Hmox1	TRUE	FALSE
nk_merged_macs3_22852	0	Intergenic	Intergenic	116962	1700012P13Rik|2900054P12Rik|Fam190b|Gcap14	protein-coding	1.16031	1.04366	76.6561	2.03481e-18	1.89201e-17	609.073	0.895243	0.177902	7.13776e-08	8.22169e-07	Ccser2	FALSE	FALSE
nk_merged_macs3_39541	0	Intergenic	MLT1F|LTR|ERVL-MaLR	-6952	Fad24	protein-coding	0.689415	-0.368103	11.5576	0.000674722	0.00136453	256.13	0.813114	0.21016	2.2733e-05	0.000114865	Noc3l	FALSE	TRUE
nk_merged_macs3_65302	0	Intergenic	Intergenic	45144	-	protein-coding	1.05287	0.321987	41.1951	1.37767e-10	6.59782e-10	903.402	0.704077	0.14837	5.22631e-07	4.54431e-06	Eps8	FALSE	FALSE
nk_merged_macs3_60130	0	Intergenic	Intergenic	37729	D930038J03Rik|ZFOC1|Znf664	protein-coding	-0.185313	3.94959	7.40727	0.0064961	0.0110721	742.673	0.541186	0.151334	0.000139472	0.000549647	Zfp664	TRUE	FALSE
nk_merged_macs3_56704	0	Intergenic	MTE2a|LTR|ERVL-MaLR	17730	1110020J08Rik|Tom7	protein-coding	-0.620522	2.90887	57.3448	3.65722e-14	2.45327e-13	996.229	-0.33046	0.147438	0.0170968	0.0350775	Tomm7	FALSE	FALSE
nk_merged_macs3_17230	0	Intergenic	MLT1B|LTR|ERVL-MaLR	237812	-	protein-coding	1.25272	1.43787	110.198	8.86919e-26	1.28837e-24	481.797	0.703179	0.171886	1.17389e-05	6.45516e-05	Fut8	FALSE	FALSE
nk_merged_macs3_1484	0	Intergenic	Intergenic	300627	Pax-3|Sp|Splchl2|splotch	protein-coding	-0.472801	0.562901	9.74827	0.00179491	0.00337328	177.371	0.734617	0.32207	0.00374189	0.00937164	Pax3	TRUE	FALSE
nk_merged_macs3_12970	0	Intergenic	Intergenic	-11639	4732497O03Rik|HCA66	protein-coding	-0.272164	3.64669	14.6046	0.000132592	0.000299632	554.395	0.572147	0.160706	0.000132102	0.00052342	Utp6	TRUE	FALSE
nk_merged_macs3_30099	0	Intergenic	RLTR34B_MM|LTR|ERVK	95006	-	protein-coding	-1.90673	-1.56814	23.0846	1.55029e-06	4.62133e-06	97.7296	0.73436	0.308584	0.0036643	0.00920033	Cldn1	TRUE	FALSE
nk_merged_macs3_59869	0	Intergenic	Intergenic	-3803	Gm32672|MLC-2|MLC-2s/v|MLC-2v|Mlc2v|Mylpc	protein-coding	-0.521189	3.4095	49.0498	2.49547e-12	1.425e-11	58.9302	-0.363486	0.664773	0.00848828	0.0190325	Myl2	FALSE	FALSE
nk_merged_macs3_2952	0	Intergenic	Intergenic	-60147	CRP1|Csrp	protein-coding	0.701327	2.22014	54.3265	1.69792e-13	1.07626e-12	24361.7	-1.00447	0.128016	9.34699e-16	1.20656e-13	Csrp1	TRUE	FALSE
nk_merged_macs3_51117	0	Intergenic	Intergenic	470364	1110049N09Rik|4921517B04Rik|C630030B20|mTTLL7	protein-coding	0.350979	0.92738	6.87793	0.00872665	0.014544	158.278	0.411799	0.235735	0.0394557	0.0715458	Ttll7	FALSE	FALSE
nk_merged_macs3_18340	0	Intergenic	MTD|LTR|ERVL-MaLR	-19698	Kiaa0284|mKIAA0284	protein-coding	-0.209325	1.88391	4.14926	0.0416526	0.0608201	3954.68	-0.593864	0.119572	2.45505e-07	2.3847e-06	Cep170b	FALSE	FALSE
nk_merged_macs3_80055	0	Intergenic	Intergenic	-13724	Pc52|Tap42|p52	protein-coding	-0.433977	1.88906	17.7102	2.57238e-05	6.46619e-05	621.822	-0.290675	0.149078	0.038014	0.0692887	Igbp1	FALSE	FALSE
nk_merged_macs3_43102	0	Intergenic	Intergenic	-27002	Nrf2	protein-coding	0.312454	2.04875	10.0808	0.00149826	0.00285748	1116.38	0.435388	0.165239	0.00405499	0.0100456	Nfe2l2	FALSE	FALSE
nk_merged_macs3_243	0	Intergenic	MTEa|LTR|ERVL-MaLR	63743	2310061N19Rik	protein-coding	-0.187579	2.26233	4.02597	0.044805	0.0649938	883.56	0.773725	0.15553	1.29141e-07	1.37216e-06	Phf3	TRUE	FALSE
nk_merged_macs3_73965	0	Intergenic	RLTR10C|LTR|ERVK	12185	0610007A03Rik|Hsp25	protein-coding	-0.777147	0.817458	29.9913	4.33992e-08	1.57006e-07	1945.2	-0.484258	0.126319	6.27786e-05	0.000273195	Hsbp1	FALSE	FALSE
nk_merged_macs3_21875	0	Intergenic	Intergenic	290823	4930423F13Rik	protein-coding	0.171414	2.98624	4.60995	0.0317869	0.0475339	1203.67	0.611518	0.134134	1.77285e-06	1.2651e-05	Nnt	FALSE	FALSE
nk_merged_macs3_1812	0	Intergenic	B3A|SINE|B2	-10094	6430706D22Rik|A730008H23Rik|C330011F01Rik|Gm975|Mfleg1	protein-coding	-0.288397	4.0182	18.2336	1.954e-05	4.99588e-05	1401.38	0.614348	0.142337	5.02076e-06	3.08401e-05	Hjurp	TRUE	FALSE
nk_merged_macs3_66313	0	Intergenic	Intergenic	-5412	1110032C13Rik|Sei-1|Sei1|TRIP-Br1	protein-coding	-0.268854	4.58626	18.1104	2.08463e-05	5.30828e-05	1359.33	-0.870118	0.168023	5.90018e-08	6.98153e-07	Sertad1	FALSE	FALSE
nk_merged_macs3_18656	0	Intergenic	Intergenic	-9211	B130016L12Rik	protein-coding	-0.748281	-0.25735	13.7977	0.000203583	0.000446443	1166.32	0.375181	0.138912	0.00406202	0.0100573	Heatr1	TRUE	FALSE
nk_merged_macs3_15848	0	Intergenic	MuRRS-int|LTR|ERV1	-21959	MLCR	protein-coding	0.259665	3.7715	13.8497	0.000198024	0.000435188	128.527	-0.44496	0.282761	0.0477632	0.0837964	Cbr2	TRUE	FALSE
nk_merged_macs3_39779	0	Intergenic	Intergenic	13205	Mfrn2|Mrs3/4	protein-coding	-0.43946	1.03424	11.2585	0.000792578	0.00158516	298.842	-0.487964	0.190501	0.00461656	0.0112484	Slc25a28	FALSE	FALSE
nk_merged_macs3_20866	0	Intergenic	Intergenic	140909	0610041E09Rik|5730424F14Rik|Gm10085|Tmem167a	protein-coding	1.23682	0.274674	54.353	1.67519e-13	1.06252e-12	1167.9	0.340101	0.133158	0.00696494	0.0160623	Tmem167	FALSE	FALSE
nk_merged_macs3_76289	0	Intergenic	Intergenic	-6149	p50CSK	protein-coding	-0.470025	2.5159	28.0765	1.16614e-07	4.00847e-07	3215.57	-0.641743	0.127598	1.75049e-07	1.77074e-06	Csk	FALSE	FALSE
nk_merged_macs3_71812	0	Intergenic	Intergenic	103866	4933428A15Rik|5430405D20Rik|NYD-sp9|mKIAA0626	protein-coding	-0.295342	1.19612	5.6439	0.0175162	0.0275782	346.852	0.332112	0.1845	0.045487	0.0804592	Mfap3l	TRUE	FALSE
nk_merged_macs3_62424	0	Intergenic	Intergenic	-48937	Cul-1	protein-coding	0.731329	0.674385	25.2637	5.0004e-07	1.58993e-06	1046.25	0.666623	0.139091	6.52866e-07	5.43332e-06	Cul1	FALSE	FALSE
nk_merged_macs3_27245	0	Intergenic	Intergenic	50699	2510004M07Rik|5830469K17Rik|Pscd4|mFLJ00017	protein-coding	0.731179	1.37925	38.1208	6.64969e-10	2.96083e-09	56.4193	-2.01356	0.436166	3.15027e-07	2.9563e-06	Cyth4	TRUE	FALSE
nk_merged_macs3_52121	0	Intergenic	Intergenic	-10454	1110059D05Rik|6430629L09Rik|Glxr	protein-coding	-0.237609	2.73258	7.9562	0.00479231	0.00836548	704.485	-0.361108	0.166514	0.0187456	0.0379993	Grhpr	FALSE	FALSE
nk_merged_macs3_69871	0	Intergenic	Intergenic	51342	D7Ertd517e|D930023J19Rik|Pwwp2	protein-coding	-0.363861	1.32551	9.19173	0.00243111	0.00447059	600.982	-0.994629	0.181515	8.48881e-09	1.35737e-07	Pwwp2b	FALSE	FALSE
nk_merged_macs3_10408	0	Intergenic	Intergenic	-65518	1110067D22Rik|A530071M23|Grpa|Hspc159|Lgalsla	protein-coding	0.661289	5.41403	125.549	3.85865e-29	6.69821e-28	488.133	0.973875	0.178653	6.87193e-09	1.13365e-07	Lgalsl	FALSE	FALSE
nk_merged_macs3_26617	0	Intergenic	Intergenic	-9704	CAP43|CMT4D|DRG1|HMSNL|NMSL|Ndr1|Ndrl|PROXY1|RTP|TDD5	protein-coding	-0.448071	0.948717	11.1249	0.00085177	0.00169465	481.452	-0.514192	0.16558	0.000785407	0.00243937	Ndrg1	FALSE	FALSE
nk_merged_macs3_45612	0	Intergenic	Intergenic	-6399	6820402O20Rik	protein-coding	0.873881	0.986074	43.0079	5.4519e-11	2.72041e-10	458.453	0.599269	0.17374	0.000190518	0.000722337	Phf20	FALSE	FALSE
nk_merged_macs3_50513	0	Intergenic	Intergenic	-11876	Asapk|SK1	protein-coding	-0.205009	2.8229	6.15715	0.0130882	0.0211104	734.607	0.308646	0.156879	0.0335719	0.0623711	Papss1	TRUE	FALSE
nk_merged_macs3_20110	0	Intergenic	Intergenic	-6624	921-L|Gm34843	protein-coding	0.745245	1.28953	37.6505	8.46237e-10	3.72222e-09	408.668	0.629216	0.187001	0.000198457	0.000747862	Cplx2	FALSE	FALSE
nk_merged_macs3_34881	0	Intergenic	Intergenic	46198	2610511G02Rik	protein-coding	0.806833	2.92445	97.1971	6.2757e-23	7.75796e-22	348.419	0.486342	0.181261	0.00320339	0.00821583	Lpin2	FALSE	FALSE
nk_merged_macs3_60249	0	Intergenic	Intergenic	-9733	MT4-MMP|MT4MMP|MTMMP4	protein-coding	-0.506264	1.3558	17.9317	2.28977e-05	5.79706e-05	189.413	-0.745678	0.233476	0.000312312	0.00110915	Mmp17	FALSE	FALSE
nk_merged_macs3_31044	0	Intergenic	Intergenic	-96707	Cek4|EK4|ETK1|End3|Hek|Hek4|Mek4|Tyro4	protein-coding	1.06392	0.41422	44.5216	2.51567e-11	1.2996e-10	208.435	1.06353	0.258242	3.74516e-06	2.39832e-05	Epha3	FALSE	FALSE
nk_merged_macs3_26624	0	Intergenic	Intergenic	-70109	CAP43|CMT4D|DRG1|HMSNL|NMSL|Ndr1|Ndrl|PROXY1|RTP|TDD5	protein-coding	0.248734	5.94849	19.0399	1.28011e-05	3.36254e-05	481.452	-0.514192	0.16558	0.000785407	0.00243937	Ndrg1	TRUE	FALSE
nk_merged_macs3_19122	0	Intergenic	MLT1D|LTR|ERVL-MaLR	-46100	E2F3b|E2f3a	protein-coding	-2.01261	0.0133152	94.6483	2.27407e-22	2.71324e-21	517.989	0.380906	0.163745	0.011461	0.0247185	E2f3	TRUE	FALSE
nk_merged_macs3_25144	0	Intergenic	Intergenic	-144207	Ankh|D15Ertd221e|ank|mKIAA1581	protein-coding	1.29861	0.0906784	53.0068	3.32399e-13	2.05423e-12	850.383	0.501373	0.185536	0.00263941	0.00693146	Ank	FALSE	FALSE
nk_merged_macs3_38068	0	Intergenic	MamGypLTR3|LTR|Gypsy	-7484	-	protein-coding	-0.552038	2.18037	32.9111	9.64727e-09	3.7721e-08	308.084	-0.903709	0.199402	1.01783e-06	7.94249e-06	Ctsf	FALSE	FALSE
nk_merged_macs3_68148	0	Intergenic	Intergenic	-81618	2310015N07Rik	protein-coding	-0.328433	2.36935	12.9134	0.000326241	0.000692715	96.0323	0.770937	0.312028	0.00252061	0.00667378	Ccdc90b	TRUE	FALSE
nk_merged_macs3_10412	0	Intergenic	Intergenic	-124678	1110067D22Rik|A530071M23|Grpa|Hspc159|Lgalsla	protein-coding	-1.08869	-0.135815	30.1698	3.95816e-08	1.43913e-07	488.133	0.973875	0.178653	6.87193e-09	1.13365e-07	Lgalsl	TRUE	FALSE
nk_merged_macs3_30074	0	Intergenic	URR1A|DNA|hAT-Charlie	-96239	Ket|P51/P63|P63|P73l|Tp63|Trp53rp1	protein-coding	1.29512	-0.606856	33.5565	6.92238e-09	2.75376e-08	72.3126	-1.04821	0.36512	0.0004745	0.0015885	Trp63	TRUE	TRUE
nk_merged_macs3_5810	0	Intergenic	MIR3|SINE|MIR	16873	9030406N13Rik	protein-coding	0.630683	2.33291	46.4801	9.25538e-12	5.00495e-11	102.079	0.922565	0.308033	0.000407858	0.00139007	Ncoa7	FALSE	FALSE
nk_merged_macs3_20749	0	Intergenic	Intergenic	-603702	COUP-TF1|COUP-TFI|COUPTFA|EAR-3|EAR3|Erbal3|SVP44|Tcfcoup1	protein-coding	0.314515	1.18283	6.41879	0.0112919	0.0184344	175.343	0.82932	0.242886	0.000125529	0.000500578	Nr2f1	FALSE	FALSE
nk_merged_macs3_24757	0	Intergenic	Intergenic	58970	A230075M04Rik|LIF	protein-coding	0.483579	-0.0677056	6.97687	0.00825698	0.0138147	148.717	0.856116	0.263935	0.000197887	0.000746363	Lifr	FALSE	FALSE
nk_merged_macs3_52905	0	Intergenic	Intergenic	93600	9130404H11Rik|D130004H04Rik|DHHC21|dep	protein-coding	0.337631	4.84342	30.1449	4.00933e-08	1.45681e-07	214.875	0.695435	0.222054	0.000432017	0.00146359	Zdhhc21	FALSE	FALSE
nk_merged_macs3_50013	0	Intergenic	Intergenic	273956	Ptb2|brPTB|nPTB	protein-coding	-0.920028	-0.172736	21.526	3.4906e-06	9.92298e-06	382.725	1.00108	0.20822	1.94114e-07	1.9346e-06	Ptbp2	TRUE	FALSE
nk_merged_macs3_636	0	Intergenic	Intergenic	-63371	FHL-2|SLIM-3|SLIM3	protein-coding	0.287045	3.72817	16.6871	4.40801e-05	0.000107107	1794	-0.238284	0.124376	0.0441309	0.0784817	Fhl2	TRUE	FALSE
nk_merged_macs3_58945	0	Intergenic	Intergenic	56690	Cdc7l1|muCdc7	protein-coding	0.497796	0.399961	9.98803	0.00157561	0.00299286	102.228	1.1728	0.319393	2.37807e-05	0.000119509	Cdc7	FALSE	FALSE
nk_merged_macs3_54551	0	Intergenic	Intergenic	-2067	Synd3|mKIAA0468|syn-3	protein-coding	-0.288959	2.67162	11.4598	0.000711195	0.00143274	4301.28	-0.559877	0.136814	1.49016e-05	7.95893e-05	Sdc3	FALSE	FALSE
nk_merged_macs3_31562	0	Intergenic	Intergenic	-137460	AML1|CBF-alpha-2|Cbfa2|Pebp2a2|Pebpa2b	protein-coding	1.20743	1.08067	84.2599	4.33826e-20	4.50369e-19	511.348	0.346669	0.187799	0.0373446	0.0682787	Runx1	FALSE	FALSE
nk_merged_macs3_72875	0	Intergenic	Intergenic	64548	-	protein-coding	0.494837	4.19838	56.1765	6.62487e-14	4.35041e-13	693.06	0.539118	0.156529	0.000213012	0.000795569	N4bp1	FALSE	FALSE
nk_merged_macs3_8027	0	Intergenic	Intergenic	51571	D330038I09Rik|mtFDH	protein-coding	-3.00433	0.228954	183.481	8.42338e-42	2.5513e-40	607.793	1.09108	0.446445	0.00118317	0.00346693	Aldh1l2	TRUE	FALSE
nk_merged_macs3_34569	0	Intergenic	Intergenic	1043358	AL-1|EFL-5|Ephrin-A5|Epl7|LERK-7|RAGS	protein-coding	-0.977278	1.15085	56.6454	5.21933e-14	3.4579e-13	364.133	0.418515	0.192843	0.0157477	0.0327379	Efna5	TRUE	FALSE
nk_merged_macs3_71949	0	Intergenic	Intergenic	-109171	4931420C21Rik|D430018P08|EFA6D	protein-coding	-0.727622	0.145466	17.1584	3.43887e-05	8.48785e-05	233.167	0.781511	0.253237	0.000364045	0.00126257	Psd3	TRUE	FALSE
nk_merged_macs3_53595	0	Intergenic	U6|snRNA|snRNA	21852	4632412E09Rik|5730434I03Rik	protein-coding	-0.508559	0.65693	11.9166	0.000556345	0.0011398	698.969	0.433882	0.152881	0.00229855	0.00615721	Btf3l4	TRUE	FALSE
nk_merged_macs3_71516	0	Intergenic	UCON29|DNA|PiggyBac?	-191390	2310038E12Rik|Fath|mFat1	protein-coding	0.214631	4.28568	10.8552	0.000985184	0.00193867	14592.8	0.384974	0.1162	0.000483466	0.00161312	Fat1	FALSE	FALSE
nk_merged_macs3_52089	0	Intergenic	RMER1B|Other|Other	-10053	5730414A08Rik|GAPR-1	protein-coding	0.566644	0.32837	12.3364	0.000444202	0.000923783	6186.76	-0.657262	0.120317	1.76186e-08	2.55656e-07	Glipr2	TRUE	FALSE
nk_merged_macs3_20830	0	Intergenic	Intergenic	390755	2810446P07Rik	protein-coding	0.588484	2.13241	36.8964	1.24576e-09	5.37613e-09	68.0859	1.08848	0.38983	0.000530963	0.00174475	Tmem161b	FALSE	FALSE
nk_merged_macs3_48576	0	Intergenic	Intergenic	-3718	Crabp-2|CrabpII	protein-coding	0.650576	4.19471	96.4349	9.22292e-23	1.12714e-21	395.262	0.45293	0.238382	0.0229848	0.0452465	Crabp2	FALSE	FALSE
nk_merged_macs3_75983	0	Intergenic	Intergenic	-16996	CD56|E-NCAM|NCAM-1|Ncam	protein-coding	1.11433	3.59859	231.172	3.30953e-52	1.51328e-50	2437.72	0.380378	0.153716	0.00814637	0.0183894	Ncam1	FALSE	FALSE
nk_merged_macs3_22430	0	Intergenic	Intergenic	-145628	E330020C23|Gm10397|I920194n01|Rai17|Zimp10	protein-coding	1.47861	1.24087	134.101	5.19179e-31	9.9314e-30	2321.07	0.482007	0.148344	0.000462533	0.00155163	Zmiz1	FALSE	FALSE
nk_merged_macs3_21376	0	Intergenic	Intergenic	-212250	PI3K|p50alpha|p55alpha|p85alpha	protein-coding	3.0183	0.31045	251.266	1.37543e-56	7.2063e-55	530.755	0.884034	0.175922	8.00079e-08	9.07127e-07	Pik3r1	FALSE	TRUE
nk_merged_macs3_32212	0	Intergenic	Intergenic	-77516	5033403D15Rik|AF6|Af-6|Afadin|Gm314|I-afadin|Mllt4|S-afadin	protein-coding	0.562835	5.84389	95.982	1.15936e-22	1.40682e-21	1356.52	0.486278	0.133603	0.000125385	0.000500312	Afdn	FALSE	FALSE
nk_merged_macs3_76299	0	Intergenic	MTB_Mm|LTR|ERVL-MaLR	-17507	-	protein-coding	0.929941	3.91889	180.098	4.61431e-41	1.3523e-39	627.398	-0.378019	0.150738	0.00732861	0.016768	Clk3	TRUE	FALSE
nk_merged_macs3_33871	0	Intergenic	Intergenic	-424558	3110082D06Rik|Gm321	protein-coding	1.24861	1.03108	87.2103	9.75733e-21	1.05698e-19	138.193	0.589808	0.275468	0.00969711	0.0213964	Ptchd4	FALSE	FALSE
nk_merged_macs3_20869	0	Intergenic	Intergenic	270371	0610041E09Rik|5730424F14Rik|Gm10085|Tmem167a	protein-coding	1.52031	-0.590898	45.6005	1.45007e-11	7.69151e-11	1167.9	0.340101	0.133158	0.00696494	0.0160623	Tmem167	FALSE	FALSE
nk_merged_macs3_79245	0	Intergenic	Intergenic	52326	5430408K11Rik|ClC-5|Clc4-1|Clc5|Clcn4-1|D930009B12Rik|DXImx42e|Sfc13	protein-coding	1.94436	-0.0681592	98.7355	2.88589e-23	3.63906e-22	2257.51	0.33855	0.149861	0.0147902	0.0310299	Clcn5	FALSE	FALSE
nk_merged_macs3_41483	0	Intergenic	MLT-int|LTR|ERVL-MaLR	-21586	-	protein-coding	0.794277	3.22443	105.799	8.16181e-25	1.12355e-23	25280.8	0.301864	0.156482	0.0352901	0.0650618	Col5a1	FALSE	FALSE
nk_merged_macs3_5287	0	Intergenic	Intergenic	-57866	1190004A11Rik|DREG|Gm222|Gpr126	protein-coding	0.543532	2.46366	36.8161	1.29811e-09	5.59425e-09	478.594	0.608513	0.19722	0.000581427	0.00188536	Adgrg6	FALSE	FALSE
nk_merged_macs3_63968	0	Intergenic	Intergenic	230601	3110052D19Rik|4932443N09Rik	protein-coding	-0.792397	3.21927	104.145	1.88049e-24	2.54001e-23	1024.88	0.71267	0.146344	2.64987e-07	2.54357e-06	Foxp1	TRUE	TRUE
nk_merged_macs3_57757	0	Intergenic	Intergenic	-46011	CBF1|Igkjrb|Igkrsbp|RBP-J|RBP-J kappa|RBP-Jkappa|RBPjk|Rbpsuh	protein-coding	-0.294483	5.40996	24.9559	5.86567e-07	1.84913e-06	2548.14	0.668908	0.131511	1.63608e-07	1.67811e-06	Rbpj	TRUE	FALSE
nk_merged_macs3_4279	0	Intergenic	Intergenic	42480	60kDa|8430407O11Rik|D1Ertd10e|GCP60|GOLPH1|Gocap1|Pap7	protein-coding	-0.241005	4.95858	15.6193	7.74594e-05	0.000181505	721.126	0.630274	0.155538	1.50958e-05	8.04284e-05	Acbd3	TRUE	FALSE
nk_merged_macs3_47049	0	Intergenic	Intergenic	-91893	8030499H02Rik|A630076E03Rik|C21|C230089I12Rik|DC42|Ira1|TBLR1	protein-coding	0.937879	0.875225	46.2503	1.0407e-11	5.60023e-11	280.999	0.716045	0.200018	8.63387e-05	0.000361229	Tbl1xr1	FALSE	TRUE
nk_merged_macs3_60146	0	Intergenic	Intergenic	11351	3110032G18Rik|Fam101a|cfm|cfm2	protein-coding	-0.253058	2.27274	7.34211	0.00673577	0.0114488	38.5255	-0.626075	0.473337	0.033713	0.0626064	Rflna	FALSE	FALSE
nk_merged_macs3_49450	0	Intergenic	Intergenic	56689	Ngfb|beta-NGF	protein-coding	1.15441	3.44771	234.777	5.41436e-53	2.52595e-51	862.306	-0.871564	0.159236	9.12651e-09	1.4469e-07	Ngf	TRUE	FALSE
nk_merged_macs3_60509	0	Intergenic	Intergenic	-6196	4933424M13Rik|CPR|CYPOR|P450R	protein-coding	1.02219	-0.288147	26.2963	2.92848e-07	9.5837e-07	3014.77	-0.790237	0.128415	2.06096e-10	5.50831e-09	Por	TRUE	FALSE
nk_merged_macs3_60534	0	Intergenic	Intergenic	15943	27kDa|Hsp25	protein-coding	-0.327688	5.26216	30.2349	3.82753e-08	1.39377e-07	6209.7	-1.2222	0.140125	5.62915e-19	1.78705e-16	Hspb1	FALSE	FALSE
nk_merged_macs3_65192	0	Intergenic	Intergenic	-16396	Rai3|Raig1	protein-coding	0.9355	1.82321	77.9339	1.06545e-18	1.01124e-17	2015.4	-0.861144	0.135541	5.15755e-11	1.6867e-09	Gprc5a	TRUE	FALSE
nk_merged_macs3_16073	0	Intergenic	Intergenic	73458	-	protein-coding	0.173796	3.63391	5.95585	0.0146685	0.0234503	1152.8	-0.544856	0.136145	2.52263e-05	0.000125371	Hs1bp3	TRUE	FALSE
nk_merged_macs3_24934	0	Intergenic	Intergenic	161218	ANP-C|ANPR-C|EF-2|NPR-C|lgj|stri	protein-coding	-0.522236	-0.475684	5.89651	0.0151709	0.0241809	359.341	0.529383	0.195781	0.00247904	0.00658245	Npr3	TRUE	FALSE
nk_merged_macs3_44123	0	Intergenic	Intergenic	-6952	BUBR1	protein-coding	0.429632	0.870609	9.94175	0.00161572	0.00306363	504.311	0.671445	0.165914	1.37342e-05	7.41147e-05	Bub1b	FALSE	FALSE
nk_merged_macs3_70958	0	Intergenic	Intergenic	58734	2210415K03Rik|sFRP-1	protein-coding	-0.361434	0.156524	4.41525	0.0356191	0.0527139	462.819	0.350584	0.187845	0.0356474	0.0656275	Sfrp1	TRUE	TRUE
nk_merged_macs3_18234	0	Intergenic	Intergenic	10702	-	protein-coding	1.17461	2.11383	139.141	4.10252e-32	8.24562e-31	37.0451	-0.642214	0.486644	0.0334551	0.0621718	Gm266	TRUE	FALSE
nk_merged_macs3_76505	0	Intergenic	Intergenic	-37794	2700059D02Rik|nucling	protein-coding	0.290279	1.73018	7.39691	0.00653362	0.0111311	533.828	0.674109	0.174427	3.0853e-05	0.000148569	Uaca	FALSE	FALSE
nk_merged_macs3_6334	0	Intergenic	RLTR4_MM-int|LTR|ERV1	-166109	ASC1p200|B630009I04Rik|D430001L07Rik|D630041L21|Helic1|RNAH	protein-coding	-0.422937	3.2495	30.7046	3.00455e-08	1.10813e-07	562.496	0.922688	0.173189	1.43841e-08	2.1397e-07	Ascc3	TRUE	FALSE
nk_merged_macs3_68101	0	Intergenic	Intergenic	-17262	l(7)5Rn|l7Rn5|lusk	protein-coding	-0.590935	2.27854	39.4157	3.42537e-10	1.57259e-09	409.076	0.402904	0.18422	0.0148625	0.0311565	Eed	TRUE	FALSE
nk_merged_macs3_80711	0	Intergenic	Intergenic	-2524	Gpm6|M6B	protein-coding	1.13089	0.115748	41.482	1.18962e-10	5.73407e-10	254.535	0.385029	0.201981	0.0310511	0.0584302	Gpm6b	FALSE	FALSE
nk_merged_macs3_31146	0	Intergenic	Intergenic	-68376	MNSFB|MNSFbeta	protein-coding	0.401503	2.92222	24.533	7.30467e-07	2.27426e-06	19349.2	-0.746128	0.132421	4.75742e-09	8.25635e-08	Fau	TRUE	FALSE
nk_merged_macs3_6689	0	Intergenic	Intergenic	-16719	Dcoh|Pcbd|Pcd|Phs	protein-coding	-0.571283	1.89005	30.3941	3.5259e-08	1.28942e-07	21.6619	-0.784811	0.681333	0.0233884	0.0459229	Pcbd1	FALSE	FALSE
nk_merged_macs3_1981	0	Intergenic	Intergenic	-22979	Col6a-3	protein-coding	1.30327	1.14957	101.224	8.21451e-24	1.06779e-22	6405.14	1.14636	0.635081	0.00391956	0.00974723	Col6a3	FALSE	FALSE
nk_merged_macs3_18194	0	Intergenic	B1_Mus2|SINE|Alu	-22472	5730409O11|6720480E22Rik|D12Wsu95e|Rocr1|mKIAA0071	protein-coding	0.554478	0.627534	14.234	0.000161431	0.000359742	637.143	0.710383	0.157971	1.65182e-06	1.19114e-05	Rcor1	FALSE	FALSE
nk_merged_macs3_8584	0	Intergenic	Intergenic	-45973	A430109M19Rik|B230358H09Rik|ZFYVE2	protein-coding	-0.399534	3.89127	33.6667	6.54101e-09	2.60953e-08	644.87	1.07702	0.195998	3.23302e-09	5.86086e-08	Eea1	TRUE	FALSE
nk_merged_macs3_57724	0	Intergenic	L3|LINE|CR1	53276	2610306D21Rik|APC4|D5Ertd249e	protein-coding	-0.438786	0.442753	7.80083	0.00522223	0.00905567	1024.04	0.731909	0.143394	7.98727e-08	9.07127e-07	Anapc4	TRUE	FALSE
nk_merged_macs3_2393	0	Intergenic	Intergenic	-5086	5730472O18Rik	protein-coding	0.402904	2.07779	16.9557	3.82627e-05	9.38018e-05	716.107	0.284736	0.147272	0.0388684	0.0706482	Ralb	FALSE	FALSE
nk_merged_macs3_75709	0	Intergenic	Intergenic	-62562	A830037K02|A830073K23Rik|Sc5dl	protein-coding	-0.631345	0.599797	17.4948	2.88099e-05	7.18805e-05	607.65	0.981952	0.167813	7.81228e-10	1.71765e-08	Sc5d	TRUE	FALSE
nk_merged_macs3_68509	0	Intergenic	RLTR10C|LTR|ERVK	20558	E430021K24Rik|Tnfrsf19l	protein-coding	-0.745347	0.145873	17.9602	2.25576e-05	5.71636e-05	272.599	-0.72902	0.207981	0.000115116	0.00046446	Relt	FALSE	FALSE
nk_merged_macs3_46163	0	Intergenic	L1ME2|LINE|L1	-21949	G630042G04|P-REX1|Setd6	protein-coding	0.693655	0.549013	21.1066	4.34435e-06	1.21907e-05	221.523	-0.539429	0.213949	0.00426438	0.0105004	Prex1	TRUE	FALSE
nk_merged_macs3_26991	0	Intergenic	Intergenic	-7488	1700010G02Rik|5-OPase	protein-coding	-0.325165	0.826858	5.48018	0.0192332	0.0300406	162.665	-0.987142	0.265371	2.75849e-05	0.000134928	Oplah	FALSE	FALSE
nk_merged_macs3_49850	0	Intergenic	Intergenic	73172	2610016M12Rik|SCaMC-1	protein-coding	0.745931	0.755117	27.5894	1.49998e-07	5.09422e-07	1815.04	0.578432	0.127325	2.00804e-06	1.41279e-05	Slc25a24	FALSE	FALSE
nk_merged_macs3_36932	0	Intergenic	Intergenic	-130363	4932417D18Rik|D430007A19Rik|Znf608	protein-coding	0.909624	-0.246238	21.5707	3.41016e-06	9.71008e-06	249.008	0.509164	0.20807	0.00564606	0.0133909	Zfp608	FALSE	FALSE
nk_merged_macs3_58340	0	Intergenic	Intergenic	-12228	D5Wsu31e	protein-coding	0.684	2.35988	55.2542	1.05905e-13	6.83521e-13	683.03	0.338066	0.153819	0.0176953	0.0361459	Grsf1	FALSE	FALSE
nk_merged_macs3_51669	0	Intergenic	Intergenic	-8893	9630015D15Rik	protein-coding	-1.13213	1.16275	75.0176	4.66534e-18	4.23135e-17	483.72	0.340958	0.16832	0.0270984	0.0520377	Tmem64	TRUE	FALSE
nk_merged_macs3_48455	0	Intergenic	Intergenic	-37943	9430026F02Rik|Pet112|Pet112l	protein-coding	0.77501	3.35663	105.728	8.45819e-25	1.16356e-23	198.616	-0.416125	0.221745	0.0286148	0.0545715	Gatb	TRUE	FALSE
nk_merged_macs3_36367	0	Intergenic	Intergenic	9730	2310020D23Rik	protein-coding	-0.605229	0.837331	18.735	1.50198e-05	3.90555e-05	351.4	0.854965	0.198753	2.83877e-06	1.8929e-05	Srp19	TRUE	FALSE
nk_merged_macs3_18516	0	Intergenic	Intergenic	13923	Net1a|mNET1	protein-coding	0.56007	1.69884	26.8415	2.20842e-07	7.34645e-07	556.316	0.817065	0.161694	9.42728e-08	1.04698e-06	Net1	FALSE	FALSE
nk_merged_macs3_46396	0	Intergenic	Intergenic	70521	Gm38422	protein-coding	-1.99944	0.691895	148.159	4.37982e-34	9.62508e-33	689.789	-0.483251	0.164239	0.00154971	0.00437189	Zfp64	FALSE	FALSE
nk_merged_macs3_13524	0	Intergenic	Intergenic	-79531	1200017E07Rik|1810073C06Rik|Paqr11	protein-coding	-1.18613	0.519468	54.81	1.32762e-13	8.49228e-13	1371.19	-0.704946	0.131809	2.56709e-08	3.49511e-07	Mmd	FALSE	FALSE
nk_merged_macs3_50617	0	Intergenic	Intergenic	-5907	312kDa|C530022J18|CENP-E|Kif10	protein-coding	-0.508968	-0.0777296	7.38787	0.00656653	0.0111822	654.952	1.48634	0.16801	6.77008e-20	2.44776e-17	Cenpe	TRUE	TRUE
nk_merged_macs3_7580	0	Intergenic	Intergenic	-8711	D10Jhu12e|lpaat3	protein-coding	-0.337421	3.85032	23.8046	1.06629e-06	3.24733e-06	1871.17	-0.662565	0.134499	2.54603e-07	2.46022e-06	Agpat3	FALSE	FALSE
nk_merged_macs3_22116	0	Intergenic	Intergenic	-36440	D230016L12Rik|Top-2	protein-coding	-0.480761	3.4161	41.9535	9.34713e-11	4.55366e-10	1488.76	1.14157	0.137751	1.27764e-17	2.55842e-15	Top2b	TRUE	FALSE
nk_merged_macs3_19665	0	Intergenic	MLT1J2|LTR|ERVL-MaLR	-34743	9430057C20Rik|Mir	protein-coding	-0.847151	0.610905	31.0278	2.54362e-08	9.45193e-08	92.4507	0.562406	0.310175	0.0207385	0.0414516	Mylip	TRUE	FALSE
nk_merged_macs3_75618	0	Intergenic	Intergenic	-49697	9030425E11Rik|ACAM|ASP5	protein-coding	-0.454568	1.3527	14.4745	0.000142069	0.000319584	305.068	0.677479	0.209008	0.000289721	0.0010377	Clmp	TRUE	FALSE
nk_merged_macs3_58920	0	Intergenic	Intergenic	43355	5730470H14Rik|ZAN75|Znf326	protein-coding	-0.344578	0.365114	4.60856	0.0318127	0.0475683	317.115	0.998303	0.198594	6.85112e-08	7.92659e-07	Zfp326	TRUE	FALSE
nk_merged_macs3_5384	0	Intergenic	Intergenic	-16824	SOUL	protein-coding	-0.763242	0.55545	24.6355	6.92633e-07	2.16409e-06	326.841	-0.7534	0.194551	2.69007e-05	0.000132278	Hebp2	FALSE	FALSE
nk_merged_macs3_44748	0	Intergenic	Intergenic	-5746	0610038L13Rik|2310035K24Rik|sigma5	protein-coding	0.432202	4.75618	48.5113	3.28394e-12	1.85225e-11	236.924	-0.383784	0.211491	0.0395882	0.071756	Ap5s1	TRUE	FALSE
nk_merged_macs3_66727	0	Intergenic	Intergenic	-77167	1810022O10Rik|A230056M16Rik|Gm480|Znf507|mKIAA1084	protein-coding	-1.22391	0.585697	60.4225	7.65334e-15	5.44331e-14	263.732	0.984014	0.210086	3.99155e-07	3.62301e-06	Zfp507	TRUE	FALSE
nk_merged_macs3_74966	0	Intergenic	ORR1C2|LTR|ERVL-MaLR	-11044	5930431H10	protein-coding	0.470042	0.554093	9.81282	0.001733	0.00326584	244.867	0.763046	0.217414	9.09503e-05	0.000378819	Maml2	FALSE	FALSE
nk_merged_macs3_52417	0	Intergenic	ID_B1|SINE|B4	-60931	EZF|Gklf|Zie	protein-coding	0.384247	2.29136	17.1018	3.54286e-05	8.72607e-05	727.156	0.513639	0.148454	0.000229041	0.00084573	Klf4	FALSE	TRUE
nk_merged_macs3_58730	0	Intergenic	Intergenic	-15618	C15|D5Wsu111e	protein-coding	1.83661	1.90474	280.45	5.9916e-63	3.87604e-61	763.787	-0.637027	0.490385	0.0281825	0.0538247	Plac8	TRUE	FALSE
nk_merged_macs3_57756	0	Intergenic	(TCCC)n|Simple_repeat|Simple_repeat	-58559	CBF1|Igkjrb|Igkrsbp|RBP-J|RBP-J kappa|RBP-Jkappa|RBPjk|Rbpsuh	protein-coding	0.449737	3.15229	33.587	6.81452e-09	2.71259e-08	2548.14	0.668908	0.131511	1.63608e-07	1.67811e-06	Rbpj	FALSE	FALSE
nk_merged_macs3_1119	0	Intergenic	Intergenic	-70298	9830124P08Rik	protein-coding	1.05701	0.21743	38.9143	4.4283e-10	2.0109e-09	245.073	0.832425	0.218789	2.3977e-05	0.00012031	Klf7	FALSE	FALSE
nk_merged_macs3_1689	0	Intergenic	Intergenic	-4004	Thym	protein-coding	0.152398	3.68192	4.64461	0.0311513	0.046671	7197.34	0.537388	0.112566	3.91764e-07	3.56587e-06	Ptma	FALSE	FALSE
nk_merged_macs3_40382	0	Intergenic	Intergenic	127112	TCF4B|TCF4E|Tcf-4|Tcf4	protein-coding	1.04054	2.98976	162.608	3.04686e-37	7.61488e-36	208.501	0.705848	0.23282	0.000543906	0.00177966	Tcf7l2	FALSE	TRUE
nk_merged_macs3_80048	0	Intergenic	Intergenic	-111271	praja-1	protein-coding	1.82213	2.39296	350.356	3.54416e-78	3.68026e-76	1192.98	-0.457922	0.134343	0.000335162	0.00117492	Pja1	TRUE	FALSE
nk_merged_macs3_23933	0	Intergenic	L2|LINE|L2	-125433	1700094E19Rik|D14Ertd453e|F730017H24Rik|Fndc3|sys	protein-coding	0.546323	0.0218915	9.42865	0.00213622	0.00396563	652.967	1.08499	0.167967	1.09504e-11	4.4264e-10	Fndc3a	FALSE	FALSE
nk_merged_macs3_26061	0	Intergenic	Intergenic	25921	1110002D09Rik	protein-coding	-0.843368	0.12295	22.4265	2.18343e-06	6.38772e-06	942.54	-0.26464	0.137293	0.0428949	0.076745	Mrpl13	FALSE	FALSE
nk_merged_macs3_26246	0	Intergenic	MLT1E2|LTR|ERVL-MaLR	45810	2610029O13Rik|4930438D12Rik	protein-coding	0.475578	2.95507	34.7824	3.6869e-09	1.51288e-08	715.152	0.532116	0.148922	0.00014521	0.000570667	Tmem65	FALSE	FALSE
nk_merged_macs3_14826	0	Intergenic	RSINE1|SINE|B4	-13848	1500002M01Rik	protein-coding	0.59593	-0.717382	6.82677	0.00898014	0.0149355	532.332	0.322742	0.16052	0.0295827	0.0560396	Nol11	FALSE	FALSE
nk_merged_macs3_47496	0	Intergenic	Intergenic	-189572	3110038E07Rik|PCDH68L	protein-coding	0.728138	2.15207	56.5552	5.46439e-14	3.6146e-13	876.873	0.417179	0.162314	0.00524465	0.0125625	Pcdh18	FALSE	FALSE
nk_merged_macs3_26708	0	Intergenic	Intergenic	-11018	2410152E03Rik|2810406L04Rik|YCL1	protein-coding	0.274296	1.52094	5.89964	0.015144	0.0241417	433.309	-0.594472	0.181164	0.000371666	0.00128591	Chrac1	TRUE	FALSE
nk_merged_macs3_70378	0	Intergenic	Intergenic	143356	ELF-2|Epl5|Eplg5|Htk-L|LERK-5|Lerk5|NLERK-1	protein-coding	0.44943	0.712612	9.88561	0.00166577	0.0031497	1139.96	0.40122	0.140122	0.0022181	0.00596136	Efnb2	FALSE	FALSE
nk_merged_macs3_1687	0	Intergenic	Intergenic	-16848	Thym	protein-coding	-0.436411	3.09593	30.8602	2.773e-08	1.02664e-07	7197.34	0.537388	0.112566	3.91764e-07	3.56587e-06	Ptma	TRUE	FALSE
nk_merged_macs3_43082	0	Intergenic	B4|SINE|B4	-25341	Gm13654	pseudo	-2.25612	-0.149238	97.6303	5.04257e-23	6.2692e-22	229.554	-0.573491	0.225671	0.00362746	0.0091219	Rps6-ps4	FALSE	FALSE
nk_merged_macs3_26629	0	Intergenic	Intergenic	93649	5330418N22Rik|ST3GalI|Siat4|Siat4a|St3gal-1	protein-coding	0.965619	2.3729	108.424	2.16991e-25	3.08254e-24	770.11	-0.492608	0.149529	0.00043708	0.00147882	St3gal1	TRUE	FALSE
nk_merged_macs3_21379	0	Intergenic	Intergenic	-341148	PI3K|p50alpha|p55alpha|p85alpha	protein-coding	0.959337	0.754094	44.9167	2.05597e-11	1.073e-10	530.755	0.884034	0.175922	8.00079e-08	9.07127e-07	Pik3r1	FALSE	TRUE
nk_merged_macs3_45807	0	Intergenic	Intergenic	13597	9430008C03Rik	ncRNA	-0.880154	3.15758	124.668	6.01527e-29	1.03282e-27	341.094	0.61705	0.196605	0.00051085	0.00168971	Snhg17	TRUE	FALSE
nk_merged_macs3_47693	0	Intergenic	Intergenic	69211	1810045K17Rik|Gm10726	protein-coding	1.34537	0.458323	71.0832	3.4248e-17	2.91902e-16	659.877	0.349014	0.150474	0.0129106	0.0274538	Ufm1	FALSE	FALSE
nk_merged_macs3_64886	0	Intergenic	B1F|SINE|Alu	51258	Tspan29	protein-coding	0.603711	0.888306	19.7049	9.03676e-06	2.42584e-05	780.38	0.551241	0.174739	0.000563648	0.00183457	Cd9	FALSE	FALSE
nk_merged_macs3_72277	0	Intergenic	Intergenic	32617	AP47|Adtm1A|Cltnm|mu1A	protein-coding	0.23763	3.23625	9.72425	0.00181852	0.00341439	3027.48	-0.586045	0.133641	4.50473e-06	2.80947e-05	Ap1m1	TRUE	FALSE
nk_merged_macs3_78073	0	Intergenic	Intergenic	26622	Mkpx|Pyst2	protein-coding	0.397763	2.51978	20.3343	6.50237e-06	1.78127e-05	364.77	0.617974	0.182297	0.000223106	0.000828751	Dusp7	FALSE	FALSE
nk_merged_macs3_50745	0	Intergenic	Intergenic	-4373	ADH-A2|ADH-AA|Adh-1|Adh-1-t|Adh-1e|Adh-1t|Adh-3e|Adh1-e|Adh1-t|Adh1tl|Adh3-e	protein-coding	-1.07496	1.10851	66.0134	4.47868e-16	3.51259e-15	20.6857	-1.93373	0.798557	0.00061641	0.00198371	Adh1	FALSE	FALSE
nk_merged_macs3_62632	0	Intergenic	Intergenic	67274	2410004M09Rik	protein-coding	-0.206382	4.27165	9.96797	0.00159287	0.00302323	180.495	0.723103	0.242696	0.00063295	0.00202768	Snx10	TRUE	TRUE
nk_merged_macs3_25589	0	Intergenic	Intergenic	-41860	Edd|Edd1	protein-coding	0.552463	-0.0669814	9.09378	0.0025648	0.00469786	2760.72	0.771964	0.126208	1.98887e-10	5.37077e-09	Ubr5	FALSE	FALSE
nk_merged_macs3_20053	0	Intergenic	Intergenic	-52606	E4BP4	protein-coding	0.268094	4.6864	18.4689	1.72701e-05	4.45429e-05	942.23	-0.28277	0.141123	0.0334408	0.0621718	Nfil3	TRUE	FALSE
nk_merged_macs3_29794	0	Intergenic	Intergenic	16208	Nlvcf	protein-coding	1.31448	2.68593	222.955	2.05067e-50	8.66297e-49	454.1	-0.530157	0.171566	0.000830137	0.00256166	Mrpl40	TRUE	FALSE
nk_merged_macs3_57809	0	Intergenic	Lx8|LINE|L1	-20880	Centd1|Gm148|mKIAA0580	protein-coding	-2.34754	1.01553	230.142	5.55099e-52	2.50545e-50	187.221	0.61578	0.245536	0.00329994	0.00840878	Arap2	TRUE	FALSE
nk_merged_macs3_2117	0	Intergenic	B2_Mm2|SINE|B2	8833	1110002M09Rik|Myeov2	protein-coding	-0.593798	-0.581649	7.01681	0.0080748	0.013533	932.524	-0.664139	0.154193	5.21094e-06	3.18579e-05	Cops9	FALSE	FALSE
nk_merged_macs3_69556	0	Intergenic	Intergenic	100035	2900055P10Rik|Brwd2|mKIAA1351	protein-coding	0.666788	0.696264	21.3519	3.82232e-06	1.08015e-05	550.282	0.292117	0.157475	0.0456738	0.0807258	Wdr11	FALSE	FALSE
nk_merged_macs3_14702	0	Intergenic	Intergenic	-3841	-	protein-coding	0.151541	3.79975	4.76173	0.0290992	0.043862	97.1932	-0.610007	0.304913	0.0118592	0.0254845	Cyb561	TRUE	FALSE
nk_merged_macs3_57266	0	Intergenic	Intergenic	-7895	-	protein-coding	0.566218	2.22988	35.8296	2.15354e-09	9.06805e-09	4290.16	-0.477751	0.1194	2.96183e-05	0.000143473	Add1	TRUE	FALSE
nk_merged_macs3_52385	0	Intergenic	Intergenic	-29430	6030417H05|9430078C22Rik|Gt4-2|Zfpip|Znf462	protein-coding	1.0984	-0.16225	32.8171	1.01251e-08	3.95144e-08	840.507	0.695656	0.166689	6.95203e-06	4.09631e-05	Zfp462	FALSE	FALSE
nk_merged_macs3_69589	0	Intergenic	Intergenic	-16788	Bek|Fgfr-2|Fgfr-7|Fgfr2b|Fgfr7|KGFR|KGFRTr|svs	protein-coding	-1.2958	-0.044353	43.8455	3.5534e-11	1.80727e-10	374.731	0.526522	0.180119	0.00136213	0.00392332	Fgfr2	TRUE	TRUE
nk_merged_macs3_39671	0	Intergenic	MTC|LTR|ERVL-MaLR	9442	2310050F24Rik|Pgam-1	protein-coding	-0.836208	2.80257	98.1018	3.97419e-23	4.96471e-22	14544.1	-0.568532	0.116918	4.93519e-07	4.3286e-06	Pgam1	FALSE	FALSE
nk_merged_macs3_56358	0	Intergenic	Intergenic	227392	FZ-1|Fz1	protein-coding	2.49225	4.28109	1193.97	1.24394e-261	5.88865e-258	1049.17	0.442043	0.139023	0.000738752	0.00231311	Fzd1	FALSE	FALSE
nk_merged_macs3_24298	0	Intergenic	Intergenic	102408	FBXO20|Gm914|mKIAA0858	protein-coding	-0.267476	1.62952	5.90301	0.0151151	0.0241015	796.441	0.41684	0.145178	0.00223705	0.00600731	Lmo7	TRUE	FALSE
nk_merged_macs3_77201	0	Intergenic	Intergenic	-77708	A930005F02Rik|Suhw4|ZNF634|Znf280d	protein-coding	0.758081	4.51866	140.671	1.89886e-32	3.88243e-31	163.303	1.12814	0.259281	1.47556e-06	1.07838e-05	Zfp280d	FALSE	FALSE
nk_merged_macs3_71957	0	Intergenic	Intergenic	-84774	2210402M20Rik|SH2A	protein-coding	-3.03165	1.26897	373.979	2.54598e-83	2.99986e-81	45.4461	-0.984209	0.512173	0.00459022	0.0112031	Sh2d4a	FALSE	FALSE
nk_merged_macs3_36402	0	Intergenic	Intergenic	34517	D6Ertd109e|ERF|ERF1|SUP45L1|TB3-1	protein-coding	0.231813	2.41921	6.62741	0.0100421	0.016552	2529.26	0.60807	0.13276	1.56141e-06	1.13411e-05	Etf1	FALSE	FALSE
nk_merged_macs3_57114	0	Intergenic	URR1A|DNA|hAT-Charlie	-49025	1200010B19	protein-coding	1.57094	0.303794	85.8373	1.95363e-20	2.07387e-19	1610.38	0.909631	0.133109	1.30705e-12	7.11822e-11	Ppp1cb	FALSE	TRUE
nk_merged_macs3_11912	0	Intergenic	Intergenic	-80048	1110017O07Rik|D11Wsu80e|Hpc2	protein-coding	-1.00192	-0.108707	26.4094	2.76186e-07	9.06717e-07	807.791	-0.489436	0.144988	0.000344783	0.00120475	Elac2	FALSE	FALSE
nk_merged_macs3_72367	0	Intergenic	Intergenic	-9724	D8Wsu38e|HO-1|HO1|Hemox|Hmox|Hsp32	protein-coding	0.219182	5.17776	13.4506	0.000244926	0.000530284	3037.31	-1.14633	0.123625	2.95271e-21	1.49185e-18	Hmox1	TRUE	FALSE
nk_merged_macs3_20153	0	Intergenic	Intergenic	35221	2210021G21Rik|Fbxo23|Tm4sf17	protein-coding	-0.569815	-0.134022	8.87799	0.00288629	0.00523914	469.211	-0.682723	0.203099	0.000187138	0.000711595	Tspan17	FALSE	FALSE
nk_merged_macs3_28093	0	Intergenic	Intergenic	-18212	Kid1	protein-coding	0.73917	3.37611	96.9305	7.18049e-23	8.8452e-22	659.122	-0.648737	0.173829	5.80241e-05	0.000254719	Pim3	TRUE	FALSE
nk_merged_macs3_50366	0	Intergenic	L1M2|LINE|L1	-16320	Gadkin	protein-coding	-0.343482	2.4896	14.8918	0.000113859	0.000260096	281.142	0.720123	0.200375	8.11983e-05	0.000342635	Ap1ar	TRUE	FALSE
nk_merged_macs3_35892	0	Intergenic	Intergenic	48629	Khc|Khcs|Kns1|Ukhc	protein-coding	0.542334	4.07831	65.3035	6.42086e-16	4.97617e-15	2655.3	0.811003	0.137929	7.25267e-10	1.6291e-08	Kif5b	FALSE	FALSE
nk_merged_macs3_71656	0	Intergenic	MIRb|SINE|MIR	74159	D030016E14Rik	protein-coding	-1.69298	0.599949	106.695	5.19229e-25	7.22058e-24	455.754	0.466986	0.17072	0.00287697	0.00747139	Trappc11	TRUE	FALSE
nk_merged_macs3_50024	0	Intergenic	Intergenic	-172736	Ptb2|brPTB|nPTB	protein-coding	-0.351764	3.29317	21.6378	3.293e-06	9.39976e-06	382.725	1.00108	0.20822	1.94114e-07	1.9346e-06	Ptbp2	TRUE	FALSE
nk_merged_macs3_790	0	Intergenic	Intergenic	-31117	6330442B14|B230365M23Rik	protein-coding	-1.22124	-0.151564	36.6279	1.42969e-09	6.13173e-09	1600.82	0.882511	0.139163	3.90879e-11	1.32693e-09	Gls	TRUE	FALSE
nk_merged_macs3_24739	0	Intergenic	Intergenic	-124380	OSMRB	protein-coding	1.69979	-0.491813	59.6457	1.13564e-14	7.96723e-14	453.365	1.20843	0.228134	8.28577e-09	1.33145e-07	Osmr	FALSE	FALSE
nk_merged_macs3_68416	0	Intergenic	Intergenic	-25195	1200006I17Rik|G430100A01Rik	protein-coding	0.380994	0.520337	6.32337	0.0119157	0.0193695	349.423	-0.437898	0.189233	0.0102752	0.022493	Arrb1	TRUE	FALSE
nk_merged_macs3_61477	0	Intergenic	Intergenic	-36376	13CDNA73|9330186A19Rik|D930046M03|cg003|mKIAA4143	protein-coding	-1.25723	-0.64235	26.9562	2.0812e-07	6.94419e-07	112.111	-0.459524	0.290551	0.0468183	0.0824387	Fry	FALSE	FALSE
nk_merged_macs3_50115	0	Intergenic	Intergenic	-28057	PMP68|PMP70|Pxmp1	protein-coding	-1.03331	-0.200907	26.1406	3.17435e-07	1.0343e-06	496.845	0.562614	0.165799	0.00025777	0.000936143	Abcd3	TRUE	FALSE
nk_merged_macs3_14577	0	Intergenic	Intergenic	17581	2310069I04Rik|5730442P18Rik|Gm21552|Sh3d20	protein-coding	-0.289749	2.20056	9.29019	0.00230385	0.0042524	105.586	-1.1568	0.307877	1.98447e-05	0.000102134	Arhgap27	FALSE	FALSE
nk_merged_macs3_24819	0	Intergenic	Intergenic	-6980	Idn3	protein-coding	-0.405024	1.20052	10.5834	0.0011411	0.00222045	804.786	1.05857	0.17743	2.49165e-10	6.49926e-09	Nipbl	TRUE	TRUE
nk_merged_macs3_192	0	Intergenic	Intergenic	-22137	C330003D03Rik	protein-coding	-0.605044	0.979627	20.4111	6.24658e-06	1.71523e-05	800.931	0.463202	0.156883	0.00144972	0.00413081	Tram2	TRUE	FALSE
nk_merged_macs3_51386	0	Intergenic	RMER12|LTR|ERVK	34634	0610010I13Rik|CGL|CSE|Cys3	protein-coding	-1.71112	-0.361781	55.8093	7.98542e-14	5.20605e-13	107.37	0.671773	0.30407	0.00620103	0.0145193	Cth	TRUE	FALSE
nk_merged_macs3_11877	0	Intergenic	Lx8|LINE|L1	42702	Gas-3|HNPP|PMP-22|TRE002|Tr|trembler	protein-coding	-0.355127	0.841844	6.58954	0.010258	0.0168763	1312.26	-1.05257	0.135313	1.26833e-15	1.57225e-13	Pmp22	FALSE	TRUE
nk_merged_macs3_51526	0	Intergenic	Lx7|LINE|L1	-122017	9330148M11Rik|Rab2	protein-coding	0.689238	0.572721	21.1418	4.26525e-06	1.19804e-05	1833.9	0.526573	0.126397	1.27768e-05	6.95248e-05	Rab2a	FALSE	FALSE
nk_merged_macs3_68501	0	Intergenic	Intergenic	-15831	PHR1|Phret1|evt-1	protein-coding	0.306282	0.531709	4.11625	0.0424731	0.0619014	47.5191	-1.28741	0.449296	0.000324632	0.00114262	Plekhb1	TRUE	FALSE
nk_merged_macs3_48310	0	Intergenic	Intergenic	-7785	5033421J10Rik|5330427D05Rik|ASAP|Mtap9	protein-coding	-0.899521	0.096373	24.8332	6.25131e-07	1.96539e-06	103.565	0.73175	0.300836	0.00311556	0.00801426	Map9	TRUE	FALSE
nk_merged_macs3_712	0	Intergenic	RLTR53B_Mm|LTR|ERVK	-77352	1110014L14Rik	protein-coding	-1.66685	0.857593	123.516	1.07542e-28	1.82509e-27	14264.2	0.636045	0.130847	3.21481e-07	3.01035e-06	Col5a2	TRUE	FALSE
nk_merged_macs3_48306	0	Intergenic	Intergenic	-82187	5033421J10Rik|5330427D05Rik|ASAP|Mtap9	protein-coding	-1.76516	1.48063	197.878	6.06597e-45	2.06587e-43	103.565	0.73175	0.300836	0.00311556	0.00801426	Map9	TRUE	FALSE
nk_merged_macs3_34798	0	Intergenic	Intergenic	-24710	E130310N06	protein-coding	-1.11804	-0.3602	26.9826	2.05299e-07	6.85544e-07	485.953	0.647297	0.167673	3.58838e-05	0.000168737	Arhgap28	TRUE	FALSE
nk_merged_macs3_31971	0	Intergenic	Intergenic	-42050	Tmem181b	pseudo	-0.531761	1.40799	20.3389	6.48669e-06	1.77752e-05	92.2901	1.47863	0.347748	1.40613e-06	1.04103e-05	Tmem181b-ps	TRUE	FALSE
nk_merged_macs3_51914	0	Intergenic	L3|LINE|CR1	-14955	B-1,4-GalT|B-1,4-GalT1|GalT|Ggtb|Ggtb2|b4Gal-T1|beta-1,4-GalT|beta-1,4-GalT1|beta4Gal-T1	protein-coding	0.209401	2.47549	5.54505	0.018533	0.0290338	1292.53	0.325155	0.137536	0.0118192	0.0254176	B4galt1	FALSE	FALSE
nk_merged_macs3_50595	0	Intergenic	Intergenic	-45869	Ayu17-449|E130014J05Rik|mKIAA1546	protein-coding	1.73424	-0.328349	68.6265	1.18994e-16	9.7876e-16	141.948	0.631784	0.295955	0.00751516	0.0171399	Tet2	FALSE	FALSE
nk_merged_macs3_847	0	Intergenic	Intergenic	47835	155kDa|2810001M05Rik|Prp10|SAP155|SF3b155|TA-8|Targ4	protein-coding	-0.86032	0.68462	33.5416	6.97549e-09	2.77365e-08	2614.46	0.716414	0.122409	1.22663e-09	2.52718e-08	Sf3b1	TRUE	FALSE
nk_merged_macs3_68349	0	Intergenic	Intergenic	30014	-	protein-coding	0.703705	0.812462	25.4618	4.51225e-07	1.44167e-06	92.0286	-0.86402	0.337882	0.00176204	0.00488908	Wnt11	TRUE	TRUE
nk_merged_macs3_60675	0	Intergenic	Intergenic	-15539	A130009K11Rik|Gm452|RNF109	protein-coding	-0.519958	1.96004	26.2281	3.03374e-07	9.90922e-07	494.42	0.81538	0.19073	3.17896e-06	2.08241e-05	Trim56	TRUE	FALSE
nk_merged_macs3_52284	0	Intergenic	L1MEd|LINE|L1	-10268	ALK5|Alk-5|ESK2|TGFR-1|TbetaR-I|TbetaRI	protein-coding	0.475885	1.0843	13.8168	0.000201527	0.000442319	450.04	0.893229	0.203509	1.49755e-06	1.09322e-05	Tgfbr1	FALSE	FALSE
nk_merged_macs3_69075	0	Intergenic	Intergenic	-15686	Cpk-m|PI3KC2	protein-coding	-0.698176	2.7928	68.8345	1.07083e-16	8.8368e-16	1410.31	0.912457	0.142172	2.16849e-11	7.97318e-10	Pik3c2a	TRUE	FALSE
nk_merged_macs3_64056	0	Intergenic	Intergenic	-76745	2410018J24Rik|DEDAF|YEAF1	protein-coding	1.53835	-0.391509	53.03	3.28492e-13	2.03102e-12	394.837	0.623437	0.179662	0.000177067	0.000677316	Rybp	FALSE	FALSE
nk_merged_macs3_23961	0	Intergenic	Intergenic	-49139	2410046H15Rik|DRIP36|HSPC126|TRAP36|Vdirp|Vdrip	protein-coding	-0.779621	1.35642	41.5926	1.12416e-10	5.43317e-10	206.204	0.568879	0.222207	0.00350836	0.00886869	Med4	TRUE	FALSE
nk_merged_macs3_73301	0	Intergenic	Intergenic	-20787	4833426J09Rik|Gm1705|PDP 2|PDPC 2|mKIAA1348	protein-coding	-0.184883	4.39965	8.24322	0.00409045	0.00722827	76.2834	0.744411	0.350428	0.00628806	0.0146887	Pdp2	TRUE	FALSE
nk_merged_macs3_62131	0	Intergenic	MLT1C|LTR|ERVL-MaLR	-10067	4833423D12Rik|C920027I18Rik|caldesmon	protein-coding	-0.331551	1.05878	6.551	0.0104825	0.0172129	17887.4	0.518606	0.113235	1.52122e-06	1.10739e-05	Cald1	TRUE	FALSE
nk_merged_macs3_35242	0	Intergenic	Intergenic	70753	2010110I21Rik|Aip-2|Arl6ip2	protein-coding	0.686498	4.2055	107.534	3.40048e-25	4.78421e-24	414.913	0.681008	0.182231	4.75395e-05	0.000214406	Atl2	FALSE	FALSE
nk_merged_macs3_50707	0	Intergenic	Intergenic	10472	1700037B15Rik|1700108M02Rik|REDD2|RTP801L|Smhs1	protein-coding	0.546184	3.19189	50.0781	1.47749e-12	8.61426e-12	720.795	-0.70079	0.178323	2.3309e-05	0.000117366	Ddit4l	TRUE	FALSE
nk_merged_macs3_62190	0	Intergenic	Intergenic	-65438	5033418D15Rik|Gcdp|V1	protein-coding	0.213298	1.94842	4.47487	0.0343968	0.0510648	4433.29	0.396552	0.11857	0.000398036	0.00136123	Mtpn	FALSE	FALSE
nk_merged_macs3_37231	0	Intergenic	Intergenic	-13837	5930434P17|9030411M15Rik|9430028L06Rik|Fam38b|Fam38b2	protein-coding	0.614439	1.22361	24.8352	6.24455e-07	1.96349e-06	817.379	0.560339	0.183747	0.00071202	0.00224344	Piezo2	FALSE	FALSE
nk_merged_macs3_57130	0	Intergenic	CpG	32516	9030221M09Rik	protein-coding	-0.354835	5.56609	36.9125	1.23552e-09	5.33422e-09	296.232	-0.430154	0.189457	0.0116429	0.0250736	Pisd	FALSE	FALSE
nk_merged_macs3_42912	0	Intergenic	Intergenic	-83510	4930545J15Rik	protein-coding	-1.16338	2.75024	179.463	6.34735e-41	1.85277e-39	560.703	0.759076	0.165912	1.14862e-06	8.78401e-06	Tlk1	TRUE	FALSE
nk_merged_macs3_74825	0	Intergenic	Intergenic	-134041	4633401G24Rik|CD29|Fnrb|Gm9863|gpIIa	protein-coding	-0.313342	1.36257	6.97808	0.00825139	0.0138062	18638.4	0.455829	0.115788	3.91609e-05	0.000181588	Itgb1	TRUE	FALSE
nk_merged_macs3_75013	0	Intergenic	Intergenic	12537	0610040D20Rik|2900052N06Rik|Ed1|c11orf5|mED1	protein-coding	-0.342308	2.03796	11.9541	0.000545282	0.00111856	731.384	0.313729	0.144541	0.0206454	0.0412862	Cwc15	TRUE	FALSE
nk_merged_macs3_49561	0	Intergenic	Intergenic	126246	4632419I10Rik|LIG-2	protein-coding	1.05399	0.147847	36.9918	1.18625e-09	5.13195e-09	237.56	0.52511	0.218993	0.00625163	0.0146272	Lrig2	FALSE	FALSE
nk_merged_macs3_25899	0	Intergenic	Intergenic	82951	1110008A16Rik|40kD|9430017H16Rik|EIF3-P40|EIF3-gamma|Eif3s3	protein-coding	-0.693529	1.33331	32.7148	1.06722e-08	4.15609e-08	7910.26	-0.881636	0.127883	1.3698e-12	7.39808e-11	Eif3h	FALSE	FALSE
nk_merged_macs3_642	0	Intergenic	Intergenic	-84309	4833426I10Rik|Grb4|NCKbeta|Nck-2	protein-coding	0.738696	1.80215	48.7848	2.85641e-12	1.62248e-11	261.358	0.437334	0.201502	0.0144078	0.0303351	Nck2	FALSE	FALSE
nk_merged_macs3_49366	0	Intergenic	Intergenic	-20762	4833445A08Rik|CD9P-1|EWI-F|FPRP|Trim45	protein-coding	0.513378	3.25364	45.2825	1.70569e-11	8.97347e-11	1784.81	0.363849	0.146242	0.00757522	0.017252	Ptgfrn	FALSE	FALSE
nk_merged_macs3_31974	0	Intergenic	Intergenic	-60278	Tmem181b	pseudo	0.628821	0.00731179	12.3361	0.000444283	0.000923928	92.2901	1.47863	0.347748	1.40613e-06	1.04103e-05	Tmem181b-ps	FALSE	FALSE
nk_merged_macs3_68333	0	Intergenic	Intergenic	40460	2900052B10Rik|Dap4|Prkrir|Rpkrir	protein-coding	-0.374539	2.31628	16.3411	5.29053e-05	0.000126983	683.529	0.625829	0.15134	1.15622e-05	6.36877e-05	Thap12	TRUE	FALSE
nk_merged_macs3_75747	0	Intergenic	Intergenic	-12706	Cd111|HIgR|HveC|PRR|PRR1|Pvrl1|nectin-1	protein-coding	-0.298344	1.58857	7.18207	0.00736358	0.0124301	283.85	0.374302	0.202629	0.0361585	0.0664181	Nectin1	TRUE	FALSE
nk_merged_macs3_5176	0	Intergenic	Intergenic	-36536	1700026A16Rik|MUSA1	protein-coding	1.80792	2.31136	333.03	2.10309e-74	1.92109e-72	361.095	0.675372	0.193062	0.0001259	0.000501902	Fbxo30	FALSE	FALSE
nk_merged_macs3_36573	0	Intergenic	Intergenic	-5748	Centd3|Drag1|E030006K04Rik|cnt-d3	protein-coding	-0.679253	0.676152	21.2073	4.12189e-06	1.15992e-05	91.8124	-0.854075	0.332948	0.00173827	0.00483034	Arap3	FALSE	FALSE
nk_merged_macs3_47497	0	Intergenic	Lx8|LINE|L1	-217086	3110038E07Rik|PCDH68L	protein-coding	0.815935	-0.156368	18.5197	1.68156e-05	4.34263e-05	876.873	0.417179	0.162314	0.00524465	0.0125625	Pcdh18	FALSE	FALSE
nk_merged_macs3_71261	0	Intergenic	ORR1D2|LTR|ERVL-MaLR	-60283	2010300K22Rik|2700019M19Rik|RBP-MS|hermes	protein-coding	-1.14307	-0.560939	24.1892	8.73225e-07	2.69052e-06	615.738	-0.540523	0.170469	0.000531092	0.00174475	Rbpms	FALSE	FALSE
nk_merged_macs3_6116	0	Intergenic	L1MB3|LINE|L1	22818	1110002G11Rik|Pa26|Sest1	protein-coding	0.266052	1.93947	6.92361	0.00850653	0.0142027	94.6395	0.663725	0.329085	0.00927918	0.0206035	Sesn1	FALSE	TRUE
nk_merged_macs3_71484	0	Intergenic	RLTR13D2|LTR|ERVK	-14699	2310081N20Rik|AC|Asah	protein-coding	-0.482422	1.64256	19.1126	1.23227e-05	3.24567e-05	3266.99	0.411219	0.12056	0.000352865	0.0012287	Asah1	TRUE	FALSE
nk_merged_macs3_12332	0	Intergenic	Intergenic	-16066	Fbox39	protein-coding	-0.731195	1.49985	39.8318	2.76799e-10	1.28257e-09	29.2666	0.627628	0.535173	0.0401186	0.0725356	Xaf1	TRUE	FALSE
nk_merged_macs3_57744	0	Intergenic	Intergenic	127346	1110067B18Rik|1810013D10Rik|MITRAC7	protein-coding	0.559756	0.544029	13.7922	0.000204184	0.000447674	430.444	-0.444631	0.168185	0.00412154	0.0101814	Smim20	TRUE	FALSE
nk_merged_macs3_71992	0	Intergenic	Intergenic	75308	C530032E20|mszf62	protein-coding	-0.287383	2.22093	9.22055	0.00239314	0.00440528	80.5844	0.814786	0.349804	0.00326494	0.00834082	Zfp868	TRUE	FALSE
nk_merged_macs3_67764	0	Intergenic	B1_Mur2|SINE|Alu	-14809	E430004F23|IDPm|Idh-2	protein-coding	-0.335624	1.75467	9.91314	0.00164102	0.00310781	3530.21	-0.249578	0.128741	0.0427489	0.0765154	Idh2	FALSE	FALSE
nk_merged_macs3_41390	0	Intergenic	Intergenic	8647	1110002H13Rik|Tmem8c|myomaker	protein-coding	0.745251	2.04918	56.2824	6.2775e-14	4.13039e-13	1302.47	-1.5325	0.721511	0.00182295	0.0050377	Mymk	TRUE	FALSE
nk_merged_macs3_80566	0	Intergenic	L1MC5|LINE|L1	7391	SSAT|Sat	protein-coding	0.497126	-0.486988	5.56958	0.0182752	0.0286549	2188.27	-0.281589	0.123375	0.0165783	0.0342025	Sat1	TRUE	FALSE
nk_merged_macs3_25016	0	Intergenic	Intergenic	112516	1110013A17Rik|Etohi2|Rn3|Rnasen	protein-coding	-0.4517	0.780384	10.2063	0.00139959	0.00268174	1643.14	-0.232757	0.127776	0.0483522	0.0847042	Drosha	FALSE	FALSE
nk_merged_macs3_26794	0	Intergenic	RMER20C_Mm|LTR|ERVK	18062	Prl-3|pPtp4a3	protein-coding	0.451317	2.34644	24.1414	8.95134e-07	2.75444e-06	2032.94	-1.02972	0.153439	2.67006e-12	1.30163e-10	Ptp4a3	TRUE	FALSE
nk_merged_macs3_11449	0	Intergenic	Intergenic	-84107	Ehand1|Hxt|Th1|Thing1|bHLHa27|eHAND	protein-coding	-0.531174	2.8439	41.1845	1.38518e-10	6.63061e-10	27.8865	-1.81275	0.679118	0.000318259	0.00112689	Hand1	FALSE	FALSE
nk_merged_macs3_13938	0	Intergenic	Intergenic	-13134	2600005P05Rik	protein-coding	0.3933	3.30816	27.2129	1.82243e-07	6.12725e-07	1109.48	-0.689606	0.144588	5.81841e-07	4.98896e-06	Mrpl45	TRUE	FALSE
nk_merged_macs3_8682	0	Intergenic	Intergenic	-133487	2810442I22Rik|E130111D10Rik|Pmca1	protein-coding	2.44149	1.74962	414.033	4.85576e-92	7.04094e-90	1281.51	0.84566	0.159636	1.81539e-08	2.61657e-07	Atp2b1	FALSE	FALSE
nk_merged_macs3_41300	0	Intergenic	Intergenic	-26701	1110033G07Rik|GBDR1|Gdbr1|Kpc2|Ubadc1	protein-coding	0.782247	-0.723838	11.6402	0.000645415	0.00130934	1446.8	-0.399134	0.133525	0.00163073	0.00457348	Ubac1	TRUE	FALSE
nk_merged_macs3_52734	0	Intergenic	Intergenic	-13693	1810024D14Rik|ATP6J|Atp6g1|VAG1|Vma10	protein-coding	0.590796	2.46184	43.3669	4.5381e-11	2.28155e-10	2336.34	-0.401262	0.123129	0.000664607	0.00211298	Atp6v1g1	TRUE	FALSE
nk_merged_macs3_6864	0	Intergenic	Intergenic	-5529	2510010B09Rik|Cxxc6|D10Ertd17e|LCX|mKIAA1676	protein-coding	-1.21374	0.450838	54.7098	1.39707e-13	8.92021e-13	72.6572	1.04998	0.380543	0.000583399	0.00189082	Tet1	TRUE	FALSE
nk_merged_macs3_62631	0	Intergenic	CpG	47502	2410004M09Rik	protein-coding	-0.987517	-0.45073	20.0601	7.5046e-06	2.03669e-05	180.495	0.723103	0.242696	0.00063295	0.00202768	Snx10	TRUE	TRUE
nk_merged_macs3_53204	0	Intergenic	Intergenic	-46430	AP-1|Junc|c-jun	protein-coding	0.438415	3.83938	40.0697	2.45062e-10	1.14255e-09	1616.58	0.250839	0.125456	0.0424346	0.076047	Jun	FALSE	FALSE
nk_merged_macs3_6960	0	Intergenic	Intergenic	-11027	5430433L24Rik|D630035I23Rik|Jmjdic|TRIP8	protein-coding	-1.45092	1.92183	180.434	3.89704e-41	1.1471e-39	846.034	1.06857	0.188222	1.29817e-09	2.64429e-08	Jmjd1c	TRUE	FALSE
nk_merged_macs3_22410	0	Intergenic	Intergenic	303059	-	protein-coding	0.768855	4.58222	146.614	9.53051e-34	2.07011e-32	11538	-0.263076	0.10925	0.0126911	0.0270534	Rps24	TRUE	FALSE
nk_merged_macs3_26630	0	Intergenic	Intergenic	88910	5330418N22Rik|ST3GalI|Siat4|Siat4a|St3gal-1	protein-coding	1.01287	2.93634	151.227	9.34969e-35	2.11772e-33	770.11	-0.492608	0.149529	0.00043708	0.00147882	St3gal1	TRUE	FALSE
nk_merged_macs3_34545	0	Intergenic	MTE2a|LTR|ERVL-MaLR	-23991	DD7A5-7|EGF-TM7|Emr1|F4/80|Gpf480|Ly71|TM7LN3	protein-coding	-0.429982	2.04134	18.7796	1.46725e-05	3.82118e-05	48.7034	-1.0823	0.548626	0.00263561	0.00692613	Adgre1	FALSE	FALSE
nk_merged_macs3_60674	0	Intergenic	ID_B1|SINE|B4	-6966	A130009K11Rik|Gm452|RNF109	protein-coding	-0.176463	3.13028	5.15631	0.023162	0.0356191	494.42	0.81538	0.19073	3.17896e-06	2.08241e-05	Trim56	TRUE	FALSE
nk_merged_macs3_21552	0	Intergenic	Intergenic	-66135	2900036G02Rik|mKIAA1577	protein-coding	0.824816	-0.637399	13.7071	0.00021365	0.000466992	389.013	0.395993	0.176137	0.0135574	0.0286979	Zswim6	FALSE	FALSE
nk_merged_macs3_30222	0	Intergenic	Intergenic	211678	-	protein-coding	0.367885	0.254908	4.99022	0.025491	0.0388716	390.288	0.409211	0.18308	0.0132898	0.0281773	Xxylt1	FALSE	FALSE
nk_merged_macs3_37237	0	Intergenic	(TC)n|Simple_repeat|Simple_repeat	37961	32kDa|TRP32|Txnl	protein-coding	-0.414839	3.71013	34.4239	4.43258e-09	1.80324e-08	2368.6	-0.333506	0.124966	0.00542885	0.0129489	Txnl1	FALSE	FALSE
nk_merged_macs3_25347	0	Intergenic	Intergenic	-22196	C330023P13Rik|LAPTM4beta	protein-coding	0.170463	3.56223	5.59365	0.0180257	0.0283034	1190.86	-0.466556	0.14251	0.00054137	0.0017731	Laptm4b	TRUE	FALSE
nk_merged_macs3_23045	0	Intergenic	Intergenic	-33778	-	protein-coding	0.86797	0.770108	37.3907	9.66824e-10	4.22034e-09	1038.55	0.91459	0.147789	8.97324e-11	2.65445e-09	Ktn1	FALSE	FALSE
nk_merged_macs3_18697	0	Intergenic	Intergenic	-16902	D13Sfk13|beige|bg	protein-coding	-0.186179	4.29787	8.1683	0.00426288	0.00750825	215.446	0.908409	0.235441	1.68491e-05	8.85019e-05	Lyst	TRUE	FALSE
nk_merged_macs3_58916	0	Intergenic	B4A|SINE|B4	-31599	5730470H14Rik|ZAN75|Znf326	protein-coding	-0.45021	0.273259	7.35088	0.00670301	0.0113982	317.115	0.998303	0.198594	6.85112e-08	7.92659e-07	Zfp326	TRUE	FALSE
nk_merged_macs3_64047	0	Intergenic	Intergenic	85045	2410018J24Rik|DEDAF|YEAF1	protein-coding	0.408459	1.18695	10.8209	0.00100363	0.0019724	394.837	0.623437	0.179662	0.000177067	0.000677316	Rybp	FALSE	FALSE
nk_merged_macs3_61151	0	Intergenic	Intergenic	49048	-	protein-coding	0.320022	2.31537	12.0169	0.000527194	0.00108372	607.509	0.523278	0.156244	0.000329451	0.00115802	Ccz1	FALSE	FALSE
nk_merged_macs3_39350	0	Intergenic	Intergenic	-63386	Alrp|CARP|Crap|MARP1	protein-coding	-0.329605	3.40375	19.7496	8.82787e-06	2.37325e-05	1665.55	-0.318096	0.155367	0.026811	0.051585	Ankrd1	FALSE	FALSE
nk_merged_macs3_7597	0	Intergenic	Intergenic	-6218	2310036D04Rik	protein-coding	0.417936	1.51653	13.6222	0.000223521	0.000486887	529.538	-0.335299	0.156247	0.0206029	0.0412185	Pdxk	TRUE	FALSE
nk_merged_macs3_66688	0	Intergenic	Intergenic	19221	C/ebpalpha|CBF-A|Cebp	protein-coding	1.13636	0.763556	62.3389	2.89157e-15	2.12669e-14	79.4704	-0.894181	0.361288	0.00175643	0.00487561	Cebpa	TRUE	FALSE
nk_merged_macs3_37341	0	Intergenic	Intergenic	12745	Noxa	protein-coding	-0.460748	0.975718	11.945	0.000547934	0.00112359	1847.49	0.535714	0.137235	3.67227e-05	0.000171812	Pmaip1	TRUE	FALSE
nk_merged_macs3_21377	0	Intergenic	MIRb|SINE|MIR	-321333	PI3K|p50alpha|p55alpha|p85alpha	protein-coding	1.15967	-0.0918876	38.0929	6.74552e-10	3.00101e-09	530.755	0.884034	0.175922	8.00079e-08	9.07127e-07	Pik3r1	FALSE	TRUE
nk_merged_macs3_60501	0	Intergenic	MMVL30-int|LTR|ERV1	-6329	0610011L13Rik|Rhbdl7|Usmg1	protein-coding	0.354698	4.70869	32.4337	1.23332e-08	4.76832e-08	449.237	-0.537555	0.171141	0.000641051	0.0020491	Rhbdd2	TRUE	FALSE
nk_merged_macs3_49583	0	Intergenic	B3|SINE|B2	-16731	Mct1	protein-coding	0.764052	2.44344	71.2054	3.21905e-17	2.75007e-16	378.575	0.875081	0.187874	6.25155e-07	5.27009e-06	Slc16a1	FALSE	FALSE
nk_merged_macs3_6350	0	Intergenic	Intergenic	-75921	C130057C21Rik|VITO-1|Vito1|vgl-2	protein-coding	0.295318	5.42944	25.2874	4.93917e-07	1.57164e-06	49.2112	-1.35177	0.510997	0.000514771	0.00169842	Vgll2	TRUE	FALSE
nk_merged_macs3_28605	0	Intergenic	Intergenic	-15312	M[a]6|Tuba6	protein-coding	0.50372	0.0445618	8.14793	0.00431104	0.00758462	5534.79	-0.541749	0.125486	7.09777e-06	4.17086e-05	Tuba1c	TRUE	FALSE
nk_merged_macs3_47912	0	Intergenic	RMER15|LTR|ERVL	-126086	Mbnl|mKIAA0428	protein-coding	0.604205	1.88166	34.2832	4.76486e-09	1.93041e-08	1185.5	0.941934	0.135831	7.52538e-13	4.37188e-11	Mbnl1	FALSE	FALSE
nk_merged_macs3_29775	0	Intergenic	Intergenic	4392	-	protein-coding	0.264033	4.06783	15.5488	8.04022e-05	0.000187881	82.118	-0.582738	0.326948	0.0203378	0.0407822	Gp1bb	TRUE	FALSE
nk_merged_macs3_48463	0	Intergenic	Intergenic	83060	9430026F02Rik|Pet112|Pet112l	protein-coding	2.32785	0.462414	185.047	3.83252e-42	1.17495e-40	198.616	-0.416125	0.221745	0.0286148	0.0545715	Gatb	TRUE	FALSE
nk_merged_macs3_23318	0	Intergenic	MLT1F1|LTR|ERVL-MaLR	-5461	2310014G06Rik	protein-coding	-0.497125	1.21127	15.941	6.53494e-05	0.000154769	261.636	-0.413076	0.206162	0.0236656	0.0463833	Sdr39u1	FALSE	FALSE
nk_merged_macs3_36300	0	Intergenic	Intergenic	-34086	ALP-1|Amphl|BRAMP-2|SH3P9	protein-coding	0.9802	2.22361	104.17	1.85679e-24	2.50842e-23	3304.98	-0.554597	0.129606	8.15407e-06	4.69201e-05	Bin1	TRUE	FALSE
nk_merged_macs3_4283	0	Intergenic	Intergenic	12739	EyeLinc14|H3-3a|H3-3b|H3.3A	protein-coding	-1.02331	2.72133	139.398	3.60424e-32	7.26409e-31	885.256	0.413962	0.141592	0.00197674	0.00539057	H3f3a	TRUE	FALSE
nk_merged_macs3_55899	0	Intergenic	Intergenic	13578	Eno-1|MBP-1|NNE	protein-coding	-0.269805	3.99056	15.8433	6.88097e-05	0.0001624	67017.6	-0.619323	0.12174	1.37161e-07	1.44493e-06	Eno1	FALSE	FALSE
nk_merged_macs3_50029	0	Intergenic	Intergenic	-340064	Ptb2|brPTB|nPTB	protein-coding	-0.764777	1.61096	46.2136	1.06039e-11	5.70049e-11	382.725	1.00108	0.20822	1.94114e-07	1.9346e-06	Ptbp2	TRUE	FALSE
nk_merged_macs3_47914	0	Intergenic	Intergenic	-83617	Mbnl|mKIAA0428	protein-coding	0.625338	3.95805	83.7316	5.66723e-20	5.84413e-19	1185.5	0.941934	0.135831	7.52538e-13	4.37188e-11	Mbnl1	FALSE	FALSE
nk_merged_macs3_10985	0	Intergenic	Intergenic	-15240	CCR4	protein-coding	-0.510628	1.56478	20.5117	5.92665e-06	1.63234e-05	931.207	1.03513	0.147201	2.5447e-13	1.64785e-11	Cnot6	TRUE	FALSE
nk_merged_macs3_16209	0	Intergenic	Intergenic	368406	Lipin1|fld	protein-coding	2.19994	-0.738731	79.8895	3.95937e-19	3.87068e-18	371.166	0.38249	0.197497	0.0287625	0.054805	Lpin1	FALSE	FALSE
nk_merged_macs3_71045	0	Intergenic	Intergenic	-10708	4833447E04Rik|B230378H13Rik	protein-coding	0.433472	4.6539	47.8424	4.61891e-12	2.57008e-11	393.021	0.398872	0.186961	0.0170807	0.0350665	Tacc1	FALSE	FALSE
nk_merged_macs3_51607	0	Intergenic	Intergenic	-6797	Gm1023|Narg3	protein-coding	-0.80063	0.319481	23.0887	1.54694e-06	4.61233e-06	332.836	1.10166	0.193764	1.6507e-09	3.27523e-08	Dpy19l4	TRUE	FALSE
nk_merged_macs3_6621	0	Intergenic	Intergenic	-24895	SGP-1	protein-coding	0.480625	0.780491	11.768	0.000602561	0.00122854	10040.5	-0.216697	0.111174	0.0371423	0.0679376	Psap	TRUE	FALSE
nk_merged_macs3_9486	0	Intergenic	Intergenic	-15549	2610528O22Rik|Sf21|mKIAA1040	protein-coding	-0.527789	2.29004	31.7694	1.73608e-08	6.59116e-08	1116.95	0.290964	0.134783	0.0221808	0.0438628	Mon2	TRUE	FALSE
nk_merged_macs3_44111	0	Intergenic	Intergenic	-21014	14kDa	protein-coding	1.58405	-0.0915977	68.097	1.55647e-16	1.26896e-15	876.269	-0.386635	0.149447	0.00592907	0.0139748	Srp14	TRUE	FALSE
nk_merged_macs3_72505	0	Intergenic	Intergenic	31573	Oabp|RLI|RNS41|RNS4I|Rnaseli	protein-coding	0.271723	5.76935	22.2984	2.33399e-06	6.80076e-06	1884.6	0.975398	0.129397	6.97854e-15	7.09217e-13	Abce1	FALSE	FALSE
nk_merged_macs3_46419	0	Intergenic	Intergenic	-12566	4933431C08Rik|Gm562|ZABC1|Znf217	protein-coding	-0.335109	3.8661	23.6012	1.18512e-06	3.58898e-06	300.776	0.707753	0.202884	0.000113799	0.000460287	Zfp217	TRUE	FALSE
nk_merged_macs3_16446	0	Intergenic	Intergenic	-30775	-	protein-coding	1.43176	-0.0103375	59.5813	1.17348e-14	8.22906e-14	843.99	0.931074	0.149074	6.69466e-11	2.0997e-09	Dld	FALSE	FALSE
nk_merged_macs3_51111	0	Intergenic	Intergenic	202014	1110049N09Rik|4921517B04Rik|C630030B20|mTTLL7	protein-coding	0.297788	1.55876	7.09992	0.00770874	0.0129592	158.278	0.411799	0.235735	0.0394557	0.0715458	Ttll7	FALSE	FALSE
nk_merged_macs3_49172	0	Intergenic	Intergenic	-16254	1200008J08Rik|Hyplip1|THIF|Tbp-2|VDUP1	protein-coding	0.413517	0.968531	9.76919	0.0017746	0.00333808	433.367	-0.562216	0.170548	0.000355535	0.00123668	Txnip	TRUE	FALSE
nk_merged_macs3_27309	0	Intergenic	Intergenic	-3300	0610011H21Rik|D15N1e|Eif3eip|Eif3ip|Eif3s6ip|HSP-66Y|PAF67	protein-coding	-0.371611	3.08873	22.3698	2.24878e-06	6.56817e-06	8320.4	-0.493244	0.117136	1.27175e-05	6.92308e-05	Eif3l	FALSE	FALSE
nk_merged_macs3_22273	0	Intergenic	Intergenic	35010	u-PA|uPA	protein-coding	-0.535562	0.605384	12.7823	0.000349908	0.000739533	2344.65	-0.245751	0.124712	0.0392364	0.0711978	Plau	FALSE	FALSE
nk_merged_macs3_51765	0	Intergenic	Intergenic	-321297	B430101B05|Tak1	protein-coding	0.307427	5.24061	26.6851	2.39456e-07	7.93155e-07	1016.96	0.474372	0.140305	0.000335827	0.00117644	Map3k7	FALSE	FALSE
nk_merged_macs3_58921	0	Intergenic	Intergenic	53918	5730470H14Rik|ZAN75|Znf326	protein-coding	-0.538542	-0.671759	5.44426	0.0196327	0.0306034	317.115	0.998303	0.198594	6.85112e-08	7.92659e-07	Zfp326	TRUE	FALSE
nk_merged_macs3_19163	0	Intergenic	Intergenic	-20310	2410030I24Rik|Gm29675|Sec5|Sec5l1	protein-coding	0.542378	1.22172	19.378	1.07234e-05	2.84961e-05	664.291	0.361174	0.148818	0.00954878	0.0211229	Exoc2	FALSE	FALSE
nk_merged_macs3_67522	0	Intergenic	Intergenic	-223166	2700033K02Rik|9430015G03Rik|ARP-1|Aporp1|COUP-TF2|COUP-TFII|COUPTFB|EAR3|SVP40|Tcfcoup2	protein-coding	0.37357	0.956344	7.91922	0.00489123	0.00852485	323.212	0.930429	0.194478	2.74842e-07	2.62461e-06	Nr2f2	FALSE	FALSE
nk_merged_macs3_10795	0	Intergenic	Intergenic	-20481	-	protein-coding	-0.548291	0.0367375	9.24173	0.00236561	0.004358	7937.82	0.349081	0.11068	0.00105224	0.00314129	Ccng1	TRUE	FALSE
nk_merged_macs3_50320	0	Intergenic	Intergenic	73528	100043364|Ank-2|Gm4392	protein-coding	-0.395091	3.01835	24.5861	7.1062e-07	2.21693e-06	430.784	0.96853	0.177972	8.15122e-09	1.31145e-07	Ank2	TRUE	FALSE
nk_merged_macs3_47520	0	Intergenic	Intergenic	-68115	Ccr4|Ccrn4l	protein-coding	0.852972	4.64267	181.873	1.89021e-41	5.63185e-40	1247.3	0.321004	0.137191	0.0127986	0.0272512	Noct	FALSE	FALSE
nk_merged_macs3_70353	0	Intergenic	RLTR6_Mm|LTR|ERV1	-18565	-	protein-coding	-0.619108	0.105134	12.2413	0.00046743	0.00096846	47.2885	1.27616	0.502782	0.000691763	0.00218834	Zfp958	TRUE	FALSE
nk_merged_macs3_21563	0	Intergenic	Intergenic	-18584	9830132O03|XTP1	protein-coding	-0.837082	-0.0880877	19.1539	1.20593e-05	3.18055e-05	40.2291	0.566239	0.450028	0.0476936	0.0837032	Depdc1b	TRUE	FALSE
nk_merged_macs3_43608	0	Intergenic	Intergenic	-32667	AAC-11|API-5	protein-coding	-0.383275	1.57544	11.7041	0.000623611	0.00126863	1300.85	0.566054	0.135562	1.07766e-05	5.98043e-05	Api5	TRUE	FALSE
nk_merged_macs3_47844	0	Intergenic	Intergenic	-72694	1810043J12Rik|5530402M19Rik	protein-coding	0.962542	0.66595	42.8634	5.86999e-11	2.91961e-10	1353.26	0.551386	0.140692	3.43363e-05	0.000162398	Tsc22d2	FALSE	FALSE
nk_merged_macs3_80284	0	Intergenic	RSINE1|SINE|B4	8506	DXHXS1271E|Ftp-3|Ftp3|H'|HNRNP|Hnrph2	protein-coding	-0.565236	0.119226	10.3564	0.00129027	0.00248787	777.442	0.880257	0.151412	1.07812e-09	2.24525e-08	Hnrnph2	TRUE	FALSE
nk_merged_macs3_21855	0	Intergenic	Intergenic	160906	Gp70	protein-coding	-1.0606	0.641041	48.2448	3.76198e-12	2.1121e-11	216.932	0.616096	0.233506	0.00238524	0.00635934	Emb	TRUE	FALSE
nk_merged_macs3_50020	0	Intergenic	RMER1B|Other|Other	-107759	Ptb2|brPTB|nPTB	protein-coding	0.327893	3.06036	17.3171	3.1633e-05	7.84764e-05	382.725	1.00108	0.20822	1.94114e-07	1.9346e-06	Ptbp2	FALSE	FALSE
nk_merged_macs3_23702	0	Intergenic	Intergenic	-1702	CADTK|CAKB|CAKbeta|E430023O05Rik|FADK2|FAK2|PYK2|Raftk	protein-coding	-0.343399	2.0776	12.2513	0.000464943	0.000963727	859.217	-0.776818	0.190882	8.41539e-06	4.81934e-05	Ptk2b	FALSE	FALSE
nk_merged_macs3_1483	0	Intergenic	Intergenic	322922	Pax-3|Sp|Splchl2|splotch	protein-coding	-0.328366	0.888716	5.80943	0.0159405	0.0253058	177.371	0.734617	0.32207	0.00374189	0.00937164	Pax3	TRUE	FALSE
nk_merged_macs3_22735	0	Intergenic	Intergenic	11844	DELGIP1|DelgipP1|Desr1|KTI11|Zcsl2	protein-coding	0.77036	2.8833	87.3564	9.06283e-21	9.83336e-20	827.193	-0.559494	0.158957	0.000175784	0.000673734	Dph3	TRUE	FALSE
nk_merged_macs3_47964	0	Intergenic	Intergenic	36415	4021402C18Rik	protein-coding	-0.315041	1.43931	7.36694	0.00664338	0.0113042	266.911	0.599816	0.202103	0.00100003	0.00300642	Rap2b	TRUE	FALSE
nk_merged_macs3_46357	0	Intergenic	Intergenic	19866	1700020H17Rik|Uba4	protein-coding	-0.401195	2.12305	17.0698	3.6031e-05	8.86656e-05	203.208	-0.474522	0.218229	0.0125512	0.0267858	Mocs3	FALSE	FALSE
nk_merged_macs3_77623	0	Intergenic	Intergenic	-17727	-	protein-coding	-0.821508	0.575292	28.6202	8.80596e-08	3.07382e-07	259.031	-0.601168	0.213162	0.00154302	0.0043585	Ctsh	FALSE	FALSE
nk_merged_macs3_39128	0	Intergenic	L1ME2|LINE|L1	-28158	C630001B19	protein-coding	1.62819	1.15567	151.959	6.46955e-35	1.47742e-33	101.373	0.824752	0.312212	0.00148711	0.00422349	Ranbp6	FALSE	FALSE
nk_merged_macs3_26541	0	Intergenic	RMER1B|Other|Other	-118584	DEF-1|Ddef1|PAP|mKIAA1249|s19	protein-coding	1.23697	3.53396	275.553	6.99318e-62	4.37283e-60	2505.99	0.590336	0.13002	2.10082e-06	1.47408e-05	Asap1	FALSE	FALSE
nk_merged_macs3_36826	0	Intergenic	Intergenic	-10477	E130304C20Rik|Gg2-1|Gm10539|Nded|Ssc-2|Tipe	protein-coding	-0.342327	1.82001	10.6854	0.00107986	0.00211093	135.833	0.431678	0.25579	0.0415341	0.0746592	Tnfaip8	TRUE	FALSE
nk_merged_macs3_79313	0	Intergenic	L2|LINE|L2	22599	Ftsj|Ftsjl|Sfc12	protein-coding	0.995653	1.20074	62.5777	2.56138e-15	1.89145e-14	735.461	-0.5868	0.16209	8.88639e-05	0.00037096	Ftsj1	TRUE	FALSE
nk_merged_macs3_78577	0	Intergenic	Intergenic	-6255	Villp	protein-coding	-0.41511	0.917472	9.38535	0.00218726	0.00405346	138.222	-0.455826	0.255299	0.0308792	0.058157	Vill	FALSE	FALSE
nk_merged_macs3_21731	0	Intergenic	Intergenic	-22028	Hic53|Hpic53|LPP-1|LPP1|PAP-2a|PAP2-alpha|PAP2a|Ppap2a|mPAP	protein-coding	0.325335	0.945528	5.97494	0.0145106	0.0232204	1913.41	-0.689151	0.13251	5.89502e-08	6.98153e-07	Plpp1	TRUE	FALSE
nk_merged_macs3_54563	0	Intergenic	Intergenic	-20920	E3|Stra13	protein-coding	-0.3888	2.02333	15.2487	9.424e-05	0.000217839	447.615	-2.40341	0.220313	6.75636e-29	8.79408e-26	Laptm5	FALSE	FALSE
nk_merged_macs3_7	0	Intergenic	Intergenic	43071	S-II	protein-coding	-0.980008	0.780195	45.5088	1.51957e-11	8.04055e-11	953.973	0.928879	0.142639	1.29252e-11	5.14477e-10	Tcea1	TRUE	FALSE
nk_merged_macs3_51628	0	Intergenic	(TG)n|Simple_repeat|Simple_repeat	80334	Gm1024|PDPC 1|Ppm2c	protein-coding	0.922998	-0.676661	16.6284	4.54661e-05	0.000110255	87.6442	0.788712	0.378808	0.00507878	0.0122124	Pdp1	FALSE	FALSE
nk_merged_macs3_42829	0	Intergenic	Intergenic	-76538	4732462C07Rik|Lass6|T1L	protein-coding	-0.676167	0.198643	15.427	8.57545e-05	0.000199491	840.321	0.874952	0.170312	4.07976e-08	5.10598e-07	Cers6	TRUE	FALSE
nk_merged_macs3_29083	0	Intergenic	Intergenic	22299	Hox-3.5	protein-coding	1.30725	-0.32948	40.8611	1.63441e-10	7.76312e-10	42.1935	-0.646121	0.505394	0.0298719	0.056515	Hoxc4	TRUE	FALSE
nk_merged_macs3_16102	0	Intergenic	Intergenic	34193	CD138|Sstn|Synd|Synd1|syn-1	protein-coding	1.53832	1.7558	190.257	2.79411e-43	8.94425e-42	2962.83	-0.346767	0.131186	0.00535167	0.0127925	Sdc1	TRUE	FALSE
nk_merged_macs3_30656	0	Intergenic	Intergenic	-40157	B-50|Basp2|GAP-43	protein-coding	-3.1098	2.27178	702.316	9.37508e-155	5.9407e-152	792.859	0.376128	0.152747	0.00829477	0.0186952	Gap43	TRUE	FALSE
nk_merged_macs3_72128	0	Intergenic	Intergenic	9195	-	protein-coding	0.308235	5.9718	29.2943	6.21773e-08	2.20986e-07	1758.54	-0.479292	0.145296	0.000566535	0.00184304	Lsm4	TRUE	FALSE
nk_merged_macs3_29125	0	Intergenic	Intergenic	-2543	Hzf|Zfp385|Znf385a	protein-coding	-0.336705	3.50639	21.3336	3.85906e-06	1.09011e-05	2054.59	-0.58197	0.146948	2.6368e-05	0.000130101	Zfp385a	FALSE	FALSE
nk_merged_macs3_26175	0	Intergenic	Intergenic	-6865	-	protein-coding	-0.514736	0.667962	12.3111	0.000450272	0.000935463	135.951	0.782558	0.26898	0.000717966	0.00225726	Zhx1	TRUE	FALSE
nk_merged_macs3_39474	0	Intergenic	Intergenic	156609	2310004N10Rik|2310051D19Rik|E030042N20Rik|Fer1l3	protein-coding	-0.453266	3.842	42.6461	6.55935e-11	3.24524e-10	6023.72	0.526901	0.120674	7.62696e-06	4.43039e-05	Myof	TRUE	FALSE
nk_merged_macs3_37194	0	Intergenic	Intergenic	101126	D430044G18Rik	protein-coding	0.280546	0.806926	4.09176	0.0430927	0.0627225	36.7341	-0.720141	0.500913	0.0217913	0.0432663	Sh3tc2	TRUE	FALSE
nk_merged_macs3_31042	0	Intergenic	Intergenic	-61208	Cek4|EK4|ETK1|End3|Hek|Hek4|Mek4|Tyro4	protein-coding	0.576163	1.71479	28.6167	8.82189e-08	3.07884e-07	208.435	1.06353	0.258242	3.74516e-06	2.39832e-05	Epha3	FALSE	FALSE
nk_merged_macs3_68290	0	Intergenic	MIR|SINE|MIR	-2850	1110057L18Rik|5430429L08Rik|Phca|aPHC	protein-coding	-0.987392	2.60456	123.777	9.42511e-29	1.60426e-27	202.859	0.445341	0.221051	0.0202682	0.0406676	Acer3	TRUE	FALSE
nk_merged_macs3_2376	0	Intergenic	Intergenic	-28995	-	protein-coding	-0.462826	0.718908	10.306	0.00132597	0.00255142	372.513	0.500035	0.180525	0.00236429	0.00630993	Gli2	TRUE	TRUE
nk_merged_macs3_73252	0	Intergenic	L1_Mur3|LINE|L1	-9369	D430050E18	protein-coding	-0.375785	1.23158	9.28307	0.00231282	0.00426739	1166.62	-0.705863	0.135315	5.1387e-08	6.18164e-07	Slc38a7	FALSE	FALSE
nk_merged_macs3_33799	0	Intergenic	Intergenic	5408	0610037N01Rik	protein-coding	-0.336907	2.80861	16.4614	4.96496e-05	0.000119718	236.565	-0.406451	0.203578	0.0243146	0.0474552	Rpp21	FALSE	FALSE
nk_merged_macs3_80592	0	Intergenic	Intergenic	-194906	MAPKAPK-1b|MPK-9|Rsk2|S6K-alpha3|p90RSK3|pp90RSK2	protein-coding	0.522058	-0.816369	4.8903	0.027008	0.0409514	662.044	0.917375	0.160693	1.8647e-09	3.60638e-08	Rps6ka3	FALSE	TRUE
nk_merged_macs3_61478	0	Intergenic	Intergenic	-26532	13CDNA73|9330186A19Rik|D930046M03|cg003|mKIAA4143	protein-coding	-0.725845	1.40467	37.2286	1.05063e-09	4.56759e-09	112.111	-0.459524	0.290551	0.0468183	0.0824387	Fry	FALSE	FALSE
nk_merged_macs3_50127	0	Intergenic	Intergenic	-10954	Abc10|Abcr|D430003I15Rik|RmP	protein-coding	0.874595	0.815079	38.9756	4.2913e-10	1.95078e-09	25.4247	-0.586439	0.555011	0.0490692	0.0858338	Abca4	TRUE	FALSE
nk_merged_macs3_63171	0	Intergenic	ID_B1|SINE|B4	50814	HKII	protein-coding	-0.454752	1.2689	13.8092	0.000202343	0.000443928	817.989	0.46585	0.161187	0.001679	0.00468866	Hk2	TRUE	TRUE
nk_merged_macs3_70508	0	Intergenic	B3|SINE|B2	6301	2610028J21Rik|mING1h|p33Ing1|p37Ing1b	protein-coding	-0.666446	-0.0123953	13.0203	0.000308128	0.000657028	333.406	0.37186	0.182474	0.0240579	0.0470608	Ing1	TRUE	FALSE
nk_merged_macs3_31663	0	Intergenic	RMER1B|Other|Other	-9287	2310043O08Rik|D16Ertd272e|D16Ertd493e|Dyrk|Gm10783|Mnbh|Mp86|mmb	protein-coding	0.64259	0.218813	14.7698	0.000121464	0.000276346	704.43	0.497038	0.152266	0.000498233	0.00165518	Dyrk1a	FALSE	FALSE
nk_merged_macs3_28409	0	Intergenic	Intergenic	-118843	5033402L14Rik|ATA2|SAT2|SNAT2|mKIAA1382	protein-coding	0.878564	-0.130362	21.7719	3.07072e-06	8.804e-06	2902.21	0.688915	0.123276	6.83278e-09	1.13006e-07	Slc38a2	FALSE	FALSE
nk_merged_macs3_63141	0	Intergenic	Intergenic	54853	1500000I01Rik|Sucla1	protein-coding	-1.041	-0.45012	22.2027	2.45335e-06	7.12528e-06	1497.01	-0.64594	0.131088	2.61952e-07	2.52187e-06	Suclg1	FALSE	FALSE
nk_merged_macs3_61705	0	Intergenic	Intergenic	23015	2900026B03Rik	protein-coding	0.727698	0.38657	20.9679	4.6704e-06	1.3046e-05	84.3911	0.506095	0.31802	0.0375161	0.0685538	Gpr85	FALSE	FALSE
nk_merged_macs3_39385	0	Intergenic	Intergenic	-18039	5430432P15Rik|ARTD6|Parp5b|TNKS-2|Tank2	protein-coding	-0.353835	3.69318	24.996	5.74489e-07	1.81318e-06	2048.74	0.719706	0.133777	1.42596e-08	2.12604e-07	Tnks2	TRUE	FALSE
nk_merged_macs3_836	0	Intergenic	Intergenic	57414	TF3C-gamma|TFIIIC102	protein-coding	-0.940181	0.89706	45.2283	1.75349e-11	9.21407e-11	312.154	0.579501	0.199259	0.00118042	0.00345965	Gtf3c3	TRUE	FALSE
nk_merged_macs3_46216	0	Intergenic	B1_Mur1|SINE|Alu	-23514	Cyp8|Cyp8a1|Pgis	protein-coding	0.672605	4.59273	112.919	2.24817e-26	3.36791e-25	1530.69	-1.42389	0.171944	1.57589e-17	3.06147e-15	Ptgis	TRUE	FALSE
nk_merged_macs3_13162	0	Intergenic	Intergenic	-5489	1110014C10Rik|2310042C07Rik|D11Ertd395e|MKP-L|Mkp6	protein-coding	-0.423586	3.30775	31.4347	2.06258e-08	7.75789e-08	491.897	-0.675807	0.171768	2.47992e-05	0.000123522	Dusp14	FALSE	FALSE
nk_merged_macs3_47134	0	Intergenic	Intergenic	-92013	1500031A17Rik|4831440I19Rik|C530008O15Rik|C630040K21Rik	protein-coding	-1.13012	0.750918	58.0451	2.56173e-14	1.74252e-13	216.026	0.417131	0.226249	0.0312086	0.0586757	Tnik	TRUE	FALSE
nk_merged_macs3_25148	0	Intergenic	Intergenic	-60719	Ankh|D15Ertd221e|ank|mKIAA1581	protein-coding	0.467038	5.51695	63.7864	1.38669e-15	1.04509e-14	850.383	0.501373	0.185536	0.00263941	0.00693146	Ank	FALSE	FALSE
nk_merged_macs3_6352	0	Intergenic	Intergenic	-47240	C130057C21Rik|VITO-1|Vito1|vgl-2	protein-coding	0.216185	2.11441	4.99064	0.0254848	0.0388644	49.2112	-1.35177	0.510997	0.000514771	0.00169842	Vgll2	TRUE	FALSE
nk_merged_macs3_11442	0	Intergenic	Intergenic	-36783	Ehand1|Hxt|Th1|Thing1|bHLHa27|eHAND	protein-coding	-0.676387	1.48306	33.9653	5.61044e-09	2.25347e-08	27.8865	-1.81275	0.679118	0.000318259	0.00112689	Hand1	FALSE	FALSE
nk_merged_macs3_47692	0	Intergenic	Intergenic	-72651	6030440P17Rik|8430406N05Rik|Gm409|b2b1562Clo|my|ne|nv1	protein-coding	-0.934256	-0.680914	15.4187	8.61314e-05	0.000200298	119.938	-0.685731	0.338241	0.00954398	0.0211194	Frem2	FALSE	FALSE
nk_merged_macs3_8986	0	Intergenic	Intergenic	37950	DT1P1B11|TDAG51|Tdag	protein-coding	0.693723	6.27973	151.224	9.36325e-35	2.12019e-33	374.024	-0.490413	0.191018	0.00456245	0.0111458	Phlda1	TRUE	FALSE
nk_merged_macs3_68536	0	Intergenic	RSINE1|SINE|B4	-46925	NWK1|Sh3md3|mKIAA0769	protein-coding	-0.356324	2.46507	15.8552	6.83787e-05	0.00016145	353.195	0.435554	0.181794	0.00822132	0.0185425	Fchsd2	TRUE	FALSE
nk_merged_macs3_8357	0	Intergenic	Intergenic	-18779	5730556H19Rik|PTP|Phc	protein-coding	-0.136274	4.55278	4.6348	0.0313298	0.0469157	11983.6	-0.449884	0.113213	3.85882e-05	0.000179446	Slc25a3	FALSE	FALSE
nk_merged_macs3_16850	0	Intergenic	Intergenic	20917	5830498C14Rik	protein-coding	-1.2349	3.37065	256.07	1.23378e-57	6.69973e-56	289.947	0.375807	0.191917	0.028972	0.055116	Trappc6b	TRUE	FALSE
nk_merged_macs3_54279	0	Intergenic	Intergenic	-24985	9330151F09Rik|B230333E16Rik|Trap150	protein-coding	0.343146	5.81474	35.7136	2.28563e-09	9.59513e-09	2453.48	0.569951	0.125624	1.98377e-06	1.39723e-05	Thrap3	FALSE	FALSE
nk_merged_macs3_7622	0	Intergenic	Intergenic	-9030	-	protein-coding	-0.763472	4.4237	137.949	7.47771e-32	1.48734e-30	211.825	0.997137	0.230712	2.1141e-06	1.4818e-05	2610008E11Rik	TRUE	FALSE
nk_merged_macs3_51045	0	Intergenic	Intergenic	-12724	C430017H16Rik	protein-coding	1.59875	-0.274811	61.306	4.88592e-15	3.52993e-14	227.956	0.741523	0.223864	0.000201408	0.000757668	Syde2	FALSE	FALSE
nk_merged_macs3_68712	0	Intergenic	Intergenic	-43136	Rbtn-1|Rbtn1|Ttg1	protein-coding	-1.04106	0.50989	42.7784	6.13068e-11	3.04326e-10	163.815	-0.654032	0.258485	0.00305504	0.00787725	Lmo1	FALSE	FALSE
nk_merged_macs3_78538	0	Intergenic	Intergenic	-203948	6720477E09Rik|8430436O14Rik	protein-coding	-1.24022	1.49213	107.391	3.65508e-25	5.13344e-24	547.304	0.692953	0.181241	3.00941e-05	0.000145453	Rbms3	TRUE	FALSE
nk_merged_macs3_18378	0	Intergenic	Intergenic	-2467	6720425G15Rik|E230011J22|Pacs1l|mKIAA0602	protein-coding	0.601135	2.76686	51.1975	8.3526e-13	4.97729e-12	2180.4	-0.52611	0.122266	7.18601e-06	4.217e-05	Pacs2	TRUE	FALSE
nk_merged_macs3_10748	0	Intergenic	Intergenic	-18850	-	protein-coding	1.18405	2.80621	192.853	7.58022e-44	2.47575e-42	944.139	1.07959	0.159325	1.24554e-12	6.84047e-11	Pank3	FALSE	FALSE
nk_merged_macs3_54993	0	Intergenic	Intergenic	-27151	FUSIP2|Fusip1|NSSR1|NSSR2|Nssr|SRrp40|Sfrs13a|Srsf13a|TASR|TASR1|TASR2	protein-coding	-0.362617	2.73167	18.4365	1.75664e-05	4.52549e-05	845.772	1.11005	0.150312	1.71546e-14	1.59489e-12	Srsf10	TRUE	FALSE
nk_merged_macs3_67841	0	Intergenic	Intergenic	-21044	D7Ertd237e|D7Ertd257e|mKIAA0051	protein-coding	-0.430036	2.81661	26.8072	2.24801e-07	7.47039e-07	8791.05	0.276331	0.134587	0.0286744	0.0546692	Iqgap1	TRUE	FALSE
nk_merged_macs3_48811	0	Intergenic	Intergenic	7514	HAX-1|HSP1BP-1|Hs1bp1|SIG-111|Silg111|mHAX-1s	protein-coding	-0.799151	0.258742	22.1373	2.53833e-06	7.35832e-06	2165.8	-0.430489	0.154626	0.00300353	0.00775673	Hax1	FALSE	FALSE
nk_merged_macs3_8473	0	Intergenic	B3|SINE|B2	-8457	4930584B20Rik|A930035J23Rik|Amp2|Mnpep|p67|p67eIF2	protein-coding	1.2839	0.00451574	49.1191	2.40883e-12	1.37777e-11	1815.57	0.570887	0.127084	2.74842e-06	1.8402e-05	Metap2	FALSE	FALSE
nk_merged_macs3_47899	0	Intergenic	Intergenic	-15976	6530405F15Rik|9030224D03|Adlican2|CMF608	protein-coding	2.10195	0.164683	130.36	3.41893e-30	6.26034e-29	407.903	1.7516	0.187149	5.20169e-22	3.07751e-19	Igsf10	FALSE	FALSE
nk_merged_macs3_22485	0	Intergenic	Intergenic	-25402	100039484|100039503|A830099O17Rik|Anx11|Gm2260|Gm2274	protein-coding	0.161204	3.08268	4.22997	0.0397161	0.0582237	621.248	-0.429785	0.176266	0.0074045	0.0169142	Anxa11	TRUE	FALSE
nk_merged_macs3_69593	0	Intergenic	Intergenic	-53332	Bek|Fgfr-2|Fgfr-7|Fgfr2b|Fgfr7|KGFR|KGFRTr|svs	protein-coding	-0.447497	-0.0209787	5.97843	0.0144819	0.0231777	374.731	0.526522	0.180119	0.00136213	0.00392332	Fgfr2	TRUE	TRUE
nk_merged_macs3_34299	0	Intergenic	Intergenic	-7770	I-mf|I-mfa	protein-coding	0.368395	4.21675	31.3745	2.12755e-08	7.98736e-08	311.627	-0.855002	0.217959	1.75557e-05	9.18061e-05	Mdfi	TRUE	FALSE
nk_merged_macs3_51528	0	Intergenic	Intergenic	-36360	9330148M11Rik|Rab2	protein-coding	0.312527	1.15427	6.2353	0.0125228	0.0202725	1833.9	0.526573	0.126397	1.27768e-05	6.95248e-05	Rab2a	FALSE	FALSE
nk_merged_macs3_67424	0	Intergenic	Intergenic	-128098	A430079H05Rik	protein-coding	1.48427	2.17682	220.615	6.64144e-50	2.75503e-48	896.348	0.494977	0.151347	0.000453511	0.0015249	Mef2a	FALSE	FALSE
nk_merged_macs3_54198	0	Intergenic	Intergenic	147365	Gtr2|RAGC|TIB929|YGR163W	protein-coding	-0.57309	0.374192	12.5773	0.000390452	0.00081937	1626.22	0.252145	0.124156	0.0340938	0.0632234	Rragc	TRUE	FALSE
nk_merged_macs3_13557	0	Intergenic	Intergenic	29218	6230425C22Rik|6430513M13|Wdr50	protein-coding	-0.862889	1.78296	63.8798	1.32248e-15	9.98951e-15	407.902	0.578179	0.178492	0.000481243	0.00160735	Utp18	TRUE	FALSE
nk_merged_macs3_38139	0	Intergenic	Intergenic	7913	Bles03	protein-coding	0.149144	6.398	7.11866	0.00762856	0.0128386	2163.34	-0.568202	0.142982	2.98317e-05	0.00014435	AI837181	TRUE	FALSE
nk_merged_macs3_77202	0	Intergenic	Intergenic	-14410	A930005F02Rik|Suhw4|ZNF634|Znf280d	protein-coding	-0.645662	0.863152	21.5819	3.39035e-06	9.65742e-06	163.303	1.12814	0.259281	1.47556e-06	1.07838e-05	Zfp280d	TRUE	FALSE
nk_merged_macs3_73248	0	Intergenic	Intergenic	20148	D430050E18	protein-coding	-0.452766	4.27584	47.6351	5.13418e-12	2.84499e-11	1166.62	-0.705863	0.135315	5.1387e-08	6.18164e-07	Slc38a7	FALSE	FALSE
nk_merged_macs3_59787	0	Intergenic	B4A|SINE|B4	7707	Taxreb107	protein-coding	-0.74512	2.57765	71.1873	3.24866e-17	2.77418e-16	22875	-0.663439	0.123865	2.83679e-08	3.79094e-07	Rpl6	FALSE	FALSE
nk_merged_macs3_74407	0	Intergenic	RLTR17B_Mm|LTR|ERVK	29449	Cdh14|Mcad	protein-coding	-0.430019	2.16324	19.9367	8.00485e-06	2.16421e-05	624.051	-1.1909	0.913948	0.00850937	0.0190699	Cdh15	FALSE	FALSE
nk_merged_macs3_38158	0	Intergenic	MT2B2|LTR|ERVL	14448	Gm962|beta-5	protein-coding	0.603474	0.0551515	11.7356	0.000613162	0.00124857	115.016	-0.488557	0.273609	0.0291624	0.0554168	Ap5b1	TRUE	FALSE
nk_merged_macs3_72621	0	Intergenic	MIR3|SINE|MIR	5863	0610007I11Rik|DjB1|HSPF1|Hdj1|Hsp40	protein-coding	0.237879	2.72771	7.98134	0.00472619	0.00825885	1213.39	-0.52299	0.13368	4.03755e-05	0.000185961	Dnajb1	TRUE	FALSE
nk_merged_macs3_13051	0	Intergenic	Intergenic	-28290	HC11|JE|MCAF|MCP-1|MCP1|SMC-CF|Scya2|Sigje	protein-coding	0.184541	4.49142	8.41344	0.00372457	0.00663227	651.139	0.901387	0.171687	2.58112e-08	3.51053e-07	Ccl2	FALSE	FALSE
nk_merged_macs3_40603	0	Intergenic	Intergenic	-34415	A630041P07Rik|Pdzk8	protein-coding	-0.39626	-0.2973	3.89797	0.0483446	0.0696189	665.41	0.809996	0.162302	1.12147e-07	1.21238e-06	Pdzd8	TRUE	FALSE
nk_merged_macs3_62639	0	Intergenic	Intergenic	175550	2410004M09Rik	protein-coding	0.562476	1.41394	23.1986	1.46103e-06	4.37223e-06	180.495	0.723103	0.242696	0.00063295	0.00202768	Snx10	FALSE	TRUE
nk_merged_macs3_35313	0	Intergenic	Intergenic	-9398	4833416M01Rik|4833416M07Rik|9530052P13Rik|Glk|MAPKKKK3|MEKKK 3|MEKKK3|RAB8IPL1	protein-coding	1.7406	-1.0781	42.2405	8.07102e-11	3.95761e-10	605.039	0.818763	0.170449	3.08453e-07	2.90089e-06	Map4k3	FALSE	FALSE
nk_merged_macs3_31968	0	Intergenic	B3A|SINE|B2	-16898	Tmem181b	pseudo	-0.158508	3.92747	5.3898	0.0202548	0.031507	92.2901	1.47863	0.347748	1.40613e-06	1.04103e-05	Tmem181b-ps	TRUE	FALSE
nk_merged_macs3_60774	0	Intergenic	Intergenic	-60465	DMP-4|DMP4|GEF-CK|mKIAA4081	protein-coding	0.442054	4.86231	51.7566	6.28264e-13	3.79211e-12	572.047	-0.893206	0.183343	1.91748e-07	1.91505e-06	Fam20c	TRUE	FALSE
nk_merged_macs3_77181	0	Intergenic	Intergenic	60262	A130037E08Rik|ALF1|HEB|HEBAlt|HTF-4|HTF4|ME1|REB|bHLHb20	protein-coding	1.11275	1.7055	102.002	5.54689e-24	7.27734e-23	1384.55	0.768434	0.14181	1.20593e-08	1.83584e-07	Tcf12	FALSE	FALSE
nk_merged_macs3_29826	0	Intergenic	Intergenic	-7969	-	protein-coding	-0.559016	2.8126	44.9415	2.03006e-11	1.06044e-10	4711.1	-0.714773	0.1304	1.36818e-08	2.05401e-07	Eif2b5	FALSE	FALSE
nk_merged_macs3_65719	0	Intergenic	Intergenic	3697	1700067P11Rik|COXVIB2	protein-coding	-0.57837	1.1088	20.1739	7.07125e-06	1.92551e-05	430.174	-0.778117	0.182726	4.75443e-06	2.93427e-05	Cox6b2	FALSE	FALSE
nk_merged_macs3_52912	0	Intergenic	Intergenic	107107	1810054D07Rik|9130422G05Rik	protein-coding	-0.411639	0.142339	5.65419	0.0174137	0.0274324	572.766	0.405936	0.163199	0.00632985	0.0147731	Ttc39b	TRUE	FALSE
nk_merged_macs3_76340	0	Intergenic	Intergenic	-4073	Meflin	protein-coding	1.19245	-0.0557665	41.0014	1.52117e-10	7.25479e-10	85.4625	-0.960228	0.362461	0.00100037	0.00300642	Islr	TRUE	FALSE
nk_merged_macs3_28475	0	Intergenic	MLT1D|LTR|ERVL-MaLR	-1711	4930570C03Rik	protein-coding	0.151452	4.65389	5.85685	0.0155166	0.0246874	3014.37	-0.710518	0.169341	5.89138e-06	3.53537e-05	Slc48a1	TRUE	FALSE
nk_merged_macs3_2453	0	Intergenic	L1M2|LINE|L1	-18628	2900053I11Rik|C730043J18Rik|Insig-2	protein-coding	0.798861	1.46387	47.5389	5.39233e-12	2.98332e-11	273.988	0.416973	0.194709	0.0169353	0.0348231	Insig2	FALSE	FALSE
nk_merged_macs3_37182	0	Intergenic	Intergenic	-8359	D430044G18Rik	protein-coding	-0.605883	0.320152	13.5124	0.000236995	0.000514138	36.7341	-0.720141	0.500913	0.0217913	0.0432663	Sh3tc2	FALSE	FALSE
nk_merged_macs3_44417	0	Intergenic	MLT2D|LTR|ERVL	-11879	0610039J17Rik|4930557M22Rik|Sqrdl	protein-coding	-0.562006	0.685354	14.7658	0.000121722	0.000276894	296.361	-0.651549	0.258537	0.00270586	0.00708926	Sqor	FALSE	FALSE
nk_merged_macs3_63704	0	Intergenic	Intergenic	-35620	1810048F20Rik|FDH|Fthfd|Neut2	protein-coding	-1.00385	2.44139	118.466	1.37064e-27	2.19466e-26	272.042	-0.80637	0.274911	0.000481621	0.00160794	Aldh1l1	FALSE	FALSE
nk_merged_macs3_74269	0	Intergenic	MMERGLN_LTR|LTR|ERV1	-3454	G430025P05Rik	protein-coding	-0.538121	3.86637	60.2952	8.16445e-15	5.79811e-14	1308.95	-0.502444	0.141614	0.000171934	0.000660927	Klhdc4	FALSE	FALSE
nk_merged_macs3_52911	0	Intergenic	Intergenic	108820	1810054D07Rik|9130422G05Rik	protein-coding	-0.416834	0.358772	6.67898	0.00975564	0.0161171	572.766	0.405936	0.163199	0.00632985	0.0147731	Ttc39b	TRUE	FALSE
nk_merged_macs3_49981	0	Intergenic	(TCTA)n|Simple_repeat|Simple_repeat	-10925	SDR-2|Sdfr2	protein-coding	1.02441	2.89785	152.186	5.76906e-35	1.32045e-33	815.113	0.320065	0.153767	0.0247293	0.0481635	Frrs1	FALSE	FALSE
nk_merged_macs3_35060	0	Intergenic	Intergenic	-25735	9430031G15Rik|9830146M04|Ltbp-1|Ltbp1L|TGF-beta1-BP-1|Tgfb|b2b1000Clo	protein-coding	0.718329	1.38415	36.9186	1.23164e-09	5.31832e-09	4831.83	0.517232	0.115169	3.03066e-06	1.99953e-05	Ltbp1	FALSE	FALSE
nk_merged_macs3_60578	0	Intergenic	Intergenic	-3150	8430424D23Rik|C114	protein-coding	-0.266389	2.42365	8.73108	0.00312832	0.00564278	338.622	-0.398198	0.183218	0.015954	0.033098	Prkrip1	FALSE	FALSE
nk_merged_macs3_2980	0	Intergenic	Intergenic	-1923	Tnt|cTnT	protein-coding	0.462665	-0.0332842	6.53911	0.0105528	0.0173168	1061.09	-0.692819	0.565818	0.0299855	0.0566762	Tnnt2	TRUE	FALSE
nk_merged_macs3_1203	0	Intergenic	Intergenic	-1907	A730095J18Rik|Helios|Zfpn1a2|Znfn1a2	protein-coding	-0.149538	5.17792	6.24279	0.01247	0.0201926	104.188	1.05924	0.309528	7.67404e-05	0.000326529	Ikzf2	TRUE	FALSE
nk_merged_macs3_63780	0	Intergenic	Intergenic	60612	1010001J12Rik|2610005D18Rik|6030401D18Rik|SMX4|USS2	protein-coding	0.456194	3.5846	40.0945	2.41968e-10	1.12865e-09	719.519	-0.408388	0.178226	0.012295	0.0262736	Lsm3	TRUE	FALSE
nk_merged_macs3_76133	0	Intergenic	Intergenic	-38742	3010021M21Rik	protein-coding	-0.506295	2.30102	29.4347	5.78334e-08	2.06203e-07	273.162	0.797892	0.216533	4.14453e-05	0.000190283	Ube2q2	TRUE	FALSE
nk_merged_macs3_42914	0	Intergenic	Intergenic	-94586	4930545J15Rik	protein-coding	-0.185046	2.8566	5.09248	0.0240298	0.0368375	560.703	0.759076	0.165912	1.14862e-06	8.78401e-06	Tlk1	TRUE	FALSE
nk_merged_macs3_66561	0	Intergenic	Intergenic	14893	A530045B06Rik|SALM4	protein-coding	-0.969624	1.85239	82.8524	8.84146e-20	8.99299e-19	257.2	-0.423052	0.215073	0.0242899	0.0474213	Lrfn3	FALSE	FALSE
nk_merged_macs3_66125	0	Intergenic	Intergenic	12380	-	protein-coding	-0.556648	1.09196	18.522	1.67956e-05	4.33789e-05	92.7732	0.632016	0.329311	0.0127333	0.0271299	Zfp111	TRUE	FALSE
nk_merged_macs3_15338	0	Intergenic	Intergenic	10695	3110001K20Rik|HGb|Staap	protein-coding	-0.266911	3.76945	14.5747	0.000134711	0.000304103	62.9992	-1.5328	0.480356	8.797e-05	0.000367464	Cygb	FALSE	FALSE
nk_merged_macs3_58111	0	Intergenic	Intergenic	-3964	1810027I20Rik	protein-coding	0.541648	2.18441	32.1267	1.44437e-08	5.53855e-08	205.875	-0.401463	0.22209	0.0364073	0.0667997	Ociad2	TRUE	FALSE
nk_merged_macs3_57739	0	Intergenic	B4|SINE|B4	19625	1110067B18Rik|1810013D10Rik|MITRAC7	protein-coding	-0.699957	-0.15596	13.0003	0.000311447	0.000663596	430.444	-0.444631	0.168185	0.00412154	0.0101814	Smim20	FALSE	FALSE
nk_merged_macs3_69026	0	Intergenic	Intergenic	40528	2610019B04Rik	protein-coding	-1.60929	1.99786	224.885	7.78011e-51	3.368e-49	2095.97	0.416753	0.123407	0.000385646	0.00132547	Copb1	TRUE	FALSE
nk_merged_macs3_65383	0	Intergenic	Intergenic	-17117	H-Ldh|LDH-B|LDH-H|Ldh-2|Ldh2	protein-coding	-0.247192	1.62692	5.04264	0.0247307	0.0378234	1417.32	-0.58264	0.149037	3.63052e-05	0.000170226	Ldhb	FALSE	FALSE
nk_merged_macs3_12120	0	Intergenic	L1_Mur3|LINE|L1	39475	9830165K03Rik|Lip8|Nip2	protein-coding	-0.72297	0.287613	18.6427	1.57651e-05	4.0863e-05	141.144	0.485007	0.251707	0.0216165	0.042982	Cntrob	TRUE	FALSE
nk_merged_macs3_4397	0	Intergenic	Intergenic	-25852	53BP2|ASPP2|PPP1R13A|Tp53bp2	protein-coding	0.668996	0.590485	20.1821	7.04105e-06	1.91859e-05	584.983	0.403007	0.154615	0.00526189	0.0125968	Trp53bp2	FALSE	FALSE
nk_merged_macs3_31302	0	Intergenic	Intergenic	-85520	5830445C04Rik|Hemk2|Pred28	protein-coding	1.28419	3.79103	321.207	7.90707e-72	6.67012e-70	122.523	0.616135	0.274868	0.00679433	0.01573	N6amt1	FALSE	FALSE
nk_merged_macs3_79246	0	Intergenic	Intergenic	42186	5430408K11Rik|ClC-5|Clc4-1|Clc5|Clcn4-1|D930009B12Rik|DXImx42e|Sfc13	protein-coding	0.719679	1.07009	30.9914	2.59177e-08	9.62286e-08	2257.51	0.33855	0.149861	0.0147902	0.0310299	Clcn5	FALSE	FALSE
nk_merged_macs3_72833	0	Intergenic	Intergenic	-23883	-	protein-coding	-0.356235	2.77886	18.1805	2.00928e-05	5.12678e-05	196.173	0.431036	0.219402	0.024237	0.0473454	4921524J17Rik	TRUE	FALSE
nk_merged_macs3_1971	0	Intergenic	Intergenic	114337	Col6a-3	protein-coding	1.06517	-0.386951	26.7331	2.33591e-07	7.74876e-07	6405.14	1.14636	0.635081	0.00391956	0.00974723	Col6a3	FALSE	FALSE
nk_merged_macs3_55096	0	Intergenic	MIRb|SINE|MIR	24489	Adia	protein-coding	0.736852	0.427323	22.0231	2.69389e-06	7.78544e-06	292.592	-2.59549	0.229499	1.45159e-30	2.36174e-27	C1qb	TRUE	FALSE
nk_merged_macs3_20758	0	Intergenic	Intergenic	-19120	mKIAA1376	protein-coding	2.21542	1.97805	397.386	2.04132e-88	2.73795e-86	143.776	0.45086	0.254965	0.0341114	0.0632423	Arrdc3	FALSE	TRUE
nk_merged_macs3_62827	0	Intergenic	Intergenic	-11150	Bklhd1|mKIAA1489	protein-coding	-0.304543	1.76431	8.22599	0.00412946	0.0072921	437.557	0.536455	0.173677	0.000781017	0.00242792	Kbtbd2	TRUE	FALSE
nk_merged_macs3_57192	0	Intergenic	Intergenic	-8054	2410018C17Rik|5430419M09Rik|Dntnp	protein-coding	-0.401334	3.7897	33.0169	9.13591e-09	3.58487e-08	1149.52	-0.550034	0.139446	3.23222e-05	0.000154501	Fam53a	FALSE	FALSE
nk_merged_macs3_42217	0	Intergenic	CpG	-31650	4932702F08Rik|4933424A20Rik|D2Ertd624e	protein-coding	-0.531029	0.909085	15.165	9.85127e-05	0.000227031	128.577	-0.576378	0.303179	0.0157443	0.0327379	Ttll11	FALSE	FALSE
nk_merged_macs3_7025	0	Intergenic	Intergenic	111246	B130039D23Rik|Mbf|Plekhk1	protein-coding	-0.192808	4.2622	8.6887	0.00320189	0.00576494	31.9648	0.638616	0.521014	0.0372643	0.0681417	Rtkn2	TRUE	FALSE
nk_merged_macs3_8809	0	Intergenic	Intergenic	75469	v7-3	protein-coding	-0.532043	1.33031	19.4768	1.01829e-05	2.71567e-05	132.436	0.756646	0.273568	0.00113542	0.00334738	Slc6a15	TRUE	FALSE
nk_merged_macs3_27369	0	Intergenic	Intergenic	23020	IRK3|Kcnf2|MB-IRK3	protein-coding	0.715213	1.0657	30.553	3.24864e-08	1.19258e-07	106.065	-0.685881	0.293659	0.00461047	0.0112399	Kcnj4	TRUE	FALSE
nk_merged_macs3_57117	0	Intergenic	RMER17A2|LTR|ERVK	-34479	1200010B19	protein-coding	1.28512	-0.24001	41.9057	9.5785e-11	4.66187e-10	1610.38	0.909631	0.133109	1.30705e-12	7.11822e-11	Ppp1cb	FALSE	TRUE
nk_merged_macs3_10091	0	Intergenic	L1MD|LINE|L1	-23498	Zimp7	protein-coding	0.602547	1.42465	26.7135	2.3597e-07	7.82379e-07	1611.79	-0.338215	0.127195	0.00534486	0.0127822	Zmiz2	TRUE	FALSE
nk_merged_macs3_33118	0	Intergenic	Intergenic	-10229	Sfrs3|X16	protein-coding	-0.269105	1.16003	4.59497	0.0320659	0.0479181	2386.13	0.587377	0.122278	5.44582e-07	4.70045e-06	Srsf3	TRUE	TRUE
nk_merged_macs3_41585	0	Intergenic	Intergenic	-55643	4932418O06Rik|C3G|Grf2	protein-coding	0.379551	-0.0796105	4.27447	0.0386891	0.0568621	4302.23	-0.530524	0.118313	2.80138e-06	1.8718e-05	Rapgef1	TRUE	TRUE
nk_merged_macs3_48056	0	Intergenic	Intergenic	14127	2610030E23Rik|Ccnl|ania-6a	protein-coding	-0.552249	3.77562	61.7723	3.85565e-15	2.80727e-14	420.349	0.961207	0.185825	3.34358e-08	4.33582e-07	Ccnl1	TRUE	FALSE
nk_merged_macs3_74960	0	Intergenic	Intergenic	-82999	5930431H10	protein-coding	0.87523	-0.235811	20.1607	7.1201e-06	1.9379e-05	244.867	0.763046	0.217414	9.09503e-05	0.000378819	Maml2	FALSE	FALSE
nk_merged_macs3_48859	0	Intergenic	RMER19B|LTR|ERVK	17509	2300002L21Rik|DT1P1A7|S100F	protein-coding	1.19253	-0.707619	26.7499	2.31566e-07	7.68539e-07	217.292	-0.931024	0.251038	2.82949e-05	0.000137935	S100a16	TRUE	FALSE
nk_merged_macs3_32942	0	Intergenic	Intergenic	-7630	2210402A09Rik	protein-coding	0.479267	1.9323	22.2617	2.37904e-06	6.92476e-06	31724.1	-0.705644	0.138501	1.0931e-07	1.18663e-06	Rps10	TRUE	FALSE
nk_merged_macs3_49452	0	Intergenic	L3|LINE|CR1	60675	Ngfb|beta-NGF	protein-coding	2.86937	3.82225	1291.21	9.17778e-283	5.68147e-279	862.306	-0.871564	0.159236	9.12651e-09	1.4469e-07	Ngf	TRUE	FALSE
nk_merged_macs3_72834	0	Intergenic	Intergenic	-28333	-	protein-coding	-0.919034	1.15334	50.5179	1.18081e-12	6.94792e-12	196.173	0.431036	0.219402	0.024237	0.0473454	4921524J17Rik	TRUE	FALSE
nk_merged_macs3_40860	0	Intergenic	Intergenic	-123546	B230218O03|B230345P09Rik|CELF-2|CUG-BP2|Cugbp2|D230046B21Rik|Etr-3|Napor|Napor-2|mETR-3	protein-coding	0.685964	3.41914	84.9797	3.01449e-20	3.16372e-19	716.691	0.547623	0.161095	0.000257762	0.000936143	Celf2	FALSE	FALSE
nk_merged_macs3_38405	0	Intergenic	MLTR11B|LTR|ERVK	4425	Rnu22|U22	snoRNA	-1.12842	1.66508	99.3684	2.09636e-23	2.65764e-22	34.5224	0.61725	0.49277	0.0389919	0.070833	Snord22	TRUE	FALSE
nk_merged_macs3_43461	0	Intergenic	Intergenic	-42172	Oasis	protein-coding	0.784279	1.54997	47.948	4.37673e-12	2.44107e-11	2695.97	-0.353428	0.126341	0.00320017	0.00821079	Creb3l1	TRUE	FALSE
nk_merged_macs3_63073	0	Intergenic	PB1D11|SINE|Alu	-21307	D630045P18Rik|MAT 2	protein-coding	0.65037	-0.0867742	12.3974	0.000429924	0.000896428	2691.32	0.272029	0.119471	0.0173016	0.0354418	Mat2a	FALSE	FALSE
nk_merged_macs3_9015	0	Intergenic	Intergenic	-6030	2610511F02Rik|D10Ertd773e|Hrb2	protein-coding	-0.42824	0.527672	7.8349	0.00512469	0.00889851	242.094	0.839452	0.218202	2.18128e-05	0.000110731	Krr1	TRUE	FALSE
nk_merged_macs3_21489	0	Intergenic	Intergenic	211835	A930019D11Rik|ADAM-TS6|b2b1879.1Clo|b2b2029Clo|b2b2182Clo|b2b2187.1Clo|b2b2228Clo	protein-coding	2.27135	1.10792	260.003	1.71366e-58	9.61705e-57	185.142	1.15359	0.248918	3.71906e-07	3.41008e-06	Adamts6	FALSE	FALSE
nk_merged_macs3_54523	0	Intergenic	Intergenic	-13830	1110021J17Rik|AZ-1|AZ1|Arg1|Lcn7|TARP|Tinagl	protein-coding	-0.43849	2.95694	29.4882	5.62589e-08	2.00856e-07	4905.89	-1.10021	0.125306	2.52992e-19	8.66566e-17	Tinagl1	FALSE	FALSE
nk_merged_macs3_1985	0	Intergenic	Intergenic	-8358	2210418F23Rik|5031433I09Rik|D1Wsu84e|Slac-2a|l(1)-3Rk|l1Rk3|ln	protein-coding	-0.213755	1.84887	4.24838	0.0392879	0.0576558	28.4547	-0.856797	0.605017	0.014751	0.0309626	Mlph	FALSE	FALSE
nk_merged_macs3_47526	0	Intergenic	B4A|SINE|B4	-14298	Ccr4|Ccrn4l	protein-coding	0.997095	2.64242	129.851	4.41789e-30	8.04739e-29	1247.3	0.321004	0.137191	0.0127986	0.0272512	Noct	FALSE	FALSE
nk_merged_macs3_66112	0	Intergenic	Intergenic	-12188	3830421F03Rik|CD155|D7Ertd458e|HVED|PVS|Taa1|Tage4|mE4|necl-5	protein-coding	-0.44113	4.56583	48.2437	3.76415e-12	2.11318e-11	1551.32	-0.408242	0.136651	0.00158611	0.00446182	Pvr	FALSE	FALSE
nk_merged_macs3_9095	0	Intergenic	Intergenic	-4731	3230402H02Rik|C130094E24|Ptpz|Rptpb|VE-PTP|Veptp	protein-coding	1.26765	1.93235	146.495	1.01173e-33	2.19462e-32	692.602	0.390105	0.172328	0.0133976	0.0283781	Ptprb	FALSE	FALSE
nk_merged_macs3_20747	0	Intergenic	Intergenic	-480749	COUP-TF1|COUP-TFI|COUPTFA|EAR-3|EAR3|Erbal3|SVP44|Tcfcoup1	protein-coding	-0.967706	2.23154	100.024	1.50594e-23	1.92828e-22	175.343	0.82932	0.242886	0.000125529	0.000500578	Nr2f1	TRUE	FALSE
nk_merged_macs3_49572	0	Intergenic	Intergenic	-11811	4632419I10Rik|LIG-2	protein-coding	0.652254	2.17414	46.1017	1.12272e-11	6.02105e-11	237.56	0.52511	0.218993	0.00625163	0.0146272	Lrig2	FALSE	FALSE
nk_merged_macs3_31368	0	Intergenic	Intergenic	-6673	B430204E11Rik|Cu/Zn-SOD|CuZnSOD|Ipo-1|Ipo1|SODC|Sod-1	protein-coding	-1.86773	0.042113	85.5341	2.27742e-20	2.40933e-19	5382.43	-0.730342	0.127773	3.27313e-09	5.92533e-08	Sod1	FALSE	FALSE
nk_merged_macs3_37235	0	Intergenic	Intergenic	-76155	5930434P17|9030411M15Rik|9430028L06Rik|Fam38b|Fam38b2	protein-coding	0.411622	2.91537	25.7021	3.98387e-07	1.28165e-06	817.379	0.560339	0.183747	0.00071202	0.00224344	Piezo2	FALSE	FALSE
nk_merged_macs3_49553	0	Intergenic	Intergenic	-74773	4732496O19Rik|6530407C02Rik|mKIAA1634	protein-coding	0.639366	4.65697	103.535	2.55867e-24	3.42957e-23	181.161	0.652654	0.24178	0.00179552	0.00497243	Magi3	FALSE	FALSE
nk_merged_macs3_38616	0	Intergenic	Intergenic	-18278	1110018F06Rik|mKIAA4220	protein-coding	-0.557548	2.35195	36.4356	1.57792e-09	6.73193e-09	861.458	0.379483	0.143536	0.00361243	0.00908764	Osbp	TRUE	FALSE
nk_merged_macs3_18575	0	Intergenic	Intergenic	-12517	2310012C15Rik|MP-1|MP1|Ntup1|PreP|mKIAA1104	protein-coding	-0.385687	0.606083	6.70884	0.00959359	0.0158702	1784.98	0.266173	0.126657	0.0270526	0.0519653	Pitrm1	TRUE	FALSE
nk_merged_macs3_12323	0	Intergenic	Intergenic	-9597	A330068P14Rik|Ackr6|Gm880	protein-coding	-0.877917	2.14063	79.4964	4.83095e-19	4.69479e-18	43.7208	2.82293	0.524228	5.22427e-09	8.92376e-08	Pitpnm3	TRUE	FALSE
nk_merged_macs3_16528	0	Intergenic	(CA)n|Simple_repeat|Simple_repeat	82986	M-Twist|Pde|Ska10|Ska<m10Jus>|Twist|bHLHa38|pdt	protein-coding	0.559481	2.96401	48.1226	4.00386e-12	2.24087e-11	501.113	0.409245	0.16293	0.00648599	0.0150932	Twist1	FALSE	FALSE
nk_merged_macs3_25506	0	Intergenic	Intergenic	-88413	1110013I11Rik|14-3-3zeta	protein-coding	0.244596	4.77704	15.6496	7.62282e-05	0.000178813	3562.98	0.599886	0.125269	5.52062e-07	4.76186e-06	Ywhaz	FALSE	FALSE
nk_merged_macs3_40028	0	Intergenic	Intergenic	17109	GERP|Rnf27	protein-coding	0.247563	2.67925	8.47674	0.00359717	0.00642188	617.846	0.388331	0.156143	0.00732979	0.016768	Trim8	FALSE	FALSE
nk_merged_macs3_30296	0	Intergenic	Intergenic	-7716	B130052P05Rik|Dlgh1|E-dlg/SAP97|SAP-97|SAP97|mKIAA4187	protein-coding	-1.03661	0.078072	32.0113	1.53277e-08	5.85697e-08	1138.68	0.340746	0.140065	0.0085403	0.0191359	Dlg1	TRUE	FALSE
nk_merged_macs3_25344	0	Intergenic	RLTR4_MM-int|LTR|ERV1	72958	2610103J23Rik|3D3|3D3/Lyric|AEG-1|D8Bwg1112e|Lyric	protein-coding	-0.353961	1.72817	10.8721	0.000976222	0.00192211	1439.93	0.71331	0.131969	1.66998e-08	2.44122e-07	Mtdh	TRUE	FALSE
nk_merged_macs3_75949	0	Intergenic	Intergenic	-13598	-	protein-coding	-0.411204	0.202622	5.87396	0.0153664	0.0244654	845.27	-0.680164	0.166491	1.52877e-05	8.12513e-05	Nnmt	FALSE	FALSE
nk_merged_macs3_36893	0	Intergenic	Intergenic	-57624	A230075C01|Ccdc100	protein-coding	1.08159	0.601607	51.5856	6.85421e-13	4.12411e-12	457.473	0.335244	0.177112	0.0354355	0.0652652	Cep120	FALSE	FALSE
nk_merged_macs3_8304	0	Intergenic	Intergenic	60120	8430435B07Rik|Gm240	protein-coding	-0.651728	0.201693	14.4231	0.000146	0.000327868	169.922	1.18174	0.256204	4.34154e-07	3.87051e-06	Gas2l3	TRUE	FALSE
nk_merged_macs3_75074	0	Intergenic	LTR55|LTR|ERVL?	-7125	5033428C05Rik|KRAB15|Zfp-26|Zfp70|Zfp81-rs1|mKIAA4196|mkr-3|mszf14|mszf52	protein-coding	-0.235288	1.59911	4.50088	0.0338774	0.0503727	196.537	1.01395	0.2395	3.125e-06	2.05089e-05	Zfp26	TRUE	FALSE
nk_merged_macs3_55902	0	Intergenic	Intergenic	-12309	1110033A15Rik|ARG|ARP|ATN1L|Atr2|DNB1|eye<m03Jus>|eyes3|mKIAA0458	protein-coding	0.220963	4.87803	13.0083	0.000310114	0.000660965	2248.17	0.381734	0.134892	0.00265636	0.00697081	Rere	FALSE	FALSE
nk_merged_macs3_4282	0	Intergenic	Intergenic	14846	EyeLinc14|H3-3a|H3-3b|H3.3A	protein-coding	-1.524	1.90509	195.247	2.27603e-44	7.59078e-43	885.256	0.413962	0.141592	0.00197674	0.00539057	H3f3a	TRUE	FALSE
nk_merged_macs3_50757	0	Intergenic	B3A|SINE|B2	-5918	1700029C17Rik|mKIAA0094	protein-coding	0.621069	1.79773	34.6119	4.02439e-09	1.645e-08	707.884	0.277086	0.149085	0.0460128	0.0812072	Metap1	FALSE	FALSE
nk_merged_macs3_68184	0	Intergenic	Intergenic	-873336	Doc4|ELM2|Odz4|Ten-m4|l(7)-3Rn|l7Rn3|mKIAA1302	protein-coding	0.904539	-0.399574	19.2748	1.1319e-05	2.9975e-05	344.333	0.826819	0.197186	4.64343e-06	2.87941e-05	Tenm4	FALSE	FALSE
nk_merged_macs3_57511	0	Intergenic	Intergenic	15075	MLZ-264	protein-coding	-0.450138	1.25644	13.4391	0.00024643	0.000533324	319.313	0.913124	0.194302	4.31833e-07	3.85246e-06	Lyar	TRUE	FALSE
nk_merged_macs3_80731	0	Intergenic	Intergenic	13840	Ptmb4|Tb4|Tbeta4	protein-coding	-1.59433	-0.982707	30.0762	4.15391e-08	1.50663e-07	18661.8	0.22954	0.109069	0.030938	0.0582425	Tmsb4x	TRUE	FALSE
nk_merged_macs3_4045	0	Intergenic	Intergenic	-6809	2310026I04Rik|CD2F-10|CD84-H1|Cd2f10|SF2001	protein-coding	-3.2574	1.15888	385.503	7.88733e-86	9.96454e-84	34.9802	-1.90333	0.548857	2.59296e-05	0.000128376	Slamf9	FALSE	FALSE
nk_merged_macs3_21550	0	Intergenic	Intergenic	-33344	2900036G02Rik|mKIAA1577	protein-coding	-0.401128	-0.0705384	4.66251	0.030828	0.0462236	389.013	0.395993	0.176137	0.0135574	0.0286979	Zswim6	TRUE	FALSE
nk_merged_macs3_70611	0	Intergenic	Intergenic	-9797	Gas-6	protein-coding	1.16929	2.73176	182.592	1.31665e-41	3.9581e-40	1094.24	-1.11612	0.176756	2.33466e-11	8.5309e-10	Gas6	TRUE	FALSE
nk_merged_macs3_34581	0	Intergenic	Intergenic	311183	AL-1|EFL-5|Ephrin-A5|Epl7|LERK-7|RAGS	protein-coding	1.06299	0.997136	63.1637	1.90226e-15	1.41826e-14	364.133	0.418515	0.192843	0.0157477	0.0327379	Efna5	FALSE	FALSE
nk_merged_macs3_3578	0	Intergenic	Intergenic	-35593	1-Cys Prx|1-cysPrx|9430088D19Rik|Aop2|Brp-12|CP-3|GPx|LPCAT-5|Ltw-4|Ltw4|Lvtw-4|NSGPx|ORF06|Prdx5|aiPLA2	protein-coding	-0.689135	-0.0574804	13.4825	0.000240803	0.000521934	7594.1	-0.703681	0.126358	8.77234e-09	1.39585e-07	Prdx6	FALSE	FALSE
nk_merged_macs3_688	0	Intergenic	Intergenic	-153227	3110030A04Rik|5730529O06Rik|CED-6|Ced6|GULP|Gulp-2	protein-coding	-0.503734	0.819244	12.9441	0.000320927	0.000682439	314.187	0.686647	0.196231	0.000122844	0.000491223	Gulp1	TRUE	FALSE
nk_merged_macs3_58944	0	Intergenic	Intergenic	55779	Cdc7l1|muCdc7	protein-coding	1.28662	-0.342839	39.3252	3.58779e-10	1.64341e-09	102.228	1.1728	0.319393	2.37807e-05	0.000119509	Cdc7	FALSE	FALSE
nk_merged_macs3_32502	0	Intergenic	Intergenic	-7987	2810417J12Rik|3010014L17Rik	protein-coding	-0.83344	-0.353367	15.7905	7.07556e-05	0.000166711	46.0046	-0.620504	0.430096	0.0298783	0.0565173	Flywch2	FALSE	FALSE
nk_merged_macs3_47524	0	Intergenic	Intergenic	-28940	Ccr4|Ccrn4l	protein-coding	0.416217	5.23608	48.7953	2.84118e-12	1.61428e-11	1247.3	0.321004	0.137191	0.0127986	0.0272512	Noct	FALSE	FALSE
nk_merged_macs3_31613	0	Intergenic	Intergenic	-9190	1110051N18Rik|D16Jhu32e|NXP2|Zcwcc3	protein-coding	-0.940737	1.73805	73.6544	9.30661e-18	8.28036e-17	359.064	0.778548	0.19079	9.60697e-06	5.39682e-05	Morc3	TRUE	FALSE
nk_merged_macs3_54942	0	Intergenic	Intergenic	39778	POP101|Srm160	protein-coding	0.967739	5.07624	252.261	8.34598e-57	4.41777e-55	2300.47	0.257064	0.123985	0.029338	0.0556491	Srrm1	FALSE	FALSE
nk_merged_macs3_41741	0	Intergenic	Intergenic	17198	2410099E23Rik|D2Ertd369e|Pges|mPGES|mPGES-1	protein-coding	0.696859	3.96568	103.889	2.14009e-24	2.88196e-23	764.527	-0.814898	0.185959	2.51978e-06	1.71177e-05	Ptges	TRUE	FALSE
nk_merged_macs3_68180	0	Intergenic	Intergenic	90121	2510048K03Rik|2610104A14Rik|HUMPCP|PCP	protein-coding	-0.791869	0.565478	26.5281	2.59735e-07	8.5613e-07	462.186	0.370979	0.171685	0.0178034	0.0363269	Prcp	TRUE	FALSE
nk_merged_macs3_51224	0	Intergenic	ORR1D1|LTR|ERVL-MaLR	13494	1700029A20Rik|2010306G19Rik|5730460G06Rik	protein-coding	-0.768955	0.337781	21.6809	3.21973e-06	9.20596e-06	630.634	0.424869	0.154288	0.00311063	0.00800316	Dnajb4	TRUE	FALSE
nk_merged_macs3_15329	0	Intergenic	Intergenic	-5599	9630022H21|B230113M03Rik|E2-230K|mKIAA1734	protein-coding	-0.865933	3.03858	115.492	6.14038e-27	9.48289e-26	1063.55	-0.366116	0.1379	0.00488167	0.011806	Ube2o	FALSE	FALSE
nk_merged_macs3_11439	0	Intergenic	Intergenic	11912	Ehand1|Hxt|Th1|Thing1|bHLHa27|eHAND	protein-coding	-0.319601	2.49591	12.9479	0.000320284	0.000681216	27.8865	-1.81275	0.679118	0.000318259	0.00112689	Hand1	FALSE	FALSE
nk_merged_macs3_1949	0	Intergenic	MLT1F1|LTR|ERVL-MaLR	-174574	9430009J09Rik|Csn8|Sgn8	protein-coding	0.766776	5.00275	157.984	3.11974e-36	7.49893e-35	1910.51	-0.547256	0.135572	2.3944e-05	0.000120191	Cops8	TRUE	FALSE
nk_merged_macs3_23741	0	Intergenic	Intergenic	47916	2610311M19Rik	protein-coding	-0.455927	0.674005	9.7375	0.00180547	0.00339153	277.538	0.741975	0.201871	5.62966e-05	0.000247804	Cdca2	TRUE	FALSE
nk_merged_macs3_74830	0	Intergenic	Intergenic	-5558	4633401G24Rik|CD29|Fnrb|Gm9863|gpIIa	protein-coding	0.978163	-0.235398	25.0216	5.66927e-07	1.79079e-06	18638.4	0.455829	0.115788	3.91609e-05	0.000181588	Itgb1	FALSE	FALSE
nk_merged_macs3_77940	0	Intergenic	Intergenic	-22188	ERK-3|Vik	protein-coding	0.789886	0.533291	26.9345	2.10467e-07	7.01872e-07	2095.15	0.258799	0.131252	0.0387798	0.0705068	Ryk	FALSE	FALSE
nk_merged_macs3_31813	0	Intergenic	Intergenic	92067	A630086M08Rik|A930036P18Rik|Rbm16|mKIAA1116	protein-coding	0.550261	2.51068	38.5332	5.38297e-10	2.42146e-09	742.34	0.426799	0.146946	0.00193732	0.0052964	Scaf8	FALSE	FALSE
nk_merged_macs3_14670	0	Intergenic	Intergenic	-18714	4933403M19Rik|PKU-alpha|PKUalpha|Tlk	protein-coding	-1.11478	2.60208	155.463	1.10894e-35	2.60411e-34	576.583	0.700953	0.16728	6.78245e-06	4.00183e-05	Tlk2	TRUE	FALSE
nk_merged_macs3_31333	0	Intergenic	Intergenic	-9491	6230421P05Rik	protein-coding	0.27786	1.67931	6.59783	0.0102103	0.0168051	724.837	0.875469	0.172737	6.30081e-08	7.3685e-07	Bach1	FALSE	FALSE
nk_merged_macs3_24332	0	Intergenic	Intergenic	78487	1700009P03Rik|C230097K14Rik|MLZ-393|Pro1777|Se70-2	protein-coding	-0.574115	0.553501	14.1674	0.000167243	0.00037195	571.467	0.937671	0.178636	2.4345e-08	3.34219e-07	Rbm26	TRUE	FALSE
nk_merged_macs3_11911	0	Intergenic	Intergenic	-260177	1110017O07Rik|D11Wsu80e|Hpc2	protein-coding	-1.18046	0.682509	60.4485	7.5529e-15	5.37615e-14	807.791	-0.489436	0.144988	0.000344783	0.00120475	Elac2	FALSE	FALSE
nk_merged_macs3_47275	0	Intergenic	Intergenic	-21932	1110019I14Rik|ATPIF|ATPIR|mKIAA0956	protein-coding	0.8268	-0.725031	12.9869	0.000313682	0.000668075	364.286	0.806469	0.189062	4.14085e-06	2.6151e-05	Atp11b	FALSE	FALSE
nk_merged_macs3_39727	0	Intergenic	Intergenic	-33093	1700036B12Rik|C10orf28|D19Ertd386e|GIDRP86|Gidrp88	protein-coding	-0.714559	1.45094	37.0698	1.13975e-09	4.9385e-09	147.094	0.412805	0.249651	0.0471274	0.0828932	R3hcc1l	TRUE	FALSE
nk_merged_macs3_19026	0	Intergenic	Intergenic	-19364	8030460C05Rik	protein-coding	-0.326929	1.38256	7.6796	0.00558485	0.00963423	1062.42	0.693151	0.138666	1.56391e-07	1.61043e-06	BC005537	TRUE	FALSE
nk_merged_macs3_78415	0	Intergenic	L1MA8|LINE|L1	59662	Aip1|Alix|Eig2|mKIAA1375	protein-coding	0.591649	-0.163147	9.77988	0.00176432	0.00332083	3790.21	0.286196	0.115667	0.00974564	0.0214926	Pdcd6ip	FALSE	FALSE
nk_merged_macs3_4438	0	Intergenic	Intergenic	65068	1190008H24Rik|DispA	protein-coding	0.878794	1.45248	56.6561	5.19092e-14	3.44022e-13	914.916	-0.681979	0.142287	4.67623e-07	4.1311e-06	Disp1	TRUE	FALSE
nk_merged_macs3_69414	0	Intergenic	B1_Mus1|SINE|Alu	-4114	2600009K23Rik|C330013F15Rik|Znf48	protein-coding	-0.77305	2.39026	70.2463	5.23422e-17	4.40662e-16	605.185	-0.506376	0.163097	0.000998771	0.00300439	Zfp553	FALSE	FALSE
nk_merged_macs3_20871	0	Intergenic	Intergenic	383677	0610041E09Rik|5730424F14Rik|Gm10085|Tmem167a	protein-coding	1.16476	1.17917	83.3455	6.88966e-20	7.073e-19	1167.9	0.340101	0.133158	0.00696494	0.0160623	Tmem167	FALSE	FALSE
nk_merged_macs3_26213	0	Intergenic	Intergenic	-4688	D15Ertd621e|SKIN|mKIAA0493	protein-coding	-0.377572	3.1125	23.3133	1.37646e-06	4.13343e-06	1896.92	0.659372	0.137997	4.63787e-07	4.10098e-06	Fam91a1	TRUE	FALSE
nk_merged_macs3_47837	0	Intergenic	Intergenic	-113681	1810043J12Rik|5530402M19Rik	protein-coding	1.18501	0.372182	53.2129	2.99286e-13	1.85829e-12	1353.26	0.551386	0.140692	3.43363e-05	0.000162398	Tsc22d2	FALSE	FALSE
nk_merged_macs3_54277	0	Intergenic	Intergenic	-9319	9330151F09Rik|B230333E16Rik|Trap150	protein-coding	1.85663	0.2841	113.97	1.32284e-26	2.00484e-25	2453.48	0.569951	0.125624	1.98377e-06	1.39723e-05	Thrap3	FALSE	FALSE
nk_merged_macs3_71686	0	Intergenic	URR1A|DNA|hAT-Charlie	-53477	5330431C14Rik|D8Ertd594e	protein-coding	-1.10771	0.289487	41.5249	1.16377e-10	5.61483e-10	2642.02	0.254287	0.12112	0.026989	0.0518584	Wwc2	TRUE	FALSE
nk_merged_macs3_60047	0	Intergenic	L2b|LINE|L2	-14912	2300007F24Rik	protein-coding	0.190248	3.20615	6.1691	0.0130001	0.0209797	249.761	-0.672482	0.206801	0.000319719	0.00113083	Vps37b	TRUE	FALSE
nk_merged_macs3_857	0	Intergenic	Intergenic	30365	2610109B12Rik|Mobkl3|Phocn|Prei3	protein-coding	1.31931	2.2096	180.862	3.14192e-41	9.28909e-40	539.119	0.872975	0.171053	5.48966e-08	6.56138e-07	Mob4	FALSE	FALSE
nk_merged_macs3_10842	0	Intergenic	Intergenic	-59540	[a]1b	protein-coding	0.921899	1.57347	66.4295	3.62639e-16	2.86787e-15	323.769	-1.55576	0.196788	2.60371e-16	3.72416e-14	Adra1b	TRUE	FALSE
nk_merged_macs3_78750	0	Intergenic	Intergenic	-27003	Ago61|Gtdc2	protein-coding	0.979079	2.17161	101.341	7.74364e-24	1.00838e-22	280.175	-0.807266	0.212766	3.2971e-05	0.000157141	Pomgnt2	TRUE	FALSE
nk_merged_macs3_73257	0	Intergenic	Intergenic	-349676	FABP-pm|Got-2|Kyat4|mAspAT	protein-coding	-0.91104	0.174762	26.7799	2.27991e-07	7.57234e-07	7723.2	-0.657677	0.121439	1.97272e-08	2.80929e-07	Got2	FALSE	FALSE
nk_merged_macs3_59909	0	Intergenic	Intergenic	25216	APC7	protein-coding	-0.375225	2.29963	16.2674	5.50027e-05	0.000131703	1694.9	-0.659105	0.139758	8.25873e-07	6.61919e-06	Anapc7	FALSE	FALSE
nk_merged_macs3_58865	0	Intergenic	Intergenic	-27315	2AR|Apl-1|BNSP|BSPI|Bsp|ETA-1|Eta|OP|Opn|Opnl|Ric|Spp-1	protein-coding	0.40706	5.66192	49.3671	2.12276e-12	1.2204e-11	6141.47	1.12422	0.412697	0.000579209	0.00187911	Spp1	FALSE	FALSE
nk_merged_macs3_77077	0	Intergenic	Intergenic	-103036	5730523P12Rik|BNIP2beta|Nip21	protein-coding	-0.229724	1.82687	4.85162	0.0276202	0.0418048	1370.16	0.379922	0.135623	0.00295668	0.00765093	Bnip2	TRUE	FALSE
nk_merged_macs3_1684	0	Intergenic	CpG	-39020	Thym	protein-coding	-0.172732	5.53418	8.75072	0.0030948	0.00558713	7197.34	0.537388	0.112566	3.91764e-07	3.56587e-06	Ptma	TRUE	FALSE
nk_merged_macs3_47479	0	Intergenic	Intergenic	368691	2810009O15Rik|4930415G15Rik	protein-coding	-0.832141	0.258984	23.8823	1.02411e-06	3.12537e-06	15.4243	1.18032	1.06038	0.0100923	0.0221291	D3Ertd751e	TRUE	FALSE
nk_merged_macs3_7623	0	Intergenic	Intergenic	-18865	-	protein-coding	-0.657779	4.43837	103.313	2.86132e-24	3.82187e-23	211.825	0.997137	0.230712	2.1141e-06	1.4818e-05	2610008E11Rik	TRUE	FALSE
nk_merged_macs3_14381	0	Intergenic	Intergenic	-12788	Ddx8|mDEAH6|mKIAA4096	protein-coding	0.993751	0.582824	43.4272	4.40035e-11	2.21559e-10	997.667	-0.263644	0.138342	0.0434156	0.0774743	Dhx8	TRUE	FALSE
nk_merged_macs3_23423	0	Intergenic	Intergenic	-13350	ESTM11|asef2|mFLJ00298	protein-coding	0.581472	2.31821	39.3723	3.50232e-10	1.60563e-09	183.597	0.429527	0.225027	0.0274885	0.0526782	Spata13	FALSE	FALSE
nk_merged_macs3_72482	0	Intergenic	ORR1D1|LTR|ERVL-MaLR	-52976	Mad1|Madh1|Madr1|Mlp1|MusMLP|dwf-A|mMad1	protein-coding	1.17657	1.91852	126.483	2.4111e-29	4.23936e-28	295.954	0.331812	0.189494	0.0496963	0.0867436	Smad1	FALSE	FALSE
nk_merged_macs3_76065	0	Intergenic	Intergenic	-16389	4632415A01Rik	protein-coding	-0.366653	0.455106	5.51361	0.0188691	0.029516	290.053	0.886068	0.207893	4.08912e-06	2.58494e-05	Ddx10	TRUE	FALSE
nk_merged_macs3_26346	0	Intergenic	Intergenic	54790	A530090O15Rik|TRB-1|Trb1	protein-coding	0.401369	0.196291	5.71951	0.0167774	0.0265235	488.775	-0.338497	0.173994	0.0324798	0.06068	Trib1	TRUE	FALSE
nk_merged_macs3_53175	0	Intergenic	Intergenic	-216757	2200001D17Rik|TSG-9	protein-coding	0.765533	3.60671	112.033	3.5134e-26	5.20996e-25	148.315	-0.412242	0.243521	0.0442766	0.0787086	Tusc1	TRUE	FALSE
nk_merged_macs3_73260	0	Intergenic	Intergenic	667994	Cad11|OSF-4	protein-coding	-2.52174	-0.111965	113.215	1.93572e-26	2.90795e-25	4775.81	0.861419	0.1239	6.06749e-13	3.57351e-11	Cdh11	TRUE	FALSE
nk_merged_macs3_35529	0	Intergenic	Intergenic	-203391	-	protein-coding	0.446705	3.60325	38.7282	4.87128e-10	2.20224e-09	410.234	0.37732	0.191329	0.0285177	0.0544262	Six2	FALSE	FALSE
nk_merged_macs3_45337	0	Intergenic	Intergenic	3124	D2Wsu140e|Idb1|bHLHb24	protein-coding	-0.370385	5.19441	38.18	6.45118e-10	2.87515e-09	616.291	-1.09134	0.166806	1.02808e-11	4.18173e-10	Id1	FALSE	FALSE
nk_merged_macs3_884	0	Intergenic	Charlie4a|DNA|hAT-Charlie	-22569	1110034B05Rik	protein-coding	-0.223268	1.83189	4.59399	0.0320842	0.0479428	73.9044	0.627621	0.342949	0.0162805	0.0336574	Tyw5	TRUE	FALSE
nk_merged_macs3_33058	0	Intergenic	Intergenic	-16181	D17Ertd592e|Dit1|FKBP-5|FKBP51	protein-coding	1.06262	1.53397	85.2875	2.57989e-20	2.71895e-19	459.272	0.578324	0.188267	0.000695218	0.00219688	Fkbp5	FALSE	FALSE
nk_merged_macs3_30708	0	Intergenic	Intergenic	-8252	5530400K22Rik|Gm1779|Gm608|mKIAA2018	protein-coding	-0.770089	-0.429647	12.8903	0.000330284	0.000700689	383.31	1.13852	0.204006	2.10451e-09	3.96416e-08	Usf3	TRUE	FALSE
nk_merged_macs3_34100	0	Intergenic	Intergenic	66790	L-VEGF|Vegf|Vpf	protein-coding	0.35223	1.95673	12.2049	0.000476631	0.000986077	571.836	0.694776	0.190249	5.5478e-05	0.000244614	Vegfa	FALSE	TRUE
nk_merged_macs3_34226	0	Intergenic	ID4|SINE|ID	-36397	9430096I18Rik|B830015H24|RAPA|Trep-132|Trep132	protein-coding	0.457479	0.4623	8.77719	0.00305021	0.00551194	376.307	0.632151	0.194661	0.000317183	0.0011237	Trerf1	FALSE	FALSE
nk_merged_macs3_74730	0	Intergenic	Intergenic	18464	E130305N23Rik|IRF-2BP2	protein-coding	0.400395	0.28019	6.00177	0.0142915	0.0228958	588.119	0.755506	0.162222	7.26377e-07	5.94624e-06	Irf2bp2	FALSE	FALSE
nk_merged_macs3_41657	0	Intergenic	Intergenic	-9102	2010009K05Rik|Ccbl1|Gtk|Kat1|KatI	protein-coding	0.510304	0.48219	11.0509	0.000886435	0.00175771	121.63	-0.593575	0.291839	0.012822	0.0272966	Kyat1	TRUE	FALSE
nk_merged_macs3_78180	0	Intergenic	B1_Mus2|SINE|Alu	-7114	4930506F14Rik|Def-3|NY-LU-12|g16|mKIAA4015	protein-coding	0.700527	0.332456	18.7921	1.45772e-05	3.79808e-05	500.958	1.04484	0.173035	1.93669e-10	5.25164e-09	Rbm6	FALSE	FALSE
nk_merged_macs3_63900	0	Intergenic	Intergenic	-89498	D6Bwg0781e|Img|LIG-1	protein-coding	1.22675	-0.0452866	43.6408	3.94534e-11	1.9984e-10	1120.65	0.498699	0.174714	0.00172955	0.00480818	Lrig1	FALSE	FALSE
nk_merged_macs3_4275	0	Intergenic	B4A|SINE|B4	-5925	60kDa|8430407O11Rik|D1Ertd10e|GCP60|GOLPH1|Gocap1|Pap7	protein-coding	-0.210843	2.23278	5.00963	0.0252068	0.0384876	721.126	0.630274	0.155538	1.50958e-05	8.04284e-05	Acbd3	TRUE	FALSE
nk_merged_macs3_35933	0	Intergenic	Intergenic	61806	1110067P07Rik|A230035H12Rik|Wwp4	protein-coding	-0.430351	3.30929	32.4566	1.21882e-08	4.71317e-08	763.192	0.7711	0.149533	5.70057e-08	6.78167e-07	Wac	TRUE	FALSE
nk_merged_macs3_64759	0	Intergenic	Intergenic	-33761	Fhx	protein-coding	-0.642505	0.386205	15.8393	6.89545e-05	0.00016269	272.03	0.468806	0.196159	0.00764642	0.0173814	Foxj2	TRUE	FALSE
nk_merged_macs3_60438	0	Intergenic	Intergenic	-19072	Cep-r|Cpetr|Cpetr1	protein-coding	-0.262159	4.68212	17.5544	2.79201e-05	6.98098e-05	196.54	-1.82332	0.273813	1.81265e-12	9.39981e-11	Cldn4	FALSE	FALSE
nk_merged_macs3_50709	0	Intergenic	Intergenic	57596	1700037B15Rik|1700108M02Rik|REDD2|RTP801L|Smhs1	protein-coding	0.80718	0.378586	25.5526	4.30478e-07	1.37949e-06	720.795	-0.70079	0.178323	2.3309e-05	0.000117366	Ddit4l	TRUE	FALSE
nk_merged_macs3_11518	0	Intergenic	Intergenic	-5580	Gm878|UNC89	protein-coding	-0.670283	0.689189	20.8215	5.04135e-06	1.40165e-05	111.526	-0.720467	0.332318	0.00592957	0.0139748	Obscn	FALSE	FALSE
nk_merged_macs3_57628	0	Intergenic	Intergenic	-295801	Drad-1|E030015M03Rik|E130320P19Rik|Slil3|b2b1200.1Clo|mKIAA4141|slit-2	protein-coding	0.634067	-0.289415	10.3268	0.0013111	0.0025247	2996.69	0.791913	0.134318	5.35501e-10	1.26041e-08	Slit2	FALSE	FALSE
nk_merged_macs3_68677	0	Intergenic	MTC|LTR|ERVL-MaLR	9942	1500003O22Rik|2900001K19Rik|NML	protein-coding	-0.635944	2.04333	40.5678	1.89909e-10	8.9632e-10	980.344	-0.285984	0.136004	0.0260994	0.0504096	Rrp8	FALSE	FALSE
nk_merged_macs3_57626	0	Intergenic	Intergenic	-445655	Drad-1|E030015M03Rik|E130320P19Rik|Slil3|b2b1200.1Clo|mKIAA4141|slit-2	protein-coding	-0.803732	-0.560209	12.707	0.000364296	0.000768046	2996.69	0.791913	0.134318	5.35501e-10	1.26041e-08	Slit2	TRUE	FALSE
nk_merged_macs3_18461	0	Intergenic	Intergenic	-33583	JPO2	protein-coding	-0.323485	0.429647	4.23711	0.0395494	0.0580048	40.9454	0.678885	0.462924	0.0247332	0.048164	Cdca7l	TRUE	FALSE
nk_merged_macs3_75171	0	Intergenic	Intergenic	-6633	MBII-26|MPHOSPH4|NF90|NFAR	protein-coding	0.691	1.07242	28.6814	8.5319e-08	2.98424e-07	1356.83	0.305394	0.132153	0.0144914	0.0304866	Ilf3	FALSE	FALSE
nk_merged_macs3_60953	0	Intergenic	ERVB7_1-LTR_MM|LTR|ERVK	-2593	C4S-2|C4ST2	protein-coding	-0.786265	2.462	74.9548	4.81624e-18	4.36477e-17	1983.34	-1.15709	0.144898	1.74772e-16	2.64515e-14	Chst12	FALSE	FALSE
nk_merged_macs3_68068	0	Intergenic	Intergenic	-33284	2310046G15Rik|4930479H08Rik|Spuve	protein-coding	0.141567	4.27457	4.71062	0.0299768	0.0450606	2578.67	0.247905	0.121088	0.031812	0.0596207	Prss23	FALSE	FALSE
nk_merged_macs3_24143	0	Intergenic	Intergenic	90170	6330501D17Rik|AKAP220|Gm80|PRKA11|mKIAA0629	protein-coding	1.11073	0.472298	50.1285	1.43998e-12	8.40799e-12	694.375	0.856736	0.173784	1.26327e-07	1.34446e-06	Akap11	FALSE	FALSE
nk_merged_macs3_71733	0	Intergenic	Intergenic	11200	1810011E08Rik|SPC22/23	protein-coding	-0.288772	0.958953	4.69355	0.0302761	0.0454564	1006.6	0.930836	0.146393	3.08818e-11	1.08427e-09	Spcs3	TRUE	FALSE
nk_merged_macs3_60858	0	Intergenic	Intergenic	-10595	Airap	protein-coding	0.897967	-0.684012	15.6965	7.4362e-05	0.000174751	537.79	-0.373031	0.158047	0.010394	0.0227109	Zfand2a	TRUE	FALSE
nk_merged_macs3_30582	0	Intergenic	Intergenic	-47937	Fstl|TSC-36	protein-coding	0.291998	2.91358	12.9814	0.000314603	0.000669876	11472.9	0.494005	0.119558	1.5203e-05	8.08673e-05	Fstl1	FALSE	FALSE
nk_merged_macs3_38780	0	Intergenic	Intergenic	28406	Anx-1|Anx-A1|C430014K04Rik|Lpc-1|Lpc1	protein-coding	-0.394622	0.857057	8.19519	0.00420016	0.00740815	8913.21	0.336416	0.119537	0.00342475	0.00868261	Anxa1	TRUE	FALSE
nk_merged_macs3_23985	0	Intergenic	Intergenic	-22937	Es-10|Es10|FGH|sid478	protein-coding	-0.458737	-0.0414336	6.19404	0.0128181	0.0207118	9129.02	-0.425397	0.12395	0.000322493	0.00113786	Esd	FALSE	FALSE
nk_merged_macs3_5214	0	Intergenic	Intergenic	-22916	DRP|Dmdl	protein-coding	-0.650554	2.03958	42.3129	7.77786e-11	3.82178e-10	2240.82	0.801108	0.140639	2.08601e-09	3.93924e-08	Utrn	TRUE	FALSE
nk_merged_macs3_47007	0	Intergenic	Intergenic	10048	-	pseudo	0.392452	3.47444	28.715	8.38527e-08	2.93614e-07	70.9146	0.519825	0.339862	0.0401063	0.0725234	4632415L05Rik	FALSE	FALSE
nk_merged_macs3_53203	0	Intergenic	Intergenic	-30047	AP-1|Junc|c-jun	protein-coding	0.307942	2.68842	13.1591	0.000286123	0.00061321	1616.58	0.250839	0.125456	0.0424346	0.076047	Jun	FALSE	FALSE
nk_merged_macs3_156	0	Intergenic	Intergenic	16676	2610043E24Rik|2610301I15Rik|Tceb1	protein-coding	-0.355946	1.18693	8.127	0.00436109	0.00766513	883.425	0.698542	0.144678	3.78486e-07	3.46197e-06	Eloc	TRUE	FALSE
nk_merged_macs3_66684	0	Intergenic	Intergenic	-20281	C/ebpalpha|CBF-A|Cebp	protein-coding	0.551476	0.194643	10.7319	0.00105306	0.00206215	79.4704	-0.894181	0.361288	0.00175643	0.00487561	Cebpa	TRUE	FALSE
nk_merged_macs3_48642	0	Intergenic	Intergenic	15225	Dhe	protein-coding	0.216036	4.69588	12.0198	0.000526388	0.00108223	23399.1	-0.567502	0.135653	1.14302e-05	6.30403e-05	Lmna	TRUE	FALSE
nk_merged_macs3_70370	0	Intergenic	Intergenic	386544	ELF-2|Epl5|Eplg5|Htk-L|LERK-5|Lerk5|NLERK-1	protein-coding	0.522734	5.40622	78.6881	7.27317e-19	6.97635e-18	1139.96	0.40122	0.140122	0.0022181	0.00596136	Efnb2	FALSE	FALSE
nk_merged_macs3_68534	0	Intergenic	Intergenic	-39667	P2U1|P2Y2	protein-coding	-0.185826	3.18593	5.82772	0.0157756	0.0250657	274.167	-0.4076	0.202813	0.0226916	0.0447507	P2ry2	FALSE	FALSE
nk_merged_macs3_33743	0	Intergenic	RMER20A|LTR|ERVK	-17922	IEX-1|cI-3|gly96	protein-coding	0.286649	1.24899	5.53646	0.0186242	0.0291624	1608.11	-0.604856	0.139285	5.30031e-06	3.23133e-05	Ier3	TRUE	FALSE
nk_merged_macs3_35872	0	Intergenic	Intergenic	216874	3110032K11Rik|AREB6|BZP|MEB1|Nil2|TCF-8|Tcf18|Tcf8|Tw|ZEB|Zfhep|Zfhx1a|Zfx1a|Zfx1ha|[delta]EF1	protein-coding	1.19608	1.28077	92.6584	6.21476e-22	7.23476e-21	766.576	0.672407	0.15774	5.26261e-06	3.21179e-05	Zeb1	FALSE	FALSE
nk_merged_macs3_24264	0	Intergenic	Intergenic	-97646	2700063E05Rik|AP-2rep|B130052C06Rik|D530033K05Rik	protein-coding	1.20379	1.12461	85.873	1.91875e-20	2.03846e-19	42.767	0.843871	0.490484	0.0102632	0.022474	Klf12	FALSE	FALSE
nk_merged_macs3_58568	0	Intergenic	Intergenic	-18550	2410002L03Rik|5830418D04Rik|L1mt	protein-coding	-0.460753	-0.727229	3.85281	0.0496627	0.0713252	140.866	0.683429	0.266423	0.00245787	0.00653156	Mrpl1	TRUE	FALSE
nk_merged_macs3_37016	0	Intergenic	Intergenic	86901	9330166H04Rik|Nkcc1|mBSC2|sy-ns	protein-coding	-0.351296	0.984799	7.02254	0.00804899	0.0134937	601.654	0.729702	0.180911	1.25149e-05	6.8242e-05	Slc12a2	TRUE	FALSE
nk_merged_macs3_17541	0	Intergenic	Intergenic	-17717	EIF-2Bbeta|EIF2B	protein-coding	0.759935	3.77277	116.407	3.87143e-27	6.04027e-26	2593.95	-0.785258	0.145325	1.83993e-08	2.64333e-07	Eif2b2	TRUE	FALSE
nk_merged_macs3_63898	0	Intergenic	Intergenic	-60687	D6Bwg0781e|Img|LIG-1	protein-coding	1.50156	0.704561	100.968	9.34711e-24	1.21111e-22	1120.65	0.498699	0.174714	0.00172955	0.00480818	Lrig1	FALSE	FALSE
nk_merged_macs3_50532	0	Intergenic	Intergenic	219614	Asapk|SK1	protein-coding	0.586309	0.52806	14.9605	0.000109785	0.000251318	734.607	0.308646	0.156879	0.0335719	0.0623711	Papss1	FALSE	FALSE
nk_merged_macs3_43484	0	Intergenic	Intergenic	-31699	E430007K15Rik|fuct1	protein-coding	0.31982	1.62377	8.48574	0.00357941	0.00639287	558.994	-0.437682	0.156166	0.00257192	0.00678477	Slc35c1	TRUE	FALSE
nk_merged_macs3_76576	0	Intergenic	MIR3|SINE|MIR	219152	2410042H16Rik|Arpp1|C430017H15Rik	protein-coding	0.821377	3.73819	134.092	5.21627e-31	9.97349e-30	48307.5	-0.729661	0.121716	6.27919e-10	1.44144e-08	Rplp1	TRUE	FALSE
nk_merged_macs3_49706	0	Intergenic	L1M4|LINE|L1	27024	BAP025|Csfm|MCSF|Mhdabap25|PG-M-CSF|op	protein-coding	-0.708477	2.56785	64.1686	1.14212e-15	8.66859e-15	4028.44	-0.388514	0.122688	0.000928959	0.00281981	Csf1	FALSE	FALSE
nk_merged_macs3_71760	0	Intergenic	Intergenic	131612	Fbx8	protein-coding	-1.0148	0.225381	33.7508	6.26444e-09	2.50167e-08	98.4008	0.47412	0.290785	0.039641	0.0718317	Fbxo8	TRUE	FALSE
nk_merged_macs3_32434	0	Intergenic	MMVL30-int|LTR|ERV1	-13852	D030067O06Rik|KRAZ1|Zfp-53|Zfp118|zfas8	protein-coding	0.210884	6.14487	13.9396	0.00018878	0.000416193	89.5904	0.505182	0.310938	0.036041	0.0662304	Zfp53	FALSE	FALSE
nk_merged_macs3_19513	0	Intergenic	Intergenic	37721	EG621976	protein-coding	-0.407331	3.44268	30.4684	3.39341e-08	1.24357e-07	114.496	1.15562	0.317146	2.4176e-05	0.000120982	Tmem170b	TRUE	FALSE
nk_merged_macs3_61719	0	Intergenic	Intergenic	-94595	Kdt1|Mdfid	protein-coding	0.585003	1.79077	30.6941	3.02087e-08	1.11379e-07	365.564	0.403002	0.195623	0.0201653	0.0405048	Mdfic	FALSE	FALSE
nk_merged_macs3_6062	0	Intergenic	Intergenic	52943	1200003H23Rik|EHB3|PRP17	protein-coding	-0.705654	2.28796	56.0595	7.03109e-14	4.60777e-13	306.96	0.690658	0.195028	0.000103549	0.000423302	Cdc40	TRUE	FALSE
nk_merged_macs3_16389	0	Intergenic	Intergenic	-47902	1110038H03Rik|6230403H02Rik|end1	protein-coding	-0.426011	1.39625	13.054	0.000302633	0.000646065	701.709	0.529998	0.177733	0.00109995	0.0032635	Sox11	TRUE	TRUE
nk_merged_macs3_10236	0	Intergenic	Intergenic	95657	-	protein-coding	-0.979129	1.62536	74.5844	5.8102e-18	5.23666e-17	2506.26	-0.475348	0.133409	0.000187899	0.000714279	Sec61g	FALSE	FALSE
nk_merged_macs3_39126	0	Intergenic	Intergenic	-14069	C630001B19	protein-coding	0.71352	2.26422	57.402	3.55247e-14	2.38479e-13	101.373	0.824752	0.312212	0.00148711	0.00422349	Ranbp6	FALSE	FALSE
nk_merged_macs3_76113	0	Intergenic	Intergenic	-14824	BG1|Bgm|E230019G03Rik|GR-LACS|Lpd	protein-coding	-0.37452	3.62891	27.395	1.65856e-07	5.60558e-07	111.445	-0.838248	0.309904	0.00103536	0.00309798	Acsbg1	FALSE	FALSE
nk_merged_macs3_60436	0	Intergenic	Intergenic	-12405	Cep-r|Cpetr|Cpetr1	protein-coding	-0.221256	3.37321	8.83353	0.00295745	0.00535792	196.54	-1.82332	0.273813	1.81265e-12	9.39981e-11	Cldn4	FALSE	FALSE
nk_merged_macs3_76671	0	Intergenic	Intergenic	24783	mKIAA0396	protein-coding	0.252833	1.08803	3.92669	0.0475254	0.0685692	1032.06	0.368854	0.141426	0.005421	0.0129349	Fem1b	FALSE	FALSE
nk_merged_macs3_69552	0	Intergenic	Intergenic	62414	2900055P10Rik|Brwd2|mKIAA1351	protein-coding	-0.244654	2.62684	8.06082	0.00452328	0.00793218	550.282	0.292117	0.157475	0.0456738	0.0807258	Wdr11	TRUE	FALSE
nk_merged_macs3_49405	0	Intergenic	Intergenic	-108656	Atpa-1	protein-coding	-0.404872	0.587176	7.29327	0.00692133	0.0117384	9620.53	-0.368044	0.113256	0.000561338	0.0018298	Atp1a1	FALSE	FALSE
nk_merged_macs3_73276	0	Intergenic	Intergenic	-24004	Bean	protein-coding	-0.308108	2.30748	11.0468	0.000888422	0.00176122	44.8113	-0.646351	0.437791	0.0271406	0.0520958	Bean1	FALSE	FALSE
nk_merged_macs3_79457	0	Intergenic	Intergenic	-7136	5730598B06|Phf16|mKIAA0215	protein-coding	0.296494	0.667495	4.19455	0.0405542	0.0593573	127.259	0.479835	0.261161	0.026706	0.0514133	Jade3	FALSE	FALSE
nk_merged_macs3_71785	0	Intergenic	Intergenic	8404	HMG-2|Hmg2	protein-coding	-0.467744	6.1242	67.8559	1.75889e-16	1.42791e-15	525.549	1.34904	0.169262	2.04131e-16	3.01928e-14	Hmgb2	TRUE	FALSE
nk_merged_macs3_1745	0	Intergenic	B1_Mus2|SINE|Alu	-10610	2610016F01Rik|A830080H02Rik|Tnrc15|mKIAA0642	protein-coding	-0.354079	2.80094	18.1143	2.08034e-05	5.29802e-05	841.969	0.661529	0.154785	5.09077e-06	3.12259e-05	Gigyf2	TRUE	FALSE
nk_merged_macs3_41746	0	Intergenic	Intergenic	-15013	2410099E23Rik|D2Ertd369e|Pges|mPGES|mPGES-1	protein-coding	1.05947	3.69796	216.689	4.77089e-49	1.91779e-47	764.527	-0.814898	0.185959	2.51978e-06	1.71177e-05	Ptges	TRUE	FALSE
nk_merged_macs3_12749	0	Intergenic	Intergenic	-4792	MAJN|MyoPDZ|MysPDZ|SP-R210	protein-coding	0.243729	1.47272	4.54096	0.0330931	0.0493067	1306.68	-0.537431	0.134492	2.97504e-05	0.000144059	Myo18a	TRUE	FALSE
nk_merged_macs3_67415	0	Intergenic	Intergenic	-12203	A430079H05Rik	protein-coding	1.43668	1.32092	132.842	9.78775e-31	1.84339e-29	896.348	0.494977	0.151347	0.000453511	0.0015249	Mef2a	FALSE	FALSE
nk_merged_macs3_35806	0	Intergenic	B3A|SINE|B2	81367	1110056P05Rik|9430020K01Rik|Gm328|mKIAA1462	protein-coding	0.331601	5.41135	31.787	1.72044e-08	6.53672e-08	682.419	0.371575	0.166955	0.015747	0.0327379	Jcad	FALSE	FALSE
nk_merged_macs3_79465	0	Intergenic	RLTR51A_Mm|LTR|ERVK?	57345	6230415D12Rik|mKIAA4085	protein-coding	-1.03667	0.458125	41.0967	1.44881e-10	6.92446e-10	407.47	-0.4048	0.195137	0.0208835	0.0416773	Usp11	FALSE	FALSE
nk_merged_macs3_11869	0	Intergenic	Intergenic	-13822	Gas-3|HNPP|PMP-22|TRE002|Tr|trembler	protein-coding	0.698677	4.31115	114.207	1.17394e-26	1.78421e-25	1312.26	-1.05257	0.135313	1.26833e-15	1.57225e-13	Pmp22	TRUE	TRUE
nk_merged_macs3_3756	0	Intergenic	Intergenic	-22354	A430105K13Rik|CapZIP|Gm19627	protein-coding	-1.59549	0.410475	85.7508	2.04098e-20	2.16431e-19	35.8349	-0.953622	0.537086	0.00775823	0.0176109	Rcsd1	FALSE	FALSE
nk_merged_macs3_51609	0	Intergenic	Intergenic	-31485	1110037F02Rik|4930422M05Rik|Kiaa1429|mKIAA1429	protein-coding	-0.174161	2.97326	4.72542	0.02972	0.0447088	1016.54	0.521959	0.137786	6.43352e-05	0.000279036	Virma	TRUE	FALSE
nk_merged_macs3_47958	0	Intergenic	Intergenic	-69350	4021402C18Rik	protein-coding	1.31957	1.14622	103.187	3.04954e-24	4.06585e-23	266.911	0.599816	0.202103	0.00100003	0.00300642	Rap2b	FALSE	FALSE
nk_merged_macs3_74727	0	Intergenic	Intergenic	45776	E130305N23Rik|IRF-2BP2	protein-coding	0.187465	3.13544	5.83595	0.0157019	0.0249566	588.119	0.755506	0.162222	7.26377e-07	5.94624e-06	Irf2bp2	FALSE	FALSE
nk_merged_macs3_20045	0	Intergenic	MER44B|DNA|TcMar-Tigger	18348	E4BP4	protein-coding	-0.95869	2.75478	124.98	5.14162e-29	8.86412e-28	942.23	-0.28277	0.141123	0.0334408	0.0621718	Nfil3	FALSE	FALSE
nk_merged_macs3_36014	0	Intergenic	HERVL40-int|LTR|ERVL	-136727	9930104E21Rik|CtIP|RBBP-8|RIM|SAE2	protein-coding	0.292586	2.13066	9.20421	0.00241459	0.00444273	194.241	0.936822	0.239864	1.5811e-05	8.36231e-05	Rbbp8	FALSE	FALSE
nk_merged_macs3_20056	0	Intergenic	Intergenic	-112505	E4BP4	protein-coding	-1.76475	1.0097	148.854	3.08708e-34	6.82517e-33	942.23	-0.28277	0.141123	0.0334408	0.0621718	Nfil3	FALSE	FALSE
nk_merged_macs3_2967	0	Intergenic	Intergenic	-5930	Tih1	protein-coding	0.630508	4.42868	95.8445	1.24272e-22	1.5048e-21	9415.16	-0.819283	0.131487	1.03537e-10	3.03328e-09	Phlda3	TRUE	FALSE
nk_merged_macs3_71731	0	Intergenic	Intergenic	22112	1810011E08Rik|SPC22/23	protein-coding	-0.222821	2.44516	6.17541	0.0129538	0.0209092	1006.6	0.930836	0.146393	3.08818e-11	1.08427e-09	Spcs3	TRUE	FALSE
nk_merged_macs3_74133	0	Intergenic	B1F2|SINE|Alu	7416	COX|COX IV-1|COXIV|Cox4|Cox4a|IV-1	protein-coding	-0.627575	1.43981	28.6328	8.74864e-08	3.055e-07	9472.46	-0.748515	0.133786	6.51925e-09	1.0888e-07	Cox4i1	FALSE	FALSE
nk_merged_macs3_31326	0	Intergenic	Intergenic	49653	C21orf7|ORF63|Tak1l	protein-coding	0.716419	0.137848	17.3553	3.10038e-05	7.69842e-05	80.873	-0.90467	0.344058	0.00109908	0.00326166	Map3k7cl	TRUE	FALSE
nk_merged_macs3_19509	0	Intergenic	Intergenic	-35998	EG621976	protein-coding	1.24874	-0.263697	39.2271	3.77274e-10	1.72421e-09	114.496	1.15562	0.317146	2.4176e-05	0.000120982	Tmem170b	FALSE	FALSE
nk_merged_macs3_71304	0	Intergenic	Intergenic	-25374	2700078F24Rik|E130306H24Rik|MKP2	protein-coding	0.612486	2.33244	43.8761	3.4983e-11	1.78081e-10	1148	-0.485347	0.148902	0.000498361	0.00165518	Dusp4	TRUE	FALSE
nk_merged_macs3_49745	0	Intergenic	Intergenic	-16788	1110004G14Rik|GSTM4-4|GSTM7-7|Gstb-4|Gstb4	protein-coding	-0.375112	1.7517	12.3389	0.000443621	0.000922694	173.719	-1.04763	0.2536	5.41448e-06	3.29476e-05	Gstm4	FALSE	FALSE
nk_merged_macs3_792	0	Intergenic	Intergenic	72334	-	protein-coding	-0.413414	-0.316279	4.18086	0.0408828	0.0597991	511.49	1.05253	0.167623	4.609e-11	1.53822e-09	Nab1	TRUE	FALSE
nk_merged_macs3_25452	0	Intergenic	Intergenic	76631	1110054N06Rik	protein-coding	-1.23568	0.899627	75.115	4.44073e-18	4.034e-17	791.225	-0.510291	0.153878	0.000402805	0.00137501	Ankrd46	FALSE	FALSE
nk_merged_macs3_62758	0	Intergenic	Intergenic	59206	2810019K23Rik|6330535A03Rik|SES1|mKIAA0193	protein-coding	-0.570669	0.295349	11.8527	0.000575769	0.00117654	1486.34	-0.750793	0.14899	1.36262e-07	1.4396e-06	Scrn1	FALSE	FALSE
nk_merged_macs3_36902	0	Intergenic	Intergenic	268292	3300002K07Rik|C330049O21Rik	protein-coding	2.37064	-0.948763	79.2663	5.42768e-19	5.2525e-18	562.488	0.564302	0.166934	0.00026636	0.00096395	Csnk1g3	FALSE	FALSE
nk_merged_macs3_59669	0	Intergenic	Intergenic	-95041	2210413I17Rik|6330591G05Rik|9030618F05Rik|Thrap2|Trap240L|mKIAA1025	protein-coding	0.382545	5.80556	44.312	2.79998e-11	1.44e-10	890.73	0.835194	0.168783	1.18886e-07	1.27886e-06	Med13l	FALSE	FALSE
nk_merged_macs3_64556	0	Intergenic	Intergenic	39661	Bms1l|mKIAA0187	protein-coding	-0.219505	2.06142	4.99287	0.025452	0.0388195	938.98	0.684599	0.143094	4.21425e-07	3.77973e-06	Bms1	TRUE	FALSE
nk_merged_macs3_56865	0	Intergenic	Intergenic	39533	1810013C12Rik|Insig-1	protein-coding	-0.462218	0.920228	11.6261	0.000650314	0.00131872	973.15	1.28816	0.15938	4.25879e-17	7.29374e-15	Insig1	TRUE	TRUE
nk_merged_macs3_67524	0	Intergenic	Intergenic	-267215	2700033K02Rik|9430015G03Rik|ARP-1|Aporp1|COUP-TF2|COUP-TFII|COUPTFB|EAR3|SVP40|Tcfcoup2	protein-coding	1.33465	4.70644	436.262	7.04511e-97	1.15471e-94	323.212	0.930429	0.194478	2.74842e-07	2.62461e-06	Nr2f2	FALSE	FALSE
nk_merged_macs3_36918	0	Intergenic	Intergenic	104495	4932417D18Rik|D430007A19Rik|Znf608	protein-coding	0.942722	2.76695	123.018	1.38206e-28	2.32976e-27	249.008	0.509164	0.20807	0.00564606	0.0133909	Zfp608	FALSE	FALSE
nk_merged_macs3_28952	0	Intergenic	Intergenic	6348	CK18|K18|Krt1-18	protein-coding	0.392744	0.642662	7.23954	0.00713154	0.0120655	1115.27	-1.97805	0.168266	7.92447e-33	2.0629e-29	Krt18	TRUE	FALSE
nk_merged_macs3_4398	0	Intergenic	Intergenic	-10321	53BP2|ASPP2|PPP1R13A|Tp53bp2	protein-coding	-0.488125	0.921542	12.9609	0.000318072	0.000676745	584.983	0.403007	0.154615	0.00526189	0.0125968	Trp53bp2	TRUE	FALSE
nk_merged_macs3_52851	0	Intergenic	Intergenic	190329	B930003D11Rik|MUPP1	protein-coding	-0.566131	0.833233	16.4018	5.12373e-05	0.00012324	793.23	0.95964	0.155702	1.08264e-10	3.15249e-09	Mpdz	TRUE	FALSE
nk_merged_macs3_57579	0	Intergenic	Intergenic	-27510	5730509K17Rik|b2b1035Clo	protein-coding	-0.436103	-0.244938	4.87568	0.0272377	0.0412748	144.6	1.14997	0.269345	2.31075e-06	1.59136e-05	Cc2d2a	TRUE	FALSE
nk_merged_macs3_1518	0	Intergenic	Intergenic	-70631	2610510B12Rik|Acs3|Facl3|LACS 3|Pro2194	protein-coding	1.2965	0.991998	91.4445	1.14764e-21	1.31451e-20	477.831	0.860428	0.205297	5.00887e-06	3.07816e-05	Acsl3	FALSE	FALSE
nk_merged_macs3_69530	0	Intergenic	Intergenic	31092	Bis|mg638	protein-coding	0.249658	3.9434	13.4436	0.000245849	0.000532183	1835.16	-0.481222	0.158	0.00112479	0.00332205	Bag3	TRUE	FALSE
nk_merged_macs3_3859	0	Intergenic	Intergenic	-29063	ESTM48|ESTM50	protein-coding	-0.483129	1.50416	17.7658	2.49832e-05	6.29141e-05	162.667	-0.799137	0.257407	0.000401941	0.00137278	Rgs4	FALSE	FALSE
nk_merged_macs3_45045	0	Intergenic	GA-rich|Low_complexity|Low_complexity	-8502	1700087N07Rik|5730465C04Rik|ES/130|mKIAA1398|mRRp0|mRRp1.8|mRRp10|mRRp15a|mRRp15b|mRRp16.8|mRRp2|mRRp41|mRRp47|mRRp5.4|p180	protein-coding	0.736243	0.741806	26.6603	2.4255e-07	8.0284e-07	5637.05	0.709196	0.136074	4.10756e-08	5.1309e-07	Rrbp1	FALSE	FALSE
nk_merged_macs3_67331	0	Intergenic	L2|LINE|L2	-23331	ZO1	protein-coding	-0.318579	0.717483	4.92283	0.0265041	0.0402677	1212.62	0.829416	0.140883	7.26033e-10	1.6291e-08	Tjp1	TRUE	FALSE
nk_merged_macs3_64040	0	Intergenic	Intergenic	146752	2410018J24Rik|DEDAF|YEAF1	protein-coding	0.466412	0.145952	7.46338	0.00629667	0.0107559	394.837	0.623437	0.179662	0.000177067	0.000677316	Rybp	FALSE	FALSE
nk_merged_macs3_58929	0	Intergenic	Intergenic	101415	1110068L01Rik|BM-005|D5Ertd689e|Zep-2	protein-coding	-0.593419	-0.942953	5.35615	0.0206494	0.0320707	391.051	0.991171	0.188622	1.92481e-08	2.75009e-07	Zfp644	TRUE	FALSE
nk_merged_macs3_17001	0	Intergenic	Intergenic	-62532	-	protein-coding	-0.239429	1.55704	4.56177	0.0326934	0.0487652	633.267	0.750232	0.173233	3.0046e-06	1.98519e-05	Daam1	TRUE	FALSE
nk_merged_macs3_36333	0	Intergenic	Intergenic	-79102	4632419C16Rik|9030213J02Rik	protein-coding	1.08646	2.82789	165.407	7.4537e-38	1.90851e-36	536.67	1.10199	0.17239	1.82424e-11	6.86251e-10	Stard4	FALSE	FALSE
nk_merged_macs3_56850	0	Intergenic	MLT1B|LTR|ERVL-MaLR	53607	D5Ertd149e|PTIP	protein-coding	-0.302464	2.3756	11.0057	0.000908315	0.00179786	424.41	0.446974	0.174905	0.00490706	0.0118608	Paxip1	TRUE	TRUE
nk_merged_macs3_39029	0	Intergenic	Intergenic	-154888	C230093O12Rik|MRFX3	protein-coding	-0.379429	0.834933	7.48479	0.00622225	0.0106387	68.7719	0.773972	0.381651	0.00733903	0.0167852	Rfx3	TRUE	FALSE
nk_merged_macs3_42715	0	Intergenic	Intergenic	-124121	E430026L09Rik|I-TRAF	protein-coding	0.239137	3.25081	9.89419	0.00165801	0.00313703	255.965	0.606335	0.207606	0.001073	0.00319445	Tank	FALSE	FALSE
nk_merged_macs3_45517	0	Intergenic	Intergenic	17214	CuBP|SAHH	protein-coding	-0.719484	-0.10846	14.1338	0.000170256	0.000378119	4186.77	-0.488666	0.129361	8.07942e-05	0.000341355	Ahcy	FALSE	FALSE
nk_merged_macs3_25212	0	Intergenic	RSINE1|SINE|B4	-41868	6720464I07Rik|Solo	protein-coding	-0.59313	0.869245	18.3818	1.80778e-05	4.6495e-05	2371.17	0.689613	0.126708	1.35827e-08	2.04149e-07	Trio	TRUE	TRUE
nk_merged_macs3_2488	0	Intergenic	URR1A|DNA|hAT-Charlie	-11724	4933415E13Rik	protein-coding	0.932371	2.22716	94.7647	2.14414e-22	2.5624e-21	61.9545	-1.2821	0.38748	8.44211e-05	0.000354003	Gpr39	TRUE	FALSE
nk_merged_macs3_49582	0	Intergenic	Intergenic	-22366	Mct1	protein-coding	-0.946239	2.72113	120.179	5.78015e-28	9.42008e-27	378.575	0.875081	0.187874	6.25155e-07	5.27009e-06	Slc16a1	TRUE	FALSE
nk_merged_macs3_61077	0	Intergenic	B1F2|SINE|Alu	16706	Fan1|fascin-1	protein-coding	-0.364477	4.61859	33.4264	7.40133e-09	2.93428e-08	15274.1	-0.569775	0.132111	5.57577e-06	3.37712e-05	Fscn1	FALSE	FALSE
nk_merged_macs3_37343	0	Intergenic	Intergenic	17106	Noxa	protein-coding	-0.457467	3.53426	39.5239	3.24062e-10	1.49178e-09	1847.49	0.535714	0.137235	3.67227e-05	0.000171812	Pmaip1	TRUE	FALSE
nk_merged_macs3_49943	0	Intergenic	Intergenic	-59964	CD106|Vcam-1	protein-coding	0.935461	4.65989	218.536	1.88698e-49	7.70455e-48	1039.85	0.651117	0.15746	1.01617e-05	5.65957e-05	Vcam1	FALSE	FALSE
nk_merged_macs3_42402	0	Intergenic	Intergenic	-92382	5830499L14|D2Ertd694e	protein-coding	-0.526493	0.168652	9.30697	0.00228284	0.00421632	253.136	1.0435	0.214722	1.44264e-07	1.50469e-06	Epc2	TRUE	FALSE
nk_merged_macs3_51843	0	Intergenic	Intergenic	-17473	HCE|MCE1	protein-coding	-0.341743	2.02695	11.8409	0.000579434	0.00118376	207.182	0.831463	0.229953	5.95351e-05	0.000260386	Rngtt	TRUE	FALSE
nk_merged_macs3_22978	0	Intergenic	MIR|SINE|MIR	-12865	0610007J15|CNIH-1|Cnih	protein-coding	-0.477796	1.902	21.5425	3.46074e-06	9.84608e-06	2396.48	-0.247709	0.124929	0.0360908	0.0663124	Cnih1	FALSE	FALSE
nk_merged_macs3_5132	0	Intergenic	Intergenic	-167639	1100001C18Rik|2500002E12Rik|A330076K04Rik|mKIAA0790	protein-coding	-1.22821	0.174538	46.5519	8.92215e-12	4.82864e-11	901.536	0.280205	0.140977	0.0345166	0.0638346	Sash1	TRUE	FALSE
nk_merged_macs3_10849	0	Intergenic	MER113|DNA|hAT-Charlie	-241340	[a]1b	protein-coding	1.7118	-0.00415959	82.7803	9.17012e-20	9.31551e-19	323.769	-1.55576	0.196788	2.60371e-16	3.72416e-14	Adra1b	TRUE	FALSE
nk_merged_macs3_11447	0	Intergenic	Intergenic	-79859	Ehand1|Hxt|Th1|Thing1|bHLHa27|eHAND	protein-coding	0.332044	4.50184	27.2571	1.78122e-07	5.99545e-07	27.8865	-1.81275	0.679118	0.000318259	0.00112689	Hand1	TRUE	FALSE
nk_merged_macs3_61034	0	Intergenic	Intergenic	-28647	ENT4|PMAT|mENT4|mPMAT	protein-coding	-0.772286	2.01291	58.2048	2.362e-14	1.61225e-13	411.559	-1.28391	0.21718	4.02228e-10	9.84098e-09	Slc29a4	FALSE	FALSE
nk_merged_macs3_10527	0	Intergenic	Intergenic	-19018	-	protein-coding	-0.16566	3.33208	4.88841	0.0270375	0.0409923	1884.31	0.458278	0.139419	0.000505826	0.00167655	Efemp1	TRUE	FALSE
nk_merged_macs3_22850	0	Intergenic	Intergenic	140482	1700012P13Rik|2900054P12Rik|Fam190b|Gcap14	protein-coding	0.614108	-0.493762	8.44602	0.00365844	0.00652374	609.073	0.895243	0.177902	7.13776e-08	8.22169e-07	Ccser2	FALSE	FALSE
nk_merged_macs3_3291	0	Intergenic	Intergenic	-12022	NOXA2|Ncf-2|p67phox	protein-coding	1.99872	-0.555054	78.5484	7.80631e-19	7.46637e-18	107.474	-1.88463	0.310497	8.79515e-11	2.62563e-09	Ncf2	TRUE	FALSE
nk_merged_macs3_9333	0	Intergenic	Intergenic	-100756	9430083A20Rik|HMGI-C|Hmgic|pg|pygmy	protein-coding	0.61201	1.06826	22.4956	2.10625e-06	6.17451e-06	12292.7	0.403773	0.118884	0.000392931	0.001346	Hmga2	FALSE	FALSE
nk_merged_macs3_48685	0	Intergenic	RSINE1|SINE|B4	21855	RIBB|ROC1|Rit	protein-coding	-0.382345	2.02328	14.7604	0.000122072	0.000277636	1007.78	-0.637838	0.146498	4.65582e-06	2.88435e-05	Rit1	FALSE	FALSE
nk_merged_macs3_71223	0	Intergenic	Intergenic	200777	-	protein-coding	-0.440695	1.12736	11.9513	0.000546094	0.00112008	130.893	0.715794	0.287266	0.00255436	0.00674257	Wrn	TRUE	FALSE
nk_merged_macs3_63643	0	Intergenic	Intergenic	33224	40kDa|Gpr175|Tpra40	protein-coding	-0.20226	3.68715	8.17912	0.00423752	0.00746846	370.215	-0.331547	0.180275	0.0426118	0.0763015	Tpra1	FALSE	FALSE
nk_merged_macs3_75250	0	Intergenic	Intergenic	-3143	CN|CnnI	protein-coding	-0.211881	3.43995	8.28906	0.00398847	0.0070642	5395.74	-0.996298	0.147038	1.25955e-12	6.88835e-11	Cnn1	FALSE	FALSE
nk_merged_macs3_61738	0	Intergenic	URR1A|DNA|hAT-Charlie	-13305	D6Ertd352e|TESS|Tes1|Tes2|testin2	protein-coding	1.73118	2.01293	267.332	4.32815e-60	2.55736e-58	2399.13	-0.231229	0.118504	0.0418484	0.0751204	Tes	TRUE	FALSE
nk_merged_macs3_61479	0	Intergenic	Intergenic	-1497	13CDNA73|9330186A19Rik|D930046M03|cg003|mKIAA4143	protein-coding	-0.764939	-0.640763	10.8949	0.000964307	0.00190042	112.111	-0.459524	0.290551	0.0468183	0.0824387	Fry	FALSE	FALSE
nk_merged_macs3_58565	0	Intergenic	RLTR10C|LTR|ERVK	98006	4932442K20Rik	protein-coding	-0.461115	0.388596	8.3111	0.00394034	0.00698649	333.095	0.863504	0.195725	1.88612e-06	1.33567e-05	Cnot6l	TRUE	FALSE
nk_merged_macs3_73255	0	Intergenic	RMER1C|Other|Other	-27078	FABP-pm|Got-2|Kyat4|mAspAT	protein-coding	-0.438688	2.50291	24.3449	8.05386e-07	2.49199e-06	7723.2	-0.657677	0.121439	1.97272e-08	2.80929e-07	Got2	FALSE	FALSE
nk_merged_macs3_74404	0	Intergenic	Intergenic	-13237	Cdh14|Mcad	protein-coding	-0.359248	3.40202	23.4226	1.30042e-06	3.91589e-06	624.051	-1.1909	0.913948	0.00850937	0.0190699	Cdh15	FALSE	FALSE
nk_merged_macs3_43345	0	Intergenic	(TTTC)n|Simple_repeat|Simple_repeat	-44221	BET|Byp|CD148|DEP-1|PTPbeta2|Ptpb2|R-PTP-J|R-PTP-eta|RPTPJ|Scc-1|Scc1	protein-coding	-0.367326	3.25372	23.233	1.43514e-06	4.29937e-06	203.873	0.544801	0.23226	0.00638494	0.014891	Ptprj	TRUE	TRUE
nk_merged_macs3_2093	0	Intergenic	Intergenic	-15730	4932408F19Rik|HD4	protein-coding	0.231915	3.14155	8.94485	0.00278252	0.00506437	381.724	0.324031	0.184664	0.0498883	0.0870036	Hdac4	FALSE	FALSE
nk_merged_macs3_65537	0	Intergenic	Intergenic	32631	4933424B01Rik|Asun|Spata30	protein-coding	-0.407317	2.10739	17.4348	2.97325e-05	7.40447e-05	343.381	0.370339	0.187363	0.0274688	0.0526482	Ints13	TRUE	FALSE
nk_merged_macs3_61699	0	Intergenic	Intergenic	-7988	2310036D22Rik|5830455K21Rik|6430519M21Rik	protein-coding	0.859807	0.40747	29.4514	5.7338e-08	2.04527e-07	667.365	0.753891	0.177346	4.189e-06	2.64167e-05	Tmem106b	FALSE	FALSE
nk_merged_macs3_19636	0	Intergenic	PB1D7|SINE|Alu	-88162	Jmj|jumonji	protein-coding	0.429917	1.40521	13.5475	0.0002326	0.000505201	145.482	0.448056	0.272469	0.0396704	0.071865	Jarid2	FALSE	FALSE
nk_merged_macs3_38859	0	Intergenic	Intergenic	-83829	2310051E17Rik|BTEB-1|Bteb1|Gm9971	protein-coding	0.332219	1.6179	9.10768	0.00254538	0.00466451	303.851	0.888967	0.214052	4.7958e-06	2.95559e-05	Klf9	FALSE	FALSE
nk_merged_macs3_48874	0	Intergenic	B4|SINE|B4	-9781	Gm1020|S100A7L1|S100A7f|S100a15|S100a15a|S100a17l1	protein-coding	-0.845817	0.908836	37.2468	1.04085e-09	4.52776e-09	118.314	-1.03514	0.308276	9.49591e-05	0.000393126	S100a7a	FALSE	FALSE
nk_merged_macs3_3119	0	Intergenic	Intergenic	-33886	4632404N19Rik|4930467M19Rik|6820401H01Rik|F730008N07Rik	protein-coding	0.138902	5.36293	5.54864	0.018495	0.0289776	145.286	0.429603	0.254931	0.040834	0.0735939	Dennd1b	FALSE	FALSE
nk_merged_macs3_110	0	Intergenic	Intergenic	201448	bor	protein-coding	1.20376	-0.592127	29.483	5.64095e-08	2.01385e-07	169.751	0.806094	0.26043	0.000353354	0.00123007	Eya1	FALSE	FALSE
nk_merged_macs3_34314	0	Intergenic	Intergenic	-33911	1200010K03Rik|2310007G05Rik|mFKHLA	protein-coding	-1.03966	3.06879	165.704	6.42046e-38	1.6492e-36	1626.7	-0.391169	0.130997	0.00167761	0.0046858	Foxp4	FALSE	FALSE
nk_merged_macs3_58862	0	Intergenic	L1MB7|LINE|L1	-42057	2AR|Apl-1|BNSP|BSPI|Bsp|ETA-1|Eta|OP|Opn|Opnl|Ric|Spp-1	protein-coding	-0.273319	1.09715	4.56845	0.0325659	0.0485905	6141.47	1.12422	0.412697	0.000579209	0.00187911	Spp1	TRUE	FALSE
nk_merged_macs3_54378	0	Intergenic	Intergenic	37232	4933429I20Rik|Adc|Azi2|B930082O19|ODC-p|Odcp	protein-coding	-0.5503	2.7681	42.7465	6.23131e-11	3.09111e-10	1040.8	-0.832643	0.16553	9.23783e-08	1.02857e-06	Azin2	FALSE	FALSE
nk_merged_macs3_19425	0	Intergenic	RLTR10C|LTR|ERVK	24652	1110050F08Rik|6530403A03Rik|C6orf151	protein-coding	-0.601416	0.753001	17.5794	2.75552e-05	6.89575e-05	122.753	0.74996	0.293671	0.00200753	0.00546653	Snrnp48	TRUE	FALSE
nk_merged_macs3_11913	0	Intergenic	Intergenic	-62086	1110017O07Rik|D11Wsu80e|Hpc2	protein-coding	-0.226747	1.90715	4.92489	0.0264725	0.0402228	807.791	-0.489436	0.144988	0.000344783	0.00120475	Elac2	FALSE	FALSE
nk_merged_macs3_5178	0	Intergenic	MLT1H|LTR|ERVL-MaLR	24618	1700026A16Rik|MUSA1	protein-coding	1.10064	2.53403	149.647	2.07072e-34	4.61361e-33	361.095	0.675372	0.193062	0.0001259	0.000501902	Fbxo30	FALSE	FALSE
nk_merged_macs3_34891	0	Intergenic	MTE2a|LTR|ERVL-MaLR	-8004	FOAP-10	protein-coding	0.591424	0.92279	19.3385	1.09476e-05	2.90554e-05	489.827	0.440326	0.166538	0.00433655	0.010666	Emilin2	FALSE	FALSE
nk_merged_macs3_26543	0	Intergenic	RLTR17|LTR|ERVK	-130928	DEF-1|Ddef1|PAP|mKIAA1249|s19	protein-coding	0.572398	2.27908	37.4781	9.24437e-10	4.04497e-09	2505.99	0.590336	0.13002	2.10082e-06	1.47408e-05	Asap1	FALSE	FALSE
nk_merged_macs3_62544	0	Intergenic	Intergenic	143657	0710005A05Rik	protein-coding	-0.359269	4.04733	28.4631	9.54991e-08	3.31908e-07	36.8411	-1.54253	0.526394	0.000227167	0.000840002	Npy	FALSE	FALSE
nk_merged_macs3_27074	0	Intergenic	RLTR23|LTR|ERV1	-8128	-	protein-coding	-0.836656	0.739957	32.9312	9.54767e-09	3.73624e-08	154.815	-1.53768	0.340581	5.30899e-07	4.59759e-06	Mb	FALSE	FALSE
nk_merged_macs3_48924	0	Intergenic	Intergenic	-7931	42C|CAL12|CLP11|Cal1l|p10|p11	protein-coding	-0.209683	1.91724	4.23366	0.0396299	0.0581112	7100	-0.747329	0.128684	1.86171e-09	3.60638e-08	S100a10	FALSE	FALSE
nk_merged_macs3_21331	0	Intergenic	MLT1A0|LTR|ERVL-MaLR	-13498	1810010K08Rik|ZNT5|ZTL1|ZnT-5|Zntl1	protein-coding	-0.780491	1.16074	37.1646	1.08569e-09	4.71414e-09	523.812	0.386145	0.159747	0.00927006	0.0205938	Slc30a5	TRUE	FALSE
nk_merged_macs3_10839	0	Intergenic	Intergenic	-28311	[a]1b	protein-coding	-0.573933	2.9073	49.1633	2.35514e-12	1.34831e-11	323.769	-1.55576	0.196788	2.60371e-16	3.72416e-14	Adra1b	FALSE	FALSE
nk_merged_macs3_23277	0	Intergenic	ID_B1|SINE|B4	-5653	0710008A13Rik|D14Ucla1|Dacf11|GLO14|Wdr23	protein-coding	-2.06388	3.00699	550.082	1.20808e-121	3.60081e-119	849.19	-0.642124	0.153345	1.13903e-05	6.28469e-05	Dcaf11	FALSE	FALSE
nk_merged_macs3_29084	0	Intergenic	Intergenic	35082	Hox-3.5	protein-coding	0.391493	3.58806	29.6275	5.2357e-08	1.87616e-07	42.1935	-0.646121	0.505394	0.0298719	0.056515	Hoxc4	TRUE	FALSE
nk_merged_macs3_79707	0	Intergenic	Intergenic	-9545	-	protein-coding	-0.359741	0.124005	4.28464	0.0384583	0.056555	469.319	0.753954	0.16885	1.92027e-06	1.35691e-05	Ids	TRUE	FALSE
nk_merged_macs3_25575	0	Intergenic	MTC|LTR|ERVL-MaLR	38538	p53R2	protein-coding	-0.663148	-0.423294	9.74267	0.0018004	0.00338264	107.827	0.637685	0.298077	0.00809334	0.0182792	Rrm2b	TRUE	TRUE
nk_merged_macs3_21198	0	Intergenic	Intergenic	18063	1700054E11Rik	protein-coding	-0.27743	3.7943	15.8609	6.81732e-05	0.000160997	8384.34	-0.397457	0.118757	0.000422253	0.00143313	Btf3	FALSE	FALSE
nk_merged_macs3_54181	0	Intergenic	RMER1B|Other|Other	-14917	-	protein-coding	0.315297	2.22041	11.1527	0.000839079	0.00167147	745.287	-0.294367	0.145798	0.0311473	0.0585857	Ndufs5	TRUE	FALSE
nk_merged_macs3_32808	0	Intergenic	Intergenic	23204	3CH134|MKP1|Ptpn16|erp|mkp-1	protein-coding	0.84406	1.20106	45.573	1.47056e-11	7.79303e-11	1141.24	-0.819105	0.144957	5.00779e-09	8.62188e-08	Dusp1	TRUE	FALSE
nk_merged_macs3_54102	0	Intergenic	Intergenic	-6860	1810031K02Rik|Smap1l	protein-coding	0.176806	2.50307	4.00513	0.045362	0.0657295	743.283	-0.34921	0.145116	0.0104699	0.0228346	Smap2	TRUE	FALSE
nk_merged_macs3_53966	0	Intergenic	Intergenic	-6217	GT1|Glut-1|Glut1|M100200|Rgsc200	protein-coding	-0.345471	2.78568	17.1345	3.48238e-05	8.58707e-05	2237.35	-0.282421	0.127843	0.0200072	0.0402431	Slc2a1	FALSE	FALSE
nk_merged_macs3_46410	0	Intergenic	Intergenic	29697	4933431C08Rik|Gm562|ZABC1|Znf217	protein-coding	-0.30926	2.196	10.5325	0.00117293	0.00227833	300.776	0.707753	0.202884	0.000113799	0.000460287	Zfp217	TRUE	FALSE
nk_merged_macs3_80126	0	Intergenic	MTE2a|LTR|ERVL-MaLR	7731	Rps4|Rps4-1	protein-coding	-0.680589	3.00584	71.3888	2.93329e-17	2.51367e-16	41587.3	-0.375075	0.118195	0.000884341	0.00270138	Rps4x	FALSE	FALSE
nk_merged_macs3_42873	0	Intergenic	B1_Mur4|SINE|Alu	15080	C130068N17Rik	protein-coding	-0.441336	0.293179	7.15369	0.00748097	0.0126121	152.503	0.827738	0.262171	0.000288583	0.00103448	Klhl23	TRUE	FALSE
nk_merged_macs3_63567	0	Intergenic	Intergenic	-6252	Cnbp1|Znf9	protein-coding	0.219308	3.29529	8.45741	0.00363559	0.00648558	3514.27	0.419847	0.117192	0.000239117	0.00087746	Cnbp	FALSE	FALSE
nk_merged_macs3_21066	0	Intergenic	Intergenic	-29047	Gpcr11|PAR-2|Par2	protein-coding	0.706966	2.72155	69.074	9.4838e-17	7.85446e-16	725.009	0.726056	0.168166	3.29627e-06	2.14521e-05	F2rl1	FALSE	FALSE
nk_merged_macs3_9170	0	Intergenic	Intergenic	36933	4733401N12Rik|CFIM|CFIM68|HPBRII-4|HPBRII-7	protein-coding	-0.515472	1.54414	20.6459	5.52557e-06	1.5281e-05	1025.9	0.642968	0.149106	4.08148e-06	2.58262e-05	Cpsf6	TRUE	FALSE
nk_merged_macs3_17792	0	Intergenic	Intergenic	-18219	5430426H20Rik|Ches1|Ches1l|HTLFL1	protein-coding	2.51658	-0.35242	128.319	9.55956e-30	1.71073e-28	137.781	0.682391	0.280759	0.0033499	0.00851726	Foxn3	FALSE	FALSE
nk_merged_macs3_55864	0	Intergenic	Intergenic	-11378	1110014L01Rik|4930422J18Rik|SSB-1|SSB1	protein-coding	0.377534	2.00877	14.3962	0.000148101	0.000332123	946.222	-0.515813	0.142921	0.000124693	0.000498007	Spsb1	TRUE	FALSE
nk_merged_macs3_76949	0	Intergenic	MLTR13|LTR|ERVK	-20501	2810449H11Rik|B230218H07|D130015N03Rik|tbl	protein-coding	1.04765	1.15493	67.231	2.41493e-16	1.93976e-15	924.64	0.871622	0.169681	4.07792e-08	5.10598e-07	Herc1	FALSE	FALSE
nk_merged_macs3_42910	0	Intergenic	Intergenic	-23494	4930545J15Rik	protein-coding	0.610088	0.149419	12.752	0.000355635	0.000750888	560.703	0.759076	0.165912	1.14862e-06	8.78401e-06	Tlk1	FALSE	FALSE
nk_merged_macs3_28907	0	Intergenic	Intergenic	-1151	D15Wsu77e|K7|Krt2-7	protein-coding	0.375135	1.43537	10.5081	0.00118852	0.00230657	302.665	-1.49743	0.244674	1.26156e-10	3.58525e-09	Krt7	TRUE	FALSE
nk_merged_macs3_58332	0	Intergenic	Intergenic	-11483	2400011K09Rik|Crl-1|Crl1|Crlz1|Sas10	protein-coding	-0.486523	1.94716	22.8468	1.75444e-06	5.19291e-06	523.06	0.452057	0.162327	0.00256338	0.006765	Utp3	TRUE	FALSE
nk_merged_macs3_64329	0	Intergenic	IMPB_01|Satellite|Satellite	-24039	1810013K23Rik|Agp7|Apg7l|Atg7l|Gm21553	protein-coding	-0.468149	2.7134	30.3886	3.53608e-08	1.29303e-07	931.055	-0.559153	0.164574	0.00026639	0.00096395	Atg7	FALSE	FALSE
nk_merged_macs3_28731	0	Intergenic	RLTR4_MM-int|LTR|ERV1	-15500	4932422C22|mKIAA1463	protein-coding	-0.250864	3.30515	11.0866	0.00086952	0.00172711	490.415	0.661716	0.16718	2.14641e-05	0.000109259	Dip2b	TRUE	FALSE
nk_merged_macs3_78774	0	Intergenic	Intergenic	-14128	1300003D03Rik|2010002J10Rik|CGI-58|IECN5|NCIE2	protein-coding	0.38592	3.33046	26.4079	2.7641e-07	9.07378e-07	755.384	-0.503844	0.148012	0.000290726	0.00104101	Abhd5	TRUE	FALSE
nk_merged_macs3_48479	0	Intergenic	MLT1C|LTR|ERVL-MaLR	-41139	Kryn	protein-coding	0.904687	0.488655	34.1344	5.14348e-09	2.07565e-08	479.065	0.484895	0.214415	0.00921384	0.0204829	Sh3d19	FALSE	FALSE
nk_merged_macs3_49116	0	Intergenic	RSINE1|SINE|B4	-7642	mVps45	protein-coding	-0.625795	2.25036	43.5636	4.104e-11	2.0738e-10	348.163	-0.621176	0.195214	0.000484753	0.001617	Vps45	FALSE	FALSE
nk_merged_macs3_44953	0	Intergenic	Intergenic	-297029	ABE2|Gena228|Gsfabe2|Htu|Ozz|Ser-1	protein-coding	-0.794006	2.87874	91.483	1.12556e-21	1.28986e-20	873.517	0.335185	0.149778	0.0158265	0.0328649	Jag1	TRUE	FALSE
nk_merged_macs3_3264	0	Intergenic	Intergenic	-15702	2610510E02Rik|2900042O04Rik	protein-coding	0.66356	1.02086	25.6929	4.00289e-07	1.28752e-06	248.084	0.398711	0.209444	0.0293778	0.0557164	1700025G04Rik	FALSE	FALSE
nk_merged_macs3_50627	0	Intergenic	Intergenic	18702	1500009M05Rik|1500026J14Rik|1500031D15Rik|B630006A20Rik|Miner1|Naf-1|Noxp70|Zcd2	protein-coding	0.586448	3.55477	65.2939	6.45206e-16	4.9989e-15	492.583	0.454881	0.1671	0.00308463	0.00794098	Cisd2	FALSE	FALSE
nk_merged_macs3_72638	0	Intergenic	Intergenic	-7780	Cd97|TM7LN1	protein-coding	1.04651	-0.305482	27.1835	1.85031e-07	6.21475e-07	1169.8	-0.360754	0.135465	0.00478051	0.0116023	Adgre5	TRUE	FALSE
nk_merged_macs3_68782	0	Intergenic	Intergenic	-7212	Wee1A	protein-coding	-0.471483	2.72791	30.9762	2.61207e-08	9.69377e-08	180.723	0.475896	0.230587	0.0164004	0.0338729	Wee1	TRUE	FALSE
nk_merged_macs3_24744	0	Intergenic	L2a|LINE|L2	-106774	A230075M04Rik|LIF	protein-coding	1.97884	2.68802	460.889	3.0784e-102	5.6561e-100	148.717	0.856116	0.263935	0.000197887	0.000746363	Lifr	FALSE	FALSE
nk_merged_macs3_46912	0	Intergenic	Intergenic	30739	E-FABP|Fabpe|Klbp|PA-FABP|mal1	protein-coding	0.520461	0.909508	14.8986	0.00011345	0.00025925	7013.61	-0.506347	0.1492	0.000346049	0.00120788	Fabp5	TRUE	FALSE
nk_merged_macs3_34197	0	Intergenic	Intergenic	-13622	1500016H10Rik	protein-coding	0.7859	1.06364	36.659	1.40705e-09	6.03848e-09	2386.89	-0.384578	0.131939	0.00221486	0.00595386	Rpl7l1	TRUE	FALSE
nk_merged_macs3_3050	0	Intergenic	Intergenic	19882	Znf281	protein-coding	1.33322	-0.823561	30.6648	3.06677e-08	1.12979e-07	323.726	0.860039	0.212832	8.12911e-06	4.67972e-05	Zfp281	FALSE	FALSE
nk_merged_macs3_77415	0	Intergenic	Intergenic	160157	9930012E15Rik|GARP	protein-coding	-0.651125	1.04453	24.4468	7.63898e-07	2.37156e-06	3406.4	1.01736	0.125781	7.06794e-17	1.13576e-14	Cd109	TRUE	TRUE
nk_merged_macs3_11882	0	Intergenic	Intergenic	272152	Gas-3|HNPP|PMP-22|TRE002|Tr|trembler	protein-coding	-0.57408	1.39242	23.4397	1.28891e-06	3.88328e-06	1312.26	-1.05257	0.135313	1.26833e-15	1.57225e-13	Pmp22	FALSE	TRUE
nk_merged_macs3_51004	0	Intergenic	Intergenic	-15797	2410019A14Rik	protein-coding	0.848022	0.913084	38.9064	4.44629e-10	2.01862e-09	309.955	0.398943	0.18776	0.0192219	0.0388135	Znhit6	FALSE	FALSE
nk_merged_macs3_37873	0	Intergenic	RMER12|LTR|ERVK	48393	1500012M23Rik|5830401B18Rik|Cis4|Cish4|HSPC060|SOCS-4|SOCS-6|SSI4|STAI4|STATI4|Socs4	protein-coding	0.486373	0.603408	10.8195	0.00100435	0.00197373	563.846	0.785171	0.164996	4.16138e-07	3.73865e-06	Socs6	FALSE	FALSE
nk_merged_macs3_77756	0	Intergenic	Intergenic	-22374	5430433H21Rik|GAP1m	protein-coding	1.06224	1.11868	67.6138	1.98869e-16	1.60765e-15	316.458	0.944182	0.197675	2.66671e-07	2.55784e-06	Rasa2	FALSE	FALSE
nk_merged_macs3_80006	0	Intergenic	MIR3|SINE|MIR	-63214	1810030A06Rik|5830482G23Rik	protein-coding	0.231823	1.9809	5.37307	0.02045	0.031785	618.756	0.345019	0.153882	0.0157181	0.0326973	Las1l	FALSE	FALSE
nk_merged_macs3_58864	0	Intergenic	Intergenic	-35641	2AR|Apl-1|BNSP|BSPI|Bsp|ETA-1|Eta|OP|Opn|Opnl|Ric|Spp-1	protein-coding	0.706754	2.69954	68.3874	1.34331e-16	1.10074e-15	6141.47	1.12422	0.412697	0.000579209	0.00187911	Spp1	FALSE	FALSE
nk_merged_macs3_42148	0	Intergenic	Intergenic	-15538	0610030G24Rik|2810475J17Rik|A830021G03Rik|D030017L14Rik	protein-coding	0.795476	0.69856	30.2461	3.80547e-08	1.38618e-07	1470.03	0.318773	0.132398	0.010765	0.023427	Rab14	FALSE	FALSE
nk_merged_macs3_62239	0	Intergenic	Intergenic	-84933	A130082H20Rik|D430004I05Rik|TIF1|TIF1-alpha|TIF1alpha|Tif1a	protein-coding	1.9193	-1.35007	41.5969	1.12169e-10	5.42221e-10	480.852	0.427891	0.169356	0.00614956	0.0144169	Trim24	FALSE	FALSE
nk_merged_macs3_56429	0	Intergenic	Lx5c|LINE|L1	-23685	2900022I03Rik|MDC2	protein-coding	-0.733547	-0.61086	10.3324	0.00130714	0.00251767	46.3081	0.703332	0.442062	0.0190715	0.0385576	Adam22	TRUE	FALSE
nk_merged_macs3_1693	0	Intergenic	Intergenic	7048	Thym	protein-coding	-0.970974	2.58466	118.855	1.12648e-27	1.80948e-26	7197.34	0.537388	0.112566	3.91764e-07	3.56587e-06	Ptma	TRUE	FALSE
nk_merged_macs3_76435	0	Intergenic	Intergenic	-5524	Hex-1	protein-coding	0.806276	3.36412	114.358	1.08768e-26	1.65781e-25	3618.83	-0.868386	0.125597	1.13423e-12	6.28221e-11	Hexa	TRUE	FALSE
nk_merged_macs3_71513	0	Intergenic	Intergenic	-259017	2310038E12Rik|Fath|mFat1	protein-coding	1.4679	0.396189	80.2056	3.37412e-19	3.31464e-18	14592.8	0.384974	0.1162	0.000483466	0.00161312	Fat1	FALSE	FALSE
nk_merged_macs3_54841	0	Intergenic	Intergenic	-7074	1110019I12Rik|SelN|Sepn1	protein-coding	-0.302912	2.21488	10.2129	0.00139463	0.00267313	3602.22	-0.394027	0.139196	0.00264337	0.0069395	Selenon	FALSE	FALSE
nk_merged_macs3_10805	0	Intergenic	Intergenic	13647	Pttg|Pttg3	protein-coding	-0.652904	2.60385	55.6781	8.53644e-14	5.55314e-13	250.295	-0.633281	0.217883	0.00124697	0.00362532	Pttg1	FALSE	FALSE
nk_merged_macs3_30932	0	Intergenic	Intergenic	-20783	4930451A13Rik|D030022P07Rik	protein-coding	0.466038	2.22654	24.3168	8.17218e-07	2.52724e-06	207.197	0.757389	0.231584	0.000213842	0.000798442	Tbc1d23	FALSE	FALSE
nk_merged_macs3_60836	0	Intergenic	Intergenic	-7059	4930431P11Rik|Centa1|GC1L|p42IP4	protein-coding	-0.381797	3.58182	28.0545	1.17945e-07	4.053e-07	39.7662	-2.31143	0.544878	9.40918e-07	7.41343e-06	Adap1	FALSE	FALSE
nk_merged_macs3_78857	0	Intergenic	B3|SINE|B2	49575	-	protein-coding	-0.772016	-0.648709	10.9863	0.000917892	0.00181526	34.6011	0.933803	0.547804	0.00918887	0.0204344	2010315B03Rik	TRUE	FALSE
nk_merged_macs3_57825	0	Intergenic	Intergenic	-13725	3230402E02Rik|Pgm-1|Pgm1	protein-coding	1.1007	-0.258874	30.9176	2.69215e-08	9.98082e-08	1290.46	-0.661653	0.140894	8.46177e-07	6.75281e-06	Pgm2	TRUE	FALSE
nk_merged_macs3_25327	0	Intergenic	Intergenic	-166821	2610103J23Rik|3D3|3D3/Lyric|AEG-1|D8Bwg1112e|Lyric	protein-coding	0.295531	0.713742	4.29225	0.0382864	0.0563258	1439.93	0.71331	0.131969	1.66998e-08	2.44122e-07	Mtdh	FALSE	FALSE
nk_merged_macs3_69576	0	Intergenic	Intergenic	105655	Bek|Fgfr-2|Fgfr-7|Fgfr2b|Fgfr7|KGFR|KGFRTr|svs	protein-coding	0.381115	0.49332	6.22089	0.0126252	0.0204271	374.731	0.526522	0.180119	0.00136213	0.00392332	Fgfr2	FALSE	TRUE
nk_merged_macs3_513	0	Intergenic	Intergenic	23059	1110061A19Rik|Viaf1	protein-coding	-0.308627	1.72011	8.24782	0.00408009	0.00721156	906.765	0.470808	0.142055	0.000441508	0.00148916	Pdcl3	TRUE	FALSE
nk_merged_macs3_63768	0	Intergenic	Intergenic	-3651	Wnt-7a|px|tw	protein-coding	-0.873857	0.689793	34.623	4.00157e-09	1.63616e-08	75.9638	-1.0069	0.392603	0.00125864	0.00365598	Wnt7a	FALSE	FALSE
nk_merged_macs3_75591	0	Intergenic	Intergenic	-26188	2810450G17Rik|9530092B10Rik	protein-coding	-0.520795	0.0699449	8.54377	0.00346707	0.0062056	130.242	0.544712	0.275398	0.0152611	0.0318536	Msantd2	TRUE	FALSE
nk_merged_macs3_14937	0	Intergenic	Intergenic	-22433	ESTM12	protein-coding	0.765872	0.387087	23.162	1.48909e-06	4.45124e-06	634.779	-0.509155	0.153614	0.000400978	0.00137021	Amz2	TRUE	FALSE
nk_merged_macs3_18564	0	Intergenic	CT-rich|Low_complexity|Low_complexity	168415	BCD1|CPBP|Copeb|FM2|FM6|Ierepo1|Ierepo3|Zf9	protein-coding	1.51076	3.2134	355.415	2.80516e-79	3.00998e-77	1873.26	0.403023	0.134211	0.00152068	0.00430661	Klf6	FALSE	FALSE
nk_merged_macs3_1768	0	Intergenic	Intergenic	-11954	SHIP|SHIP-1|SHIP1|SIP-145|p150Ship|s-SHIP	protein-coding	1.01386	3.05133	158.574	2.31892e-36	5.60749e-35	51.6698	-2.13758	0.467764	2.62851e-07	2.52855e-06	Inpp5d	TRUE	FALSE
nk_merged_macs3_28307	0	Intergenic	RLTR49|LTR|ERVK	13731	A6|Ptk9|twinfilin	protein-coding	0.17073	2.90227	4.42231	0.035472	0.0525147	944.365	0.60257	0.149988	1.857e-05	9.66054e-05	Twf1	FALSE	FALSE
nk_merged_macs3_28057	0	Intergenic	MER2B|DNA|TcMar-Tigger	308002	D15Ertd781e	protein-coding	-0.688671	-0.16143	12.5486	0.000396501	0.000831197	528.167	-0.674024	0.165028	1.27948e-05	6.95934e-05	Tbc1d22a	FALSE	FALSE
nk_merged_macs3_38781	0	Intergenic	Intergenic	24603	Anx-1|Anx-A1|C430014K04Rik|Lpc-1|Lpc1	protein-coding	0.607238	2.39148	44.3188	2.79028e-11	1.43538e-10	8913.21	0.336416	0.119537	0.00342475	0.00868261	Anxa1	FALSE	FALSE
nk_merged_macs3_39552	0	Intergenic	B3|SINE|B2	-24962	2010318C06Rik|CYPIIC55	protein-coding	-0.667177	0.205204	15.1048	0.000101706	0.000233928	30.2774	-1.2056	1.24076	0.00895859	0.0199632	Cyp2c55	FALSE	FALSE
nk_merged_macs3_1289	0	Intergenic	Intergenic	5895	-	protein-coding	-0.800812	2.7029	86.5504	1.36223e-20	1.45916e-19	21361	-0.614674	0.133074	1.64712e-06	1.18973e-05	Rpl37a	FALSE	FALSE
nk_merged_macs3_18173	0	Intergenic	ERVL-int|LTR|ERVL	-19165	2310040A13Rik|Wdr20a	protein-coding	0.558771	0.920068	17.2532	3.27154e-05	8.10194e-05	178.57	0.395025	0.226259	0.0418482	0.0751204	Wdr20	FALSE	FALSE
nk_merged_macs3_11489	0	Intergenic	Intergenic	22237	2310074E09Rik|mKIAA1720	protein-coding	-0.62936	0.721736	18.8043	1.44838e-05	3.7751e-05	926.739	-0.53963	0.148322	0.000118124	0.000475122	Sh3bp5l	FALSE	FALSE
nk_merged_macs3_48578	0	Intergenic	B4|SINE|B4	5906	Crabp-2|CrabpII	protein-coding	1.21319	-0.0112125	43.7319	3.76584e-11	1.91072e-10	395.262	0.45293	0.238382	0.0229848	0.0452465	Crabp2	FALSE	FALSE
nk_merged_macs3_7795	0	Intergenic	B1_Mus1|SINE|Alu	-2693	2610037C03Rik|4930512K17Rik	protein-coding	-0.379013	2.2334	16.0843	6.05836e-05	0.000144212	890.623	-0.536148	0.148362	0.000129595	0.000514901	Btbd2	FALSE	FALSE
nk_merged_macs3_2857	0	Intergenic	Intergenic	-6980	1300007B12Rik|1700020N19Rik|Tmem183	protein-coding	-0.833882	1.42031	49.0133	2.54231e-12	1.45072e-11	1637.23	-0.389499	0.125743	0.00117269	0.0034401	Tmem183a	FALSE	FALSE
nk_merged_macs3_55235	0	Intergenic	Intergenic	-11089	1500002J22Rik|4930523M17Rik|G1-419-52|Gm32394|eIF4GII|repro8	protein-coding	0.337429	1.46056	8.62725	0.0033117	0.00594828	2212.12	0.486417	0.135509	0.000138713	0.000547284	Eif4g3	FALSE	FALSE
nk_merged_macs3_70373	0	Intergenic	Intergenic	332811	ELF-2|Epl5|Eplg5|Htk-L|LERK-5|Lerk5|NLERK-1	protein-coding	1.82889	1.39458	212.383	4.1498e-48	1.59789e-46	1139.96	0.40122	0.140122	0.0022181	0.00596136	Efnb2	FALSE	FALSE
nk_merged_macs3_70613	0	Intergenic	L2|LINE|L2	-18104	Gas-6	protein-coding	-0.379838	1.73446	12.5378	0.000398807	0.000835661	1094.24	-1.11612	0.176756	2.33466e-11	8.5309e-10	Gas6	FALSE	FALSE
nk_merged_macs3_23305	0	Intergenic	Intergenic	-5313	2610528K09Rik|Rip3	protein-coding	-0.567504	-0.32208	7.72757	0.00543838	0.00940313	2652	-0.990796	0.133033	1.86745e-14	1.72388e-12	Ripk3	FALSE	FALSE
nk_merged_macs3_31782	0	Intergenic	Intergenic	46856	2310069J12Rik|ANKK2|Ankrd3|DIk|PKK|RIP4	protein-coding	0.568445	3.80275	66.3278	3.81831e-16	3.01464e-15	32.631	-1.03341	0.572545	0.00541573	0.0129247	Ripk4	TRUE	FALSE
nk_merged_macs3_24606	0	Intergenic	Intergenic	-42177	D15Ucla1|Se-P|Sepp1|selp	protein-coding	0.379817	1.7915	13.0358	0.000305598	0.000652028	91.7253	-0.694288	0.330634	0.00795746	0.0180067	Selenop	TRUE	FALSE
nk_merged_macs3_24330	0	Intergenic	Intergenic	142187	1700009P03Rik|C230097K14Rik|MLZ-393|Pro1777|Se70-2	protein-coding	-0.647852	-0.656116	7.87681	0.00500728	0.00871203	571.467	0.937671	0.178636	2.4345e-08	3.34219e-07	Rbm26	TRUE	FALSE
nk_merged_macs3_26888	0	Intergenic	Intergenic	22244	-	protein-coding	1.01017	2.43525	121.673	2.72175e-28	4.51806e-27	25.9873	-0.589955	0.653596	0.0479382	0.0840808	Ly6h	TRUE	FALSE
nk_merged_macs3_69880	0	Intergenic	Intergenic	-5997	-	protein-coding	-0.657635	0.513982	17.9444	2.27452e-05	5.76026e-05	1476.7	-0.639366	0.132723	4.2337e-07	3.78994e-06	Inpp5a	FALSE	TRUE
nk_merged_macs3_61073	0	Intergenic	Intergenic	-14625	Fan1|fascin-1	protein-coding	0.645361	0.772002	20.9683	4.66958e-06	1.30442e-05	15274.1	-0.569775	0.132111	5.57577e-06	3.37712e-05	Fscn1	TRUE	FALSE
nk_merged_macs3_45896	0	Intergenic	Intergenic	-3534	1110002E14Rik|JP-2|Jp2	protein-coding	-0.387708	2.34167	17.7072	2.57651e-05	6.47577e-05	3537.54	-1.23573	0.138403	8.46339e-20	2.97728e-17	Jph2	FALSE	FALSE
nk_merged_macs3_79958	0	Intergenic	ORR1D1-int|LTR|ERVL-MaLR	-11626	Zfx5|Zfx5,6|Zfx6	protein-coding	1.00068	0.329822	37.5089	9.09971e-10	3.98535e-09	445.292	0.772379	0.180985	4.25836e-06	2.67633e-05	Zfx	FALSE	FALSE
nk_merged_macs3_71700	0	Intergenic	CpG	-168835	2610100B16Rik|Odz1|Odz3|Ten-m3|mKIAA1455	protein-coding	-0.441395	4.04838	42.7968	6.07309e-11	3.0156e-10	2048.85	0.704857	0.152456	8.04334e-07	6.47847e-06	Tenm3	TRUE	FALSE
nk_merged_macs3_39871	0	Intergenic	Intergenic	-43145	3632432H19|Fam178a	protein-coding	-0.223823	3.79502	10.3371	0.00130383	0.00251178	706.32	0.873315	0.174293	9.00333e-08	1.00418e-06	Slf2	TRUE	FALSE
nk_merged_macs3_54278	0	Intergenic	Intergenic	-15344	9330151F09Rik|B230333E16Rik|Trap150	protein-coding	0.347246	3.59279	23.3837	1.32701e-06	3.99194e-06	2453.48	0.569951	0.125624	1.98377e-06	1.39723e-05	Thrap3	FALSE	FALSE
nk_merged_macs3_18349	0	Intergenic	Intergenic	9699	thss	protein-coding	0.560464	2.88114	46.7521	8.05575e-12	4.37889e-11	45.4382	-1.82332	0.477212	6.73132e-06	3.97527e-05	Pld4	TRUE	FALSE
nk_merged_macs3_23481	0	Intergenic	(TC)n|Simple_repeat|Simple_repeat	-75122	1810047A16Rik|4932411A06Rik|7730401J12Rik|Alt1|Gm9069|Leu2	ncRNA	-0.27801	0.820691	4.00256	0.0454311	0.0658213	66.0862	1.25753	0.455978	0.000376273	0.00129875	Dleu2	TRUE	FALSE
nk_merged_macs3_39824	0	Intergenic	Intergenic	-12440	Mir5114|Scd-2|mir-5114|swty	protein-coding	0.233854	4.45547	13.3944	0.000252373	0.000545336	13979.3	0.781172	0.123589	4.82815e-11	1.59906e-09	Scd2	FALSE	FALSE
nk_merged_macs3_64918	0	Intergenic	Intergenic	-5355	HDNF|NGF-2|Nt3|Ntf-3	protein-coding	0.807296	0.573145	28.7946	8.04759e-08	2.82491e-07	78.9073	-0.522467	0.322275	0.0316818	0.0594022	Ntf3	TRUE	FALSE
nk_merged_macs3_11450	0	Intergenic	Intergenic	-85529	1810024J12Rik|3110040D16Rik|Larp|mKIAA0731	protein-coding	1.54957	-0.411142	53.3499	2.79131e-13	1.73717e-12	3222.16	0.47788	0.12779	8.25837e-05	0.000347305	Larp1	FALSE	FALSE
nk_merged_macs3_27368	0	Intergenic	Intergenic	25627	IRK3|Kcnf2|MB-IRK3	protein-coding	1.15794	0.20433	45.9479	1.2144e-11	6.49285e-11	106.065	-0.685881	0.293659	0.00461047	0.0112399	Kcnj4	TRUE	FALSE
nk_merged_macs3_68321	0	Intergenic	Intergenic	76495	2210018M11Rik|2310016L09Rik	protein-coding	0.325505	0.590487	4.82364	0.028072	0.0424319	343.091	0.966743	0.193677	8.90403e-08	9.9566e-07	Emsy	FALSE	FALSE
nk_merged_macs3_76204	0	Intergenic	L2b|LINE|L2	83071	4930471K13Rik|LERN1|LINGO-1|Lrrn6a|UNQ201	protein-coding	0.461985	4.47653	52.3316	4.68768e-13	2.85901e-12	173.664	-1.08423	0.260006	4.11694e-06	2.60127e-05	Lingo1	TRUE	FALSE
nk_merged_macs3_78832	0	Intergenic	Intergenic	-5401	D9Ertd192e	protein-coding	-0.769173	1.279	38.683	4.9854e-10	2.25105e-09	1198.23	-0.437306	0.132828	0.000521502	0.00171758	Limd1	FALSE	FALSE
nk_merged_macs3_8363	0	Intergenic	Intergenic	-16581	5630400D24Rik|LAP2|TP	protein-coding	-0.25506	4.05123	14.3906	0.000148539	0.000333012	1303.76	1.03989	0.137796	6.40088e-15	6.61221e-13	Tmpo	TRUE	FALSE
nk_merged_macs3_7404	0	Intergenic	Intergenic	18663	Col6a-1	protein-coding	0.528295	3.36296	49.8467	1.66237e-12	9.64396e-12	7201.26	0.548751	0.155573	0.000148631	0.000582881	Col6a1	FALSE	TRUE
nk_merged_macs3_34311	0	Intergenic	Intergenic	-18300	1200010K03Rik|2310007G05Rik|mFKHLA	protein-coding	0.44187	0.564829	8.73071	0.00312894	0.00564345	1626.7	-0.391169	0.130997	0.00167761	0.0046858	Foxp4	TRUE	FALSE
nk_merged_macs3_58328	0	Intergenic	Intergenic	46111	A730098D12Rik|mKIAA1966	protein-coding	-0.794555	-0.335082	14.5921	0.000133471	0.000301456	452.694	0.864601	0.179784	2.9185e-07	2.75885e-06	Ythdc1	TRUE	FALSE
nk_merged_macs3_14938	0	Intergenic	(CTG)n|Simple_repeat|Simple_repeat	-11229	ESTM12	protein-coding	1.03894	-1.10027	15.6325	7.69194e-05	0.000180329	634.779	-0.509155	0.153614	0.000400978	0.00137021	Amz2	TRUE	FALSE
nk_merged_macs3_40277	0	Intergenic	Intergenic	-21500	Bamacan|Cspg6|HCAP|Mmip1|SMC-3|SmcD	protein-coding	-0.601922	2.29199	41.212	1.36582e-10	6.54416e-10	786.415	1.2538	0.154398	4.38504e-17	7.31739e-15	Smc3	TRUE	FALSE
nk_merged_macs3_28986	0	Intergenic	Intergenic	5845	AW556797|D15Mgi27	protein-coding	0.619444	0.582108	17.2322	3.30775e-05	8.18658e-05	1671.76	-0.518447	0.130632	3.14139e-05	0.00015088	Mfsd5	TRUE	FALSE
nk_merged_macs3_22275	0	Intergenic	Intergenic	-45776	9430097D22	protein-coding	2.11948	1.06251	226.246	3.92608e-51	1.71995e-49	5793.26	0.311327	0.125112	0.00675965	0.0156638	Vcl	FALSE	FALSE
nk_merged_macs3_80734	0	Intergenic	Intergenic	-24241	Ptmb4|Tb4|Tbeta4	protein-coding	-0.31284	1.82726	8.96382	0.00275378	0.00501501	18661.8	0.22954	0.109069	0.030938	0.0582425	Tmsb4x	TRUE	FALSE
nk_merged_macs3_55870	0	Intergenic	Intergenic	-21792	G6pd1|Gpd-1|Gpd1	protein-coding	0.277042	4.78545	20.0952	7.36809e-06	2.00174e-05	1163.21	-0.281257	0.154619	0.0490762	0.0858338	H6pd	TRUE	FALSE
nk_merged_macs3_30909	0	Intergenic	Intergenic	-81056	5033411B22Rik|D930038M13Rik|TARSH|eratin	protein-coding	-2.24925	0.815792	190.94	1.98258e-43	6.38454e-42	16.0761	2.61052	0.895611	0.000198027	0.000746673	Abi3bp	TRUE	TRUE
nk_merged_macs3_48456	0	Intergenic	Intergenic	-20316	9430026F02Rik|Pet112|Pet112l	protein-coding	1.14841	-0.183737	35.2449	2.90744e-09	1.20664e-08	198.616	-0.416125	0.221745	0.0286148	0.0545715	Gatb	TRUE	FALSE
nk_merged_macs3_43065	0	Intergenic	Intergenic	-2029	Hox-4.7|Hox-5.6	protein-coding	-1.34226	1.14127	100.851	9.91711e-24	1.28372e-22	52.0591	0.670722	0.437333	0.0217097	0.043141	Hoxd12	TRUE	FALSE
nk_merged_macs3_51123	0	Intergenic	MLT2C1|LTR|ERVL	842166	1110049N09Rik|4921517B04Rik|C630030B20|mTTLL7	protein-coding	0.646145	0.035884	13.2678	0.00027	0.00058082	158.278	0.411799	0.235735	0.0394557	0.0715458	Ttll7	FALSE	FALSE
nk_merged_macs3_62499	0	Intergenic	Intergenic	16988	1810009M01Rik|Clast1|Lr8	protein-coding	0.44095	0.292103	7.33279	0.0067708	0.0115045	1675.48	-0.537147	0.14708	0.000102371	0.000419539	Tmem176b	TRUE	FALSE
nk_merged_macs3_51039	0	Intergenic	MIR|SINE|MIR	-7226	BCL-10|CARMEN|CIPER|CLAP|ME10|cE10	protein-coding	1.19449	0.928076	75.7186	3.27109e-18	3.00302e-17	557.992	0.311039	0.154603	0.0306706	0.0578144	Bcl10	FALSE	FALSE
nk_merged_macs3_25143	0	Intergenic	Intergenic	-150434	Ankh|D15Ertd221e|ank|mKIAA1581	protein-coding	-0.503968	0.582653	11.2	0.000817976	0.00163242	850.383	0.501373	0.185536	0.00263941	0.00693146	Ank	TRUE	FALSE
nk_merged_macs3_46038	0	Intergenic	Intergenic	-3716	D2Ertd535e	protein-coding	0.360456	3.16765	21.7603	3.08924e-06	8.85298e-06	352.027	0.390094	0.181893	0.0174955	0.035794	Zfp334	FALSE	FALSE
nk_merged_macs3_23210	0	Intergenic	Intergenic	16103	Jbp1|Skb1	protein-coding	-0.338879	1.03989	6.7652	0.00929525	0.0154198	3070.66	-0.674567	0.150383	2.31225e-06	1.59156e-05	Prmt5	FALSE	FALSE
nk_merged_macs3_74910	0	Intergenic	Intergenic	-12790	Yap|Yap65|Yki|Yorkie	protein-coding	-0.346412	1.57704	9.58645	0.00196019	0.00366107	2064.72	0.283153	0.123265	0.0162343	0.0335887	Yap1	TRUE	FALSE
nk_merged_macs3_44464	0	Intergenic	Intergenic	-18825	3110001I20Rik|C630011I23	protein-coding	-0.819391	1.05438	38.3201	6.0042e-10	2.68352e-09	638.062	0.779637	0.156412	1.3463e-07	1.42467e-06	Secisbp2l	TRUE	FALSE
nk_merged_macs3_51391	0	Intergenic	B1_Mus2|SINE|Alu	-9321	0610010I13Rik|CGL|CSE|Cys3	protein-coding	-0.891066	1.30603	52.1267	5.20338e-13	3.16298e-12	107.37	0.671773	0.30407	0.00620103	0.0145193	Cth	TRUE	FALSE
nk_merged_macs3_79703	0	Intergenic	Intergenic	34431	-	protein-coding	-0.671874	0.8102	22.532	2.06667e-06	6.06512e-06	469.319	0.753954	0.16885	1.92027e-06	1.35691e-05	Ids	TRUE	FALSE
nk_merged_macs3_5093	0	Intergenic	Intergenic	-36413	1110030N06Rik|A530078N03Rik|Map3k7ip2|mKIAA0733	protein-coding	-0.301252	1.82925	8.32875	0.00390226	0.00692522	1166.38	0.560579	0.140154	2.2916e-05	0.0001157	Tab2	TRUE	FALSE
nk_merged_macs3_19292	0	Intergenic	Intergenic	-13252	2410129E14Rik|brdp	protein-coding	1.17348	2.51266	167.168	3.07446e-38	8.02012e-37	6398.07	-0.643876	0.13587	7.66936e-07	6.20027e-06	Tubb2b	TRUE	FALSE
nk_merged_macs3_43079	0	Intergenic	Intergenic	77365	Gm13654	pseudo	-1.03319	0.374945	38.6809	4.99062e-10	2.25316e-09	229.554	-0.573491	0.225671	0.00362746	0.0091219	Rps6-ps4	FALSE	FALSE
nk_merged_macs3_5216	0	Intergenic	Intergenic	-28702	DRP|Dmdl	protein-coding	1.18947	0.39442	54.5027	1.55237e-13	9.87029e-13	2240.82	0.801108	0.140639	2.08601e-09	3.93924e-08	Utrn	FALSE	FALSE
nk_merged_macs3_8048	0	Intergenic	B1_Mus2|SINE|Alu	53649	2700050C19Rik|OCC-1	protein-coding	-0.7115	2.41831	60.6078	6.96586e-15	4.9706e-14	140.608	-0.522777	0.255265	0.0149656	0.0313351	1500009L16Rik	FALSE	FALSE
nk_merged_macs3_25348	0	Intergenic	RLTR41A2|LTR|ERV1	-15641	C330023P13Rik|LAPTM4beta	protein-coding	0.336485	2.26395	12.9693	0.000316633	0.000674002	1190.86	-0.466556	0.14251	0.00054137	0.0017731	Laptm4b	TRUE	FALSE
nk_merged_macs3_13293	0	Intergenic	B4|SINE|B4	-47889	0610013E23Rik	protein-coding	-0.544634	2.74668	41.538	1.156e-10	5.57905e-10	411.747	0.712643	0.189003	3.6286e-05	0.000170198	Rnft1	TRUE	FALSE
nk_merged_macs3_23738	0	Intergenic	Intergenic	94273	2610311M19Rik	protein-coding	-1.29574	1.7055	130.989	2.48995e-30	4.5959e-29	277.538	0.741975	0.201871	5.62966e-05	0.000247804	Cdca2	TRUE	FALSE
nk_merged_macs3_35259	0	Intergenic	RLTR25B|LTR|ERVK	38283	2510028H02Rik|2810036L13Rik|Hnrpll	protein-coding	-0.370897	0.903382	7.44895	0.00634734	0.0108355	926.113	0.636135	0.142469	2.58336e-06	1.74948e-05	Hnrnpll	TRUE	FALSE
nk_merged_macs3_64913	0	Intergenic	Intergenic	114618	HDNF|NGF-2|Nt3|Ntf-3	protein-coding	3.10848	0.157299	237.408	1.44514e-53	6.89385e-52	78.9073	-0.522467	0.322275	0.0316818	0.0594022	Ntf3	TRUE	FALSE
nk_merged_macs3_69590	0	Intergenic	Intergenic	-22338	Bek|Fgfr-2|Fgfr-7|Fgfr2b|Fgfr7|KGFR|KGFRTr|svs	protein-coding	-0.434999	3.15097	31.3014	2.20924e-08	8.27706e-08	374.731	0.526522	0.180119	0.00136213	0.00392332	Fgfr2	TRUE	TRUE
nk_merged_macs3_1950	0	Intergenic	B4A|SINE|B4	-162566	9430009J09Rik|Csn8|Sgn8	protein-coding	1.43949	3.17815	321.525	6.7394e-72	5.70305e-70	1910.51	-0.547256	0.135572	2.3944e-05	0.000120191	Cops8	TRUE	FALSE
nk_merged_macs3_37999	0	Intergenic	Intergenic	-5418	Rad9	protein-coding	-0.293561	2.62289	11.5701	0.000670222	0.00135625	548.524	-0.346925	0.170353	0.0272855	0.0523277	Rad9a	FALSE	FALSE
nk_merged_macs3_27736	0	Intergenic	Intergenic	-4526	4921501M20Rik|Cnaip	protein-coding	-0.215399	3.78856	9.56076	0.00198781	0.00370946	20.3469	-1.94584	0.729778	0.000456533	0.00153388	Nfam1	FALSE	FALSE
nk_merged_macs3_5087	0	Intergenic	Intergenic	49205	1110030N06Rik|A530078N03Rik|Map3k7ip2|mKIAA0733	protein-coding	-0.851781	2.52778	90.2566	2.09187e-21	2.36142e-20	1166.38	0.560579	0.140154	2.2916e-05	0.0001157	Tab2	TRUE	FALSE
nk_merged_macs3_53178	0	Intergenic	Intergenic	-590921	2200001D17Rik|TSG-9	protein-coding	-0.465682	1.21772	14.0743	0.000175728	0.000389316	148.315	-0.412242	0.243521	0.0442766	0.0787086	Tusc1	FALSE	FALSE
nk_merged_macs3_16202	0	Intergenic	Intergenic	-225629	TRB-2|TRB2	protein-coding	2.34634	-0.284996	118.776	1.17234e-27	1.88164e-26	367.532	0.447647	0.187344	0.00856022	0.0191772	Trib2	FALSE	TRUE
nk_merged_macs3_29888	0	Intergenic	MIRc|SINE|MIR	-41044	mKIAA0804	protein-coding	0.280163	3.5119	14.8456	0.00011668	0.000266178	774.27	-0.487442	0.147905	0.000418722	0.00142263	Vps8	TRUE	FALSE
nk_merged_macs3_53290	0	Intergenic	MLTR14|LTR|ERV1	-23313	Apg4-C|Apg4c|Atg4cl|Autl1	protein-coding	0.385611	2.14652	16.0729	6.09511e-05	0.00014504	71.2647	0.627973	0.35087	0.0182348	0.037085	Atg4c	FALSE	FALSE
nk_merged_macs3_12748	0	Intergenic	MIRc|SINE|MIR	-11011	MAJN|MyoPDZ|MysPDZ|SP-R210	protein-coding	-0.437385	4.41566	45.9186	1.23269e-11	6.58624e-11	1306.68	-0.537431	0.134492	2.97504e-05	0.000144059	Myo18a	FALSE	FALSE
nk_merged_macs3_40634	0	Intergenic	Intergenic	-84084	2310065H12Rik|2610015K05Rik|D19Ertd737e	protein-coding	-0.377515	1.52563	11.0504	0.000886665	0.00175804	104.555	0.716568	0.344518	0.00632839	0.0147723	Fam204a	TRUE	FALSE
nk_merged_macs3_34111	0	Intergenic	Intergenic	-37037	1110004O20Rik	protein-coding	0.936769	3.95814	184.721	4.51566e-42	1.38071e-40	1339.83	-0.766764	0.161835	6.17703e-07	5.2208e-06	Mrps18a	TRUE	FALSE
nk_merged_macs3_25356	0	Intergenic	RLTR26B_MM|LTR|ERVK	-10492	Crtm2|matrilin-2	protein-coding	0.788907	1.57755	49.2153	2.29352e-12	1.31406e-11	339.107	1.00769	0.242389	3.58235e-06	2.30945e-05	Matn2	FALSE	FALSE
nk_merged_macs3_73176	0	Intergenic	PB1D10|SINE|Alu	-3091	Cyt28|Gpr56|TM7LN4|TM7XN1	protein-coding	0.600965	0.601518	16.429	5.05053e-05	0.000121618	174.819	-0.773989	0.253509	0.000503995	0.00167176	Adgrg1	TRUE	FALSE
nk_merged_macs3_28203	0	Intergenic	(TG)n|Simple_repeat|Simple_repeat	-54676	-	protein-coding	-0.629999	1.39588	28.1336	1.13222e-07	3.89904e-07	133.454	1.00372	0.275328	3.6566e-05	0.000171203	Kif21a	TRUE	FALSE
nk_merged_macs3_19515	0	Intergenic	Intergenic	57052	EG621976	protein-coding	-0.340742	3.877	24.4562	7.60196e-07	2.36079e-06	114.496	1.15562	0.317146	2.4176e-05	0.000120982	Tmem170b	TRUE	FALSE
nk_merged_macs3_61656	0	Intergenic	Intergenic	21784	-	protein-coding	-3.13011	2.37898	745.629	3.57974e-164	2.93962e-161	3032.19	-0.320006	0.126769	0.00802558	0.0181513	Asns	FALSE	FALSE
nk_merged_macs3_16445	0	Intergenic	Intergenic	-25288	-	protein-coding	-0.375166	0.758481	6.98061	0.00823975	0.0137888	843.99	0.931074	0.149074	6.69466e-11	2.0997e-09	Dld	TRUE	FALSE
nk_merged_macs3_35209	0	Intergenic	Intergenic	-17876	3200001F04Rik|Borg2|Cep3|UB1	protein-coding	-0.271551	4.20938	16.9833	3.77095e-05	9.25273e-05	792.689	0.283903	0.150503	0.0433762	0.0774252	Cdc42ep3	TRUE	FALSE
nk_merged_macs3_54391	0	Intergenic	Intergenic	-24772	4930534K13Rik|4930555L03Rik|Ibrdc3	protein-coding	0.239718	5.8268	17.4649	2.92661e-05	7.29532e-05	1257.39	-0.701378	0.135429	5.98389e-08	7.06772e-07	Rnf19b	TRUE	FALSE
nk_merged_macs3_37528	0	Intergenic	L1MB3|LINE|L1	81116	3110013K01Rik|EL|lipase|mEDL	protein-coding	0.53194	2.50135	35.8701	2.10917e-09	8.88866e-09	405.301	0.373061	0.179337	0.0212609	0.0423656	Lipg	FALSE	FALSE
nk_merged_macs3_75972	0	Intergenic	Intergenic	-7909	E330017O07Rik	protein-coding	-0.281571	1.43309	5.86954	0.0154051	0.0245207	176.87	-0.460883	0.233319	0.0199672	0.0401751	Ttc12	FALSE	FALSE
nk_merged_macs3_16070	0	Intergenic	Intergenic	52551	-	protein-coding	1.2163	-0.465966	32.6836	1.0845e-08	4.2195e-08	1152.8	-0.544856	0.136145	2.52263e-05	0.000125371	Hs1bp3	TRUE	FALSE
nk_merged_macs3_30018	0	Intergenic	Intergenic	-29234	9430020K16Rik|B130055L10Rik|D630048H16	protein-coding	0.35697	0.161804	4.42714	0.0353717	0.0523787	6747.84	0.985901	0.139812	1.54664e-13	1.0708e-11	Lpp	FALSE	FALSE
nk_merged_macs3_53171	0	Intergenic	Lx2|LINE|L1	363960	2200001D17Rik|TSG-9	protein-coding	1.02847	-0.167302	28.7938	8.05088e-08	2.82594e-07	148.315	-0.412242	0.243521	0.0442766	0.0787086	Tusc1	TRUE	FALSE
nk_merged_macs3_42560	0	Intergenic	RMER6C|LTR|ERVK	32350	2310057C01Rik|2610529A11Rik|Aip-6	protein-coding	-0.509014	-0.430012	5.79201	0.0160992	0.025535	166.689	0.718457	0.247428	0.00083363	0.00257061	Arl6ip6	TRUE	FALSE
nk_merged_macs3_16444	0	Intergenic	Intergenic	-23333	-	protein-coding	-0.274735	1.60644	6.15122	0.0131322	0.0211759	843.99	0.931074	0.149074	6.69466e-11	2.0997e-09	Dld	TRUE	FALSE
nk_merged_macs3_55633	0	Intergenic	CpG	-36165	Gm13139	protein-coding	-1.57495	-0.491784	44.4136	2.65838e-11	1.37015e-10	64.0727	0.924743	0.395043	0.002408	0.00641344	Zfp991	TRUE	FALSE
nk_merged_macs3_16077	0	Intergenic	Intergenic	63050	Arh6|Arhb	protein-coding	2.08496	1.47671	277.589	2.51816e-62	1.60325e-60	3318.93	-0.559415	0.117476	6.18947e-07	5.22791e-06	Rhob	TRUE	FALSE
nk_merged_macs3_23966	0	Intergenic	Intergenic	55182	4930547K18Rik|A-SCS|SCS-betaA	protein-coding	-0.519777	-0.0165279	8.03636	0.00458476	0.00803106	696.676	0.750039	0.157546	4.36057e-07	3.88216e-06	Sucla2	TRUE	FALSE
nk_merged_macs3_43944	0	Intergenic	Intergenic	-10188	Cktsf1b1|Drm|Grem|ld	protein-coding	2.51009	0.561884	221.689	3.87324e-50	1.62008e-48	8506.79	1.0564	0.383572	0.000542416	0.00177568	Grem1	FALSE	FALSE
nk_merged_macs3_25481	0	Intergenic	Intergenic	-75493	PABP|Pabp1|PabpI|Pabpl1|ePAB	protein-coding	0.868448	1.05236	44.216	2.9406e-11	1.50885e-10	11456.2	0.231261	0.121348	0.0459206	0.0810774	Pabpc1	FALSE	FALSE
nk_merged_macs3_22851	0	Intergenic	Intergenic	119293	1700012P13Rik|2900054P12Rik|Fam190b|Gcap14	protein-coding	1.41544	1.83393	170.624	5.40619e-39	1.45947e-37	609.073	0.895243	0.177902	7.13776e-08	8.22169e-07	Ccser2	FALSE	FALSE
nk_merged_macs3_43287	0	Intergenic	Intergenic	16445	C1 Inh|C1INH.|C1Inh|C1nh	protein-coding	-0.521041	2.01567	27.089	1.94299e-07	6.50704e-07	240.304	-0.877001	0.237061	3.6553e-05	0.000171203	Serping1	FALSE	FALSE
nk_merged_macs3_50528	0	Intergenic	RLTR19|LTR|ERVK	128924	Asapk|SK1	protein-coding	1.84783	0.536989	131.791	1.66269e-30	3.09164e-29	734.607	0.308646	0.156879	0.0335719	0.0623711	Papss1	FALSE	FALSE
nk_merged_macs3_25509	0	Intergenic	Intergenic	-104905	1110013I11Rik|14-3-3zeta	protein-coding	0.382592	0.860424	7.84235	0.00510362	0.00886604	3562.98	0.599886	0.125269	5.52062e-07	4.76186e-06	Ywhaz	FALSE	FALSE
nk_merged_macs3_1123	0	Intergenic	Intergenic	-195812	9830124P08Rik	protein-coding	0.678166	1.57856	36.6658	1.40215e-09	6.01809e-09	245.073	0.832425	0.218789	2.3977e-05	0.00012031	Klf7	FALSE	FALSE
nk_merged_macs3_25744	0	Intergenic	Intergenic	-135575	2210416C20Rik|C7|C7B	protein-coding	1.21788	0.873419	75.9518	2.90677e-18	2.67864e-17	406.738	0.680049	0.178518	3.82754e-05	0.000178376	Oxr1	FALSE	FALSE
nk_merged_macs3_69874	0	Intergenic	Intergenic	-61994	-	protein-coding	0.817609	1.07313	39.8007	2.81241e-10	1.30218e-09	1476.7	-0.639366	0.132723	4.2337e-07	3.78994e-06	Inpp5a	TRUE	TRUE
nk_merged_macs3_65331	0	Intergenic	Intergenic	-55300	2810431N21Rik|AMH-Cre|Ayu21-9|Gt(pU21)9Imeg|Pepp2|Tg(AMH-cre)1Flor	protein-coding	-1.55375	-0.110965	57.3486	3.65025e-14	2.4488e-13	486.529	0.593341	0.174772	0.000222514	0.000826789	Plekha5	TRUE	FALSE
nk_merged_macs3_53739	0	Intergenic	Intergenic	-27626	4732418C07Rik	protein-coding	-0.570985	1.08659	19.4158	1.05133e-05	2.79774e-05	391.884	0.528116	0.188913	0.00190627	0.0052313	Efcab14	TRUE	FALSE
nk_merged_macs3_11281	0	Intergenic	Intergenic	32541	P4hl	protein-coding	-0.581761	-0.596364	6.68893	0.00970135	0.0160373	1600.96	-0.331356	0.140229	0.0129248	0.0274704	P4ha2	FALSE	FALSE
nk_merged_macs3_51044	0	Intergenic	Intergenic	-23106	C430017H16Rik	protein-coding	-1.16803	3.50406	241.545	1.81069e-54	8.87439e-53	227.956	0.741523	0.223864	0.000201408	0.000757668	Syde2	TRUE	FALSE
nk_merged_macs3_17524	0	Intergenic	MIRb|SINE|MIR	33558	1110018G07Rik	protein-coding	0.664958	0.803384	22.6642	1.92934e-06	5.68197e-06	323.557	0.642451	0.203381	0.000432804	0.0014655	Arel1	FALSE	FALSE
nk_merged_macs3_45753	0	Intergenic	Intergenic	-5356	Bc10	protein-coding	-0.428522	1.58092	14.6588	0.000128829	0.000291815	1159.6	-0.349536	0.132695	0.00497253	0.0120012	Blcap	FALSE	FALSE
nk_merged_macs3_45508	0	Intergenic	Intergenic	23969	2810026E11Rik|38kDa|D2Ertd303e|EIF2|EIF2B	protein-coding	-1.42409	3.45936	342.925	1.47186e-76	1.45159e-74	2160.32	0.923964	0.126388	4.66671e-14	3.79637e-12	Eif2s2	TRUE	FALSE
nk_merged_macs3_60658	0	Intergenic	Intergenic	-14152	Gm1052	protein-coding	1.52172	2.31775	246.782	1.3063e-55	6.66198e-54	168.035	-0.717103	0.286423	0.00292208	0.00757493	Vgf	TRUE	FALSE
nk_merged_macs3_50678	0	Intergenic	ORR1F-int|LTR|ERVL-MaLR	-18835	2900074D19Rik|CN|Caln|Calna|CnA	protein-coding	1.1693	2.02739	132.329	1.26772e-30	2.37093e-29	1043.03	0.415529	0.141033	0.00170241	0.00474488	Ppp3ca	FALSE	FALSE
nk_merged_macs3_66770	0	Intergenic	Intergenic	17281	-	protein-coding	-0.55698	3.42957	56.3303	6.12634e-14	4.0372e-13	294.085	-0.642451	0.205887	0.000513642	0.00169598	1600014C10Rik	FALSE	FALSE
nk_merged_macs3_70933	0	Intergenic	Intergenic	-24462	Ank-1|nb|pale	protein-coding	-1.42862	0.696989	85.2923	2.57364e-20	2.71272e-19	104.591	-0.477649	0.314765	0.0446059	0.0791983	Ank1	FALSE	FALSE
nk_merged_macs3_62129	0	Intergenic	Intergenic	-18896	4833423D12Rik|C920027I18Rik|caldesmon	protein-coding	-0.292245	1.42645	6.30245	0.0120571	0.0195832	17887.4	0.518606	0.113235	1.52122e-06	1.10739e-05	Cald1	TRUE	FALSE
nk_merged_macs3_79771	0	Intergenic	Intergenic	19099	5430431L06Rik|DXBay20|DXHXS52|DXPas8	protein-coding	-0.684799	0.635491	20.9756	4.6518e-06	1.29994e-05	618.354	0.408794	0.152776	0.0040487	0.0100339	Zfp275	TRUE	FALSE
nk_merged_macs3_2960	0	Intergenic	Intergenic	-4897	CRP1|Csrp	protein-coding	0.877804	1.36565	53.9576	2.04859e-13	1.28889e-12	24361.7	-1.00447	0.128016	9.34699e-16	1.20656e-13	Csrp1	TRUE	FALSE
nk_merged_macs3_849	0	Intergenic	Intergenic	43980	155kDa|2810001M05Rik|Prp10|SAP155|SF3b155|TA-8|Targ4	protein-coding	-0.664174	2.29836	50.0261	1.51712e-12	8.83634e-12	2614.46	0.716414	0.122409	1.22663e-09	2.52718e-08	Sf3b1	TRUE	FALSE
nk_merged_macs3_35475	0	Intergenic	Intergenic	-1528	E030001K05|mKIAA2028	protein-coding	0.348891	3.51708	23.0339	1.59166e-06	4.73585e-06	623.616	0.721414	0.165576	3.00463e-06	1.98519e-05	Plekhh2	FALSE	FALSE
nk_merged_macs3_21732	0	Intergenic	Intergenic	-14675	Hic53|Hpic53|LPP-1|LPP1|PAP-2a|PAP2-alpha|PAP2a|Ppap2a|mPAP	protein-coding	0.456831	0.400186	8.41817	0.00371489	0.00661752	1913.41	-0.689151	0.13251	5.89502e-08	6.98153e-07	Plpp1	TRUE	FALSE
nk_merged_macs3_43866	0	Intergenic	Intergenic	-42259	9130007B12Rik|D2Ertd520e|LIN-7-C|LIN-7C|MALS-3|Veli3	protein-coding	0.363698	2.78177	19.0621	1.26532e-05	3.32619e-05	634.619	0.978483	0.17242	1.99635e-09	3.80446e-08	Lin7c	FALSE	FALSE
nk_merged_macs3_38619	0	Intergenic	Intergenic	30059	1110018F06Rik|mKIAA4220	protein-coding	-0.474315	1.72341	19.3287	1.10039e-05	2.91943e-05	861.458	0.379483	0.143536	0.00361243	0.00908764	Osbp	TRUE	FALSE
nk_merged_macs3_74694	0	Intergenic	Intergenic	-15841	2310079N02Rik	protein-coding	-0.225371	2.40009	6.1919	0.0128336	0.0207341	284.072	-0.524417	0.199112	0.00333797	0.00848906	Ntpcr	FALSE	FALSE
nk_merged_macs3_49577	0	Intergenic	Intergenic	-61829	4632419I10Rik|LIG-2	protein-coding	0.860554	-0.459144	16.8015	4.15014e-05	0.00010126	237.56	0.52511	0.218993	0.00625163	0.0146272	Lrig2	FALSE	FALSE
nk_merged_macs3_36285	0	Intergenic	Intergenic	-7574	1700069O15Rik|3000008H23	protein-coding	-0.61052	0.426976	14.7191	0.000124773	0.000283362	577.192	0.903499	0.174333	3.16628e-08	4.15028e-07	Iws1	TRUE	FALSE
nk_merged_macs3_15529	0	Intergenic	MLT1J|LTR|ERVL-MaLR	-4007	2810003K23Rik|Dnahc17|Dnahcl1|Gm1178|mKIAA3028	protein-coding	0.207018	3.05376	6.89583	0.00863972	0.0144084	30.7509	0.719568	0.553045	0.0255403	0.0495208	Dnah17	FALSE	FALSE
nk_merged_macs3_1948	0	Intergenic	Intergenic	-186922	9430009J09Rik|Csn8|Sgn8	protein-coding	1.23039	0.770606	72.9079	1.35846e-17	1.19258e-16	1910.51	-0.547256	0.135572	2.3944e-05	0.000120191	Cops8	TRUE	FALSE
nk_merged_macs3_67855	0	Intergenic	Intergenic	-9079	D330016D04|MAK|Midori|mKIAA1330	protein-coding	0.322823	1.85428	9.74844	0.00179475	0.00337305	72.0222	-0.970633	0.432674	0.00259451	0.00683606	Alpk3	TRUE	FALSE
nk_merged_macs3_70710	0	Intergenic	Intergenic	80989	-	protein-coding	-0.526193	1.67491	23.0984	1.5392e-06	4.5913e-06	118.494	-0.848892	0.359744	0.00305804	0.00788343	Myom2	FALSE	FALSE
nk_merged_macs3_45806	0	Intergenic	Intergenic	21280	9430008C03Rik	ncRNA	-0.654181	1.1176	25.7773	3.83166e-07	1.23565e-06	341.094	0.61705	0.196605	0.00051085	0.00168971	Snhg17	TRUE	FALSE
nk_merged_macs3_71303	0	Intergenic	Intergenic	-46857	2700078F24Rik|E130306H24Rik|MKP2	protein-coding	-0.854467	3.48107	132.23	1.33268e-30	2.48722e-29	1148	-0.485347	0.148902	0.000498361	0.00165518	Dusp4	FALSE	FALSE
nk_merged_macs3_58949	0	Intergenic	Intergenic	94169	Cdc7l1|muCdc7	protein-coding	-0.545213	-0.299162	7.22899	0.00717354	0.0121301	102.228	1.1728	0.319393	2.37807e-05	0.000119509	Cdc7	TRUE	FALSE
nk_merged_macs3_11966	0	Intergenic	ID_B1|SINE|B4	-64118	B230343A10Rik|Gas7-cb	protein-coding	0.478218	-0.248102	6.05799	0.0138436	0.0222339	414.715	-0.629661	0.220313	0.00107546	0.00320031	Gas7	TRUE	FALSE
nk_merged_macs3_61528	0	Intergenic	CpG	-43527	DLC2|GT650	protein-coding	-0.19059	4.62802	9.20197	0.00241755	0.00444757	369.137	0.438855	0.180636	0.00743245	0.0169691	Stard13	TRUE	FALSE
nk_merged_macs3_21749	0	Intergenic	Intergenic	-11830	0610042H23Rik|ESM-1	protein-coding	1.27644	0.549654	68.287	1.41351e-16	1.15686e-15	16.539	0.57991	0.690992	0.0456781	0.0807258	Esm1	FALSE	FALSE
nk_merged_macs3_60663	0	Intergenic	Intergenic	-5178	AP19	protein-coding	0.898304	0.726998	38.9181	4.41974e-10	2.00713e-09	6076.65	-0.751081	0.130845	2.82919e-09	5.18659e-08	Ap1s1	TRUE	FALSE
nk_merged_macs3_49555	0	Intergenic	MLT1K|LTR|ERVL-MaLR	-100400	4732496O19Rik|6530407C02Rik|mKIAA1634	protein-coding	-0.294702	4.91744	23.1562	1.4936e-06	4.46361e-06	181.161	0.652654	0.24178	0.00179552	0.00497243	Magi3	TRUE	FALSE
nk_merged_macs3_55965	0	Intergenic	Intergenic	16556	1300002F13Rik|Mig-6|Mig6|RALT	protein-coding	0.991384	5.51395	281.995	2.76002e-63	1.80729e-61	1313.68	0.500588	0.1457	0.000237915	0.000873541	Errfi1	FALSE	TRUE
nk_merged_macs3_71815	0	Intergenic	Intergenic	-80224	2700029M09Rik|C230006B22Rik|C4orf27	protein-coding	-0.631127	-0.177839	10.4848	0.00120364	0.0023339	219.344	0.531576	0.215029	0.00504364	0.0121615	Hpf1	TRUE	FALSE
nk_merged_macs3_76209	0	Intergenic	Intergenic	-1134	4930471K13Rik|LERN1|LINGO-1|Lrrn6a|UNQ201	protein-coding	-0.627918	2.04241	39.5489	3.19952e-10	1.47353e-09	173.664	-1.08423	0.260006	4.11694e-06	2.60127e-05	Lingo1	FALSE	FALSE
nk_merged_macs3_67363	0	Intergenic	RSINE1|SINE|B4	-7506	skt	protein-coding	-0.606767	1.17742	23.0561	1.57339e-06	4.6853e-06	193.542	0.773283	0.237688	0.000227046	0.000839795	Chsy1	TRUE	FALSE
nk_merged_macs3_64018	0	Intergenic	Intergenic	66245	1300018P11Rik|eIF4E-3	protein-coding	-0.319277	1.42429	7.49812	0.00617635	0.0105654	30.9705	0.638905	0.549418	0.0368167	0.0674179	Eif4e3	TRUE	FALSE
nk_merged_macs3_66729	0	Intergenic	Intergenic	-292842	1810022O10Rik|A230056M16Rik|Gm480|Znf507|mKIAA1084	protein-coding	-2.7974	2.38419	648.625	4.4487e-143	2.11842e-140	263.732	0.984014	0.210086	3.99155e-07	3.62301e-06	Zfp507	TRUE	FALSE
nk_merged_macs3_31558	0	Intergenic	CT-rich|Low_complexity|Low_complexity	-103976	AML1|CBF-alpha-2|Cbfa2|Pebp2a2|Pebpa2b	protein-coding	0.368677	3.09457	22.1576	2.51162e-06	7.28614e-06	511.348	0.346669	0.187799	0.0373446	0.0682787	Runx1	FALSE	FALSE
nk_merged_macs3_58722	0	Intergenic	Intergenic	-6362	D5Ertd774e|SGN4	protein-coding	-0.412397	0.85283	8.9038	0.00284578	0.00517143	2342.67	-0.541097	0.135548	3.12497e-05	0.000150217	Cops4	FALSE	FALSE
nk_merged_macs3_6033	0	Intergenic	RLTR26_Mus|LTR|ERVK	-10153	2700084L06Rik|CDK11|Cdc2l6|mKIAA1028	protein-coding	-0.606245	3.1609	60.4636	7.49536e-15	5.33661e-14	166.569	0.584265	0.242393	0.00513457	0.0123221	Cdk19	TRUE	FALSE
nk_merged_macs3_39872	0	Intergenic	Intergenic	-35436	3632432H19|Fam178a	protein-coding	-0.374437	2.94692	21.4804	3.5747e-06	1.0147e-05	706.32	0.873315	0.174293	9.00333e-08	1.00418e-06	Slf2	TRUE	FALSE
nk_merged_macs3_33890	0	Intergenic	MMVL30-int|LTR|ERV1	-16471	METS-1|Mets1	protein-coding	0.347713	4.21041	27.9085	1.27189e-07	4.3532e-07	466.578	0.896705	0.17611	6.00715e-08	7.08234e-07	Cd2ap	FALSE	TRUE
nk_merged_macs3_4298	0	Intergenic	Intergenic	9831	1810018M05Rik|P5cr2	protein-coding	0.148921	4.2229	5.14753	0.0232794	0.0357848	1925.28	-0.574032	0.144289	3.00821e-05	0.000145449	Pycr2	TRUE	FALSE
nk_merged_macs3_61076	0	Intergenic	Intergenic	14240	Fan1|fascin-1	protein-coding	-0.156124	4.92309	6.52717	0.0106239	0.0174227	15274.1	-0.569775	0.132111	5.57577e-06	3.37712e-05	Fscn1	FALSE	FALSE
nk_merged_macs3_28454	0	Intergenic	PB1D10|SINE|Alu	145529	2310042P20Rik|D15Ertd682e	protein-coding	0.740474	3.68647	107.716	3.10174e-25	4.37846e-24	213.675	0.567332	0.2253	0.00382958	0.00956	Rpap3	FALSE	FALSE
nk_merged_macs3_716	0	Intergenic	Intergenic	-122297	1300003A18Rik|2410118I19Rik	protein-coding	0.277857	2.67535	10.6565	0.00109686	0.0021414	713.411	0.582655	0.150695	4.00489e-05	0.000184784	Wdr75	FALSE	FALSE
nk_merged_macs3_49550	0	Intergenic	MER2|DNA|TcMar-Tigger	-19397	4732496O19Rik|6530407C02Rik|mKIAA1634	protein-coding	0.843225	3.20805	118.01	1.72498e-27	2.74835e-26	181.161	0.652654	0.24178	0.00179552	0.00497243	Magi3	FALSE	FALSE
nk_merged_macs3_80337	0	Intergenic	MTC|LTR|ERVL-MaLR	11201	2410017O14Rik|Mrgx|Sid393p|mKIAA0026	protein-coding	-1.08206	1.3004	74.7922	5.22946e-18	4.72861e-17	3381.94	0.581049	0.128408	2.00531e-06	1.41164e-05	Morf4l2	TRUE	FALSE
nk_merged_macs3_72254	0	Intergenic	Intergenic	-12614	A230105L22Rik|BC065788|mszf37|mszf55-2	protein-coding	0.799824	-0.969765	10.2531	0.00136458	0.00262028	69.2344	0.720741	0.364023	0.00907784	0.0202082	Zfp961	FALSE	FALSE
nk_merged_macs3_31327	0	Intergenic	Intergenic	72137	C21orf7|ORF63|Tak1l	protein-coding	0.489588	2.753	33.966	5.60845e-09	2.25279e-08	80.873	-0.90467	0.344058	0.00109908	0.00326166	Map3k7cl	TRUE	FALSE
nk_merged_macs3_14835	0	Intergenic	(TTCC)n|Simple_repeat|Simple_repeat	-2724	1110020B03Rik|5830436L09Rik|C330017I21Rik|Dnr411|RDGBB|RDGBB1|mrdgBbeta|rdgB-beta	protein-coding	-0.374285	3.58662	27.0139	2.01997e-07	6.75303e-07	331.911	0.342188	0.179632	0.035704	0.0656946	Pitpnc1	TRUE	FALSE
nk_merged_macs3_52565	0	Intergenic	Intergenic	-28038	Edg2|Gpcr26|Kdt2|lpA1|vzg-1	protein-coding	1.1979	0.767558	69.1992	8.90062e-17	7.38668e-16	227.001	1.35859	0.225734	1.63764e-10	4.5449e-09	Lpar1	FALSE	FALSE
nk_merged_macs3_20844	0	Intergenic	MLTR31FA_MM|LTR|ERVK	322384	COXVIIc|Cox7c1	protein-coding	1.00261	-0.223822	26.4554	2.69695e-07	8.86782e-07	1605.87	-0.244684	0.12425	0.0388253	0.0705797	Cox7c	TRUE	FALSE
nk_merged_macs3_72489	0	Intergenic	Intergenic	-80114	4930431L18Rik|D8Ertd69e|mKIAA1046	protein-coding	1.36994	3.0681	281.015	4.51225e-63	2.93793e-61	1357.47	0.985265	0.137061	8.89088e-14	6.53806e-12	Otud4	FALSE	FALSE
nk_merged_macs3_49812	0	Intergenic	MT2B1|LTR|ERVL	48587	Munc-18c|Stxbp3a|Sxtbp3|Unc18-3	protein-coding	0.871549	1.18711	48.1065	4.03683e-12	2.25838e-11	209.398	0.682379	0.224124	0.000599605	0.00193803	Stxbp3	FALSE	FALSE
nk_merged_macs3_62624	0	Intergenic	RLTR30D2_MM|LTR|ERV1	23885	HP1g|M32	protein-coding	0.246731	4.1138	13.7416	0.000209756	0.000459103	1150.44	1.1388	0.141924	9.67273e-17	1.53537e-14	Cbx3	FALSE	FALSE
nk_merged_macs3_77920	0	Intergenic	Intergenic	-2583	Lccp|MASCOT|mKIAA0989	protein-coding	-0.454559	4.04171	45.2572	1.72788e-11	9.08607e-11	4028.85	-0.295671	0.120228	0.0104357	0.0227712	Amotl2	FALSE	FALSE
nk_merged_macs3_52283	0	Intergenic	Intergenic	-24931	ALK5|Alk-5|ESK2|TGFR-1|TbetaR-I|TbetaRI	protein-coding	1.04666	0.322494	40.7008	1.77412e-10	8.40092e-10	450.04	0.893229	0.203509	1.49755e-06	1.09322e-05	Tgfbr1	FALSE	FALSE
nk_merged_macs3_44954	0	Intergenic	Intergenic	-314438	ABE2|Gena228|Gsfabe2|Htu|Ozz|Ser-1	protein-coding	-1.06748	0.806799	54.1979	1.81282e-13	1.14571e-12	873.517	0.335185	0.149778	0.0158265	0.0328649	Jag1	TRUE	FALSE
nk_merged_macs3_52873	0	Intergenic	Intergenic	217577	6720429L07Rik|CTF|E030026I10Rik|NF-I/B|NF1-B|NFI-B	protein-coding	-1.14082	1.68086	102.373	4.59882e-24	6.06215e-23	616.331	1.03002	0.164154	5.38389e-11	1.74755e-09	Nfib	TRUE	TRUE
nk_merged_macs3_9096	0	Intergenic	Intergenic	-3278	3230402H02Rik|C130094E24|Ptpz|Rptpb|VE-PTP|Veptp	protein-coding	-0.692075	3.21228	79.9497	3.84072e-19	3.75743e-18	692.602	0.390105	0.172328	0.0133976	0.0283781	Ptprb	TRUE	FALSE
nk_merged_macs3_59062	0	Intergenic	RMER13B|LTR|ERVK	-42282	CRLM2|Ly114|Tslpr	protein-coding	-0.596782	1.28276	23.7609	1.09073e-06	3.31687e-06	348.526	-0.552766	0.181693	0.000897304	0.00273567	Crlf2	FALSE	FALSE
nk_merged_macs3_14218	0	Intergenic	Intergenic	-7601	Sui1-rs1	protein-coding	-0.43044	-0.046138	5.45083	0.019559	0.0305033	7339.26	-0.347528	0.11856	0.00230584	0.00617421	Eif1	FALSE	FALSE
nk_merged_macs3_41530	0	Intergenic	Intergenic	-8071	2700084A09Rik|TFIIIC63|TFiiiC2-63	protein-coding	0.911513	4.31112	192.112	1.10014e-43	3.57283e-42	550.926	-0.411163	0.157865	0.00510713	0.0122669	Gtf3c5	TRUE	FALSE
nk_merged_macs3_66764	0	Intergenic	Intergenic	-20815	CycE1	protein-coding	0.276841	1.35072	5.46909	0.0193557	0.0302172	1208.91	-0.322974	0.130737	0.00954012	0.0211145	Ccne1	TRUE	FALSE
nk_merged_macs3_61895	0	Intergenic	Intergenic	47076	2810480G15Rik	protein-coding	0.692495	3.32356	83.7803	5.5293e-20	5.70628e-19	874.435	0.539868	0.142778	6.44374e-05	0.000279293	Rbm28	FALSE	FALSE
nk_merged_macs3_63476	0	Intergenic	Intergenic	-26644	5530400K14Rik|9630042K20|D6Ertd245e|Gm38495|mKIAA1048	protein-coding	0.452849	0.782394	10.4695	0.00121362	0.00235168	1099.37	0.727429	0.149403	2.04122e-07	2.01889e-06	Aak1	FALSE	FALSE
nk_merged_macs3_24972	0	Intergenic	Intergenic	-8095	3Pap|4932703C11|C730015A02Rik|Pip3ap|mKIAA1682	protein-coding	-0.275652	3.25754	13.1439	0.000288451	0.000617919	211.91	0.42076	0.214785	0.0253733	0.0492115	Mtmr12	TRUE	FALSE
nk_merged_macs3_45659	0	Intergenic	Intergenic	30213	0610011L14Rik	protein-coding	-0.569677	-0.482978	6.94415	0.00840939	0.014054	1207.9	-0.683851	0.148261	1.26816e-06	9.56338e-06	Aar2	FALSE	FALSE
nk_merged_macs3_7170	0	Intergenic	Zaphod|DNA|hAT-Tip100	-14042	1200015N20Rik|C030038O19Rik|mKIAA1796	protein-coding	0.55993	3.60993	60.6977	6.65471e-15	4.75364e-14	26.012	0.640287	0.590462	0.0378121	0.0690173	Fam13c	FALSE	FALSE
nk_merged_macs3_56793	0	Intergenic	Intergenic	-11863	Rheb1	protein-coding	0.696262	0.313278	18.3541	1.83426e-05	4.71218e-05	854.528	0.631031	0.150856	8.43563e-06	4.82842e-05	Rheb	FALSE	TRUE
nk_merged_macs3_80320	0	Intergenic	L1_Mur3|LINE|L1	17338	2700087I09Rik|Gprasp3	protein-coding	-0.756606	1.18022	35.4289	2.64538e-09	1.10191e-08	248.899	0.960604	0.215545	1.27492e-06	9.59769e-06	Bhlhb9	TRUE	FALSE
nk_merged_macs3_14939	0	Intergenic	Intergenic	-8112	ESTM12	protein-coding	0.618673	0.0309049	12.1488	0.000491193	0.00101438	634.779	-0.509155	0.153614	0.000400978	0.00137021	Amz2	TRUE	FALSE
nk_merged_macs3_15318	0	Intergenic	B1F|SINE|Alu	-10627	5730409F23Rik|PAP39	protein-coding	-0.205137	3.47741	7.86946	0.00502768	0.00874486	1893.66	-0.590205	0.133274	3.75323e-06	2.40177e-05	Prpsap1	FALSE	FALSE
nk_merged_macs3_77200	0	Intergenic	Intergenic	-80230	A130037E08Rik|ALF1|HEB|HEBAlt|HTF-4|HTF4|ME1|REB|bHLHb20	protein-coding	0.29185	0.74744	4.2698	0.0387955	0.057001	1384.55	0.768434	0.14181	1.20593e-08	1.83584e-07	Tcf12	FALSE	FALSE
nk_merged_macs3_4785	0	Intergenic	Intergenic	-16312	LPLAT7	protein-coding	-0.528807	-0.954208	4.25721	0.039084	0.057387	1147.69	0.625165	0.149188	7.97908e-06	4.59742e-05	Lpgat1	TRUE	FALSE
nk_merged_macs3_45858	0	Intergenic	Intergenic	-105829	5430439G14Rik|6330406J24Rik|CHD-6	protein-coding	-0.48983	1.00213	13.6802	0.000216723	0.000473105	473.136	0.935883	0.17894	2.61836e-08	3.55006e-07	Chd6	TRUE	FALSE
nk_merged_macs3_26205	0	Intergenic	Intergenic	-44364	4833442G10Rik|ATROGIN1|Gm20361|MAFbx	protein-coding	0.534373	2.05378	29.3431	6.06311e-08	2.1569e-07	321.912	0.726377	0.214446	0.000157847	0.000612928	Fbxo32	FALSE	FALSE
nk_merged_macs3_57144	0	Intergenic	MTE2b|LTR|ERVL-MaLR	-15686	-	protein-coding	0.647901	1.76673	37.0798	1.13394e-09	4.91409e-09	4302.64	-0.22467	0.113037	0.0390545	0.0709171	Ywhah	TRUE	FALSE
nk_merged_macs3_8552	0	Intergenic	Intergenic	25709	2700009F22Rik|2900055D03Rik|D10Ertd322e|HSPC204|L31mt|L42mt|MRP-L31|MRP-L42|MRP-S32|PTD007|Rpml31|S32mt	protein-coding	-0.797509	1.34798	43.1701	5.01817e-11	2.51255e-10	797.53	0.393217	0.145446	0.00402882	0.0099922	Mrpl42	TRUE	FALSE
nk_merged_macs3_45196	0	Intergenic	Intergenic	-101150	1110001N02Rik	protein-coding	0.736196	2.50291	67.9227	1.70028e-16	1.38228e-15	425.115	-0.363237	0.174437	0.0230115	0.0452854	Nxt1	TRUE	FALSE
nk_merged_macs3_23180	0	Intergenic	Intergenic	149595	-	protein-coding	0.699512	0.907213	26.6202	2.47643e-07	8.18756e-07	3869.89	-0.570705	0.131432	5.9131e-06	3.54513e-05	Dad1	TRUE	FALSE
nk_merged_macs3_65191	0	Intergenic	Intergenic	-25308	Rai3|Raig1	protein-coding	-0.264071	0.933646	3.87146	0.0491137	0.0706102	2015.4	-0.861144	0.135541	5.15755e-11	1.6867e-09	Gprc5a	FALSE	FALSE
nk_merged_macs3_16207	0	Intergenic	Intergenic	-374180	TRB-2|TRB2	protein-coding	1.78093	-0.267658	75.2029	4.24749e-18	3.86326e-17	367.532	0.447647	0.187344	0.00856022	0.0191772	Trib2	FALSE	TRUE
nk_merged_macs3_31492	0	Intergenic	Intergenic	100155	-	protein-coding	-0.347314	1.94221	11.7054	0.000623176	0.00126785	1247.84	-0.347748	0.144628	0.0105515	0.0229971	Mrps6	FALSE	FALSE
nk_merged_macs3_43239	0	Intergenic	Intergenic	-23844	1110004F14Rik|2610028E01Rik|CD51|D430040G12Rik	protein-coding	-0.530777	2.57839	36.677	1.39416e-09	5.98669e-09	4323.52	0.822813	0.12589	9.44707e-12	3.86676e-10	Itgav	TRUE	FALSE
nk_merged_macs3_35321	0	Intergenic	Intergenic	-61842	4833416M01Rik|4833416M07Rik|9530052P13Rik|Glk|MAPKKKK3|MEKKK 3|MEKKK3|RAB8IPL1	protein-coding	-0.379282	2.92774	21.864	2.92676e-06	8.41643e-06	605.039	0.818763	0.170449	3.08453e-07	2.90089e-06	Map4k3	TRUE	FALSE
nk_merged_macs3_12086	0	Intergenic	Intergenic	-4913	AIM-1|AIRK2|Aik2|Aim1|Ark2|AurB|IPL1|STK-1|Stk12|Stk5	protein-coding	-0.289559	7.18623	28.0313	1.1937e-07	4.09971e-07	288.361	0.389631	0.189469	0.0220471	0.0436715	Aurkb	TRUE	FALSE
nk_merged_macs3_31192	0	Intergenic	Intergenic	-18094	2610206D03Rik|CAR|MCAR|MCVADR	protein-coding	-0.556955	1.41935	22.4023	2.21104e-06	6.46427e-06	359.035	0.963033	0.209173	6.2739e-07	5.27526e-06	Cxadr	TRUE	FALSE
nk_merged_macs3_20801	0	Intergenic	Intergenic	69575	MmCEN3	protein-coding	-0.741887	0.267954	19.323	1.10371e-05	2.92764e-05	281.052	1.06246	0.204686	2.78456e-08	3.72496e-07	Cetn3	TRUE	FALSE
nk_merged_macs3_49604	0	Intergenic	Intergenic	23611	Wnt13	protein-coding	0.390079	0.50762	6.57206	0.0103592	0.0170296	88.266	-0.606859	0.313375	0.014099	0.0297523	Wnt2b	TRUE	FALSE
nk_merged_macs3_69081	0	Intergenic	Intergenic	70456	Calnuc|Nefa|Nesfatin-1	protein-coding	-0.807965	0.0681546	19.8936	8.18743e-06	2.2109e-05	375.911	0.758264	0.203846	4.00834e-05	0.000184878	Nucb2	TRUE	TRUE
nk_merged_macs3_10190	0	Intergenic	RLTR4_MM-int|LTR|ERV1	89755	-	protein-coding	-0.394231	2.72649	21.7446	3.11464e-06	8.92038e-06	157.922	0.626087	0.24681	0.0031822	0.00817391	Hus1	TRUE	FALSE
nk_merged_macs3_49397	0	Intergenic	Intergenic	-13036	Atpa-1	protein-coding	1.82264	-0.378181	72.7285	1.48773e-17	1.30166e-16	9620.53	-0.368044	0.113256	0.000561338	0.0018298	Atp1a1	TRUE	FALSE
nk_merged_macs3_854	0	Intergenic	Intergenic	12248	60kDa|CPN60|HSP-60|HSP-65|Hsp60	protein-coding	-1.56489	3.32765	388.679	1.60475e-86	2.05643e-84	6106.94	0.711803	0.114069	1.13968e-10	3.31117e-09	Hspd1	TRUE	FALSE
nk_merged_macs3_46596	0	Intergenic	Intergenic	22954	-	protein-coding	-0.968418	-0.329019	21.1588	4.22756e-06	1.18812e-05	30.106	0.776068	0.619298	0.0208946	0.0416931	Gm14410	TRUE	FALSE
nk_merged_macs3_50728	0	Intergenic	Intergenic	-34326	100039528|Gm2292	protein-coding	1.09954	0.884363	63.0388	2.02675e-15	1.50841e-14	37.7726	-0.629102	0.521231	0.0334544	0.0621718	1110002E22Rik	TRUE	FALSE
nk_merged_macs3_78540	0	Intergenic	Intergenic	-137433	AZ2|Nap1	protein-coding	-0.996467	-0.490815	19.8371	8.43293e-06	2.27362e-05	514.434	0.708221	0.165297	4.96215e-06	3.05378e-05	Azi2	TRUE	FALSE
nk_merged_macs3_43456	0	Intergenic	MIR|SINE|MIR	-18375	Oasis	protein-coding	0.887433	0.459079	32.3049	1.31783e-08	5.07507e-08	2695.97	-0.353428	0.126341	0.00320017	0.00821079	Creb3l1	TRUE	FALSE
nk_merged_macs3_77219	0	Intergenic	Intergenic	-9181	E430025J12Rik|EG639396|Gm7265|KIAA0093|Nedd4-1|Nedd4a	protein-coding	0.657131	3.04165	68.0828	1.56772e-16	1.27774e-15	13933.3	0.76675	0.117919	1.63096e-11	6.20718e-10	Nedd4	FALSE	FALSE
nk_merged_macs3_49789	0	Intergenic	ORR1A4|LTR|ERVL-MaLR	-6319	1810073M12Rik|mKIAA0893	protein-coding	-0.534018	-0.589123	5.67298	0.0172282	0.0271688	171.578	0.406178	0.241793	0.0446068	0.0791983	Wdr47	TRUE	FALSE
nk_merged_macs3_45286	0	Intergenic	Intergenic	12027	2310046K01Rik|RFT2	protein-coding	-0.54016	0.377062	11.2272	0.000806073	0.00161026	20.5931	-0.683899	0.683327	0.0331657	0.061731	Slc52a3	FALSE	FALSE
nk_merged_macs3_19194	0	Intergenic	Intergenic	-5403	FREAC3|Fkh1|Mf1|Mf4|ch|fkh-1|frkhda	protein-coding	-0.159218	3.08448	4.12413	0.0422759	0.0616519	173.322	0.695778	0.261608	0.00173702	0.00482789	Foxc1	TRUE	FALSE
nk_merged_macs3_50260	0	Intergenic	Intergenic	-63994	4921531K01Rik|4930511P15Rik|N-HSST 3|NDST-3	protein-coding	-0.168839	4.08639	6.37689	0.0115616	0.0188408	49.6167	0.872195	0.453511	0.00717556	0.0164809	Ndst3	TRUE	FALSE
nk_merged_macs3_50236	0	Intergenic	RLTR17|LTR|ERVK	-11091	2310020L09Rik|Gm1349	protein-coding	0.684303	4.33501	110.216	8.78777e-26	1.2777e-24	1922.27	0.267335	0.133671	0.033675	0.0625537	Sec24d	FALSE	FALSE
nk_merged_macs3_33484	0	Intergenic	Intergenic	-2083	Arp4|Bk89|Fiaf|Hfarp|Ng27|Pgar|Pgarg|Pp1158	protein-coding	0.206971	5.07184	11.7928	0.000594598	0.00121289	162.68	-1.22581	0.248934	9.71659e-08	1.07361e-06	Angptl4	TRUE	FALSE
nk_merged_macs3_50021	0	Intergenic	B3|SINE|B2	-133157	Ptb2|brPTB|nPTB	protein-coding	1.86034	4.37985	745.686	3.47896e-164	2.88632e-161	382.725	1.00108	0.20822	1.94114e-07	1.9346e-06	Ptbp2	FALSE	FALSE
nk_merged_macs3_68702	0	Intergenic	CpG	16243	0610037M02Rik|Eif3s5	protein-coding	-0.557784	0.598867	13.7691	0.000206704	0.000452867	12768.2	-0.679984	0.130271	6.21444e-08	7.28057e-07	Eif3f	FALSE	FALSE
nk_merged_macs3_4691	0	Intergenic	Intergenic	-2080	1110020E07Rik|4930402C15|KMT3C|Zmynd14	protein-coding	-0.562029	2.5829	41.1325	1.42251e-10	6.80446e-10	1165.73	-0.670949	0.136782	2.91867e-07	2.75885e-06	Smyd2	FALSE	FALSE
nk_merged_macs3_79578	0	Intergenic	RMER4B|LTR|ERVK	-35515	9230105L23Rik|B230112I07Rik|SA-2|SAP2	protein-coding	0.722952	-0.521375	11.4415	0.000718218	0.00144571	850.46	0.905249	0.168893	1.35121e-08	2.03794e-07	Stag2	FALSE	FALSE
nk_merged_macs3_74438	0	Intergenic	Intergenic	-6419	DPEP-1|MBD	protein-coding	0.66262	-0.765689	8.14476	0.00431859	0.00759656	507.326	-0.867546	0.174432	1.42191e-07	1.49135e-06	Dpep1	TRUE	FALSE
nk_merged_macs3_18932	0	Intergenic	Intergenic	11291	-	protein-coding	-1.09465	5.47129	334.181	1.18065e-74	1.08961e-72	331.961	-0.675535	0.189394	0.000104014	0.000424669	Abt1	FALSE	FALSE
nk_merged_macs3_55970	0	Intergenic	MLTR14|LTR|ERV1	-4915	DJ-1|Dj1	protein-coding	-0.188427	4.85261	9.38439	0.00218841	0.00405523	3389.17	-0.628666	0.136649	1.55043e-06	1.12676e-05	Park7	FALSE	FALSE
nk_merged_macs3_38131	0	Intergenic	Intergenic	-8680	Baf|Bcrp1|L2bp1/Baf	protein-coding	-0.774908	3.33603	104.111	1.91317e-24	2.58303e-23	3698.39	-0.42938	0.124685	0.000330048	0.0011598	Banf1	FALSE	FALSE
nk_merged_macs3_8795	0	Intergenic	Intergenic	191909	C130005I02|Cart1	protein-coding	-0.784599	0.844849	31.0649	2.49546e-08	9.28282e-08	154.774	1.03146	0.318806	0.000120632	0.000484613	Alx1	TRUE	FALSE
nk_merged_macs3_54194	0	Intergenic	Intergenic	22551	Gtr2|RAGC|TIB929|YGR163W	protein-coding	-0.374068	2.20177	15.4173	8.61941e-05	0.000200421	1626.22	0.252145	0.124156	0.0340938	0.0632234	Rragc	TRUE	FALSE
nk_merged_macs3_36581	0	Intergenic	Intergenic	98029	2010005A06Rik	protein-coding	-0.517341	0.468757	10.9517	0.000935187	0.00184705	242.01	-0.81873	0.227506	6.47153e-05	0.000280404	Pcdh1	FALSE	FALSE
nk_merged_macs3_18587	0	Intergenic	RMER1A|Other|Other	-41388	1200015H23Rik|9330125N24Rik|ATP-PFK|PFK-C|PFK-P	protein-coding	-0.441764	-0.365182	4.60676	0.0318462	0.0476119	1282.85	-0.483372	0.141069	0.000253025	0.000921739	Pfkp	FALSE	FALSE
nk_merged_macs3_27372	0	Intergenic	CpG	-4783	-	protein-coding	-0.14985	4.55586	5.60904	0.0178681	0.0280806	2825.93	-0.645118	0.135368	5.96135e-07	5.08472e-06	Kdelr3	FALSE	FALSE
nk_merged_macs3_69361	0	Intergenic	Intergenic	-4634	Erk-1|Erk1|Ert2|Esrk1|Mnk1|Mtap2k|Prkm3|p44|p44erk1|p44mapk	protein-coding	-0.470525	3.90078	46.6849	8.33702e-12	4.52414e-11	3183.64	-0.732821	0.140564	4.75903e-08	5.76755e-07	Mapk3	FALSE	TRUE
nk_merged_macs3_59663	0	Intergenic	Intergenic	-135589	2210413I17Rik|6330591G05Rik|9030618F05Rik|Thrap2|Trap240L|mKIAA1025	protein-coding	-0.705702	3.21536	82.9987	8.21087e-20	8.37382e-19	890.73	0.835194	0.168783	1.18886e-07	1.27886e-06	Med13l	TRUE	FALSE
nk_merged_macs3_51147	0	Intergenic	Intergenic	220492	CIRL-2|Gm619|Lec1|Lphh1|Lphn2|mKIAA0786	protein-coding	0.704552	4.92954	132.041	1.46578e-30	2.73246e-29	1205.08	0.724194	0.144834	1.44273e-07	1.50469e-06	Adgrl2	FALSE	FALSE
nk_merged_macs3_70122	0	Intergenic	Intergenic	-3341	CDKI|Kip2|p57(kip2)|p57Kip2	protein-coding	0.227079	4.06377	11.4862	0.000701134	0.00141376	3521.02	-0.746615	0.390004	0.00966653	0.0213375	Cdkn1c	TRUE	TRUE
nk_merged_macs3_13295	0	Intergenic	Intergenic	-11213	0610013E23Rik	protein-coding	0.233951	1.51244	4.27322	0.0387175	0.0568997	411.747	0.712643	0.189003	3.6286e-05	0.000170198	Rnft1	FALSE	FALSE
nk_merged_macs3_25861	0	Intergenic	Intergenic	526936	D15Ertd586e	protein-coding	0.73642	0.324971	20.6489	5.51684e-06	1.52589e-05	213.016	1.01383	0.239364	2.76966e-06	1.85347e-05	Trps1	FALSE	FALSE
nk_merged_macs3_132	0	Intergenic	Intergenic	-203630	bor	protein-coding	-1.09556	-0.862377	17.9083	2.31803e-05	5.86566e-05	169.751	0.806094	0.26043	0.000353354	0.00123007	Eya1	TRUE	FALSE
nk_merged_macs3_16640	0	Intergenic	MamGypLTR3|LTR|Gypsy	-97588	-	protein-coding	-0.413763	0.897078	9.22202	0.00239122	0.00440205	59.6001	0.769327	0.394206	0.00840032	0.0188775	Stxbp6	TRUE	FALSE
nk_merged_macs3_69082	0	Intergenic	RMER17C-int|LTR|ERVK	99024	Calnuc|Nefa|Nesfatin-1	protein-coding	-0.774752	-0.372156	13.5039	0.000238074	0.00051631	375.911	0.758264	0.203846	4.00834e-05	0.000184878	Nucb2	TRUE	TRUE
nk_merged_macs3_75170	0	Intergenic	(TG)n|Simple_repeat|Simple_repeat	-10527	MBII-26|MPHOSPH4|NF90|NFAR	protein-coding	-0.205388	2.47854	5.32383	0.0210358	0.0326188	1356.83	0.305394	0.132153	0.0144914	0.0304866	Ilf3	TRUE	FALSE
nk_merged_macs3_50925	0	Intergenic	MIRc|SINE|MIR	144047	A730077C12Rik|Crp3|Etohi4	protein-coding	-0.578222	1.6209	26.964	2.07281e-07	6.91791e-07	647.506	-0.363732	0.159461	0.0137633	0.0291006	Lmo4	FALSE	FALSE
nk_merged_macs3_77113	0	Intergenic	PB1D10|SINE|Alu	52698	5730455C01Rik|5730555F13Rik|9130215G10Rik|Met	protein-coding	-0.652451	-0.390661	9.60198	0.00194367	0.0036325	651.932	1.09689	0.166101	3.6689e-12	1.69342e-10	Sltm	TRUE	FALSE
nk_merged_macs3_69314	0	Intergenic	Intergenic	25612	Sbk	protein-coding	-0.692229	0.905016	25.3362	4.81588e-07	1.53393e-06	405.169	-0.58363	0.192793	0.000889022	0.00271313	Sbk1	FALSE	FALSE
nk_merged_macs3_46303	0	Intergenic	Intergenic	-57382	PTP-1B|PTP-HA2|PTP1B	protein-coding	1.3847	0.719238	87.8425	7.0879e-21	7.74061e-20	1741.36	-0.618204	0.131662	9.39169e-07	7.40862e-06	Ptpn1	TRUE	TRUE
nk_merged_macs3_43448	0	Intergenic	Intergenic	-8102	E130307B02Rik|F730209L11Rik|mDGK[z]	protein-coding	-0.446492	-0.509761	4.25144	0.0392171	0.0575614	1932.71	-0.58634	0.130785	2.85789e-06	1.9037e-05	Dgkz	FALSE	FALSE
nk_merged_macs3_70959	0	Intergenic	Intergenic	70786	2210415K03Rik|sFRP-1	protein-coding	-0.669292	2.56959	57.6139	3.18967e-14	2.15165e-13	462.819	0.350584	0.187845	0.0356474	0.0656275	Sfrp1	TRUE	TRUE
nk_merged_macs3_11804	0	Intergenic	Intergenic	-10781	A2BAR|A2BR|A2b|AA2BR|ARA2B	protein-coding	0.262352	1.02554	4.07343	0.0435628	0.0633506	123.423	-0.839622	0.277659	0.000414451	0.00140959	Adora2b	TRUE	FALSE
nk_merged_macs3_79699	0	Intergenic	Intergenic	-28345	FMR2P|Fmr2|Ox19|Oxh	protein-coding	-0.450787	0.00834523	6.17979	0.0129218	0.0208642	79.0792	0.635655	0.343938	0.0146662	0.0308145	Aff2	TRUE	FALSE
nk_merged_macs3_46310	0	Intergenic	RLTR31D_MM|LTR|ERVK	-12742	PTP-1B|PTP-HA2|PTP1B	protein-coding	0.46948	2.22384	24.6638	6.82551e-07	2.13432e-06	1741.36	-0.618204	0.131662	9.39169e-07	7.40862e-06	Ptpn1	TRUE	TRUE
nk_merged_macs3_35528	0	Intergenic	Intergenic	-198438	-	protein-coding	-0.451761	0.972547	11.4678	0.000708111	0.00142693	410.234	0.37732	0.191329	0.0285177	0.0544262	Six2	TRUE	FALSE
nk_merged_macs3_74022	0	Intergenic	Intergenic	17518	-	protein-coding	0.633962	0.441105	16.5279	4.79397e-05	0.00011588	65.337	-0.616724	0.358516	0.020735	0.0414509	Klhl36	TRUE	FALSE
nk_merged_macs3_31256	0	Intergenic	Intergenic	46773	ADAM-TS1|ADAMTS|ADAMTS-1|C3-C5|METH-1|METH1	protein-coding	-0.300504	2.84587	13.3229	0.000262189	0.000565061	1087.12	0.736463	0.14403	7.51161e-08	8.59904e-07	Adamts1	TRUE	FALSE
nk_merged_macs3_20607	0	Intergenic	Intergenic	-76030	mKIAA0947	protein-coding	0.525034	3.1593	45.7526	1.34175e-11	7.1452e-11	1065.54	0.943119	0.145378	1.2405e-11	4.9731e-10	Ice1	FALSE	FALSE
nk_merged_macs3_1125	0	Intergenic	MLT1B|LTR|ERVL-MaLR	-193976	2310001E10Rik|3526402H21Rik|Creb|Creb-1	protein-coding	0.756176	3.0473	89.7672	2.67894e-21	3.00224e-20	339.577	0.934367	0.190267	1.61896e-07	1.66449e-06	Creb1	FALSE	TRUE
nk_merged_macs3_51136	0	Intergenic	Intergenic	591837	CIRL-2|Gm619|Lec1|Lphh1|Lphn2|mKIAA0786	protein-coding	1.03491	0.602922	47.4053	5.77272e-12	3.18384e-11	1205.08	0.724194	0.144834	1.44273e-07	1.50469e-06	Adgrl2	FALSE	FALSE
nk_merged_macs3_13607	0	Intergenic	Intergenic	-1194	1700019L09Rik|ABC31|MLP2|MOAT-D|MRP3	protein-coding	0.417862	-0.508304	3.88217	0.0488014	0.0702113	106.882	-1.49184	0.318349	2.58394e-07	2.4913e-06	Abcc3	TRUE	FALSE
nk_merged_macs3_62914	0	Intergenic	Intergenic	-20290	A930038C07Rik|epidermacan	protein-coding	0.488829	1.02565	14.0633	0.00017676	0.000391429	142.229	1.02945	0.31665	0.000113843	0.000460322	Ndnf	FALSE	FALSE
nk_merged_macs3_68069	0	Intergenic	Intergenic	-36500	2310046G15Rik|4930479H08Rik|Spuve	protein-coding	-0.5884	3.16319	57.0461	4.25712e-14	2.83982e-13	2578.67	0.247905	0.121088	0.031812	0.0596207	Prss23	TRUE	FALSE
nk_merged_macs3_71133	0	Intergenic	Intergenic	-13915	1110032O19Rik|Csmn1|End2|Zeppo1|Znf703|Zpo1	protein-coding	0.187308	3.30754	6.19903	0.0127821	0.0206602	1406.99	-0.277128	0.136673	0.0311518	0.0585857	Zfp703	TRUE	FALSE
nk_merged_macs3_47917	0	Intergenic	Intergenic	-64293	Mbnl|mKIAA0428	protein-coding	-0.486199	4.23044	54.2752	1.74283e-13	1.10325e-12	1185.5	0.941934	0.135831	7.52538e-13	4.37188e-11	Mbnl1	TRUE	FALSE
nk_merged_macs3_47541	0	Intergenic	Intergenic	-10463	2610036A20Rik|A230104O07Rik|EU32|NERF|NERF-1A|NERF-1B|NERF-2	protein-coding	0.708807	0.962912	28.2474	1.06756e-07	3.68804e-07	379.219	0.499046	0.182896	0.00261361	0.00687943	Elf2	FALSE	FALSE
nk_merged_macs3_26241	0	Intergenic	Intergenic	138228	2610029O13Rik|4930438D12Rik	protein-coding	0.59531	0.257027	12.9999	0.000311501	0.000663694	715.152	0.532116	0.148922	0.00014521	0.000570667	Tmem65	FALSE	FALSE
nk_merged_macs3_16959	0	Intergenic	Intergenic	-118129	2610019M19Rik|4930488L10Rik|Willin	protein-coding	0.221572	4.22915	11.4145	0.000728731	0.00146544	1670.12	0.430982	0.139702	0.00104058	0.00311073	Frmd6	FALSE	FALSE
nk_merged_macs3_26542	0	Intergenic	Intergenic	-128034	DEF-1|Ddef1|PAP|mKIAA1249|s19	protein-coding	0.445911	1.6215	16.3946	5.14314e-05	0.000123685	2505.99	0.590336	0.13002	2.10082e-06	1.47408e-05	Asap1	FALSE	FALSE
nk_merged_macs3_80416	0	Intergenic	Intergenic	-91030	9430020A05Rik|ACS4|Facl4|Lacs4	protein-coding	2.00132	1.00863	198.769	3.87711e-45	1.33511e-43	848.035	0.997546	0.155247	1.70353e-11	6.44569e-10	Acsl4	FALSE	FALSE
nk_merged_macs3_24733	0	Intergenic	B2_Mm2|SINE|B2	-75855	OSMRB	protein-coding	0.60677	1.21215	24.0588	9.34396e-07	2.8679e-06	453.365	1.20843	0.228134	8.28577e-09	1.33145e-07	Osmr	FALSE	FALSE
nk_merged_macs3_18567	0	Intergenic	Intergenic	266284	BCD1|CPBP|Copeb|FM2|FM6|Ierepo1|Ierepo3|Zf9	protein-coding	1.36747	0.263097	64.9529	7.67115e-16	5.90873e-15	1873.26	0.403023	0.134211	0.00152068	0.00430661	Klf6	FALSE	FALSE
nk_merged_macs3_39344	0	Intergenic	URR1B|DNA|hAT-Charlie	9553	Alrp|CARP|Crap|MARP1	protein-coding	0.293433	4.90124	23.0257	1.59851e-06	4.755e-06	1665.55	-0.318096	0.155367	0.026811	0.051585	Ankrd1	TRUE	FALSE
nk_merged_macs3_23713	0	Intergenic	Intergenic	69066	Crmp2|DRP2|Musunc33|TOAD-64|Ulip2	protein-coding	-0.379301	-0.149547	3.96284	0.0465151	0.0672538	286.665	0.497258	0.198442	0.00503794	0.01215	Dpysl2	TRUE	FALSE
nk_merged_macs3_32334	0	Intergenic	B2_Mm2|SINE|B2	25431	Lmpc5	protein-coding	-0.39915	1.20257	10.2944	0.00133435	0.00256627	6089	-0.549648	0.125875	4.68265e-06	2.89683e-05	Psmb1	FALSE	FALSE
nk_merged_macs3_25449	0	Intergenic	Intergenic	-78839	Dorfin|Rnf19|UIP117|Ubce7ip2|XYbp	protein-coding	-0.60479	2.41129	43.9613	3.3493e-11	1.7094e-10	443.643	0.622785	0.178765	0.000156477	0.00060961	Rnf19a	TRUE	FALSE
nk_merged_macs3_11380	0	Intergenic	Intergenic	33469	BM-40|ON	protein-coding	-0.290962	3.84069	17.6673	2.63111e-05	6.60309e-05	45792.1	-0.359053	0.120174	0.00175798	0.00487887	Sparc	FALSE	FALSE
nk_merged_macs3_49012	0	Intergenic	L1_Rod|LINE|L1	-11745	Af1|Mcb1|angiocidin	protein-coding	0.191677	5.29258	10.4581	0.00122113	0.00236502	4428.32	-0.638531	0.124792	1.23457e-07	1.3193e-06	Psmd4	TRUE	FALSE
nk_merged_macs3_50031	0	Intergenic	Intergenic	-406773	Ptb2|brPTB|nPTB	protein-coding	0.700212	1.73198	42.3794	7.51784e-11	3.70012e-10	382.725	1.00108	0.20822	1.94114e-07	1.9346e-06	Ptbp2	FALSE	FALSE
nk_merged_macs3_15362	0	Intergenic	Intergenic	31379	2600014M03Rik	protein-coding	-0.519709	3.36991	48.1674	3.91337e-12	2.19328e-11	1239.41	-0.493826	0.146346	0.000335028	0.00117476	Mfsd11	FALSE	FALSE
nk_merged_macs3_79921	0	Intergenic	Intergenic	72397	4921526G09Rik|Map3k7ip3|mKIAA4135	protein-coding	-0.370538	0.899895	7.426	0.00642882	0.0109653	136.997	0.826963	0.277001	0.000525001	0.00172779	Tab3	TRUE	FALSE
nk_merged_macs3_4842	0	Intergenic	Intergenic	-2300	4833404A09|C130018M11Rik	protein-coding	0.312324	2.7496	13.8757	0.000195307	0.000429605	485.069	0.884086	0.169835	3.52583e-08	4.53481e-07	Sertad4	FALSE	FALSE
nk_merged_macs3_67526	0	Intergenic	Intergenic	-468248	2700033K02Rik|9430015G03Rik|ARP-1|Aporp1|COUP-TF2|COUP-TFII|COUPTFB|EAR3|SVP40|Tcfcoup2	protein-coding	0.373782	0.941391	7.85639	0.00506413	0.00880351	323.212	0.930429	0.194478	2.74842e-07	2.62461e-06	Nr2f2	FALSE	FALSE
nk_merged_macs3_61718	0	Intergenic	Intergenic	-176871	Kdt1|Mdfid	protein-coding	-1.01906	1.1748	62.0814	3.29551e-15	2.41297e-14	365.564	0.403002	0.195623	0.0201653	0.0405048	Mdfic	TRUE	FALSE
nk_merged_macs3_18306	0	Intergenic	Intergenic	119341	mKIAA1236	protein-coding	-0.528331	1.13596	17.1774	3.40471e-05	8.40896e-05	79.8348	-1.02052	0.430372	0.00178999	0.00496028	Kif26a	FALSE	FALSE
nk_merged_macs3_24728	0	Intergenic	RMER1A|Other|Other	-9026	OSMRB	protein-coding	-0.280313	3.09114	12.7779	0.000350734	0.000741162	453.365	1.20843	0.228134	8.28577e-09	1.33145e-07	Osmr	TRUE	FALSE
nk_merged_macs3_632	0	Intergenic	Intergenic	-28220	FHL-2|SLIM-3|SLIM3	protein-coding	0.484243	2.56465	30.6279	3.12566e-08	1.15006e-07	1794	-0.238284	0.124376	0.0441309	0.0784817	Fhl2	TRUE	FALSE
nk_merged_macs3_24731	0	Intergenic	MIR3|SINE|MIR	-40137	OSMRB	protein-coding	1.86815	1.77702	270.668	8.11716e-61	4.9005e-59	453.365	1.20843	0.228134	8.28577e-09	1.33145e-07	Osmr	FALSE	FALSE
nk_merged_macs3_74248	0	Intergenic	Intergenic	-16985	BDG29	protein-coding	0.286206	5.16772	22.8817	1.7228e-06	5.1049e-06	844.764	0.685316	0.145975	7.25692e-07	5.94437e-06	Zcchc14	FALSE	FALSE
nk_merged_macs3_12903	0	Intergenic	IAPEz-int|LTR|ERVK	8079	1110056B13Rik|2700038M07Rik	protein-coding	-0.812968	0.783423	32.0185	1.52714e-08	5.83784e-08	1662.29	0.818898	0.136677	3.79735e-10	9.32571e-09	Wsb1	TRUE	FALSE
nk_merged_macs3_30073	0	Intergenic	Intergenic	-151409	Ket|P51/P63|P63|P73l|Tp63|Trp53rp1	protein-coding	1.23991	5.20882	415.941	1.86615e-92	2.76066e-90	72.3126	-1.04821	0.36512	0.0004745	0.0015885	Trp63	TRUE	TRUE
nk_merged_macs3_66421	0	Intergenic	Intergenic	-8496	D830027H13Rik|Hnrpl	protein-coding	-0.572051	3.20768	54.9312	1.24823e-13	8.00161e-13	2042.6	0.601377	0.129393	1.12784e-06	8.64543e-06	Hnrnpl	TRUE	FALSE
nk_merged_macs3_31331	0	Intergenic	RLTR30D_MM|LTR|ERV1	-33440	6230421P05Rik	protein-coding	-0.295779	2.59484	11.6006	0.000659293	0.00133558	724.837	0.875469	0.172737	6.30081e-08	7.3685e-07	Bach1	TRUE	FALSE
nk_merged_macs3_66738	0	Intergenic	Intergenic	79051	A630038G13Rik|Tsh3|Zfp537|mKIAA1474|teashirt3	protein-coding	1.62237	-0.554903	52.3893	4.55208e-13	2.77798e-12	105.196	0.842548	0.312372	0.00109624	0.00325546	Tshz3	FALSE	FALSE
nk_merged_macs3_24043	0	Intergenic	Intergenic	33400	1200011I18Rik|Kiaa1704	protein-coding	-0.327974	1.60368	8.73229	0.00312624	0.00563946	326.01	0.650108	0.191431	0.000197353	0.000744565	Gpalpp1	TRUE	FALSE
nk_merged_macs3_46595	0	Intergenic	IAPEz-int|LTR|ERVK	48982	-	protein-coding	-0.50168	1.83876	22.9178	1.69077e-06	5.01479e-06	30.106	0.776068	0.619298	0.0208946	0.0416931	Gm14410	TRUE	FALSE
nk_merged_macs3_27115	0	Intergenic	Intergenic	-19373	Fbm2|Fxh|Hrnbp2|Rbm9	protein-coding	-0.28912	3.26563	14.5084	0.000139534	0.000314313	2254.7	0.387457	0.125668	0.00119104	0.0034849	Rbfox2	TRUE	FALSE
nk_merged_macs3_52736	0	Intergenic	MIRc|SINE|MIR	-2359	1810024D14Rik|ATP6J|Atp6g1|VAG1|Vma10	protein-coding	1.32967	2.22473	184.708	4.54478e-42	1.38856e-40	2336.34	-0.401262	0.123129	0.000664607	0.00211298	Atp6v1g1	TRUE	FALSE
nk_merged_macs3_57120	0	Intergenic	B1_Mus2|SINE|Alu	-5838	1200010B19	protein-coding	0.607037	0.877503	19.7937	8.62676e-06	2.32213e-05	1610.38	0.909631	0.133109	1.30705e-12	7.11822e-11	Ppp1cb	FALSE	TRUE
nk_merged_macs3_2740	0	Intergenic	ORR1B1|LTR|ERVL-MaLR	-12759	1810033K10Rik|C530022L24Rik|CReP	protein-coding	-0.280564	1.11307	4.85644	0.027543	0.0417022	1029.3	0.460619	0.138064	0.000412032	0.00140209	Ppp1r15b	TRUE	FALSE
nk_merged_macs3_11874	0	Intergenic	L1M4b|LINE|L1	32370	Gas-3|HNPP|PMP-22|TRE002|Tr|trembler	protein-coding	-0.529265	1.12363	17.1114	3.52499e-05	8.68577e-05	1312.26	-1.05257	0.135313	1.26833e-15	1.57225e-13	Pmp22	FALSE	TRUE
nk_merged_macs3_33870	0	Intergenic	Intergenic	-426742	3110082D06Rik|Gm321	protein-coding	1.08637	0.0992745	37.9989	7.0783e-10	3.14142e-09	138.193	0.589808	0.275468	0.00969711	0.0213964	Ptchd4	FALSE	FALSE
nk_merged_macs3_59788	0	Intergenic	Intergenic	-4898	A130010L24|EG545802|Gm15800|mKIAA0614	protein-coding	-0.533978	2.11314	29.8248	4.72907e-08	1.70326e-07	772.602	0.386213	0.145911	0.00488054	0.0118055	Hectd4	TRUE	FALSE
nk_merged_macs3_56555	0	Intergenic	Intergenic	-83316	C230052L06Rik|HGF/SF|NK1|NK2|SF|SF/HGF	protein-coding	-0.365554	3.45117	24.6685	6.80875e-07	2.1295e-06	23.8631	1.23471	0.733725	0.00496763	0.0119916	Hgf	TRUE	FALSE
nk_merged_macs3_97	0	Intergenic	Tigger7|DNA|TcMar-Tigger	-26180	1810049E02Rik|TRAMP	protein-coding	-1.00356	0.255484	33.8742	5.87943e-09	2.35564e-08	1109.76	0.370606	0.137867	0.00436982	0.0107397	Tram1	TRUE	FALSE
nk_merged_macs3_57814	0	Intergenic	Intergenic	62019	-	protein-coding	-0.167517	3.04828	4.50416	0.0338125	0.0502844	273.592	0.470902	0.198341	0.00777093	0.0176367	Rell1	TRUE	FALSE
nk_merged_macs3_57629	0	Intergenic	L1MDa|LINE|L1	-271704	Drad-1|E030015M03Rik|E130320P19Rik|Slil3|b2b1200.1Clo|mKIAA4141|slit-2	protein-coding	-1.23982	-0.444049	30.3824	3.54735e-08	1.29685e-07	2996.69	0.791913	0.134318	5.35501e-10	1.26041e-08	Slit2	TRUE	FALSE
nk_merged_macs3_38596	0	Intergenic	Intergenic	-10402	4933411H20Rik|6720480F16Rik|D19Ertd678e	protein-coding	-0.154607	3.55611	4.59145	0.0321318	0.0480042	1893.47	-0.888618	0.137254	1.8592e-11	6.97386e-10	Ccdc86	FALSE	FALSE
nk_merged_macs3_53220	0	Intergenic	Intergenic	-56213	2310009E04Rik	protein-coding	-0.889615	0.0296414	23.194	1.46455e-06	4.38177e-06	45.1171	-0.712564	0.442583	0.0181782	0.0369988	Fggy	FALSE	FALSE
nk_merged_macs3_66758	0	Intergenic	CpG	-41750	NNX3|Rmp	protein-coding	-0.518974	4.53963	66.2157	4.04172e-16	3.1826e-15	415.982	0.480502	0.183604	0.0038374	0.00957393	Uri1	TRUE	FALSE
nk_merged_macs3_9303	0	Intergenic	B4A|SINE|B4	6691	1190005P17Rik	protein-coding	-0.630224	1.64252	32.3089	1.31508e-08	5.0652e-08	416.484	0.405177	0.173095	0.0104029	0.0227265	Llph	TRUE	FALSE
nk_merged_macs3_62191	0	Intergenic	MLT1K|LTR|ERVL-MaLR	-68583	5033418D15Rik|Gcdp|V1	protein-coding	1.60976	1.31824	163.056	2.43271e-37	6.0932e-36	4433.29	0.396552	0.11857	0.000398036	0.00136123	Mtpn	FALSE	FALSE
nk_merged_macs3_74442	0	Intergenic	Intergenic	9964	2900018H07Rik|Pcoln3	protein-coding	-0.25997	3.13484	11.1834	0.000825311	0.00164588	4906.25	-0.794448	0.128446	8.26978e-11	2.4859e-09	Chmp1a	FALSE	TRUE
nk_merged_macs3_75757	0	Intergenic	Intergenic	104118	Cd111|HIgR|HveC|PRR|PRR1|Pvrl1|nectin-1	protein-coding	0.559676	1.55169	24.779	6.42938e-07	2.01868e-06	283.85	0.374302	0.202629	0.0361585	0.0664181	Nectin1	FALSE	FALSE
nk_merged_macs3_78748	0	Intergenic	Intergenic	-18236	Ago61|Gtdc2	protein-coding	-0.565539	2.28494	36.241	1.74365e-09	7.41071e-09	280.175	-0.807266	0.212766	3.2971e-05	0.000157141	Pomgnt2	FALSE	FALSE
nk_merged_macs3_32374	0	Intergenic	Lx7|LINE|L1	-458866	-	ncRNA	0.86626	2.56442	95.8796	1.22089e-22	1.47948e-21	26.6332	0.957272	0.64242	0.0120255	0.0257657	BC002059	FALSE	FALSE
nk_merged_macs3_63394	0	Intergenic	Intergenic	-11578	2010300F21Rik	protein-coding	0.486888	1.12446	14.8079	0.000119034	0.000271241	983.478	0.649356	0.156874	9.17198e-06	5.18604e-05	Dusp11	FALSE	FALSE
nk_merged_macs3_64110	0	Intergenic	Intergenic	-5345	2610203G15Rik|2900045O07Rik|piL	protein-coding	-0.640243	1.92706	38.7473	4.82384e-10	2.18116e-09	181.546	0.779433	0.243458	0.000275162	0.000991009	Crbn	TRUE	FALSE
nk_merged_macs3_191	0	Intergenic	Intergenic	-15694	C330003D03Rik	protein-coding	0.811723	1.27026	43.9597	3.35204e-11	1.71058e-10	800.931	0.463202	0.156883	0.00144972	0.00413081	Tram2	FALSE	FALSE
nk_merged_macs3_51784	0	Intergenic	CpG	-178172	E030004N02Rik	protein-coding	0.164477	6.26221	8.56784	0.00342153	0.00613008	136.323	0.506112	0.297111	0.0289735	0.055116	Bach2	FALSE	FALSE
nk_merged_macs3_52382	0	Intergenic	MLT1I|LTR|ERVL-MaLR	-234730	6030417H05|9430078C22Rik|Gt4-2|Zfpip|Znf462	protein-coding	0.707178	1.95819	48.5999	3.13885e-12	1.77464e-11	840.507	0.695656	0.166689	6.95203e-06	4.09631e-05	Zfp462	FALSE	FALSE
nk_merged_macs3_73218	0	Intergenic	Intergenic	33927	MT-MMP 2|MT2-MMP	protein-coding	0.4017	2.80791	23.4523	1.28051e-06	3.85913e-06	248.189	-1.03382	0.242528	3.22776e-06	2.10793e-05	Mmp15	TRUE	FALSE
nk_merged_macs3_10493	0	Intergenic	RMER1C|Other|Other	-6485	A530081C03Rik|Murr2	protein-coding	-0.394492	2.15376	16.738	4.29126e-05	0.000104453	1603.43	1.1843	0.17012	1.98065e-13	1.34271e-11	Usp34	TRUE	FALSE
nk_merged_macs3_6961	0	Intergenic	Intergenic	-7647	5430433L24Rik|D630035I23Rik|Jmjdic|TRIP8	protein-coding	-0.802363	0.167474	20.9773	4.64756e-06	1.29885e-05	846.034	1.06857	0.188222	1.29817e-09	2.64429e-08	Jmjd1c	TRUE	FALSE
nk_merged_macs3_79406	0	Intergenic	Intergenic	66265	D1Pas1-rs2|Ddx3|Fin14	protein-coding	-0.363895	4.44579	32.087	1.4742e-08	5.64698e-08	4716.08	0.987935	0.131639	7.5704e-15	7.52185e-13	Ddx3x	TRUE	FALSE
nk_merged_macs3_21866	0	Intergenic	Intergenic	77058	2610020A16Rik|PAP|Pdcd9	protein-coding	-2.15747	-0.249065	86.2235	1.60708e-20	1.71436e-19	767.6	-0.542303	0.167575	0.000550528	0.00179769	Mrps30	FALSE	FALSE
nk_merged_macs3_28239	0	Intergenic	Intergenic	58793	Glt8d3|Gm1228|Gm87	protein-coding	-0.561437	1.6427	25.7643	3.85756e-07	1.24361e-06	650.41	0.810241	0.162974	1.25303e-07	1.33574e-06	Gxylt1	TRUE	FALSE
nk_merged_macs3_16082	0	Intergenic	B4A|SINE|B4	34236	Arh6|Arhb	protein-coding	1.56774	-0.598664	48.1333	3.98214e-12	2.22995e-11	3318.93	-0.559415	0.117476	6.18947e-07	5.22791e-06	Rhob	TRUE	FALSE
nk_merged_macs3_13992	0	Intergenic	(TCTG)n|Simple_repeat|Simple_repeat	-12637	Af17	protein-coding	0.351871	1.76745	11.0624	0.000880971	0.0017477	285.992	0.652884	0.213487	0.000587888	0.00190394	Mllt6	FALSE	FALSE
nk_merged_macs3_16079	0	Intergenic	Intergenic	49004	Arh6|Arhb	protein-coding	0.768769	3.65909	115.037	7.72329e-27	1.18637e-25	3318.93	-0.559415	0.117476	6.18947e-07	5.22791e-06	Rhob	TRUE	FALSE
nk_merged_macs3_31940	0	Intergenic	Intergenic	-8675	1110057P05Rik|2210038L17Rik|Tusp	protein-coding	-0.239136	2.01472	5.78147	0.016196	0.0256759	3716.21	0.52424	0.121991	6.85074e-06	4.04029e-05	Tulp4	TRUE	FALSE
nk_merged_macs3_21750	0	Intergenic	Intergenic	-7130	0610042H23Rik|ESM-1	protein-coding	0.223833	2.59812	6.69299	0.00967929	0.0160031	16.539	0.57991	0.690992	0.0456781	0.0807258	Esm1	FALSE	FALSE
nk_merged_macs3_78048	0	Intergenic	Intergenic	5826	2810423O19Rik|PP2Ceta	protein-coding	-0.527893	2.5062	35.1423	3.06471e-09	1.26825e-08	760.537	-0.499497	0.170029	0.00141671	0.00405361	Ppm1m	FALSE	FALSE
nk_merged_macs3_74943	0	Intergenic	Intergenic	68012	2310043N13Rik	protein-coding	0.490949	2.49345	30.5283	3.29025e-08	1.20708e-07	67.9483	1.2084	0.380974	0.000152404	0.000595345	Ccdc82	FALSE	FALSE
nk_merged_macs3_71975	0	Intergenic	Intergenic	-65235	Atp6b2|HO57	protein-coding	-0.45823	1.4462	15.5242	8.14574e-05	0.000190137	2151.03	-0.481845	0.12693	7.12604e-05	0.000305711	Atp6v1b2	FALSE	FALSE
nk_merged_macs3_4745	0	Intergenic	Intergenic	18393	1110060M21Rik|SCIRP10|Spuf	protein-coding	0.414932	3.38534	31.1082	2.44038e-08	9.09056e-08	782.534	-0.470676	0.164687	0.00198537	0.00541185	Nenf	TRUE	FALSE
nk_merged_macs3_17220	0	Intergenic	Intergenic	-107621	-	protein-coding	1.3377	1.70087	143.471	4.63796e-33	9.75293e-32	481.797	0.703179	0.171886	1.17389e-05	6.45516e-05	Fut8	FALSE	FALSE
nk_merged_macs3_11131	0	Intergenic	RMER5|LTR|ERV1	-15465	A430101B06Rik|D11Ertd497e|MNCb-1520	protein-coding	-0.332659	2.64311	14.9784	0.000108746	0.000249145	548.984	-0.598471	0.16309	7.91797e-05	0.000335264	Cdkn2aipnl	FALSE	FALSE
nk_merged_macs3_61056	0	Intergenic	Intergenic	-24292	EG381742|Zfp469	protein-coding	0.456654	4.23887	48.3636	3.54071e-12	1.99246e-11	2801.65	0.422461	0.131292	0.000691843	0.00218834	Tnrc18	FALSE	FALSE
nk_merged_macs3_16072	0	Intergenic	URR1A|DNA|hAT-Charlie	66354	-	protein-coding	-0.338171	3.72985	23.0689	1.56295e-06	4.65628e-06	1152.8	-0.544856	0.136145	2.52263e-05	0.000125371	Hs1bp3	FALSE	FALSE
nk_merged_macs3_7400	0	Intergenic	Intergenic	-41264	Col6a-2	protein-coding	0.833715	2.9147	103.121	3.15368e-24	4.19636e-23	4528.98	0.550203	0.142164	3.92279e-05	0.00018179	Col6a2	FALSE	FALSE
nk_merged_macs3_31431	0	Intergenic	RLTR16|LTR|ERVK	-9316	Ifar|Ifnar|Ifrc|Infar	protein-coding	0.693435	3.49221	89.0281	3.89251e-21	4.32015e-20	640.867	0.302207	0.149517	0.0304811	0.0574906	Ifnar1	FALSE	FALSE
nk_merged_macs3_21572	0	Intergenic	Intergenic	-168884	9630011N22Rik|Dpde3	protein-coding	-0.538235	0.5866	12.7438	0.000357185	0.000753922	207.801	0.53039	0.224053	0.00675335	0.015652	Pde4d	TRUE	FALSE
nk_merged_macs3_2973	0	Intergenic	Intergenic	-6686	2700018B22Rik|ssTnI	protein-coding	0.574	2.21889	36.6176	1.4373e-09	6.16077e-09	6190.39	-1.79206	0.784538	0.00104429	0.00312042	Tnni1	TRUE	FALSE
nk_merged_macs3_59266	0	Intergenic	Intergenic	-5768	D5Ucla3|Tango13b|grm|grt	protein-coding	1.27023	1.7812	136.213	1.79224e-31	3.49994e-30	1593.41	-0.780963	0.149062	3.56081e-08	4.57528e-07	Tpst2	TRUE	FALSE
nk_merged_macs3_49680	0	Intergenic	Intergenic	-11063	D130012J15Rik|Ntt4	protein-coding	0.802058	3.66435	125.068	4.91686e-29	8.49119e-28	331.311	-0.551314	0.196327	0.00193537	0.00529219	Slc6a17	TRUE	FALSE
nk_merged_macs3_79932	0	Intergenic	Intergenic	-4781	Arx1	protein-coding	-0.516991	1.98261	26.2443	3.00844e-07	9.83135e-07	41.6172	-0.832329	0.523177	0.0121434	0.0260006	Arx	FALSE	FALSE
nk_merged_macs3_76577	0	Intergenic	Intergenic	216418	2410042H16Rik|Arpp1|C430017H15Rik	protein-coding	-0.360486	1.02535	7.57875	0.00590604	0.0101431	48307.5	-0.729661	0.121716	6.27919e-10	1.44144e-08	Rplp1	FALSE	FALSE
nk_merged_macs3_20304	0	Intergenic	Intergenic	-92186	Hnrpk|KBBP|NOVA	protein-coding	-1.43832	1.40284	133.137	8.43886e-31	1.59419e-29	6627.85	0.615712	0.116017	3.84333e-08	4.881e-07	Hnrnpk	TRUE	FALSE
nk_merged_macs3_19662	0	Intergenic	Intergenic	-3260	5430437B18Rik|Bloc1s8|dysbindin|sdy	protein-coding	0.946609	3.1183	142.622	7.11008e-33	1.48505e-31	1613.95	-0.535042	0.133029	2.44456e-05	0.000122143	Dtnbp1	TRUE	FALSE
nk_merged_macs3_73549	0	Intergenic	Intergenic	-227470	Mov-34|Mov34	protein-coding	-1.2116	-0.590157	25.959	3.48738e-07	1.13016e-06	3058.31	-0.354416	0.118641	0.0018082	0.00500224	Psmd7	FALSE	FALSE
nk_merged_macs3_16054	0	Intergenic	Intergenic	-108382	1110057K04Rik|mLDAH	protein-coding	-0.778262	0.908834	31.7955	1.71286e-08	6.51038e-08	929.479	-0.396086	0.140322	0.00282384	0.00735986	Ldah	FALSE	FALSE
nk_merged_macs3_8700	0	Intergenic	Intergenic	-25361	4933430F16Rik|Wdr51b	protein-coding	-0.136742	4.35088	4.46539	0.0345883	0.051314	142.64	0.491504	0.253534	0.0210601	0.0420039	Poc1b	TRUE	FALSE
nk_merged_macs3_16250	0	Intergenic	Intergenic	-44285	Gm1182|Kv5.1	protein-coding	0.233224	4.09739	12.2391	0.000467974	0.000969537	70.7278	-0.59189	0.369295	0.0273451	0.0524266	Kcnf1	TRUE	FALSE
nk_merged_macs3_54196	0	Intergenic	Intergenic	39870	Gtr2|RAGC|TIB929|YGR163W	protein-coding	-0.427707	2.97759	28.3035	1.03709e-07	3.58849e-07	1626.22	0.252145	0.124156	0.0340938	0.0632234	Rragc	TRUE	FALSE
nk_merged_macs3_66733	0	Intergenic	Intergenic	-18143	A630038G13Rik|Tsh3|Zfp537|mKIAA1474|teashirt3	protein-coding	-0.278672	2.37579	9.33347	0.00225005	0.00415998	105.196	0.842548	0.312372	0.00109624	0.00325546	Tshz3	TRUE	FALSE
nk_merged_macs3_57633	0	Intergenic	L2a|LINE|L2	-44239	Drad-1|E030015M03Rik|E130320P19Rik|Slil3|b2b1200.1Clo|mKIAA4141|slit-2	protein-coding	-0.366311	2.19615	14.7796	0.000120835	0.000275041	2996.69	0.791913	0.134318	5.35501e-10	1.26041e-08	Slit2	TRUE	FALSE
nk_merged_macs3_43505	0	Intergenic	Intergenic	-10627	5730409J20Rik|mKIAA1427	protein-coding	-0.315774	1.50591	7.67986	0.00558404	0.00963305	118.259	-1.1305	0.337789	7.22849e-05	0.00030929	Syt13	FALSE	FALSE
nk_merged_macs3_14801	0	Intergenic	Intergenic	18774	2410044B12Rik|IPOA1|PTAC58|Rch1	protein-coding	-0.447787	2.48388	25.1248	5.37374e-07	1.70245e-06	2308.71	0.24228	0.11901	0.0341297	0.0632423	Kpna2	TRUE	FALSE
nk_merged_macs3_51530	0	Intergenic	MER54A|LTR|ERVL	-18575	9330148M11Rik|Rab2	protein-coding	0.28936	1.80498	7.63906	0.00571176	0.00983608	1833.9	0.526573	0.126397	1.27768e-05	6.95248e-05	Rab2a	FALSE	FALSE
nk_merged_macs3_43502	0	Intergenic	B4|SINE|B4	-49093	5730409J20Rik|mKIAA1427	protein-coding	-0.4878	-0.223238	6.15195	0.0131267	0.0211675	118.259	-1.1305	0.337789	7.22849e-05	0.00030929	Syt13	FALSE	FALSE
nk_merged_macs3_26619	0	Intergenic	MLT1B|LTR|ERVL-MaLR	-17067	CAP43|CMT4D|DRG1|HMSNL|NMSL|Ndr1|Ndrl|PROXY1|RTP|TDD5	protein-coding	0.356338	0.53364	5.58106	0.0181557	0.028482	481.452	-0.514192	0.16558	0.000785407	0.00243937	Ndrg1	TRUE	FALSE
nk_merged_macs3_32817	0	Intergenic	Intergenic	-25626	1200007D18Rik|maa-136	protein-coding	0.327046	1.66014	9.0382	0.00264397	0.00483032	6413.06	-0.46796	0.127576	0.000114269	0.000461616	Ergic1	TRUE	FALSE
nk_merged_macs3_64229	0	Intergenic	Intergenic	13281	1110004B19Rik|ADA3|Tada3l	protein-coding	-0.788954	0.86547	31.7794	1.72714e-08	6.5603e-08	517.662	-0.72441	0.168509	4.28263e-06	2.68769e-05	Tada3	FALSE	FALSE
nk_merged_macs3_73203	0	Intergenic	Intergenic	-7358	-	protein-coding	0.217973	3.99218	10.3902	0.00126683	0.00244607	602.646	-0.467447	0.162975	0.00202292	0.00550153	Kifc3	TRUE	FALSE
nk_merged_macs3_71726	0	Intergenic	Intergenic	109880	1810011E08Rik|SPC22/23	protein-coding	0.859445	0.926952	40.2943	2.18449e-10	1.02375e-09	1006.6	0.930836	0.146393	3.08818e-11	1.08427e-09	Spcs3	FALSE	FALSE
nk_merged_macs3_53197	0	Intergenic	Intergenic	-29348	C130067A03Rik|C530050H10Rik	protein-coding	-0.513662	1.40311	18.9724	1.32623e-05	3.47711e-05	241.817	1.20821	0.22288	6.70532e-09	1.1118e-07	Mysm1	TRUE	FALSE
nk_merged_macs3_39114	0	Intergenic	B4A|SINE|B4	-6071	D19Ertd410e|D19Wsu12e|Fxna|b2b2633Clo|mKIAA1815	protein-coding	-0.541666	2.89105	43.6223	3.98276e-11	2.01545e-10	553.048	0.901927	0.172065	2.4368e-08	3.34219e-07	Ermp1	TRUE	FALSE
nk_merged_macs3_76745	0	Intergenic	(TATATG)n|Simple_repeat|Simple_repeat	131893	Madh6|b2b390Clo	protein-coding	0.199835	2.37405	4.8242	0.0280629	0.0424191	258.377	-0.874809	0.218	1.19904e-05	6.57124e-05	Smad6	TRUE	FALSE
nk_merged_macs3_48055	0	Intergenic	Intergenic	19849	2610030E23Rik|Ccnl|ania-6a	protein-coding	-0.317322	1.45625	7.54791	0.00600796	0.0103014	420.349	0.961207	0.185825	3.34358e-08	4.33582e-07	Ccnl1	TRUE	FALSE
nk_merged_macs3_789	0	Intergenic	Intergenic	-21408	6330442B14|B230365M23Rik	protein-coding	-0.758723	2.672	76.8855	1.81159e-18	1.6913e-17	1600.82	0.882511	0.139163	3.90879e-11	1.32693e-09	Gls	TRUE	FALSE
nk_merged_macs3_80088	0	Intergenic	Lx|LINE|L1	-35674	1110038P24Rik|4831420N21Rik|Ogtl	protein-coding	-0.446607	0.27311	7.23301	0.00715749	0.0121063	1325.87	0.974249	0.14681	3.85656e-12	1.74902e-10	Ogt	TRUE	TRUE
nk_merged_macs3_32849	0	Intergenic	Intergenic	13757	2010005M06Rik|5930429G21Rik|Sec20	protein-coding	-0.3154	2.70934	13.8543	0.000197544	0.000434206	292.422	-0.533643	0.21169	0.00458499	0.0111925	Bnip1	FALSE	FALSE
nk_merged_macs3_17735	0	Intergenic	Intergenic	-200422	-	protein-coding	0.775763	2.95351	91.0634	1.39141e-21	1.5856e-20	2108.21	0.705666	0.13085	2.5409e-08	3.46671e-07	Flrt2	FALSE	FALSE
nk_merged_macs3_72567	0	Intergenic	Intergenic	171964	Noa36|Znf330	protein-coding	1.05815	0.34938	42.293	7.85714e-11	3.85767e-10	300.151	0.611258	0.196697	0.000604748	0.00195078	Zfp330	FALSE	FALSE
nk_merged_macs3_44679	0	Intergenic	Intergenic	13222	SM-B|SM11|SMB|SNRNP-B	protein-coding	-0.517245	2.07429	27.5154	1.55849e-07	5.28357e-07	5778.19	-0.549234	0.132187	1.49792e-05	7.99381e-05	Snrpb	FALSE	FALSE
nk_merged_macs3_16365	0	Intergenic	Intergenic	-3332	Idb2|bHLHb26	protein-coding	-0.125899	6.10164	4.94297	0.0261969	0.0398477	326.342	-0.487853	0.201812	0.00719355	0.0165076	Id2	FALSE	TRUE
nk_merged_macs3_28242	0	Intergenic	Lx9|LINE|L1	37831	Glt8d3|Gm1228|Gm87	protein-coding	-0.494091	1.1641	15.3333	9.01135e-05	0.000208936	650.41	0.810241	0.162974	1.25303e-07	1.33574e-06	Gxylt1	TRUE	FALSE
nk_merged_macs3_4374	0	Intergenic	Intergenic	-35572	9kDa	protein-coding	0.255032	2.72182	9.1576	0.00247688	0.0045482	630.639	0.737802	0.162838	1.33399e-06	9.96167e-06	Srp9	FALSE	FALSE
nk_merged_macs3_23525	0	Intergenic	ID_B1|SINE|B4	-18557	CB	protein-coding	0.346111	4.26947	28.0717	1.16902e-07	4.0182e-07	10056.4	-0.316824	0.109901	0.00231055	0.00618426	Ctsb	TRUE	FALSE
nk_merged_macs3_18696	0	Intergenic	Intergenic	-27616	D13Sfk13|beige|bg	protein-coding	0.86356	2.32715	85.561	2.24661e-20	2.37767e-19	215.446	0.908409	0.235441	1.68491e-05	8.85019e-05	Lyst	FALSE	FALSE
nk_merged_macs3_71302	0	Intergenic	B1_Mur2|SINE|Alu	-54045	2700078F24Rik|E130306H24Rik|MKP2	protein-coding	0.57422	3.61364	63.8398	1.34961e-15	1.01839e-14	1148	-0.485347	0.148902	0.000498361	0.00165518	Dusp4	TRUE	FALSE
nk_merged_macs3_77539	0	Intergenic	Intergenic	143225	5T4|WAIF1	protein-coding	-0.361025	1.51677	10.0678	0.00150884	0.00287664	327.353	0.971345	0.198225	1.42769e-07	1.495e-06	Tpbg	TRUE	FALSE
nk_merged_macs3_20754	0	Intergenic	Intergenic	-325942	mKIAA1376	protein-coding	0.407092	0.915128	9.17366	0.00245523	0.00451153	143.776	0.45086	0.254965	0.0341114	0.0632423	Arrdc3	FALSE	TRUE
nk_merged_macs3_25151	0	Intergenic	MTEa|LTR|ERVL-MaLR	-38333	Ankh|D15Ertd221e|ank|mKIAA1581	protein-coding	1.381	-0.722882	34.9989	3.29894e-09	1.36093e-08	850.383	0.501373	0.185536	0.00263941	0.00693146	Ank	FALSE	FALSE
nk_merged_macs3_70372	0	Intergenic	Intergenic	361148	ELF-2|Epl5|Eplg5|Htk-L|LERK-5|Lerk5|NLERK-1	protein-coding	0.804464	2.4849	80.2123	3.36274e-19	3.30428e-18	1139.96	0.40122	0.140122	0.0022181	0.00596136	Efnb2	FALSE	FALSE
nk_merged_macs3_25326	0	Intergenic	Intergenic	-169486	2610103J23Rik|3D3|3D3/Lyric|AEG-1|D8Bwg1112e|Lyric	protein-coding	0.804406	0.87001	34.2464	4.85576e-09	1.96546e-08	1439.93	0.71331	0.131969	1.66998e-08	2.44122e-07	Mtdh	FALSE	FALSE
nk_merged_macs3_35819	0	Intergenic	ORR1D2|LTR|ERVL-MaLR	-115335	B430302E16Rik	protein-coding	1.26575	-0.0399736	46.4752	9.27863e-12	5.01617e-11	702.39	0.360837	0.146771	0.00872984	0.0195102	Svil	FALSE	FALSE
nk_merged_macs3_10096	0	Intergenic	Intergenic	7236	Cphn|CyP-18|CypA|SP18	protein-coding	-0.634098	0.287507	14.4807	0.000141605	0.000318657	44501.8	-0.455284	0.123891	0.00010639	0.000433149	Ppia	FALSE	FALSE
nk_merged_macs3_4792	0	Intergenic	Intergenic	-3629	-	protein-coding	-0.130308	4.22532	3.93673	0.0472425	0.0681964	281.993	0.518005	0.195989	0.00327408	0.00835753	Nek2	TRUE	FALSE
nk_merged_macs3_14803	0	Intergenic	PB1D11|SINE|Alu	14505	2410044B12Rik|IPOA1|PTAC58|Rch1	protein-coding	-0.83244	2.48199	84.4562	3.92829e-20	4.09128e-19	2308.71	0.24228	0.11901	0.0341297	0.0632423	Kpna2	TRUE	FALSE
nk_merged_macs3_44983	0	Intergenic	Intergenic	-14468	4930485D02Rik	protein-coding	1.1097	0.26328	43.8627	3.5223e-11	1.79213e-10	88.2796	0.875211	0.333695	0.0014014	0.00401775	Tasp1	FALSE	FALSE
nk_merged_macs3_48215	0	Intergenic	Intergenic	-51812	3110027H23Rik|GIMPC|GPP130|Golph4|P138	protein-coding	-0.870984	0.442681	29.4084	5.86221e-08	2.08839e-07	964.864	0.659524	0.144612	1.42527e-06	1.05226e-05	Golim4	TRUE	FALSE
nk_merged_macs3_40470	0	Intergenic	Intergenic	-20368	mKIAA1914	protein-coding	0.337743	1.62506	9.45365	0.00210729	0.00391537	101.757	-0.665131	0.317911	0.00780782	0.017705	Afap1l2	TRUE	FALSE
nk_merged_macs3_2957	0	Intergenic	Intergenic	-20297	CRP1|Csrp	protein-coding	0.139483	4.71193	5.02493	0.0249849	0.0381766	24361.7	-1.00447	0.128016	9.34699e-16	1.20656e-13	Csrp1	TRUE	FALSE
nk_merged_macs3_64159	0	Intergenic	Intergenic	-18260	dyxin	protein-coding	1.13604	0.385522	49.5056	1.97811e-12	1.14025e-11	155.26	-1.28977	0.272693	2.00424e-07	1.98835e-06	Lmcd1	TRUE	FALSE
nk_merged_macs3_54327	0	Intergenic	Intergenic	17161	1110004P21Rik|2810416M14Rik|5730453G22Rik|9030402K04Rik|D4Ertd314e|Gm12940|PSF|REP1	protein-coding	-0.758984	3.42889	103.333	2.83342e-24	3.78524e-23	2615.12	0.651355	0.124872	5.55959e-08	6.63886e-07	Sfpq	TRUE	FALSE
nk_merged_macs3_32538	0	Intergenic	Intergenic	-1299	Pdk1	protein-coding	0.305623	5.56892	27.5702	1.51491e-07	5.14168e-07	607.502	0.905608	0.168216	1.06636e-08	1.65827e-07	Pdpk1	FALSE	TRUE
nk_merged_macs3_5213	0	Intergenic	Intergenic	-17081	DRP|Dmdl	protein-coding	-0.155895	4.17837	5.56558	0.018317	0.0287182	2240.82	0.801108	0.140639	2.08601e-09	3.93924e-08	Utrn	TRUE	FALSE
nk_merged_macs3_6560	0	Intergenic	Intergenic	-37737	C730016L05Rik|Calc|Cbara1	protein-coding	0.351463	2.31451	14.4783	0.000141783	0.000319004	2092.69	-0.763715	0.127717	8.6052e-10	1.86055e-08	Micu1	TRUE	FALSE
nk_merged_macs3_17231	0	Intergenic	Intergenic	250880	-	protein-coding	-0.916863	-0.553675	16.33	5.32147e-05	0.000127691	481.797	0.703179	0.171886	1.17389e-05	6.45516e-05	Fut8	TRUE	FALSE
nk_merged_macs3_40625	0	Intergenic	Intergenic	-97328	4930470G04Rik|A830046J09Rik|Nrip11	protein-coding	0.625761	0.833365	20.482	6.01936e-06	1.65623e-05	167.608	0.757261	0.250853	0.000512531	0.00169403	Rab11fip2	FALSE	FALSE
nk_merged_macs3_62946	0	Intergenic	Intergenic	-103929	Ddit1|GADD45	protein-coding	0.304978	4.70453	23.9766	9.75116e-07	2.98469e-06	116.468	0.452232	0.273309	0.0406371	0.0732999	Gadd45a	FALSE	TRUE
nk_merged_macs3_37324	0	Intergenic	Intergenic	-38040	2610020P13Rik|C730041J05|ERGIC53|F5F8D|MCFD1|MR60|P58|gp58	protein-coding	-1.15108	2.98003	193.83	4.63845e-44	1.53111e-42	1348.48	0.796379	0.140337	2.67879e-09	4.93869e-08	Lman1	TRUE	FALSE
nk_merged_macs3_22528	0	Intergenic	Intergenic	-6813	D330001L02Rik|Miranda|Slap|mKIAA1601	protein-coding	-0.604394	2.05849	36.9679	1.20092e-09	5.19067e-09	954.028	0.85499	0.146623	9.81038e-10	2.06956e-08	Slmap	TRUE	FALSE
nk_merged_macs3_14372	0	Intergenic	U2|snRNA|snRNA	17886	2410008M22Rik|Rad52b	protein-coding	-0.258506	6.97372	22.1194	2.56203e-06	7.42329e-06	181.923	-0.74832	0.253311	0.000733037	0.00229743	Rdm1	FALSE	FALSE
nk_merged_macs3_7301	0	Intergenic	Intergenic	30712	1110038D17Rik	protein-coding	-0.568207	3.03805	50.7487	1.04981e-12	6.20209e-12	377.904	-0.407486	0.175311	0.0107005	0.0232945	Gucd1	FALSE	FALSE
nk_merged_macs3_16214	0	Intergenic	Intergenic	67003	Lipin1|fld	protein-coding	2.14232	-1.02627	62.7314	2.36904e-15	1.75311e-14	371.166	0.38249	0.197497	0.0287625	0.054805	Lpin1	FALSE	FALSE
nk_merged_macs3_32282	0	Intergenic	Intergenic	58364	TSP2|Thbs-2	protein-coding	1.09299	1.63583	95.1276	1.78498e-22	2.14273e-21	4153.12	0.594813	0.162152	6.94228e-05	0.000298614	Thbs2	FALSE	FALSE
nk_merged_macs3_65727	0	Intergenic	Intergenic	7977	0910001J09Rik|6720465F12Rik|E2-EPF	protein-coding	-0.377351	0.493626	5.98175	0.0144547	0.0231401	6334.9	-0.48386	0.130653	0.0001103	0.000447921	Ube2s	FALSE	FALSE
nk_merged_macs3_4167	0	Intergenic	Intergenic	414395	4832420M10|D230039L06Rik	protein-coding	0.40085	1.10894	9.96802	0.00159282	0.00302321	991.041	0.490233	0.162126	0.00102549	0.00307269	Kif26b	FALSE	FALSE
nk_merged_macs3_13958	0	Intergenic	Intergenic	-14742	A330041B18Rik	protein-coding	-0.264313	6.2622	22.0432	2.66588e-06	7.70976e-06	1953.25	-0.345378	0.124265	0.00354368	0.00894927	Arhgap23	FALSE	FALSE
nk_merged_macs3_10402	0	Intergenic	Intergenic	-27893	1110067D22Rik|A530071M23|Grpa|Hspc159|Lgalsla	protein-coding	0.185377	4.67628	8.81766	0.00298329	0.00540059	488.133	0.973875	0.178653	6.87193e-09	1.13365e-07	Lgalsl	FALSE	FALSE
nk_merged_macs3_25333	0	Intergenic	RLTR45|LTR|ERVK	-55510	2610103J23Rik|3D3|3D3/Lyric|AEG-1|D8Bwg1112e|Lyric	protein-coding	0.878989	-0.0122321	23.5516	1.21608e-06	3.67763e-06	1439.93	0.71331	0.131969	1.66998e-08	2.44122e-07	Mtdh	FALSE	FALSE
nk_merged_macs3_1215	0	Intergenic	Intergenic	-25262	2610509C24Rik	protein-coding	-0.979651	0.286607	33.1147	8.68816e-09	3.41718e-08	4266.05	-0.494437	0.117973	1.30752e-05	7.09407e-05	Atic	FALSE	FALSE
nk_merged_macs3_71328	0	Intergenic	Intergenic	32616	3'hexo|3110010F15Rik|Thex1|eri-1	protein-coding	-0.427965	2.01435	18.3747	1.81449e-05	4.66526e-05	268.268	0.962475	0.214471	9.54677e-07	7.5082e-06	Eri1	TRUE	FALSE
nk_merged_macs3_11482	0	Intergenic	Intergenic	-4986	Zfp692-ps|Znf692	protein-coding	-0.200875	7.02828	13.4049	0.000250961	0.000542519	136.151	0.445212	0.25305	0.0345714	0.0639088	Zfp692	TRUE	FALSE
nk_merged_macs3_57942	0	Intergenic	A-rich|Low_complexity|Low_complexity	-7997	9030416H16Rik|B230308N11Rik|E230024D05Rik	protein-coding	-1.72772	2.7248	361.887	1.09294e-80	1.20817e-78	954.378	1.0925	0.143385	3.12167e-15	3.50273e-13	Pds5a	TRUE	FALSE
nk_merged_macs3_79671	0	Intergenic	Intergenic	-27025	4930535D10Rik|6330505F04Rik|D130066O12|Ddx26b	protein-coding	0.28199	0.9207	4.42278	0.0354622	0.052504	113.215	1.65207	0.334107	4.54351e-08	5.54768e-07	Ints6l	FALSE	FALSE
nk_merged_macs3_55894	0	Intergenic	Intergenic	-15712	Eno-1|MBP-1|NNE	protein-coding	0.684002	1.14609	29.3102	6.16707e-08	2.19234e-07	67017.6	-0.619323	0.12174	1.37161e-07	1.44493e-06	Eno1	TRUE	FALSE
nk_merged_macs3_1386	0	Intergenic	Intergenic	-17842	4632407P03Rik|mKIAA0173	protein-coding	-0.633427	0.955305	21.9935	2.73581e-06	7.90063e-06	693.706	0.736796	0.171952	3.74344e-06	2.39832e-05	Ttll4	TRUE	FALSE
nk_merged_macs3_43699	0	Intergenic	Intergenic	-79930	HERMES|Ly-24|Pgp-1	protein-coding	0.825941	1.56931	53.6182	2.43493e-13	1.52268e-12	8776.06	0.367266	0.114141	0.000720796	0.00226504	Cd44	FALSE	FALSE
nk_merged_macs3_5887	0	Intergenic	RLTR45|LTR|ERVK	687075	BSK|BSK/IYK|GTK|RAK	protein-coding	1.78185	1.15161	177.566	1.64787e-40	4.72945e-39	146.743	0.956424	0.277469	7.90235e-05	0.000334821	Frk	FALSE	FALSE
nk_merged_macs3_64322	0	Intergenic	IMPB_01|Satellite|Satellite	-46356	1810013K23Rik|Agp7|Apg7l|Atg7l|Gm21553	protein-coding	-0.426248	3.9145	38.5195	5.42107e-10	2.43765e-09	931.055	-0.559153	0.164574	0.00026639	0.00096395	Atg7	FALSE	FALSE
nk_merged_macs3_14806	0	Intergenic	Intergenic	-6462	2410044B12Rik|IPOA1|PTAC58|Rch1	protein-coding	-0.532928	2.62387	37.7207	8.16347e-10	3.59842e-09	2308.71	0.24228	0.11901	0.0341297	0.0632423	Kpna2	TRUE	FALSE
nk_merged_macs3_51903	0	Intergenic	Intergenic	-19149	2600001O03Rik|2610203K23Rik|Bwd	protein-coding	0.917441	2.03231	83.4797	6.43721e-20	6.6178e-19	1696.19	-0.255228	0.130299	0.0395528	0.0717018	Smu1	TRUE	FALSE
nk_merged_macs3_65841	0	Intergenic	ID_B1|SINE|B4	-8038	Sepw1|selW	protein-coding	-0.502759	2.02184	25.3119	4.87684e-07	1.55236e-06	1406.57	-0.580177	0.14491	2.1157e-05	0.000107907	Selenow	FALSE	FALSE
nk_merged_macs3_77257	0	Intergenic	Intergenic	17263	2410159K22Rik	protein-coding	-0.482511	1.744	20.2061	6.95317e-06	1.8965e-05	288.035	0.433471	0.193565	0.0124088	0.026499	Rsl24d1	TRUE	FALSE
nk_merged_macs3_5212	0	Intergenic	Intergenic	-13596	DRP|Dmdl	protein-coding	-0.170486	2.73696	4.11374	0.0425363	0.0619822	2240.82	0.801108	0.140639	2.08601e-09	3.93924e-08	Utrn	TRUE	FALSE
nk_merged_macs3_13432	0	Intergenic	Intergenic	11640	D11Bwg1153e|MRP-S23|Rpms23|S23mt	protein-coding	-0.513869	1.58777	21.0392	4.49975e-06	1.25999e-05	936.984	-0.597429	0.154803	4.32659e-05	0.000197457	Mrps23	FALSE	FALSE
nk_merged_macs3_67132	0	Intergenic	Intergenic	-7720	1810054O13Rik	protein-coding	1.24605	0.811627	76.4137	2.30052e-18	2.13168e-17	575.14	-0.774591	0.166566	9.26998e-07	7.33038e-06	Tmem86a	TRUE	FALSE
nk_merged_macs3_56027	0	Intergenic	Intergenic	-13290	E030019A03Rik	protein-coding	-0.878888	1.07112	44.1579	3.02929e-11	1.55277e-10	1831.41	-0.451213	0.126649	0.000188717	0.000716762	Dnajc11	FALSE	FALSE
nk_merged_macs3_58327	0	Intergenic	Intergenic	35678	A730098D12Rik|mKIAA1966	protein-coding	-0.426142	1.11768	11.1481	0.000841188	0.00167534	452.694	0.864601	0.179784	2.9185e-07	2.75885e-06	Ythdc1	TRUE	FALSE
nk_merged_macs3_34337	0	Intergenic	Intergenic	-28254	3110045D15Rik	protein-coding	-0.38298	0.704095	7.03031	0.00801415	0.0134395	593.482	-0.5007	0.167435	0.00114973	0.00338649	Mocs1	FALSE	FALSE
nk_merged_macs3_74272	0	Intergenic	B4A|SINE|B4	-21049	G430025P05Rik	protein-coding	-0.828409	5.43742	193.721	4.90029e-44	1.61555e-42	1308.95	-0.502444	0.141614	0.000171934	0.000660927	Klhdc4	FALSE	FALSE
nk_merged_macs3_33631	0	Intergenic	B3|SINE|B2	-6227	HSP70B1|Hsp70|Hsp70-1|Hsp70.1|hsp68	protein-coding	0.920492	2.62079	110.346	8.23079e-26	1.19845e-24	293.639	0.377674	0.202272	0.0342014	0.0633326	Hspa1b	FALSE	FALSE
nk_merged_macs3_9234	0	Intergenic	Intergenic	30863	Arrd2|Mdm-1	protein-coding	0.708502	3.03997	78.9158	6.48131e-19	6.2421e-18	53.1051	1.03098	0.426632	0.0017399	0.00483384	Mdm1	FALSE	FALSE
nk_merged_macs3_11129	0	Intergenic	Intergenic	-21779	A430101B06Rik|D11Ertd497e|MNCb-1520	protein-coding	-0.15484	3.41884	4.4023	0.0358904	0.0530882	548.984	-0.598471	0.16309	7.91797e-05	0.000335264	Cdkn2aipnl	FALSE	FALSE
nk_merged_macs3_25897	0	Intergenic	UCON22|Unknown|Unknown	103374	1110008A16Rik|40kD|9430017H16Rik|EIF3-P40|EIF3-gamma|Eif3s3	protein-coding	0.213422	4.9758	12.3422	0.000442828	0.000921259	7910.26	-0.881636	0.127883	1.3698e-12	7.39808e-11	Eif3h	TRUE	FALSE
nk_merged_macs3_30395	0	Intergenic	RMER1A|Other|Other	-6746	1810036H14Rik	protein-coding	-0.315809	1.55924	7.90929	0.00491817	0.00856772	1034.47	0.307791	0.134364	0.0154953	0.0322854	Snx4	TRUE	FALSE
nk_merged_macs3_33730	0	Intergenic	Intergenic	-27087	6030432F18|CD167a|Cak|Nep|PTK3A	protein-coding	0.770286	1.0158	34.2889	4.75072e-09	1.92514e-08	2421.85	-0.893754	0.135724	9.79601e-12	3.99702e-10	Ddr1	TRUE	FALSE
nk_merged_macs3_47133	0	Intergenic	Intergenic	-97757	1500031A17Rik|4831440I19Rik|C530008O15Rik|C630040K21Rik	protein-coding	-0.671508	0.964484	24.741	6.55754e-07	2.05604e-06	216.026	0.417131	0.226249	0.0312086	0.0586757	Tnik	TRUE	FALSE
nk_merged_macs3_54476	0	Intergenic	Intergenic	-24934	Prl-2	protein-coding	-0.13605	4.97808	5.00615	0.0252575	0.0385558	3296.33	0.288977	0.117849	0.0105986	0.0230919	Ptp4a2	TRUE	FALSE
nk_merged_macs3_77573	0	Intergenic	Intergenic	-149990	4922501C03Rik|mKIAA1009	protein-coding	-0.668384	0.561998	19.1183	1.2286e-05	3.23684e-05	130.671	0.997763	0.29422	8.2492e-05	0.000347032	Cep162	TRUE	FALSE
nk_merged_macs3_12290	0	Intergenic	ORR1D2|LTR|ERVL-MaLR	-6016	Rab5ep|rabaptin-5|rabaptin-5alpha	protein-coding	-1.10306	-0.546717	23.0037	1.61687e-06	4.80767e-06	782.333	0.878524	0.158218	4.73458e-09	8.23868e-08	Rabep1	TRUE	FALSE
nk_merged_macs3_32292	0	Intergenic	Intergenic	-41482	TSP2|Thbs-2	protein-coding	0.842162	3.54425	132.279	1.29975e-30	2.42801e-29	4153.12	0.594813	0.162152	6.94228e-05	0.000298614	Thbs2	FALSE	FALSE
nk_merged_macs3_55269	0	Intergenic	Intergenic	-7645	0610009K11Rik|Gide	protein-coding	-0.443535	2.98694	30.5448	3.26246e-08	1.19749e-07	869.072	-0.510398	0.152651	0.000411551	0.00140089	Mul1	FALSE	FALSE
nk_merged_macs3_11519	0	Intergenic	(CTTG)n|Simple_repeat|Simple_repeat	10812	4930543L23Rik|A230051G13Rik|C1orf69	protein-coding	-0.823453	0.760699	32.3899	1.26143e-08	4.87068e-08	133.304	-0.452509	0.263951	0.037672	0.0687906	Iba57	FALSE	FALSE
nk_merged_macs3_53170	0	Intergenic	Intergenic	393219	2200001D17Rik|TSG-9	protein-coding	0.624567	1.17875	24.9995	5.73458e-07	1.81007e-06	148.315	-0.412242	0.243521	0.0442766	0.0787086	Tusc1	TRUE	FALSE
nk_merged_macs3_34568	0	Intergenic	RMER6-int|LTR|ERVK	1216056	AL-1|EFL-5|Ephrin-A5|Epl7|LERK-7|RAGS	protein-coding	-1.8708	1.32173	198.19	5.18593e-45	1.7714e-43	364.133	0.418515	0.192843	0.0157477	0.0327379	Efna5	TRUE	FALSE
nk_merged_macs3_74019	0	Intergenic	B1_Mus1|SINE|Alu	-7669	-	protein-coding	0.882081	-0.563763	16.4405	5.02003e-05	0.000120919	65.337	-0.616724	0.358516	0.020735	0.0414509	Klhl36	TRUE	FALSE
nk_merged_macs3_42362	0	Intergenic	Intergenic	-9107	9130203F04Rik|D130016B08Rik|SIP1|Zfhx1b|Zfx1b|Zfxh1b	protein-coding	1.81389	0.176366	102.432	4.46538e-24	5.89108e-23	578.134	0.61067	0.19039	0.000392006	0.00134379	Zeb2	FALSE	FALSE
nk_merged_macs3_55457	0	Intergenic	Intergenic	-3309	Eck|Myk2|Sek-2|Sek2	protein-coding	-0.327858	3.79542	22.1374	2.53821e-06	7.35823e-06	2783.07	-0.514329	0.127057	2.77599e-05	0.000135683	Epha2	FALSE	FALSE
nk_merged_macs3_46599	0	Intergenic	Intergenic	-123410	-	protein-coding	-0.597779	-0.32292	8.54819	0.00345865	0.00619163	30.106	0.776068	0.619298	0.0208946	0.0416931	Gm14410	TRUE	FALSE
nk_merged_macs3_71702	0	Intergenic	Intergenic	-638592	2610100B16Rik|Odz1|Odz3|Ten-m3|mKIAA1455	protein-coding	-1.25937	1.65949	121.236	3.39356e-28	5.5986e-27	2048.85	0.704857	0.152456	8.04334e-07	6.47847e-06	Tenm3	TRUE	FALSE
nk_merged_macs3_39823	0	Intergenic	CpG	-26487	Mir5114|Scd-2|mir-5114|swty	protein-coding	-0.178255	6.71705	10.375	0.00127732	0.00246483	13979.3	0.781172	0.123589	4.82815e-11	1.59906e-09	Scd2	TRUE	FALSE
nk_merged_macs3_33488	0	Intergenic	Intergenic	-5870	0610013D04Rik|Ankrd47|D17Ertd288e|NG28	protein-coding	0.763729	-0.515171	12.8262	0.000341797	0.000723453	108.903	-0.658301	0.287933	0.00553527	0.0131641	Kank3	TRUE	FALSE
nk_merged_macs3_17722	0	Intergenic	Intergenic	-29395	Sel1h|mKIAA4137	protein-coding	-0.654143	1.99146	41.771	1.02614e-10	4.98037e-10	1913.31	0.312609	0.139424	0.0170499	0.035031	Sel1l	TRUE	FALSE
nk_merged_macs3_50365	0	Intergenic	L2a|LINE|L2	-10673	Gadkin	protein-coding	0.182256	2.47014	4.19616	0.0405156	0.059305	281.142	0.720123	0.200375	8.11983e-05	0.000342635	Ap1ar	FALSE	FALSE
nk_merged_macs3_30710	0	Intergenic	Intergenic	65241	5530400K22Rik|Gm1779|Gm608|mKIAA2018	protein-coding	1.14341	1.32543	87.4149	8.7983e-21	9.55149e-20	383.31	1.13852	0.204006	2.10451e-09	3.96416e-08	Usf3	FALSE	FALSE
nk_merged_macs3_735	0	Intergenic	Intergenic	-44929	2900042E17Rik|5430433I10|Zip10|mKIAA1265	protein-coding	-1.56547	-0.540081	42.0727	8.79429e-11	4.29552e-10	487.242	0.836104	0.169367	1.55568e-07	1.60323e-06	Slc39a10	TRUE	FALSE
nk_merged_macs3_16968	0	Intergenic	Intergenic	-12654	2610019M19Rik|4930488L10Rik|Willin	protein-coding	-0.487618	1.04589	13.9043	0.000192359	0.000423653	1670.12	0.430982	0.139702	0.00104058	0.00311073	Frmd6	TRUE	FALSE
nk_merged_macs3_28202	0	Intergenic	Intergenic	-42304	-	protein-coding	0.373173	5.43159	40.3432	2.13045e-10	9.99591e-10	133.454	1.00372	0.275328	3.6566e-05	0.000171203	Kif21a	FALSE	FALSE
nk_merged_macs3_48052	0	Intergenic	Intergenic	35715	2610030E23Rik|Ccnl|ania-6a	protein-coding	0.623057	3.78405	79.0423	6.0795e-19	5.86354e-18	420.349	0.961207	0.185825	3.34358e-08	4.33582e-07	Ccnl1	FALSE	FALSE
nk_merged_macs3_39006	0	Intergenic	Intergenic	-39654	-	protein-coding	0.970231	2.29407	105.518	9.40191e-25	1.28924e-23	266.696	0.5267	0.203389	0.00362136	0.00910834	Vldlr	FALSE	FALSE
nk_merged_macs3_44443	0	Intergenic	Intergenic	-42618	B430209H23|Fib-1|Tsk	protein-coding	0.419932	0.644846	8.28961	0.00398725	0.00706235	14621.4	0.741689	0.162916	9.48718e-07	7.46585e-06	Fbn1	FALSE	FALSE
nk_merged_macs3_2596	0	Intergenic	Intergenic	-13322	MAPKAP-K2|MK-2|MK2|Rps6kc1	protein-coding	1.12867	3.30395	213.875	1.96129e-48	7.66569e-47	5660.25	-0.721967	0.117033	1.97602e-10	5.34718e-09	Mapkapk2	TRUE	FALSE
nk_merged_macs3_37705	0	Intergenic	Intergenic	-263096	C130092E12|Seb|mKIAA0437	protein-coding	1.71076	-0.526068	59.528	1.20566e-14	8.44298e-14	475.903	1.15845	0.180714	1.47532e-11	5.7151e-10	Setbp1	FALSE	FALSE
nk_merged_macs3_8678	0	Intergenic	Intergenic	-230316	2810442I22Rik|E130111D10Rik|Pmca1	protein-coding	-0.975117	3.20316	154.517	1.78522e-35	4.15584e-34	1281.51	0.84566	0.159636	1.81539e-08	2.61657e-07	Atp2b1	TRUE	FALSE
nk_merged_macs3_71589	0	Intergenic	Intergenic	5801	Ant1|mANC1	protein-coding	-2.0431	0.641972	147.385	6.46406e-34	1.41282e-32	7931.62	-0.245987	0.112973	0.0341396	0.0632452	Slc25a4	FALSE	FALSE
nk_merged_macs3_16198	0	Intergenic	Intergenic	-33527	TRB-2|TRB2	protein-coding	1.46414	1.61217	161.435	5.49597e-37	1.35714e-35	367.532	0.447647	0.187344	0.00856022	0.0191772	Trib2	FALSE	TRUE
nk_merged_macs3_26338	0	Intergenic	Intergenic	-32729	A530090O15Rik|TRB-1|Trb1	protein-coding	0.540539	1.8055	26.4873	2.65271e-07	8.73163e-07	488.775	-0.338497	0.173994	0.0324798	0.06068	Trib1	TRUE	FALSE
nk_merged_macs3_26111	0	Intergenic	Lx|LINE|L1	-42098	-	protein-coding	0.891449	0.0466485	25.0964	5.45352e-07	1.72583e-06	524.487	0.453521	0.197092	0.0091344	0.0203237	Has2	FALSE	FALSE
nk_merged_macs3_67662	0	Intergenic	Intergenic	79375	2810402K13Rik|Enc-1	protein-coding	-0.77971	-0.292767	14.5064	0.000139681	0.000314618	525.492	-0.458189	0.169948	0.0034964	0.00884532	Klhl25	FALSE	FALSE
nk_merged_macs3_4378	0	Intergenic	Intergenic	-9147	9kDa	protein-coding	-0.22798	2.93244	7.95564	0.00479377	0.00836768	630.639	0.737802	0.162838	1.33399e-06	9.96167e-06	Srp9	TRUE	FALSE
nk_merged_macs3_29130	0	Intergenic	Intergenic	-4797	Cd49e|Fnra|VLA5	protein-coding	0.991581	2.86013	140.917	1.67785e-32	3.44457e-31	18639.8	-0.628338	0.138446	1.29264e-06	9.70471e-06	Itga5	TRUE	FALSE
nk_merged_macs3_18728	0	Intergenic	Intergenic	-21521	Bph|GLI3-190|GLI3FL|Pdn|Xt|add	protein-coding	1.29753	2.61838	211.381	6.86241e-48	2.62107e-46	721.297	0.790072	0.155238	7.43864e-08	8.523e-07	Gli3	FALSE	FALSE
nk_merged_macs3_68935	0	Intergenic	(CCA)n|Simple_repeat|Simple_repeat	-40400	2610024B07Rik|B230114H05Rik|Gtrgeo5|TEAD-1|TEF-1|Tcf13|mTEF-1	protein-coding	1.14398	-0.36724	31.012	2.56433e-08	9.52556e-08	5090.92	0.883276	0.127407	5.18e-13	3.06468e-11	Tead1	FALSE	FALSE
nk_merged_macs3_15309	0	Intergenic	Intergenic	-5511	2610036E23Rik|A130073L17Rik|mKIAA1917	protein-coding	2.05325	3.21648	609.758	1.26283e-134	4.98175e-132	461.655	-0.472819	0.169815	0.00238909	0.006367	Rnf157	TRUE	FALSE
nk_merged_macs3_7144	0	Intergenic	Intergenic	-65124	2810012H18Rik	protein-coding	1.10333	1.35115	82.954	8.39861e-20	8.55986e-19	803.728	0.522095	0.159171	0.000391371	0.00134231	Ccdc6	FALSE	FALSE
nk_merged_macs3_48928	0	Intergenic	Intergenic	17203	42C|CAL12|CLP11|Cal1l|p10|p11	protein-coding	0.986672	3.49509	176.752	2.48134e-40	7.05114e-39	7100	-0.747329	0.128684	1.86171e-09	3.60638e-08	S100a10	TRUE	FALSE
nk_merged_macs3_7100	0	Intergenic	Intergenic	-81201	2900054D09Rik|Ank-3|AnkG|Ankyrin-3|Ankyrin-G	protein-coding	-0.838533	2.15113	73.1933	1.17557e-17	1.03745e-16	394.523	0.454448	0.18322	0.00611521	0.0143488	Ank3	TRUE	FALSE
nk_merged_macs3_48882	0	Intergenic	MIR|SINE|MIR	17215	A030004J04Rik	protein-coding	-0.783042	0.559672	25.866	3.65966e-07	1.18345e-06	24.2207	-1.97491	0.672605	0.000139342	0.000549433	Prr9	FALSE	FALSE
nk_merged_macs3_13290	0	Intergenic	Intergenic	-38614	1110067M05Rik|D030023K18|Thrap1|Trap240	protein-coding	-0.60201	3.52405	67.7255	1.87919e-16	1.52173e-15	840.072	0.950215	0.160748	4.93073e-10	1.17758e-08	Med13	TRUE	FALSE
nk_merged_macs3_54321	0	Intergenic	RLTR14_RN|LTR|ERV1	-24093	6330503C17Rik|CDIR|D630001M21|MYM|Zfp262|Znf262|mKIAA0425	protein-coding	-1.23233	-0.672602	25.5975	4.20589e-07	1.34941e-06	504.137	0.717545	0.174634	9.49764e-06	5.34232e-05	Zmym4	TRUE	FALSE
nk_merged_macs3_60	0	Intergenic	Intergenic	-24598	ARFGEP1|BIG1|D130059B05Rik|D730028O18Rik|P200	protein-coding	-0.292384	0.609655	3.88507	0.0487173	0.0701004	935.04	0.939349	0.165438	1.92997e-09	3.70508e-08	Arfgef1	TRUE	FALSE
nk_merged_macs3_49900	0	Intergenic	Intergenic	-70170	C530001D20Rik|cho	protein-coding	-0.523407	0.319648	10.1682	0.00142884	0.00273369	2968.4	0.647323	0.138257	7.59637e-07	6.16422e-06	Col11a1	TRUE	FALSE
nk_merged_macs3_29689	0	Intergenic	B1_Mus2|SINE|Alu	-5983	2610318I18Rik|Kelchl	protein-coding	0.460907	1.91056	20.3706	6.38018e-06	1.7503e-05	1332.71	-0.522883	0.13235	3.29355e-05	0.000157029	Klhl22	TRUE	FALSE
nk_merged_macs3_3208	0	Intergenic	Intergenic	-69084	EG545370|FIBL-6|Gm201	protein-coding	-0.425043	0.961179	10.092	0.00148918	0.00284156	433.06	1.15299	0.18716	7.45114e-11	2.28736e-09	Hmcn1	TRUE	FALSE
nk_merged_macs3_37708	0	Intergenic	Intergenic	-345503	C130092E12|Seb|mKIAA0437	protein-coding	1.43016	-0.366446	47.2761	6.16583e-12	3.3919e-11	475.903	1.15845	0.180714	1.47532e-11	5.7151e-10	Setbp1	FALSE	FALSE
nk_merged_macs3_64327	0	Intergenic	IMPB_01|Satellite|Satellite	-29078	1810013K23Rik|Agp7|Apg7l|Atg7l|Gm21553	protein-coding	-0.208227	4.10943	9.74845	0.00179474	0.00337305	931.055	-0.559153	0.164574	0.00026639	0.00096395	Atg7	FALSE	FALSE
nk_merged_macs3_67666	0	Intergenic	Intergenic	16587	3110052F15Rik|C15orf4|LIECG2|P2ECSL	protein-coding	-1.16936	1.79475	113.927	1.35206e-26	2.04874e-25	530.247	-0.479771	0.169598	0.00224639	0.00602866	Mrpl46	FALSE	FALSE
nk_merged_macs3_60944	0	Intergenic	Intergenic	-13695	B130023O14Rik	protein-coding	-0.309868	1.05264	5.70082	0.016957	0.0267837	1895.54	-0.780681	0.149091	4.63258e-08	5.64585e-07	Snx8	FALSE	FALSE
nk_merged_macs3_23379	0	Intergenic	Intergenic	-20202	C530046K05Rik|D11Ertd539e|EMegR4|Sap18a|Sinbp1	protein-coding	0.540694	0.538059	12.8198	0.000342962	0.00072571	2507.3	-0.642825	0.125345	9.85242e-08	1.08769e-06	Sap18	TRUE	FALSE
nk_merged_macs3_29595	0	Intergenic	Intergenic	16402	19G|Cdc21|Mcmd4|mKIAA4003|mcdc21	protein-coding	-0.692374	2.77182	67.1629	2.49968e-16	2.00603e-15	867.382	0.722305	0.146693	2.15402e-07	2.11438e-06	Mcm4	TRUE	FALSE
nk_merged_macs3_1973	0	Intergenic	Intergenic	89723	Col6a-3	protein-coding	0.20202	3.33715	7.28896	0.00693796	0.0117639	6405.14	1.14636	0.635081	0.00391956	0.00974723	Col6a3	FALSE	FALSE
nk_merged_macs3_71588	0	Intergenic	Intergenic	9211	Ant1|mANC1	protein-coding	-0.937034	3.07111	136.154	1.84649e-31	3.60064e-30	7931.62	-0.245987	0.112973	0.0341396	0.0632452	Slc25a4	FALSE	FALSE
nk_merged_macs3_71911	0	Intergenic	B1F2|SINE|Alu	-5825	3110005G23Rik	protein-coding	-0.201401	2.76937	5.81547	0.0158858	0.0252279	1321.31	-0.809631	0.148163	1.12352e-08	1.73061e-07	Tmem192	FALSE	FALSE
nk_merged_macs3_24625	0	Intergenic	Intergenic	-4725	GHBP|GHR/BP	protein-coding	1.135	2.73642	173.103	1.55411e-39	4.28169e-38	1181.29	0.337604	0.138676	0.00965209	0.0213188	Ghr	FALSE	FALSE
nk_merged_macs3_28397	0	Intergenic	MT2B|LTR|ERVL	13659	5033402L14Rik|ATA2|SAT2|SNAT2|mKIAA1382	protein-coding	-0.642632	5.20455	113.841	1.41171e-26	2.13711e-25	2902.21	0.688915	0.123276	6.83278e-09	1.13006e-07	Slc38a2	TRUE	FALSE
nk_merged_macs3_27169	0	Intergenic	URR1A|DNA|hAT-Charlie	37129	2510006J11Rik|Trx2	protein-coding	-0.22232	2.59407	6.56776	0.0103843	0.0170652	5426.33	-0.707689	0.129968	1.56148e-08	2.31483e-07	Txn2	FALSE	FALSE
nk_merged_macs3_37334	0	Intergenic	Intergenic	-53995	Noxa	protein-coding	-0.378639	0.320581	5.39124	0.0202381	0.031483	1847.49	0.535714	0.137235	3.67227e-05	0.000171812	Pmaip1	TRUE	FALSE
nk_merged_macs3_40268	0	Intergenic	Intergenic	-11505	Gm337	protein-coding	0.496929	2.06391	25.5272	4.36182e-07	1.39644e-06	828.755	-0.439617	0.162141	0.00356539	0.00899615	Dusp5	TRUE	FALSE
nk_merged_macs3_36789	0	Intergenic	Intergenic	27394	2610312A07Rik|3632443A22Rik	protein-coding	-0.588923	0.177228	11.6548	0.000640372	0.0013	425.029	0.60646	0.181066	0.00024884	0.000909039	Fem1c	TRUE	FALSE
nk_merged_macs3_36577	0	Intergenic	Intergenic	-69186	Centd3|Drag1|E030006K04Rik|cnt-d3	protein-coding	-0.818915	2.86457	96.594	8.51071e-23	1.04311e-21	91.8124	-0.854075	0.332948	0.00173827	0.00483034	Arap3	FALSE	FALSE
nk_merged_macs3_48309	0	Intergenic	Intergenic	-9622	5033421J10Rik|5330427D05Rik|ASAP|Mtap9	protein-coding	-0.976393	0.345434	34.1954	4.98471e-09	2.01563e-08	103.565	0.73175	0.300836	0.00311556	0.00801426	Map9	TRUE	FALSE
nk_merged_macs3_52122	0	Intergenic	Intergenic	-7722	1110059D05Rik|6430629L09Rik|Glxr	protein-coding	-0.410277	2.45507	20.8812	4.88678e-06	1.36107e-05	704.485	-0.361108	0.166514	0.0187456	0.0379993	Grhpr	FALSE	FALSE
nk_merged_macs3_2377	0	Intergenic	Intergenic	-30141	-	protein-coding	-0.284	2.28469	9.28917	0.00230513	0.00425427	372.513	0.500035	0.180525	0.00236429	0.00630993	Gli2	TRUE	TRUE
nk_merged_macs3_10602	0	Intergenic	Intergenic	33741	2310022M17Rik|BOD2.1|Bodq1|Fam44b	protein-coding	-0.602836	1.64903	29.7328	4.95897e-08	1.78232e-07	1309.28	-0.523751	0.137792	6.77317e-05	0.000292113	Bod1	FALSE	FALSE
nk_merged_macs3_51797	0	Intergenic	Intergenic	-46026	E030004N02Rik	protein-coding	0.807492	0.942491	36.0199	1.95314e-09	8.25572e-09	136.323	0.506112	0.297111	0.0289735	0.055116	Bach2	FALSE	FALSE
nk_merged_macs3_12384	0	Intergenic	Intergenic	-7899	SERCA3b|Serca3	protein-coding	-0.594156	3.04726	55.6547	8.63847e-14	5.61543e-13	25.9575	-0.612118	0.611261	0.0475266	0.0834938	Atp2a3	FALSE	FALSE
nk_merged_macs3_14441	0	Intergenic	Intergenic	-6248	HD5|Hdac4|mHDA1|mKIAA0600	protein-coding	0.79893	0.120935	21.2682	3.99309e-06	1.1256e-05	1460.46	-0.434135	0.145217	0.00143192	0.00408636	Hdac5	TRUE	FALSE
nk_merged_macs3_21726	0	Intergenic	Intergenic	-54814	Hic53|Hpic53|LPP-1|LPP1|PAP-2a|PAP2-alpha|PAP2a|Ppap2a|mPAP	protein-coding	0.902376	-0.513977	17.7784	2.48179e-05	6.25233e-05	1913.41	-0.689151	0.13251	5.89502e-08	6.98153e-07	Plpp1	TRUE	FALSE
nk_merged_macs3_23761	0	Intergenic	Intergenic	-59742	1110060D06Rik|E130320D18|lr2|rlc	protein-coding	-0.362947	1.05678	7.83531	0.00512355	0.00889686	1603.99	0.459943	0.139443	0.000447014	0.001505	Dock5	TRUE	FALSE
nk_merged_macs3_57187	0	Intergenic	Intergenic	33528	2410018C17Rik|5430419M09Rik|Dntnp	protein-coding	-0.655855	0.720494	20.3675	6.39044e-06	1.75294e-05	1149.52	-0.550034	0.139446	3.23222e-05	0.000154501	Fam53a	FALSE	FALSE
nk_merged_macs3_55209	0	Intergenic	Intergenic	-31403	ECE-1|ECE-1a|ECE-1b|ECE-1c1|ECE-1d	protein-coding	1.02075	0.603931	46.1776	1.08004e-11	5.80222e-11	1248.25	0.326649	0.152473	0.0205042	0.0410337	Ece1	FALSE	FALSE
nk_merged_macs3_58731	0	Intergenic	Intergenic	-32045	C15|D5Wsu111e	protein-coding	0.660733	2.51919	55.3862	9.90283e-14	6.40627e-13	763.787	-0.637027	0.490385	0.0281825	0.0538247	Plac8	TRUE	FALSE
nk_merged_macs3_18689	0	Intergenic	Intergenic	-73221	D13Sfk13|beige|bg	protein-coding	-0.163858	2.81585	3.92641	0.0475332	0.068578	215.446	0.908409	0.235441	1.68491e-05	8.85019e-05	Lyst	TRUE	FALSE
nk_merged_macs3_50263	0	Intergenic	ORR1D2|LTR|ERVL-MaLR	-310183	4921531K01Rik|4930511P15Rik|N-HSST 3|NDST-3	protein-coding	0.627171	1.49164	29.9831	4.35834e-08	1.57651e-07	49.6167	0.872195	0.453511	0.00717556	0.0164809	Ndst3	FALSE	FALSE
nk_merged_macs3_53015	0	Intergenic	Intergenic	-4461	ADPH|Adfp|Adrp	protein-coding	0.175307	3.80888	6.38476	0.0115104	0.0187631	6097.08	-0.993044	0.120827	3.78403e-17	6.888e-15	Plin2	TRUE	FALSE
nk_merged_macs3_20845	0	Intergenic	Intergenic	255070	COXVIIc|Cox7c1	protein-coding	0.564751	2.06094	32.8143	1.01394e-08	3.95685e-08	1605.87	-0.244684	0.12425	0.0388253	0.0705797	Cox7c	TRUE	FALSE
nk_merged_macs3_4741	0	Intergenic	Intergenic	40340	1110060M21Rik|SCIRP10|Spuf	protein-coding	-0.897589	4.66106	198.548	4.3312e-45	1.48829e-43	782.534	-0.470676	0.164687	0.00198537	0.00541185	Nenf	FALSE	FALSE
nk_merged_macs3_79579	0	Intergenic	Intergenic	-9426	9230105L23Rik|B230112I07Rik|SA-2|SAP2	protein-coding	-0.164108	2.83633	3.97262	0.0462457	0.0669016	850.46	0.905249	0.168893	1.35121e-08	2.03794e-07	Stag2	TRUE	FALSE
nk_merged_macs3_38470	0	Intergenic	Intergenic	-5541	FHC|Fth|HFt|MFH	protein-coding	-0.23243	3.00974	8.53103	0.00349141	0.0062468	22601.7	-0.812512	0.137247	1.32128e-09	2.68296e-08	Fth1	FALSE	FALSE
nk_merged_macs3_40617	0	Intergenic	Intergenic	200233	4930470G04Rik|A830046J09Rik|Nrip11	protein-coding	-0.445221	1.05685	11.7184	0.000618841	0.00125947	167.608	0.757261	0.250853	0.000512531	0.00169403	Rab11fip2	TRUE	FALSE
nk_merged_macs3_6732	0	Intergenic	B1F1|SINE|Alu	-16087	MMPAL|Pald|mKIAA1274	protein-coding	-0.176305	3.54347	5.94869	0.0147282	0.0235354	302.554	-0.585816	0.200066	0.00120839	0.00352576	Pald1	FALSE	FALSE
nk_merged_macs3_24227	0	Intergenic	Intergenic	1809575	-	protein-coding	-0.506314	-0.703256	4.73899	0.0294864	0.0443939	346.327	0.90577	0.1938	5.23001e-07	4.54431e-06	Pcdh9	TRUE	FALSE
nk_merged_macs3_8699	0	Intergenic	Intergenic	-44048	4933430F16Rik|Wdr51b	protein-coding	1.03339	2.38364	124.094	8.03525e-29	1.37146e-27	142.64	0.491504	0.253534	0.0210601	0.0420039	Poc1b	FALSE	FALSE
nk_merged_macs3_44018	0	Intergenic	LTR67B|LTR|ERVL	-72374	5730461F13Rik	protein-coding	-1.13875	-0.827818	19.6437	9.33084e-06	2.49978e-05	727.241	0.771625	0.151287	7.81153e-08	8.90323e-07	Spred1	TRUE	FALSE
nk_merged_macs3_22736	0	Intergenic	Intergenic	8185	DELGIP1|DelgipP1|Desr1|KTI11|Zcsl2	protein-coding	-0.241739	2.64205	7.92492	0.00487585	0.00850044	827.193	-0.559494	0.158957	0.000175784	0.000673734	Dph3	FALSE	FALSE
nk_merged_macs3_22279	0	Intergenic	RLTR20B5_MM|LTR|ERVK	-14905	9430097D22	protein-coding	1.13892	1.63504	102.718	3.86368e-24	5.11152e-23	5793.26	0.311327	0.125112	0.00675965	0.0156638	Vcl	FALSE	FALSE
nk_merged_macs3_57881	0	Intergenic	Intergenic	30751	9930027G08Rik|Bklf|Tef-2	protein-coding	0.355848	0.402872	5.12844	0.0235369	0.0361481	946.566	0.559207	0.145933	4.59961e-05	0.000208456	Klf3	FALSE	FALSE
nk_merged_macs3_45115	0	Intergenic	B1F2|SINE|Alu	-26019	2010003K16Rik|4632403N06Rik|RASSF4	protein-coding	1.62479	1.04454	142.028	9.58753e-33	1.98806e-31	187.731	0.539721	0.255822	0.01136	0.0245495	Rin2	FALSE	FALSE
nk_merged_macs3_11802	0	Intergenic	Intergenic	-24595	A2BAR|A2BR|A2b|AA2BR|ARA2B	protein-coding	0.895087	3.19009	131.52	1.90555e-30	3.53099e-29	123.423	-0.839622	0.277659	0.000414451	0.00140959	Adora2b	TRUE	FALSE
nk_merged_macs3_29429	0	Intergenic	Intergenic	-6684	3222402J11Rik|N4WBP3|TBX1	protein-coding	0.821071	0.159862	23.0093	1.61219e-06	4.79446e-06	2687.59	-0.500634	0.119472	1.21134e-05	6.62471e-05	Litaf	TRUE	FALSE
nk_merged_macs3_65548	0	Intergenic	Intergenic	-22292	4930473A22Rik|Ndr2|Ndr54	protein-coding	0.485005	-0.344267	5.84287	0.0156403	0.0248685	333.726	0.363541	0.187398	0.030121	0.0568855	Stk38l	FALSE	FALSE
nk_merged_macs3_47490	0	Intergenic	Intergenic	40539	3110038E07Rik|PCDH68L	protein-coding	-1.45569	-0.598274	33.8475	5.96052e-09	2.38587e-08	876.873	0.417179	0.162314	0.00524465	0.0125625	Pcdh18	TRUE	FALSE
nk_merged_macs3_66734	0	Intergenic	Intergenic	-14404	A630038G13Rik|Tsh3|Zfp537|mKIAA1474|teashirt3	protein-coding	1.37784	0.443602	73.6362	9.39285e-18	8.35155e-17	105.196	0.842548	0.312372	0.00109624	0.00325546	Tshz3	FALSE	FALSE
nk_merged_macs3_44017	0	Intergenic	MIR3|SINE|MIR	-102284	5730461F13Rik	protein-coding	1.08971	1.60207	92.8091	5.75897e-22	6.72069e-21	727.241	0.771625	0.151287	7.81153e-08	8.90323e-07	Spred1	FALSE	FALSE
nk_merged_macs3_40917	0	Intergenic	RSINE1|SINE|B4	-19211	D2Wsu23e|D330030P06Rik	protein-coding	-1.18838	1.21199	84.3279	4.19156e-20	4.35757e-19	68.4309	0.830601	0.372341	0.00397372	0.00987172	Sfmbt2	TRUE	FALSE
nk_merged_macs3_62500	0	Intergenic	IMPB_01|Satellite|Satellite	11307	1810009M01Rik|Clast1|Lr8	protein-coding	-0.188739	5.10948	9.83129	0.00171568	0.00323556	1675.48	-0.537147	0.14708	0.000102371	0.000419539	Tmem176b	FALSE	FALSE
nk_merged_macs3_25836	0	Intergenic	Intergenic	-10916	4921532K09Rik|CML66-L|Cml66	protein-coding	-0.620122	2.65019	51.3671	7.66116e-13	4.58496e-12	297.554	0.902562	0.208566	2.26667e-06	1.5668e-05	Nudcd1	TRUE	FALSE
nk_merged_macs3_17144	0	Intergenic	B3|SINE|B2	-21579	6820443O06Rik|Cpfl8|D12Ertd777e|KASH2|NUA|Nesp2g|dice|mKIAA1011	protein-coding	-0.382748	0.719995	7.09462	0.00773155	0.0129956	733.351	1.16159	0.173201	1.57023e-12	8.34207e-11	Syne2	TRUE	FALSE
nk_merged_macs3_53935	0	Intergenic	LTR103b_Mam|LTR|ERV1?	-24067	LAR|LARS|RPTP-LAR	protein-coding	1.65245	0.284723	92.8668	5.59346e-22	6.53323e-21	2009.83	-0.271264	0.122832	0.020337	0.0407822	Ptprf	TRUE	FALSE
nk_merged_macs3_9699	0	Intergenic	Intergenic	-1350	4633402N23Rik	protein-coding	-0.533678	2.50773	35.9104	2.06604e-09	8.71327e-09	328.525	-0.654721	0.198981	0.000298687	0.00106776	Spryd4	FALSE	FALSE
nk_merged_macs3_16472	0	Intergenic	Intergenic	-48208	PKARIIbeta|Pkarb2|RII(beta)	protein-coding	0.96864	0.262956	33.8295	6.01593e-09	2.40673e-08	562.266	0.873994	0.16567	2.77666e-08	3.71821e-07	Prkar2b	FALSE	TRUE
nk_merged_macs3_25325	0	Intergenic	Intergenic	-175626	2610103J23Rik|3D3|3D3/Lyric|AEG-1|D8Bwg1112e|Lyric	protein-coding	1.18288	6.1562	425.766	1.35638e-94	2.11953e-92	1439.93	0.71331	0.131969	1.66998e-08	2.44122e-07	Mtdh	FALSE	FALSE
nk_merged_macs3_49567	0	Intergenic	Intergenic	69935	4632419I10Rik|LIG-2	protein-coding	0.377651	5.00666	38.7943	4.70901e-10	2.13176e-09	237.56	0.52511	0.218993	0.00625163	0.0146272	Lrig2	FALSE	FALSE
nk_merged_macs3_48219	0	Intergenic	Intergenic	186790	5830453M24Rik|CNRasGEF|Pdzgef1|RA-GEF-1|mKIAA0313|nRapGEP	protein-coding	-0.553728	1.10139	18.4337	1.75922e-05	4.53186e-05	397.383	0.759368	0.184782	8.87473e-06	5.03765e-05	Rapgef2	TRUE	FALSE
nk_merged_macs3_30180	0	Intergenic	PB1|SINE|Alu	-51141	Gm1745|Gm541|Gm542	protein-coding	0.737184	1.3943	39.0509	4.12894e-10	1.88058e-09	2110.6	0.71526	0.139937	7.26314e-08	8.34396e-07	Atp13a3	FALSE	FALSE
nk_merged_macs3_3771	0	Intergenic	Intergenic	-42889	2810482H01Rik|NF-A1|Oct-1|Oct1|Otf-1|Otf1	protein-coding	0.57564	4.18862	75.6353	3.412e-18	3.12809e-17	157.181	0.827151	0.305943	0.000887725	0.00270981	Pou2f1	FALSE	FALSE
nk_merged_macs3_22707	0	Intergenic	Intergenic	56252	-	protein-coding	0.538354	-0.191081	7.96568	0.00476727	0.00832485	359.599	-0.466957	0.183332	0.00506686	0.0121939	Btd	TRUE	FALSE
nk_merged_macs3_53012	0	Intergenic	B1_Mus1|SINE|Alu	15522	ADPH|Adfp|Adrp	protein-coding	0.509458	0.0493705	8.35943	0.0038369	0.00681796	6097.08	-0.993044	0.120827	3.78403e-17	6.888e-15	Plin2	TRUE	FALSE
nk_merged_macs3_72484	0	Intergenic	Intergenic	-99183	Mad1|Madh1|Madr1|Mlp1|MusMLP|dwf-A|mMad1	protein-coding	0.934897	1.60095	69.2245	8.78681e-17	7.29825e-16	295.954	0.331812	0.189494	0.0496963	0.0867436	Smad1	FALSE	FALSE
nk_merged_macs3_63170	0	Intergenic	Intergenic	60054	HKII	protein-coding	-0.297156	2.26291	10.0602	0.00151508	0.00288755	817.989	0.46585	0.161187	0.001679	0.00468866	Hk2	TRUE	TRUE
nk_merged_macs3_5271	0	Intergenic	Intergenic	225909	Gm20114|MIBP-1|MIBP1|Schnurri-2|Shn-2	protein-coding	3.02911	1.75658	568.998	9.27653e-126	3.09767e-123	399.161	0.814335	0.19887	7.50272e-06	4.37916e-05	Hivep2	FALSE	FALSE
nk_merged_macs3_80178	0	Intergenic	Lx5c|LINE|L1	-10565	Ha1r|Rlim1|Rnf12	protein-coding	-0.690321	0.477476	19.2653	1.13758e-05	3.01164e-05	1244.86	0.815394	0.159462	5.62852e-08	6.70273e-07	Rlim	TRUE	FALSE
nk_merged_macs3_34020	0	Intergenic	Intergenic	257209	1200002I02Rik|PCDC5RP	protein-coding	0.535789	0.782175	14.6201	0.000131508	0.000297415	624.085	0.335206	0.151856	0.0186643	0.0378639	Cdc5l	FALSE	FALSE
nk_merged_macs3_29045	0	Intergenic	Intergenic	-11139	1810009B06Rik|Cocoa|Gcap11|mKIAA1536	protein-coding	0.937073	0.0324085	27.4085	1.64702e-07	5.56938e-07	767.436	-0.584554	0.150887	3.90049e-05	0.00018099	Calcoco1	TRUE	FALSE
nk_merged_macs3_73927	0	Intergenic	MLT1N2|LTR|ERVL-MaLR	-10151	PLC-gamma-2|PLCgamma2|Plcg-2	protein-coding	1.33163	0.536977	73.1401	1.20765e-17	1.06483e-16	334.999	-0.943737	0.199805	3.80492e-07	3.47542e-06	Plcg2	TRUE	FALSE
nk_merged_macs3_70952	0	Intergenic	Intergenic	14501	2810037C03Rik|4933405K01Rik|Sld5	protein-coding	0.765858	-0.577866	12.34	0.000443366	0.000922234	749.992	-0.414108	0.152987	0.0038305	0.00956045	Gins4	TRUE	FALSE
nk_merged_macs3_58338	0	Intergenic	Intergenic	17462	D5Wsu31e	protein-coding	-0.448349	0.692428	9.51519	0.00203778	0.00379541	683.03	0.338066	0.153819	0.0176953	0.0361459	Grsf1	TRUE	FALSE
nk_merged_macs3_32816	0	Intergenic	Intergenic	-25663	3CH134|MKP1|Ptpn16|erp|mkp-1	protein-coding	1.04921	3.46092	196.571	1.16967e-44	3.94345e-43	1141.24	-0.819105	0.144957	5.00779e-09	8.62188e-08	Dusp1	TRUE	FALSE
nk_merged_macs3_60995	0	Intergenic	Intergenic	-16846	Galpha12	protein-coding	-0.609592	2.30717	42.5355	6.94094e-11	3.42771e-10	1056.33	-0.299484	0.15162	0.0349209	0.0644816	Gna12	FALSE	FALSE
nk_merged_macs3_53022	0	Intergenic	B3A|SINE|B2	-30703	1700065A05Rik	protein-coding	-0.589464	0.750918	16.8622	4.01944e-05	9.82857e-05	421.216	1.00597	0.18877	1.14243e-08	1.75352e-07	Dennd4c	TRUE	FALSE
nk_merged_macs3_31753	0	Intergenic	RMER1B|Other|Other	-43472	1110059C24Rik|AEPLC|ALP56|ARP1|ASP1|ASP21|BAE2|CDA13|CEAP1|DRAP	protein-coding	0.435415	2.2574	21.5753	3.40199e-06	9.68818e-06	78.9883	-0.752065	0.357848	0.00648673	0.0150932	Bace2	TRUE	FALSE
nk_merged_macs3_73550	0	Intergenic	Intergenic	-293493	Mov-34|Mov34	protein-coding	-0.610209	0.481717	15.2269	9.53351e-05	0.000220161	3058.31	-0.354416	0.118641	0.0018082	0.00500224	Psmd7	FALSE	FALSE
nk_merged_macs3_64476	0	Intergenic	Intergenic	-51223	C230095G01Rik	protein-coding	-0.482985	1.06734	13.8174	0.000201459	0.000442207	606.893	0.767213	0.193356	1.23748e-05	6.7563e-05	Tmem72	TRUE	FALSE
nk_merged_macs3_68888	0	Intergenic	Intergenic	-11190	dkk-3|mDkk-3	protein-coding	1.22071	-0.399304	34.2581	4.82654e-09	1.95402e-08	1358.62	0.884688	0.434263	0.00455242	0.0111276	Dkk3	FALSE	FALSE
nk_merged_macs3_6623	0	Intergenic	Intergenic	-7822	SGP-1	protein-coding	0.392625	2.1222	16.47	4.94249e-05	0.000119219	10040.5	-0.216697	0.111174	0.0371423	0.0679376	Psap	TRUE	FALSE
nk_merged_macs3_77917	0	Intergenic	Intergenic	-44221	Lccp|MASCOT|mKIAA0989	protein-coding	0.794539	3.17861	103.989	2.03409e-24	2.74243e-23	4028.85	-0.295671	0.120228	0.0104357	0.0227712	Amotl2	TRUE	FALSE
nk_merged_macs3_68539	0	Intergenic	Intergenic	-7333	NWK1|Sh3md3|mKIAA0769	protein-coding	0.31329	0.796609	5.06646	0.0243931	0.0373528	353.195	0.435554	0.181794	0.00822132	0.0185425	Fchsd2	FALSE	FALSE
nk_merged_macs3_43160	0	Intergenic	Intergenic	-28756	1500031J16Rik|A930010O20|Solo/Trio8	protein-coding	-0.710865	0.59168	21.918	2.84558e-06	8.19587e-06	507.365	0.824118	0.174129	4.10591e-07	3.70101e-06	Sestd1	TRUE	FALSE
nk_merged_macs3_55213	0	Intergenic	Intergenic	-8253	ECE-1|ECE-1a|ECE-1b|ECE-1c1|ECE-1d	protein-coding	0.843411	3.71092	139.95	2.72949e-32	5.53296e-31	1248.25	0.326649	0.152473	0.0205042	0.0410337	Ece1	FALSE	FALSE
nk_merged_macs3_20915	0	Intergenic	Intergenic	15581	1810019C21Rik	protein-coding	-0.672904	0.635182	20.3222	6.54356e-06	1.79164e-05	238.732	0.7367	0.224219	0.000215644	0.000804015	Zcchc9	TRUE	FALSE
nk_merged_macs3_41478	0	Intergenic	Intergenic	-57991	-	protein-coding	0.626077	2.483	49.1069	2.42381e-12	1.38595e-11	25280.8	0.301864	0.156482	0.0352901	0.0650618	Col5a1	FALSE	FALSE
nk_merged_macs3_11703	0	Intergenic	Intergenic	44887	MAPKK 3|MEK3|MKK3|MKK3b|Prkmk3	protein-coding	-0.431135	1.55533	14.6233	0.000131284	0.000296967	3202.34	-0.449685	0.127919	0.000226506	0.00083851	Map2k3	FALSE	FALSE
nk_merged_macs3_58146	0	Intergenic	Intergenic	-47540	1190017B18Rik	protein-coding	1.30538	1.34695	113.23	1.92109e-26	2.88706e-25	325.014	-0.44227	0.18379	0.00859557	0.0192399	Rasl11b	TRUE	FALSE
nk_merged_macs3_21340	0	Intergenic	Intergenic	-183458	1810010K08Rik|ZNT5|ZTL1|ZnT-5|Zntl1	protein-coding	1.29246	1.76674	139.39	3.61941e-32	7.29283e-31	523.812	0.386145	0.159747	0.00927006	0.0205938	Slc30a5	FALSE	FALSE
nk_merged_macs3_36579	0	Intergenic	Intergenic	-81998	Centd3|Drag1|E030006K04Rik|cnt-d3	protein-coding	-0.660532	2.5745	56.2316	6.44178e-14	4.23398e-13	91.8124	-0.854075	0.332948	0.00173827	0.00483034	Arap3	FALSE	FALSE
nk_merged_macs3_73503	0	Intergenic	Intergenic	-7796	4930589C15Rik	protein-coding	0.421042	1.37428	12.7936	0.000347798	0.000735383	927.22	-0.479763	0.140948	0.000314478	0.00111502	Vps4a	TRUE	FALSE
nk_merged_macs3_31559	0	Intergenic	Intergenic	-113585	AML1|CBF-alpha-2|Cbfa2|Pebp2a2|Pebpa2b	protein-coding	1.50293	-0.636605	43.152	5.06489e-11	2.53484e-10	511.348	0.346669	0.187799	0.0373446	0.0682787	Runx1	FALSE	FALSE
nk_merged_macs3_18930	0	Intergenic	CpG	-27174	Znf322|Znf322a	protein-coding	-1.31786	2.91413	242.534	1.10183e-54	5.44327e-53	166.818	0.578572	0.240218	0.00524057	0.012555	Zfp322a	TRUE	FALSE
nk_merged_macs3_31306	0	Intergenic	Intergenic	-29170	5830445C04Rik|Hemk2|Pred28	protein-coding	-1.16866	0.993226	71.845	2.32788e-17	2.01029e-16	122.523	0.616135	0.274868	0.00679433	0.01573	N6amt1	TRUE	FALSE
nk_merged_macs3_47845	0	Intergenic	MLT1F1|LTR|ERVL-MaLR	-47880	1810043J12Rik|5530402M19Rik	protein-coding	-0.670404	1.46958	33.1017	8.746e-09	3.43875e-08	1353.26	0.551386	0.140692	3.43363e-05	0.000162398	Tsc22d2	TRUE	FALSE
nk_merged_macs3_38756	0	Intergenic	ORR1E|LTR|ERVL-MaLR	-6646	2410127L17Rik	protein-coding	-0.706703	-0.360078	11.4982	0.000696645	0.00140552	235.706	0.862535	0.22448	1.99374e-05	0.00010245	Carnmt1	TRUE	FALSE
nk_merged_macs3_31564	0	Intergenic	Intergenic	-171529	AML1|CBF-alpha-2|Cbfa2|Pebp2a2|Pebpa2b	protein-coding	0.910217	3.02517	127.613	1.36395e-29	2.42415e-28	511.348	0.346669	0.187799	0.0373446	0.0682787	Runx1	FALSE	FALSE
nk_merged_macs3_18037	0	Intergenic	Intergenic	56917	Pap|PapIII|Plap	protein-coding	-0.951305	-0.626915	16.606	4.60046e-05	0.000111481	1614.52	0.830187	0.140332	5.58432e-10	1.30495e-08	Papola	TRUE	FALSE
nk_merged_macs3_23971	0	Intergenic	Intergenic	349794	4930547K18Rik|A-SCS|SCS-betaA	protein-coding	-0.886462	1.11773	46.1919	1.0722e-11	5.76129e-11	696.676	0.750039	0.157546	4.36057e-07	3.88216e-06	Sucla2	TRUE	FALSE
nk_merged_macs3_58109	0	Intergenic	Intergenic	22202	1810027I20Rik	protein-coding	-0.528351	1.97784	27.3196	1.72459e-07	5.81676e-07	205.875	-0.401463	0.22209	0.0364073	0.0667997	Ociad2	FALSE	FALSE
nk_merged_macs3_56393	0	Intergenic	Intergenic	-12675	Pftk1|mKIAA0834	protein-coding	0.263173	2.44647	8.64192	0.00328514	0.005904	511.344	0.779177	0.171424	1.27845e-06	9.61869e-06	Cdk14	FALSE	FALSE
nk_merged_macs3_67875	0	Intergenic	B3|SINE|B2	5311	-	protein-coding	-0.658784	0.994148	24.2821	8.32093e-07	2.57058e-06	19436.8	-0.460484	0.12115	7.84209e-05	0.000332918	Rps17	FALSE	FALSE
nk_merged_macs3_22541	0	Intergenic	LTR41|LTR|ERVL	-9015	2810004A10Rik|IL-17RD|Sef|Sef-S|mSef	protein-coding	-0.465753	1.93624	20.8419	4.98806e-06	1.38794e-05	462.015	0.837971	0.185598	1.05535e-06	8.19468e-06	Il17rd	TRUE	FALSE
nk_merged_macs3_20760	0	Intergenic	Intergenic	11159	mKIAA1376	protein-coding	0.921936	1.27231	56.288	6.25953e-14	4.11956e-13	143.776	0.45086	0.254965	0.0341114	0.0632423	Arrdc3	FALSE	TRUE
nk_merged_macs3_14215	0	Intergenic	Intergenic	-24182	Sui1-rs1	protein-coding	-0.481317	2.80183	33.2752	7.99944e-09	3.15988e-08	7339.26	-0.347528	0.11856	0.00230584	0.00617421	Eif1	FALSE	FALSE
nk_merged_macs3_62814	0	Intergenic	Intergenic	68059	2900024I10Rik|PAC1|PAC1R|PACAP1-R	protein-coding	-0.635487	1.79893	35.6939	2.30892e-09	9.68883e-09	407.484	-1.05055	0.216683	1.16264e-07	1.25376e-06	Adcyap1r1	FALSE	FALSE
nk_merged_macs3_80565	0	Intergenic	Intergenic	13520	SSAT|Sat	protein-coding	-1.69672	-0.803206	38.6271	5.13016e-10	2.31382e-09	2188.27	-0.281589	0.123375	0.0165783	0.0342025	Sat1	FALSE	FALSE
nk_merged_macs3_68337	0	Intergenic	Intergenic	-51008	-	protein-coding	-0.2328	1.6092	4.43396	0.0352308	0.0521892	92.0286	-0.86402	0.337882	0.00176204	0.00488908	Wnt11	FALSE	TRUE
nk_merged_macs3_21780	0	Intergenic	Intergenic	-64203	A430036I03|Arfrp2|C230032K13Rik	protein-coding	-2.45089	0.831821	218.305	2.11866e-49	8.60684e-48	173.729	0.386606	0.227194	0.047568	0.0835327	Arl15	TRUE	FALSE
nk_merged_macs3_20295	0	Intergenic	ID_B1|SINE|B4	-20106	Hnrpk|KBBP|NOVA	protein-coding	-2.19511	1.5514	292.292	1.57471e-65	1.10582e-63	6627.85	0.615712	0.116017	3.84333e-08	4.881e-07	Hnrnpk	TRUE	FALSE
nk_merged_macs3_24604	0	Intergenic	RMER5|LTR|ERV1	-68602	D15Ucla1|Se-P|Sepp1|selp	protein-coding	-1.06955	0.901651	57.696	3.05931e-14	2.06753e-13	91.7253	-0.694288	0.330634	0.00795746	0.0180067	Selenop	FALSE	FALSE
nk_merged_macs3_56434	0	Intergenic	B3|SINE|B2	51666	B230315F11Rik	protein-coding	1.65348	-0.527043	55.1656	1.10792e-13	7.13834e-13	98.0005	0.903233	0.314832	0.000639104	0.00204488	Slc25a40	FALSE	FALSE
nk_merged_macs3_50471	0	Intergenic	Intergenic	-88761	1100001I22Rik	protein-coding	-0.226336	3.29226	8.98578	0.00272089	0.00495904	7365.87	-0.352968	0.114693	0.00142549	0.00407336	Rpl34	FALSE	FALSE
nk_merged_macs3_80754	0	Intergenic	MERVL_2A-int|LTR|ERVL	-47791	RhoGAPX-1	protein-coding	2.51761	0.98422	283.422	1.34886e-63	8.90491e-62	70.9788	0.497869	0.343347	0.0457348	0.0808042	Arhgap6	FALSE	FALSE
nk_merged_macs3_47789	0	Intergenic	Intergenic	-2775	L6|M3s1	protein-coding	0.575035	5.63536	97.8679	4.47244e-23	5.57763e-22	17572.7	-0.623396	0.334865	0.0157156	0.0326972	Tm4sf1	TRUE	FALSE
nk_merged_macs3_15170	0	Intergenic	CpG	-6622	C630004H02Rik	protein-coding	-0.262803	5.50626	20.1446	7.18031e-06	1.95323e-05	112.481	-0.691872	0.30731	0.0057315	0.0135836	Hid1	FALSE	FALSE
nk_merged_macs3_54149	0	Intergenic	Intergenic	21154	Hey3|Hrt3|bHLHb33|hesr3	protein-coding	-0.860122	1.16234	44.7422	2.24763e-11	1.16689e-10	97.7267	-0.965916	0.31269	0.000263973	0.0009568	Heyl	FALSE	FALSE
nk_merged_macs3_73972	0	Intergenic	Intergenic	-8560	1700012B18Rik|Okl38	protein-coding	0.829033	5.62975	201.573	9.47542e-46	3.34743e-44	80.4298	-0.763306	0.343103	0.00484148	0.0117175	Osgin1	TRUE	FALSE
nk_merged_macs3_2705	0	Intergenic	Intergenic	21395	1110063G11Rik	protein-coding	1.09236	3.18108	192.291	1.00535e-43	3.2716e-42	737.869	-0.704112	0.152859	1.10419e-06	8.48916e-06	Tmcc2	TRUE	FALSE
nk_merged_macs3_8567	0	Intergenic	B1_Mur1|SINE|Alu	-80129	4933436C10Rik|DIPP-2|DIPP2|DIPP2alpha|DIPP2beta|HDCMB47P	protein-coding	0.22025	2.06535	5.05828	0.0245086	0.0375165	1466.19	0.434286	0.130536	0.000457717	0.00153702	Nudt4	FALSE	FALSE
nk_merged_macs3_11031	0	Intergenic	Intergenic	-5555	E430005G16Rik|Hnrnph|Hnrph1	protein-coding	-0.546758	3.63975	58.1762	2.39657e-14	1.63446e-13	2771.21	1.36673	0.136934	1.04937e-24	8.53661e-22	Hnrnph1	TRUE	FALSE
nk_merged_macs3_60571	0	Intergenic	ZP3AR|Satellite|Satellite	5085	2010004B12Rik|Abj4	protein-coding	-0.292174	2.42673	10.5	0.00119374	0.00231594	219.4	-0.559412	0.230053	0.00531578	0.0127211	Alkbh4	FALSE	FALSE
nk_merged_macs3_30182	0	Intergenic	RMER19B|LTR|ERVK	-77402	Gm1745|Gm541|Gm542	protein-coding	0.386488	1.75586	13.2532	0.000272121	0.000585102	2110.6	0.71526	0.139937	7.26314e-08	8.34396e-07	Atp13a3	FALSE	FALSE
nk_merged_macs3_38343	0	Intergenic	MIRc|SINE|MIR	-6327	COX8L	protein-coding	-0.505635	2.91717	38.4766	5.54133e-10	2.48755e-09	5720.9	-0.311574	0.120585	0.00705296	0.0162451	Cox8a	FALSE	FALSE
nk_merged_macs3_16424	0	Intergenic	Lx9|LINE|L1	85941	2310075M15Rik|E330004E07|VPO1|mKIAA0230	protein-coding	0.295786	1.50321	6.79498	0.00914147	0.0151816	5814.13	0.376303	0.12495	0.00150123	0.00425798	Pxdn	FALSE	FALSE
nk_merged_macs3_47559	0	Intergenic	Intergenic	-17426	1600028F23Rik|H3K4MT|KMT7|Set7|Set7/9|mKIAA1717	protein-coding	0.426526	1.96808	17.9896	2.22119e-05	5.63231e-05	1033.62	0.543729	0.144645	6.31528e-05	0.00027464	Setd7	FALSE	FALSE
nk_merged_macs3_7982	0	Intergenic	RLTR35B_MM|LTR|ERVL	-32010	1110020P09Rik|C4ST|C4ST-1|C4ST1|C4s	protein-coding	1.01741	0.0793224	33.1284	8.62695e-09	3.39426e-08	580.644	-0.326953	0.169207	0.0349967	0.0646031	Chst11	TRUE	FALSE
nk_merged_macs3_50546	0	Intergenic	Intergenic	-117521	-	protein-coding	1.49828	0.667608	98.6566	3.00317e-23	3.78221e-22	601.579	0.896184	0.163041	6.37523e-09	1.06795e-07	Dkk2	FALSE	FALSE
nk_merged_macs3_54238	0	Intergenic	Intergenic	-2370	R-spondin|Rspondin	protein-coding	-1.17748	1.02808	74.2817	6.77284e-18	6.07773e-17	19.8135	-0.614497	0.661194	0.0438133	0.0780342	Rspo1	FALSE	FALSE
nk_merged_macs3_61349	0	Intergenic	MER45C|DNA|hAT-Tip100	-11944	5730592G18Rik|A730013O20Rik|C130038G02Rik|Cazip|Gm763|mKIAA0774	protein-coding	-0.930695	0.96673	46.239	1.04672e-11	5.63034e-11	133.228	-0.594876	0.262065	0.0069377	0.0160048	Mtus2	FALSE	FALSE
nk_merged_macs3_65232	0	Intergenic	Intergenic	77497	I-8-09|TMP	protein-coding	-0.378505	1.43679	10.5836	0.00114093	0.00222017	6417.64	0.294558	0.11617	0.00844586	0.01897	Emp1	TRUE	FALSE
nk_merged_macs3_55508	0	Intergenic	Intergenic	-6429	2310034J19Rik|mKIAA0842	protein-coding	0.939271	2.7626	121.959	2.35686e-28	3.92313e-27	862.09	-0.411947	0.144012	0.00234179	0.00625246	Plekhm2	TRUE	FALSE
nk_merged_macs3_42235	0	Intergenic	Intergenic	45951	COX1|Cox-1|Cox-3|PGHS-1|PHS 1|Pghs1	protein-coding	-0.547301	1.4286	21.7564	3.09558e-06	8.87052e-06	903.105	-0.322379	0.162428	0.0315928	0.059261	Ptgs1	FALSE	FALSE
nk_merged_macs3_51791	0	Intergenic	Intergenic	-86125	E030004N02Rik	protein-coding	1.18105	-0.241444	35.7664	2.2245e-09	9.35021e-09	136.323	0.506112	0.297111	0.0289735	0.055116	Bach2	FALSE	FALSE
nk_merged_macs3_76119	0	Intergenic	Intergenic	22943	CRABP-I|Crabp-1|CrabpI|Rbp-5	protein-coding	0.864798	3.32996	129.473	5.34489e-30	9.68773e-29	4063.45	0.747073	0.137775	1.7666e-08	2.55755e-07	Crabp1	FALSE	FALSE
nk_merged_macs3_76572	0	Intergenic	Intergenic	250238	2410042H16Rik|Arpp1|C430017H15Rik	protein-coding	1.35512	2.12998	182.503	1.3771e-41	4.13213e-40	48307.5	-0.729661	0.121716	6.27919e-10	1.44144e-08	Rplp1	TRUE	FALSE
nk_merged_macs3_9018	0	Intergenic	Intergenic	-5498	2410114O14Rik|RTVP-1|RTVP1|gliPR 1|mRTVP-1	protein-coding	-0.605147	-0.211631	9.45629	0.00210426	0.0039101	596.316	-0.66122	0.217781	0.000568843	0.00184916	Glipr1	FALSE	FALSE
nk_merged_macs3_52902	0	Intergenic	Intergenic	156617	9130404H11Rik|D130004H04Rik|DHHC21|dep	protein-coding	-0.753252	-0.269223	13.7845	0.000205021	0.000449376	214.875	0.695435	0.222054	0.000432017	0.00146359	Zdhhc21	TRUE	FALSE
nk_merged_macs3_43827	0	Intergenic	(TTCA)n|Simple_repeat|Simple_repeat	9842	2700007P21Rik|4930448O08Rik|ARF7EP	protein-coding	-1.26326	1.45593	108.681	1.90654e-25	2.71751e-24	355.944	1.16756	0.209963	2.46561e-09	4.57809e-08	Arl14ep	TRUE	FALSE
nk_merged_macs3_18299	0	Intergenic	Intergenic	-5833	mKIAA1236	protein-coding	-0.245763	1.47463	4.58516	0.03225	0.0481655	79.8348	-1.02052	0.430372	0.00178999	0.00496028	Kif26a	FALSE	FALSE
nk_merged_macs3_11346	0	Intergenic	Intergenic	-13357	Anx6|AnxVI|Cabm|Camb	protein-coding	-0.330224	0.940727	6.05877	0.0138374	0.0222262	23960.2	-0.664002	0.118361	7.7254e-09	1.25535e-07	Anxa6	FALSE	FALSE
nk_merged_macs3_13635	0	Intergenic	B2_Mm2|SINE|B2	-8013	-	protein-coding	-0.342053	2.31249	13.6078	0.000225254	0.000490383	10833.1	-0.518832	0.111082	1.38808e-06	1.02905e-05	Lrrc59	FALSE	FALSE
nk_merged_macs3_18862	0	Intergenic	tRNA-Arg-CGG|tRNA|tRNA	35580	Gm19403|Rfp	protein-coding	-0.864872	2.91555	109.619	1.18732e-25	1.7133e-24	1367.35	-0.287721	0.128411	0.0176535	0.0360776	Trim27	FALSE	FALSE
nk_merged_macs3_13556	0	Intergenic	Intergenic	73150	6230425C22Rik|6430513M13|Wdr50	protein-coding	-1.12401	0.842541	60.9762	5.77697e-15	4.14837e-14	407.902	0.578179	0.178492	0.000481243	0.00160735	Utp18	TRUE	FALSE
nk_merged_macs3_51960	0	Intergenic	Intergenic	-13424	2700092A01Rik|NAG20|UBAP-1|Ubap	protein-coding	1.43813	-0.555337	42.0386	8.94915e-11	4.36824e-10	807.301	-0.416882	0.146571	0.00249314	0.00661449	Ubap1	TRUE	FALSE
nk_merged_macs3_11839	0	Intergenic	Intergenic	27210	-	protein-coding	-0.387572	3.81951	31.0559	2.507e-08	9.32358e-08	261.963	-0.393842	0.205561	0.0305135	0.057535	Mmgt2	FALSE	FALSE
nk_merged_macs3_31494	0	Intergenic	Intergenic	114835	-	protein-coding	-0.45502	0.185375	7.0856	0.00777057	0.013056	1247.84	-0.347748	0.144628	0.0105515	0.0229971	Mrps6	FALSE	FALSE
nk_merged_macs3_46713	0	Intergenic	Intergenic	-3329	Arf1gap	protein-coding	-0.72807	2.88371	77.562	1.28618e-18	1.21301e-17	2607.92	-0.409758	0.122749	0.000480627	0.00160571	Arfgap1	FALSE	FALSE
nk_merged_macs3_13292	0	Intergenic	(TAG)n|Simple_repeat|Simple_repeat	-63026	1110067M05Rik|D030023K18|Thrap1|Trap240	protein-coding	-0.899585	1.65637	64.6195	9.08502e-16	6.95515e-15	840.072	0.950215	0.160748	4.93073e-10	1.17758e-08	Med13	TRUE	FALSE
nk_merged_macs3_47860	0	Intergenic	Intergenic	-7091	D030048D22|D3Ertd194e	protein-coding	-0.466305	0.957113	12.094	0.000505849	0.00104274	554.046	0.841034	0.167238	1.00268e-07	1.10041e-06	Eif2a	TRUE	FALSE
nk_merged_macs3_70795	0	Intergenic	Intergenic	143305	-	pseudo	-0.247038	4.00974	13.3556	0.000257645	0.000555819	148.196	1.16204	0.268742	1.66852e-06	1.20029e-05	6820431F20Rik	TRUE	FALSE
nk_merged_macs3_28098	0	Intergenic	B1_Mur3|SINE|Alu	20683	Kid1	protein-coding	1.14389	0.225347	45.4624	1.55598e-11	8.22241e-11	659.122	-0.648737	0.173829	5.80241e-05	0.000254719	Pim3	TRUE	FALSE
nk_merged_macs3_26627	0	Intergenic	Intergenic	-101844	CAP43|CMT4D|DRG1|HMSNL|NMSL|Ndr1|Ndrl|PROXY1|RTP|TDD5	protein-coding	0.378547	1.10145	8.85871	0.00291694	0.00528964	481.452	-0.514192	0.16558	0.000785407	0.00243937	Ndrg1	TRUE	FALSE
nk_merged_macs3_36298	0	Intergenic	RSINE1|SINE|B4	-41389	ALP-1|Amphl|BRAMP-2|SH3P9	protein-coding	0.370354	1.28539	9.42389	0.00214177	0.00397447	3304.98	-0.554597	0.129606	8.15407e-06	4.69201e-05	Bin1	TRUE	FALSE
nk_merged_macs3_42904	0	Intergenic	Intergenic	32916	0610011A07Rik|2410043M02Rik|5730520M13Rik|9430094F20Rik|GOLPH2|GRASP55|GRS2|p59	protein-coding	-0.78516	0.226046	20.9495	4.71546e-06	1.31641e-05	4824.89	-0.594252	0.124242	5.96957e-07	5.0884e-06	Gorasp2	FALSE	FALSE
nk_merged_macs3_62577	0	Intergenic	Intergenic	29848	-	protein-coding	0.23349	4.55946	13.66	0.000219073	0.000477794	1420.75	0.352946	0.128252	0.00378539	0.00946419	Cycs	FALSE	FALSE
nk_merged_macs3_42714	0	Intergenic	Intergenic	-176408	E430026L09Rik|I-TRAF	protein-coding	-0.465776	3.75063	43.8278	3.58578e-11	1.82281e-10	255.965	0.606335	0.207606	0.001073	0.00319445	Tank	TRUE	FALSE
nk_merged_macs3_73939	0	Intergenic	Intergenic	-62100	1110001M01Rik	protein-coding	-0.671568	0.0171439	13.4756	0.000241688	0.000523639	244.525	0.538937	0.210025	0.0038381	0.00957393	Mphosph6	TRUE	FALSE
nk_merged_macs3_41482	0	Intergenic	Intergenic	-27844	-	protein-coding	0.148065	5.53518	6.4487	0.0111033	0.0181487	25280.8	0.301864	0.156482	0.0352901	0.0650618	Col5a1	FALSE	FALSE
nk_merged_macs3_76382	0	Intergenic	Intergenic	-8561	6030411F23Rik|B7-H3|B7RP-2|B7h3	protein-coding	0.37485	2.71101	19.6284	9.40588e-06	2.51871e-05	2341.85	-0.243636	0.126635	0.0412574	0.0742644	Cd276	TRUE	FALSE
nk_merged_macs3_22199	0	Intergenic	Intergenic	15638	1810063B07Rik|4930488P03Rik	protein-coding	-0.589366	1.75374	30.1121	4.0777e-08	1.48059e-07	238.754	-0.669783	0.219187	0.000688887	0.00218164	Saysd1	FALSE	FALSE
nk_merged_macs3_2457	0	Intergenic	MamRep4096|DNA|hAT?	-45203	2900053I11Rik|C730043J18Rik|Insig-2	protein-coding	0.742888	5.27883	154.994	1.40476e-35	3.28155e-34	273.988	0.416973	0.194709	0.0169353	0.0348231	Insig2	FALSE	FALSE
nk_merged_macs3_5899	0	Intergenic	Intergenic	7945	Macs|PKCSL	protein-coding	0.615412	0.0727801	12.3478	0.000441507	0.000918699	2168.26	0.588009	0.131556	2.89612e-06	1.92424e-05	Marcks	FALSE	FALSE
nk_merged_macs3_10244	0	Intergenic	MERVL-int|LTR|ERVL	-59437	-	protein-coding	1.0068	-1.05794	15.1345	0.000100117	0.000230497	2506.26	-0.475348	0.133409	0.000187899	0.000714279	Sec61g	TRUE	FALSE
nk_merged_macs3_46108	0	Intergenic	Intergenic	-11873	2010004N24Rik|MSulf-2|mKIAA1247	protein-coding	0.865493	1.82179	67.0471	2.65092e-16	2.12253e-15	5342.5	-0.2271	0.114239	0.0340685	0.0631855	Sulf2	TRUE	FALSE
nk_merged_macs3_16215	0	Intergenic	L2a|LINE|L2	63350	Lipin1|fld	protein-coding	1.08087	0.634239	52.585	4.12022e-13	2.5242e-12	371.166	0.38249	0.197497	0.0287625	0.054805	Lpin1	FALSE	FALSE
nk_merged_macs3_48394	0	Intergenic	Intergenic	-19967	mKIAA0517|narf	protein-coding	1.01975	1.75871	88.905	4.14245e-21	4.59501e-20	259.305	0.493877	0.205832	0.00686557	0.0158725	Trim2	FALSE	FALSE
nk_merged_macs3_47480	0	Intergenic	Intergenic	847503	2810009O15Rik|4930415G15Rik	protein-coding	-0.204815	2.54378	5.45427	0.0195206	0.0304487	15.4243	1.18032	1.06038	0.0100923	0.0221291	D3Ertd751e	TRUE	FALSE
nk_merged_macs3_32283	0	Intergenic	Intergenic	53409	TSP2|Thbs-2	protein-coding	0.502048	0.892502	13.7224	0.000211906	0.000463495	4153.12	0.594813	0.162152	6.94228e-05	0.000298614	Thbs2	FALSE	FALSE
nk_merged_macs3_7599	0	Intergenic	Intergenic	-22903	2310036D04Rik	protein-coding	-0.709703	3.18419	83.0275	8.09216e-20	8.25799e-19	529.538	-0.335299	0.156247	0.0206029	0.0412185	Pdxk	FALSE	FALSE
nk_merged_macs3_31595	0	Intergenic	Intergenic	7734	CR|Cbr|PG-9-KR	protein-coding	-0.282858	1.68883	6.81456	0.00904175	0.0150302	377.692	-0.54118	0.185346	0.00133377	0.00385262	Cbr1	FALSE	FALSE
nk_merged_macs3_18462	0	Intergenic	Intergenic	-23105	JPO2	protein-coding	-0.504414	1.67307	21.2429	4.04612e-06	1.13955e-05	40.9454	0.678885	0.462924	0.0247332	0.048164	Cdca7l	TRUE	FALSE
nk_merged_macs3_42024	0	Intergenic	Intergenic	-1717	Gm349|mKIAA1993	protein-coding	-0.435095	1.79318	16.9315	3.8754e-05	9.49513e-05	189.229	0.612768	0.243576	0.00326483	0.00834082	Zbtb34	TRUE	FALSE
nk_merged_macs3_51777	0	Intergenic	Intergenic	189618	B430101B05|Tak1	protein-coding	0.466439	0.20156	7.73778	0.00540773	0.00935556	1016.96	0.474372	0.140305	0.000335827	0.00117644	Map3k7	FALSE	FALSE
nk_merged_macs3_15809	0	Intergenic	Intergenic	16015	Dic	protein-coding	-0.32876	4.20889	24.841	6.22598e-07	1.95811e-06	1293.47	-0.565897	0.160375	0.000161887	0.000626372	Slc25a10	FALSE	FALSE
nk_merged_macs3_33981	0	Intergenic	Intergenic	254910	AML3|CBF-alpha-1|Cbf|Cbfa-1|Cbfa1|LS3|Osf2|PEBP2aA|Pebp2a1|Pebpa2a	protein-coding	1.1355	-0.128418	35.7565	2.23579e-09	9.3957e-09	460.239	0.843943	0.186712	1.08122e-06	8.35683e-06	Runx2	FALSE	TRUE
nk_merged_macs3_26555	0	Intergenic	Intergenic	-149154	A130089M23Rik|C920006C10Rik|D030063F01Rik|mKIAA0143	protein-coding	-1.05915	1.26252	70.3759	4.9015e-17	4.13299e-16	983.631	0.685203	0.148417	9.42878e-07	7.42438e-06	Efr3a	TRUE	FALSE
nk_merged_macs3_58395	0	Intergenic	Intergenic	-27781	AMCF-II|Cxcl6|ENA-78|GCP-2|LIX|Scyb5|Scyb6	protein-coding	0.216062	3.13212	7.74068	0.00539904	0.00934233	16.1944	1.7654	0.961508	0.00241272	0.0064247	Cxcl5	FALSE	FALSE
nk_merged_macs3_43464	0	Intergenic	ORR1A2|LTR|ERVL-MaLR	-36060	80kDa|BHC80a|Bhc|Bhc80|D030065N23Rik|PFTF1|mBHC80	protein-coding	0.809708	0.236858	23.4995	1.24948e-06	3.77183e-06	367.223	0.549303	0.187188	0.00120496	0.00351731	Phf21a	FALSE	FALSE
nk_merged_macs3_71898	0	Intergenic	Intergenic	17218	1500001G16Rik|DESP4|ERG25|Sc4mol	protein-coding	-0.644937	1.68095	34.5143	4.23126e-09	1.72465e-08	2251.96	0.767031	0.130244	8.79452e-10	1.88582e-08	Msmo1	TRUE	FALSE
nk_merged_macs3_1692	0	Intergenic	Intergenic	5593	Thym	protein-coding	-0.332515	5.62456	32.6687	1.09283e-08	4.24985e-08	7197.34	0.537388	0.112566	3.91764e-07	3.56587e-06	Ptma	TRUE	FALSE
nk_merged_macs3_15944	0	Intergenic	Intergenic	38990	9430048M07Rik	protein-coding	-0.2459	2.76911	8.65743	0.00325731	0.00585712	912.825	-0.707007	0.153379	1.21874e-06	9.23884e-06	Metrnl	FALSE	FALSE
nk_merged_macs3_4373	0	Intergenic	HERV16-int|LTR|ERVL	-50410	9kDa	protein-coding	-0.491732	1.87502	22.5022	2.09904e-06	6.15606e-06	630.639	0.737802	0.162838	1.33399e-06	9.96167e-06	Srp9	TRUE	FALSE
nk_merged_macs3_75950	0	Intergenic	Intergenic	-41201	-	protein-coding	-0.313324	1.95157	9.58113	0.00196588	0.00367067	845.27	-0.680164	0.166491	1.52877e-05	8.12513e-05	Nnmt	FALSE	FALSE
nk_merged_macs3_74050	0	Intergenic	Intergenic	29287	Gramp2	protein-coding	0.17346	3.77406	6.18636	0.0128739	0.0207931	799.285	-0.372844	0.151537	0.00847266	0.019004	Zdhhc7	TRUE	FALSE
nk_merged_macs3_28715	0	Intergenic	Intergenic	-13973	Eplin	protein-coding	0.415964	4.53781	43.0124	5.4395e-11	2.71455e-10	3063.63	0.297949	0.11793	0.00835009	0.0187873	Lima1	FALSE	FALSE
nk_merged_macs3_48217	0	Intergenic	Intergenic	226217	5830453M24Rik|CNRasGEF|Pdzgef1|RA-GEF-1|mKIAA0313|nRapGEP	protein-coding	-0.548249	1.08201	17.8951	2.33425e-05	5.90392e-05	397.383	0.759368	0.184782	8.87473e-06	5.03765e-05	Rapgef2	TRUE	FALSE
nk_merged_macs3_47915	0	Intergenic	Intergenic	-73621	Mbnl|mKIAA0428	protein-coding	1.45386	-0.287172	51.1326	8.63345e-13	5.13667e-12	1185.5	0.941934	0.135831	7.52538e-13	4.37188e-11	Mbnl1	FALSE	FALSE
nk_merged_macs3_54345	0	Intergenic	Intergenic	-5219	Cnx31.1|Cx31.1|Cxna|Gjb-5	protein-coding	0.350372	0.833955	6.48376	0.0108864	0.0178177	48.8928	-1.174	0.468174	0.000918237	0.00279117	Gjb5	TRUE	FALSE
nk_merged_macs3_26616	0	Intergenic	Intergenic	-6500	CAP43|CMT4D|DRG1|HMSNL|NMSL|Ndr1|Ndrl|PROXY1|RTP|TDD5	protein-coding	0.591321	2.50784	44.3287	2.77614e-11	1.42883e-10	481.452	-0.514192	0.16558	0.000785407	0.00243937	Ndrg1	TRUE	FALSE
nk_merged_macs3_15983	0	Intergenic	Intergenic	-18507	MmuIIIA	protein-coding	1.46884	2.02114	200.766	1.42128e-45	4.99253e-44	616.437	0.438426	0.1596	0.00328276	0.00837483	Dnmt3a	FALSE	FALSE
nk_merged_macs3_61815	0	Intergenic	MMVL30-int|LTR|ERV1	-3120	2010003I05Rik|Naa38	protein-coding	0.471615	5.3702	63.7932	1.3819e-15	1.04188e-14	227.954	0.803627	0.228814	9.63522e-05	0.000396999	Lsm8	FALSE	FALSE
nk_merged_macs3_37193	0	Intergenic	Intergenic	94005	D430044G18Rik	protein-coding	0.855354	0.111743	24.1456	8.93214e-07	2.74916e-06	36.7341	-0.720141	0.500913	0.0217913	0.0432663	Sh3tc2	TRUE	FALSE
nk_merged_macs3_17731	0	Intergenic	Intergenic	-297124	-	protein-coding	1.15116	1.24266	84.575	3.69907e-20	3.85904e-19	2108.21	0.705666	0.13085	2.5409e-08	3.46671e-07	Flrt2	FALSE	FALSE
nk_merged_macs3_19798	0	Intergenic	Intergenic	49105	1700025J14Rik|4930429A13Rik	protein-coding	-0.552043	0.142118	10.0491	0.00152419	0.00290293	33.5159	0.777317	0.556792	0.018863	0.0381895	Zfp169	TRUE	FALSE
nk_merged_macs3_38721	0	Intergenic	Intergenic	-5752	6330414G02Rik|A230083H22Rik|A330102H22Rik|Bmcc1|Olfaxin|mKIAA0367	protein-coding	0.9352	-0.0984898	25.1093	5.41713e-07	1.71478e-06	250.417	0.485771	0.242327	0.0167016	0.0344023	Prune2	FALSE	FALSE
nk_merged_macs3_24629	0	Intergenic	Intergenic	-124367	GHBP|GHR/BP	protein-coding	0.808598	4.97606	174.573	7.41932e-40	2.07031e-38	1181.29	0.337604	0.138676	0.00965209	0.0213188	Ghr	FALSE	FALSE
nk_merged_macs3_64524	0	Intergenic	Intergenic	-12857	Znf32	protein-coding	-0.489003	1.67826	20.0285	7.62969e-06	2.06883e-05	646.71	-0.487247	0.160224	0.00111801	0.00330503	Zfp637	FALSE	FALSE
nk_merged_macs3_61911	0	Intergenic	Intergenic	-23810	2310016C08Rik|Hig2	protein-coding	0.745692	1.4917	42.0908	8.71306e-11	4.25713e-10	262.011	-0.655886	0.207104	0.000446611	0.00150471	Hilpda	TRUE	FALSE
nk_merged_macs3_29208	0	Intergenic	Intergenic	49850	9830004M20Rik|sar	protein-coding	0.265456	1.71458	6.14052	0.0132118	0.0212941	614.275	-0.65555	0.635038	0.0375287	0.0685673	Srl	TRUE	FALSE
nk_merged_macs3_72490	0	Intergenic	Intergenic	-77537	4930431L18Rik|D8Ertd69e|mKIAA1046	protein-coding	0.618279	5.15278	105.793	8.18383e-25	1.12639e-23	1357.47	0.985265	0.137061	8.89088e-14	6.53806e-12	Otud4	FALSE	FALSE
nk_merged_macs3_62423	0	Intergenic	Intergenic	-62898	Cul-1	protein-coding	-0.280648	1.23384	5.21117	0.0224422	0.0346095	1046.25	0.666623	0.139091	6.52866e-07	5.43332e-06	Cul1	TRUE	FALSE
nk_merged_macs3_38266	0	Intergenic	B1_Mus1|SINE|Alu	-4854	PG	protein-coding	-0.54302	2.64864	39.5399	3.21423e-10	1.48013e-09	149.73	-1.61099	0.357941	5.06799e-07	4.42421e-06	Pygm	FALSE	TRUE
nk_merged_macs3_52467	0	Intergenic	Intergenic	-10638	6430543G08Rik|D4Ertd346e|Ehm2|Epb4.1l4b|Lulu2	protein-coding	-0.396354	2.73157	22.0189	2.69973e-06	7.80149e-06	46.8685	-0.75655	0.467354	0.0152765	0.0318805	Epb41l4b	FALSE	FALSE
nk_merged_macs3_19673	0	Intergenic	Intergenic	50790	9430057C20Rik|Mir	protein-coding	-0.966689	0.356162	33.8722	5.88538e-09	2.3579e-08	92.4507	0.562406	0.310175	0.0207385	0.0414516	Mylip	TRUE	FALSE
nk_merged_macs3_51148	0	Intergenic	Intergenic	195047	CIRL-2|Gm619|Lec1|Lphh1|Lphn2|mKIAA0786	protein-coding	0.253966	2.03421	6.61406	0.0101177	0.0166645	1205.08	0.724194	0.144834	1.44273e-07	1.50469e-06	Adgrl2	FALSE	FALSE
nk_merged_macs3_51785	0	Intergenic	Intergenic	-166735	E030004N02Rik	protein-coding	0.551883	6.15112	95.055	1.85171e-22	2.21951e-21	136.323	0.506112	0.297111	0.0289735	0.055116	Bach2	FALSE	FALSE
nk_merged_macs3_65096	0	Intergenic	Intergenic	-2701	9130025L13|Nok	protein-coding	-0.573461	1.58378	26.0434	3.3383e-07	1.08494e-06	153.523	0.483194	0.248116	0.0215462	0.0428553	Styk1	TRUE	FALSE
nk_merged_macs3_22783	0	Intergenic	(A)n|Simple_repeat|Simple_repeat	39721	JNK|JNK1|Prkm8|SAPK1	protein-coding	-0.20018	2.9164	6.09973	0.0135203	0.0217542	252.93	0.76569	0.217685	9.38896e-05	0.000389441	Mapk8	TRUE	TRUE
nk_merged_macs3_16957	0	Intergenic	Intergenic	-129795	2610019M19Rik|4930488L10Rik|Willin	protein-coding	0.835619	2.98489	106.463	5.83719e-25	8.09921e-24	1670.12	0.430982	0.139702	0.00104058	0.00311073	Frmd6	FALSE	FALSE
nk_merged_macs3_23178	0	Intergenic	Intergenic	188998	-	protein-coding	0.351524	1.90723	11.8746	0.000569047	0.00116372	3869.89	-0.570705	0.131432	5.9131e-06	3.54513e-05	Dad1	TRUE	FALSE
nk_merged_macs3_28451	0	Intergenic	URR1B|DNA|hAT-Charlie	206231	2310042P20Rik|D15Ertd682e	protein-coding	0.523027	6.02509	84.4703	3.90031e-20	4.06372e-19	213.675	0.567332	0.2253	0.00382958	0.00956	Rpap3	FALSE	FALSE
nk_merged_macs3_32285	0	Intergenic	Intergenic	31588	TSP2|Thbs-2	protein-coding	0.241943	3.64919	11.5795	0.000666842	0.00135002	4153.12	0.594813	0.162152	6.94228e-05	0.000298614	Thbs2	FALSE	FALSE
nk_merged_macs3_6138	0	Intergenic	Intergenic	98077	1110048B16Rik|2010203A17Rik|FKHRL1|Fkhr2|Foxo3a	protein-coding	0.435498	2.25495	21.574	3.40435e-06	9.69424e-06	819.189	0.343189	0.144287	0.0112505	0.0243452	Foxo3	FALSE	FALSE
nk_merged_macs3_70043	0	Intergenic	Intergenic	-10014	1110017M21Rik|2700078K21Rik|Mmh	protein-coding	-0.995569	3.32062	167.595	2.48058e-38	6.50252e-37	491.419	-0.603272	0.166482	0.0001017	0.000417315	Mob2	FALSE	FALSE
nk_merged_macs3_10325	0	Intergenic	Intergenic	-54599	-	protein-coding	0.66967	0.374156	17.6724	2.62409e-05	6.58733e-05	617.579	0.425749	0.159619	0.00416409	0.0102651	Spred2	FALSE	FALSE
nk_merged_macs3_637	0	Intergenic	Intergenic	-67843	FHL-2|SLIM-3|SLIM3	protein-coding	-0.217743	1.98119	4.71927	0.0298264	0.044858	1794	-0.238284	0.124376	0.0441309	0.0784817	Fhl2	FALSE	FALSE
nk_merged_macs3_50695	0	Intergenic	Intergenic	271460	2900074D19Rik|CN|Caln|Calna|CnA	protein-coding	1.04642	3.336	187.354	1.20221e-42	3.7587e-41	1043.03	0.415529	0.141033	0.00170241	0.00474488	Ppp3ca	FALSE	FALSE
nk_merged_macs3_51800	0	Intergenic	Intergenic	-29300	E030004N02Rik	protein-coding	0.424642	2.615	24.1511	8.90669e-07	2.74185e-06	136.323	0.506112	0.297111	0.0289735	0.055116	Bach2	FALSE	FALSE
nk_merged_macs3_25479	0	Intergenic	Intergenic	-47840	PABP|Pabp1|PabpI|Pabpl1|ePAB	protein-coding	-0.450534	3.69506	40.3492	2.12395e-10	9.96951e-10	11456.2	0.231261	0.121348	0.0459206	0.0810774	Pabpc1	TRUE	FALSE
nk_merged_macs3_9210	0	Intergenic	MLT1E2|LTR|ERVL-MaLR	-16871	-	protein-coding	-0.415063	1.24782	11.4065	0.000731895	0.00147147	510.041	0.843821	0.166902	8.17994e-08	9.25827e-07	Nup107	TRUE	FALSE
nk_merged_macs3_35890	0	Intergenic	Intergenic	-9124	2810011M08Rik	protein-coding	0.642915	1.4394	30.6002	3.17059e-08	1.16579e-07	281.588	0.844977	0.205662	7.51399e-06	4.38378e-05	Arhgap12	FALSE	FALSE
nk_merged_macs3_37092	0	Intergenic	Intergenic	-3232	CaMKII|mKIAA0968	protein-coding	0.716939	0.301049	19.3043	1.11456e-05	2.95449e-05	60.096	-0.776359	0.396539	0.00827531	0.0186546	Camk2a	TRUE	FALSE
nk_merged_macs3_66460	0	Intergenic	B3|SINE|B2	-3705	RYR-1|Ryr|skrr	protein-coding	-0.278518	0.921403	4.27195	0.0387464	0.0569381	278.299	-0.580418	0.262332	0.00863805	0.019325	Ryr1	FALSE	FALSE
nk_merged_macs3_10316	0	Intergenic	Intergenic	-162862	-	protein-coding	-0.569697	1.42742	23.5295	1.23013e-06	3.71676e-06	617.579	0.425749	0.159619	0.00416409	0.0102651	Spred2	TRUE	FALSE
nk_merged_macs3_41813	0	Intergenic	Intergenic	-47609	A330051M14Rik|FBP3|Marta2	protein-coding	0.591498	2.02709	35.3562	2.7459e-09	1.14219e-08	812.037	0.726819	0.153325	5.08535e-07	4.43638e-06	Fubp3	FALSE	FALSE
nk_merged_macs3_69575	0	Intergenic	Intergenic	123281	Bek|Fgfr-2|Fgfr-7|Fgfr2b|Fgfr7|KGFR|KGFRTr|svs	protein-coding	-0.247197	3.37823	11.0403	0.000891518	0.00176688	374.731	0.526522	0.180119	0.00136213	0.00392332	Fgfr2	TRUE	TRUE
nk_merged_macs3_34300	0	Intergenic	B4|SINE|B4	-19359	I-mf|I-mfa	protein-coding	0.263942	1.36226	5.00428	0.0252847	0.0385936	311.627	-0.855002	0.217959	1.75557e-05	9.18061e-05	Mdfi	TRUE	FALSE
nk_merged_macs3_74149	0	Intergenic	Intergenic	89824	ICSBP|IRF-8|Icsbp1|Myls	protein-coding	-0.41728	2.43005	21.3239	3.87875e-06	1.09533e-05	22.5808	-1.5585	0.696779	0.00145661	0.00414733	Irf8	FALSE	FALSE
nk_merged_macs3_25832	0	Intergenic	RMER1B|Other|Other	-63482	1810057B09Rik|6720481I12|DC6|Ey2	protein-coding	-0.457998	1.49698	15.9567	6.48077e-05	0.000153559	377.56	0.613262	0.1867	0.000323515	0.00114085	Eny2	TRUE	FALSE
nk_merged_macs3_49854	0	Intergenic	Intergenic	-54088	A530094I06Rik|Idd18.1	protein-coding	0.535453	2.74084	40.3083	2.16885e-10	1.0169e-09	82.1464	0.706844	0.345189	0.00809148	0.0182781	Vav3	FALSE	FALSE
nk_merged_macs3_24748	0	Intergenic	Intergenic	-58619	A230075M04Rik|LIF	protein-coding	0.632142	-0.653471	8.01738	0.00463306	0.00811002	148.717	0.856116	0.263935	0.000197887	0.000746363	Lifr	FALSE	FALSE
nk_merged_macs3_66778	0	Intergenic	Intergenic	-11249	1110023P21Rik|Rpp29	protein-coding	-0.454271	-0.222804	5.36604	0.0205326	0.0319079	1081.62	-0.553114	0.143524	4.89075e-05	0.00021951	Pop4	FALSE	FALSE
nk_merged_macs3_57621	0	Intergenic	Intergenic	-586135	Drad-1|E030015M03Rik|E130320P19Rik|Slil3|b2b1200.1Clo|mKIAA4141|slit-2	protein-coding	0.841663	2.57826	91.2344	1.27622e-21	1.45681e-20	2996.69	0.791913	0.134318	5.35501e-10	1.26041e-08	Slit2	FALSE	FALSE
nk_merged_macs3_53212	0	Intergenic	Intergenic	-167648	2310009E04Rik	protein-coding	1.23166	-0.534245	31.9245	1.60284e-08	6.11155e-08	45.1171	-0.712564	0.442583	0.0181782	0.0369988	Fggy	TRUE	FALSE
nk_merged_macs3_51779	0	Intergenic	Intergenic	210924	B430101B05|Tak1	protein-coding	0.400029	3.42156	29.2851	6.24735e-08	2.21999e-07	1016.96	0.474372	0.140305	0.000335827	0.00117644	Map3k7	FALSE	FALSE
nk_merged_macs3_40957	0	Intergenic	Intergenic	-23740	-	protein-coding	0.523609	2.75714	38.8389	4.60271e-10	2.08551e-09	379.585	0.908077	0.190049	2.88512e-07	2.73309e-06	Itga8	FALSE	FALSE
nk_merged_macs3_25985	0	Intergenic	Intergenic	157734	OCIF|Opg|TR1	protein-coding	0.789561	3.12166	100.462	1.207e-23	1.5544e-22	227.754	0.678135	0.223015	0.000623571	0.00200273	Tnfrsf11b	FALSE	FALSE
nk_merged_macs3_11577	0	Intergenic	Intergenic	-22647	9530046C02|Gm34094|RIP3|Rhoip3|mKIAA0864|p116Rip	protein-coding	1.0493	1.08095	64.6834	8.79537e-16	6.73918e-15	10224.2	-0.603307	0.114815	4.33507e-08	5.34331e-07	Mprip	TRUE	FALSE
nk_merged_macs3_76610	0	Intergenic	IMPB_01|Satellite|Satellite	-30411	1110017N23Rik|C130034A12Rik|Hsepi	protein-coding	-1.28082	1.75923	132.012	1.48739e-30	2.77209e-29	616.825	0.947682	0.17547	9.01017e-09	1.4302e-07	Glce	TRUE	FALSE
nk_merged_macs3_61122	0	Intergenic	L1MB3|LINE|L1	31340	1500026F15Rik|2810453I06Rik|Acpin1|Sipar	protein-coding	0.586951	1.8132	31.2458	2.27342e-08	8.50442e-08	554.106	-0.383796	0.15986	0.00984638	0.0216634	Fam220a	TRUE	FALSE
nk_merged_macs3_23173	0	Intergenic	Intergenic	449611	-	protein-coding	-0.759917	0.622365	25.4593	4.51816e-07	1.4435e-06	3869.89	-0.570705	0.131432	5.9131e-06	3.54513e-05	Dad1	FALSE	FALSE
nk_merged_macs3_20606	0	Intergenic	Intergenic	-52090	mKIAA0947	protein-coding	-0.200299	3.18558	6.7679	0.00928119	0.015398	1065.54	0.943119	0.145378	1.2405e-11	4.9731e-10	Ice1	TRUE	FALSE
nk_merged_macs3_29932	0	Intergenic	RLTR48A|LTR|ERV1	47175	5730405G21Rik|D16Ertd266e|SIG-41|Sfrs10|Silg41|TRA2beta	protein-coding	1.24647	-0.355201	36.8989	1.24419e-09	5.36963e-09	1108.38	0.896179	0.138236	1.64956e-11	6.25966e-10	Tra2b	FALSE	FALSE
nk_merged_macs3_8964	0	Intergenic	Intergenic	-55573	C730029P18Rik|D330025H14Rik|ORP-8	protein-coding	-0.455826	2.11932	21.9104	2.85676e-06	8.226e-06	371.044	0.716635	0.185997	2.98325e-05	0.00014435	Osbpl8	TRUE	TRUE
nk_merged_macs3_39836	0	Intergenic	Intergenic	29122	Scd|Scd-1|ab	protein-coding	0.157803	3.16757	4.18437	0.0407984	0.0596854	2155.7	0.870211	0.139693	8.05954e-11	2.4396e-09	Scd1	FALSE	TRUE
nk_merged_macs3_49852	0	Intergenic	Intergenic	-67146	A530094I06Rik|Idd18.1	protein-coding	1.07253	3.87249	233.898	8.42148e-53	3.91071e-51	82.1464	0.706844	0.345189	0.00809148	0.0182781	Vav3	FALSE	FALSE
nk_merged_macs3_74964	0	Intergenic	MER5A1|DNA|hAT-Charlie	-32849	5930431H10	protein-coding	0.851054	-0.0170749	22.0137	2.70712e-06	7.822e-06	244.867	0.763046	0.217414	9.09503e-05	0.000378819	Maml2	FALSE	FALSE
nk_merged_macs3_65812	0	Intergenic	RMER10B|LTR|ERVL	-8736	-	protein-coding	-0.457754	1.76351	18.397	1.79342e-05	4.61477e-05	49907.4	-0.580867	0.134947	7.24447e-06	4.24748e-05	Rps5	FALSE	FALSE
nk_merged_macs3_78645	0	Intergenic	Intergenic	9399	1500010M16Rik|3110001N14Rik|Gc20	protein-coding	-0.469527	3.24715	37.726	8.14104e-10	3.58892e-09	520.662	-0.562246	0.19615	0.00157997	0.00444699	Eif1b	FALSE	FALSE
nk_merged_macs3_24741	0	Intergenic	Intergenic	-117012	A230075M04Rik|LIF	protein-coding	0.705855	5.24843	139.515	3.39763e-32	6.85283e-31	148.717	0.856116	0.263935	0.000197887	0.000746363	Lifr	FALSE	FALSE
nk_merged_macs3_65586	0	Intergenic	Intergenic	26799	A330079N23Rik|C230080I20Rik|Ctb9|Klhdc5|mKIAA1340	protein-coding	0.818943	-0.312522	16.8182	4.11359e-05	0.000100439	273.311	0.543179	0.200292	0.00246682	0.00655402	Klhl42	FALSE	FALSE
nk_merged_macs3_23099	0	Intergenic	Intergenic	-18126	4930487N19Rik|5730533P17Rik|Nat12	protein-coding	-0.43376	0.49324	7.88051	0.00499703	0.00869626	329.496	0.688899	0.191397	7.85586e-05	0.000333394	Naa30	TRUE	FALSE
nk_merged_macs3_5860	0	Intergenic	Intergenic	-15145	6030499O08|B130024B19Rik|DS-epi1|Sart2	protein-coding	-0.696571	-0.726923	8.57023	0.00341704	0.00612244	593.897	0.951599	0.162303	7.06189e-10	1.59857e-08	Dse	TRUE	FALSE
nk_merged_macs3_51494	0	Intergenic	Intergenic	34251	3110003A22Rik|6430407D20Rik|p37	protein-coding	-0.275976	1.15666	4.81448	0.0282215	0.042642	71.8924	1.09994	0.374985	0.000385935	0.00132612	Ubxn2b	TRUE	FALSE
nk_merged_macs3_30910	0	Intergenic	MIRb|SINE|MIR	-36161	5033411B22Rik|D930038M13Rik|TARSH|eratin	protein-coding	-1.93453	0.0377717	90.3301	2.01564e-21	2.27728e-20	16.0761	2.61052	0.895611	0.000198027	0.000746673	Abi3bp	TRUE	TRUE
nk_merged_macs3_37495	0	Intergenic	Intergenic	-8243	2610018O07Rik|8430417G19Rik	protein-coding	-0.882516	-0.309841	18.0494	2.15247e-05	5.46874e-05	79.5403	0.512741	0.322683	0.0375945	0.0686682	Elac1	TRUE	FALSE
nk_merged_macs3_7806	0	Intergenic	ORR1B1|LTR|ERVL-MaLR	-2239	Ap3d|Bolvr|mBLVR1|mh|mocha	protein-coding	-0.377116	2.9275	21.6228	3.31889e-06	9.4693e-06	5593.3	-0.479903	0.11515	1.64672e-05	8.66707e-05	Ap3d1	FALSE	FALSE
nk_merged_macs3_57444	0	Intergenic	Intergenic	9794	9130413I22Rik|Pam14	protein-coding	0.587395	-0.147454	9.74953	0.00179369	0.00337138	2841.73	0.416716	0.122312	0.000369212	0.00127844	Mrfap1	FALSE	FALSE
nk_merged_macs3_48285	0	Intergenic	Intergenic	-5957	1110064L01Rik|PDGF-C|SCDGF|VEGF-E	protein-coding	1.11089	0.43315	48.905	2.68672e-12	1.53008e-11	1084.7	0.511762	0.145356	0.00017637	0.000675188	Pdgfc	FALSE	FALSE
nk_merged_macs3_40991	0	Intergenic	Tigger5|DNA|TcMar-Tigger	12029	-	protein-coding	-0.448834	0.502224	8.4675	0.00361548	0.00645229	99325.8	-0.323719	0.115486	0.0035657	0.00899615	Vim	FALSE	FALSE
nk_merged_macs3_18725	0	Intergenic	Intergenic	-410836	Bph|GLI3-190|GLI3FL|Pdn|Xt|add	protein-coding	0.470925	0.738374	11.0242	0.000899303	0.00178121	721.297	0.790072	0.155238	7.43864e-08	8.523e-07	Gli3	FALSE	FALSE
nk_merged_macs3_67334	0	Intergenic	Intergenic	-39682	ZO1	protein-coding	0.756455	4.07273	125.592	3.77649e-29	6.55983e-28	1212.62	0.829416	0.140883	7.26033e-10	1.6291e-08	Tjp1	FALSE	FALSE
nk_merged_macs3_69238	0	Intergenic	Intergenic	-15422	2010321I05Rik|3110054G10Rik|CAGH26|D130023A07Rik|GW182|Tnrc6	protein-coding	-0.672998	3.22135	75.8572	3.04938e-18	2.80619e-17	1138.53	1.02044	0.146301	3.58504e-13	2.22682e-11	Tnrc6a	TRUE	FALSE
nk_merged_macs3_68190	0	Intergenic	MER57D|LTR|ERV1	-269654	Doc4|ELM2|Odz4|Ten-m4|l(7)-3Rn|l7Rn3|mKIAA1302	protein-coding	1.62579	2.53073	306.203	1.46692e-68	1.13076e-66	344.333	0.826819	0.197186	4.64343e-06	2.87941e-05	Tenm4	FALSE	FALSE
nk_merged_macs3_64317	0	Intergenic	IMPB_01|Satellite|Satellite	-58496	1810013K23Rik|Agp7|Apg7l|Atg7l|Gm21553	protein-coding	-0.302626	3.22692	15.6616	7.57462e-05	0.000177739	931.055	-0.559153	0.164574	0.00026639	0.00096395	Atg7	FALSE	FALSE
nk_merged_macs3_57150	0	Intergenic	T-rich|Low_complexity|Low_complexity	22372	-	protein-coding	0.720662	0.102185	17.1645	3.42787e-05	8.46175e-05	4302.64	-0.22467	0.113037	0.0390545	0.0709171	Ywhah	TRUE	FALSE
nk_merged_macs3_49497	0	Intergenic	RMER1B|Other|Other	127363	8030451N04Rik|Ecto|Tif1g	protein-coding	0.155624	3.73935	4.92926	0.0264057	0.0401273	421.96	0.940521	0.189721	9.66373e-08	1.06941e-06	Trim33	FALSE	FALSE
nk_merged_macs3_74048	0	Intergenic	B4|SINE|B4	37726	Gramp2	protein-coding	0.838125	2.37547	82.5734	1.0182e-19	1.03161e-18	799.285	-0.372844	0.151537	0.00847266	0.019004	Zdhhc7	TRUE	FALSE
nk_merged_macs3_63651	0	Intergenic	ORR1D2-int|LTR|ERVL-MaLR	88291	40kDa|Gpr175|Tpra40	protein-coding	-0.47002	0.0368442	6.84601	0.00888396	0.0147884	370.215	-0.331547	0.180275	0.0426118	0.0763015	Tpra1	FALSE	FALSE
nk_merged_macs3_28370	0	Intergenic	Intergenic	52516	1110061H03Rik|2610510E10Rik|CASP11|SIP1|SRRP129|Sfrs2ip|Srsf2ip|mKIAA3013	protein-coding	-0.379899	2.55973	18.7967	1.45418e-05	3.78985e-05	1228.74	0.833906	0.13772	2.71535e-10	6.971e-09	Scaf11	TRUE	FALSE
nk_merged_macs3_23956	0	Intergenic	Intergenic	-25153	Bri|Bri2|Bricd2b|D14Sel6|E25BMM|imBRI2	protein-coding	1.89433	1.18244	200.485	1.63686e-45	5.7298e-44	5339.49	-0.292867	0.116982	0.0108244	0.0235431	Itm2b	TRUE	FALSE
nk_merged_macs3_69825	0	Intergenic	Intergenic	-7183	3110018A08Rik|O/E-2|mKIAA4201	protein-coding	-0.243636	2.51309	7.61499	0.00578851	0.00995547	136.424	0.939229	0.289288	0.000150995	0.000590551	Ebf3	TRUE	FALSE
nk_merged_macs3_43504	0	Intergenic	Intergenic	-28096	5730409J20Rik|mKIAA1427	protein-coding	0.813135	2.07669	67.6071	1.99549e-16	1.61299e-15	118.259	-1.1305	0.337789	7.22849e-05	0.00030929	Syt13	TRUE	FALSE
nk_merged_macs3_3444	0	Intergenic	RMER15|LTR|ERVL	-33510	8430426K15Rik|ACAT-1|Acact|ald|hid	protein-coding	1.43325	1.72431	164.898	9.62759e-38	2.45187e-36	1288.5	0.327347	0.140722	0.0129224	0.0274699	Soat1	FALSE	FALSE
nk_merged_macs3_45425	0	Intergenic	B1_Mus1|SINE|Alu	31961	2310010I22Rik|mU3	protein-coding	0.173699	4.31966	7.16556	0.00743163	0.0125365	1125.21	-0.871604	0.14576	5.20517e-10	1.23403e-08	Commd7	TRUE	FALSE
nk_merged_macs3_73088	0	Intergenic	Intergenic	4135	MT-I|Mt-1	protein-coding	-0.294646	4.9955	23.4583	1.27652e-06	3.84763e-06	4079.52	-0.285016	0.150829	0.0420446	0.0754311	Mt1	FALSE	FALSE
nk_merged_macs3_57764	0	Intergenic	(GA)n|Simple_repeat|Simple_repeat	-2142	CBF1|Igkjrb|Igkrsbp|RBP-J|RBP-J kappa|RBP-Jkappa|RBPjk|Rbpsuh	protein-coding	0.957039	0.753458	44.699	2.2978e-11	1.19202e-10	2548.14	0.668908	0.131511	1.63608e-07	1.67811e-06	Rbpj	FALSE	FALSE
nk_merged_macs3_70615	0	Intergenic	Intergenic	-26698	Gas-6	protein-coding	-0.930863	3.93838	179.156	7.40931e-41	2.16119e-39	1094.24	-1.11612	0.176756	2.33466e-11	8.5309e-10	Gas6	FALSE	FALSE
nk_merged_macs3_75617	0	Intergenic	Intergenic	-57705	9030425E11Rik|ACAM|ASP5	protein-coding	-0.756145	1.50733	42.6662	6.49234e-11	3.21426e-10	305.068	0.677479	0.209008	0.000289721	0.0010377	Clmp	TRUE	FALSE
nk_merged_macs3_2405	0	Intergenic	Intergenic	-6274	2300008B03Rik	protein-coding	-0.594357	-0.200474	9.19781	0.00242305	0.00445677	168.794	-0.482231	0.243694	0.0204504	0.0409449	Tmem177	FALSE	FALSE
nk_merged_macs3_4211	0	Intergenic	Intergenic	-59310	6230412P20Rik|Elys	protein-coding	0.225412	1.81692	4.67212	0.0306561	0.0459915	1250.8	0.814759	0.138503	8.66262e-10	1.86677e-08	Ahctf1	FALSE	FALSE
nk_merged_macs3_57456	0	Intergenic	B3|SINE|B2	29958	wolframin	protein-coding	-0.485942	1.2327	15.426	8.57993e-05	0.000199583	816.491	-0.458831	0.15791	0.00169342	0.00472385	Wfs1	FALSE	FALSE
nk_merged_macs3_77754	0	Intergenic	Intergenic	-14696	5430433H21Rik|GAP1m	protein-coding	1.15337	1.40492	92.6921	6.10978e-22	7.1177e-21	316.458	0.944182	0.197675	2.66671e-07	2.55784e-06	Rasa2	FALSE	FALSE
nk_merged_macs3_47770	0	Intergenic	L2|LINE|L2	-97051	Lyst2|mKIAA1544	protein-coding	0.569345	-0.295317	8.30682	0.00394965	0.00700177	876.819	0.80206	0.188495	3.45227e-06	2.23334e-05	Nbea	FALSE	FALSE
nk_merged_macs3_5801	0	Intergenic	Intergenic	95806	2410075D05Rik|3110045I18Rik	protein-coding	1.474	-0.636588	41.8984	9.61418e-11	4.67838e-10	72.8531	0.87401	0.361149	0.00224245	0.00601934	Trmt11	FALSE	FALSE
nk_merged_macs3_30317	0	Intergenic	MTD|LTR|ERVL-MaLR	-7056	6230429P13Rik|A730063F07Rik|SMT3IP3	protein-coding	-0.304022	2.6976	12.8257	0.000341895	0.000723624	841.405	0.446523	0.149859	0.0013785	0.00396433	Senp5	TRUE	FALSE
nk_merged_macs3_39327	0	Intergenic	B1F|SINE|Alu	-12321	Pank|Pank1b	protein-coding	0.789832	-0.493083	13.8915	0.000193669	0.000426351	96.6974	0.49543	0.297277	0.0348679	0.0644293	Pank1	FALSE	FALSE
nk_merged_macs3_5351	0	Intergenic	B1_Mus2|SINE|Alu	25292	1700028I04Rik|3110003A17Rik	protein-coding	-0.991095	0.88166	49.4614	2.02309e-12	1.16518e-11	915.814	0.739229	0.145295	8.69373e-08	9.78026e-07	Abracl	TRUE	FALSE
nk_merged_macs3_39698	0	Intergenic	Intergenic	-2283	2310008N12Rik|VIT32|esu|mVIT32	protein-coding	0.387613	2.84094	22.145	2.52812e-06	7.33084e-06	1156.93	-0.687002	0.154307	2.72241e-06	1.8256e-05	Avpi1	TRUE	FALSE
nk_merged_macs3_51387	0	Intergenic	B2_Mm2|SINE|B2	33052	0610010I13Rik|CGL|CSE|Cys3	protein-coding	-1.9374	1.55119	239.735	4.49213e-54	2.17908e-52	107.37	0.671773	0.30407	0.00620103	0.0145193	Cth	TRUE	FALSE
nk_merged_macs3_53276	0	Intergenic	Intergenic	-36690	-	protein-coding	-0.782413	1.7912	53.2238	2.97625e-13	1.84855e-12	540.895	1.12256	0.165964	1.72365e-12	9.01003e-11	Usp1	TRUE	FALSE
nk_merged_macs3_30349	0	Intergenic	Intergenic	-10633	2610028K12Rik|CD71|E430033M20Rik|Mtvr1|TFR|TFR1|TR|Trfr|p90	protein-coding	-0.361011	0.354148	5.01881	0.0250733	0.0382964	1629.26	0.93174	0.162313	1.64885e-09	3.27523e-08	Tfrc	TRUE	TRUE
nk_merged_macs3_16967	0	Intergenic	Intergenic	-20375	2610019M19Rik|4930488L10Rik|Willin	protein-coding	0.73187	0.272885	19.7406	8.86992e-06	2.3838e-05	1670.12	0.430982	0.139702	0.00104058	0.00311073	Frmd6	FALSE	FALSE
nk_merged_macs3_38404	0	Intergenic	(TG)n|Simple_repeat|Simple_repeat	2776	Rnu22|U22	snoRNA	-1.06465	3.9061	229.859	6.3999e-52	2.87892e-50	34.5224	0.61725	0.49277	0.0389919	0.070833	Snord22	TRUE	FALSE
nk_merged_macs3_61730	0	Intergenic	Intergenic	121070	Kdt1|Mdfid	protein-coding	-0.642931	2.08232	42.3303	7.709e-11	3.79002e-10	365.564	0.403002	0.195623	0.0201653	0.0405048	Mdfic	TRUE	FALSE
nk_merged_macs3_11130	0	Intergenic	HAL1|LINE|L1	-18074	A430101B06Rik|D11Ertd497e|MNCb-1520	protein-coding	-0.302171	4.02406	20.0443	7.567e-06	2.05238e-05	548.984	-0.598471	0.16309	7.91797e-05	0.000335264	Cdkn2aipnl	FALSE	FALSE
nk_merged_macs3_6958	0	Intergenic	MER20B|DNA|hAT-Charlie	-1821	D10Ucla1	protein-coding	-0.530337	2.44036	34.4147	4.45355e-09	1.81103e-08	1094.99	0.346297	0.135807	0.00682606	0.0157896	Reep3	TRUE	FALSE
nk_merged_macs3_2272	0	Intergenic	Intergenic	81036	9930114B20Rik	protein-coding	-0.49774	2.02826	24.8932	6.0597e-07	1.90716e-06	594.121	0.580151	0.156805	7.70477e-05	0.00032773	Zcchc2	TRUE	FALSE
nk_merged_macs3_6152	0	Intergenic	Intergenic	-26616	1110048B16Rik|2010203A17Rik|FKHRL1|Fkhr2|Foxo3a	protein-coding	1.03524	0.00270539	32.6425	1.10764e-08	4.30287e-08	819.189	0.343189	0.144287	0.0112505	0.0243452	Foxo3	FALSE	FALSE
nk_merged_macs3_60669	0	Intergenic	Intergenic	-19265	PAI-1|PAI1|Planh1	protein-coding	0.785562	0.491355	25.985	3.44089e-07	1.11603e-06	27516.1	-0.567748	0.116961	4.00893e-07	3.63216e-06	Serpine1	TRUE	FALSE
nk_merged_macs3_13261	0	Intergenic	Intergenic	16523	-	protein-coding	-0.704299	3.74529	98.7649	2.84329e-23	3.58703e-22	570.622	-0.502227	0.168311	0.00129564	0.00375383	Tbx2	FALSE	FALSE
nk_merged_macs3_67338	0	Intergenic	Intergenic	-68514	ZO1	protein-coding	-0.24171	2.07034	6.08123	0.0136626	0.0219643	1212.62	0.829416	0.140883	7.26033e-10	1.6291e-08	Tjp1	TRUE	FALSE
nk_merged_macs3_66051	0	Intergenic	Intergenic	-1638	Klct	protein-coding	-0.462009	3.08537	34.3771	4.54045e-09	1.8447e-08	176.549	-0.626986	0.247797	0.00323171	0.00827541	Klc3	FALSE	FALSE
nk_merged_macs3_24730	0	Intergenic	Intergenic	-38371	OSMRB	protein-coding	-0.238142	2.42971	6.99817	0.0081593	0.0136644	453.365	1.20843	0.228134	8.28577e-09	1.33145e-07	Osmr	TRUE	FALSE
nk_merged_macs3_5188	0	Intergenic	Intergenic	562828	DRP|Dmdl	protein-coding	-0.386629	0.883933	7.99971	0.00467849	0.00818296	2240.82	0.801108	0.140639	2.08601e-09	3.93924e-08	Utrn	TRUE	FALSE
nk_merged_macs3_58749	0	Intergenic	Intergenic	-5591	3830405G04Rik|5630400M01Rik|Ccdc98|Fam175a	protein-coding	-0.350941	0.921319	6.75237	0.00936233	0.0155237	42.7423	0.66774	0.477687	0.0257428	0.0498687	Abraxas1	TRUE	FALSE
nk_merged_macs3_12899	0	Intergenic	Intergenic	46069	1110056B13Rik|2700038M07Rik	protein-coding	0.605229	4.68923	93.4946	4.07311e-22	4.79502e-21	1662.29	0.818898	0.136677	3.79735e-10	9.32571e-09	Wsb1	FALSE	FALSE
nk_merged_macs3_23674	0	Intergenic	Intergenic	45965	2610528H13Rik|NSrp70	protein-coding	1.02133	2.53773	130.026	4.04399e-30	7.38638e-29	224.591	1.02589	0.236799	1.80131e-06	1.28237e-05	Ccdc25	FALSE	FALSE
nk_merged_macs3_42468	0	Intergenic	Intergenic	-30571	2610017M01Rik|Arhe|Rhoe	protein-coding	0.651916	0.630032	19.6349	9.37401e-06	2.51059e-05	1170.12	0.547048	0.135727	2.22704e-05	0.000112659	Rnd3	FALSE	FALSE
nk_merged_macs3_69594	0	Intergenic	Intergenic	-113402	Bek|Fgfr-2|Fgfr-7|Fgfr2b|Fgfr7|KGFR|KGFRTr|svs	protein-coding	-0.70387	0.976551	27.3029	1.73953e-07	5.86322e-07	374.731	0.526522	0.180119	0.00136213	0.00392332	Fgfr2	TRUE	TRUE
nk_merged_macs3_9863	0	Intergenic	Intergenic	-41344	smsmo	protein-coding	-0.73895	1.16874	33.6167	6.71154e-09	2.67372e-08	2152.37	-0.544702	0.126808	7.51784e-06	4.38406e-05	Smtn	FALSE	FALSE
nk_merged_macs3_30729	0	Intergenic	Intergenic	-7141	-	protein-coding	-1.27773	0.733301	71.9103	2.2521e-17	1.94694e-16	280.182	0.404711	0.19937	0.0219191	0.0434775	Nepro	TRUE	FALSE
nk_merged_macs3_74734	0	Intergenic	Intergenic	-9432	E130305N23Rik|IRF-2BP2	protein-coding	0.549881	2.83497	44.148	3.04456e-11	1.5601e-10	588.119	0.755506	0.162222	7.26377e-07	5.94624e-06	Irf2bp2	FALSE	FALSE
nk_merged_macs3_51109	0	Intergenic	Intergenic	178392	1110049N09Rik|4921517B04Rik|C630030B20|mTTLL7	protein-coding	1.50073	0.850962	110.044	9.58157e-26	1.38909e-24	158.278	0.411799	0.235735	0.0394557	0.0715458	Ttll7	FALSE	FALSE
nk_merged_macs3_29933	0	Intergenic	L1M4a2|LINE|L1	26731	5730405G21Rik|D16Ertd266e|SIG-41|Sfrs10|Silg41|TRA2beta	protein-coding	-0.731107	2.10335	54.86	1.29427e-13	8.28684e-13	1108.38	0.896179	0.138236	1.64956e-11	6.25966e-10	Tra2b	TRUE	FALSE
nk_merged_macs3_418	0	Intergenic	Lx8|LINE|L1	5659	-	protein-coding	-0.621612	2.58905	50.2583	1.3478e-12	7.89358e-12	4178.94	-0.4772	0.131856	0.000154943	0.000604174	Cox5b	FALSE	FALSE
nk_merged_macs3_69548	0	Intergenic	Intergenic	-84816	2900055P10Rik|Brwd2|mKIAA1351	protein-coding	-0.809279	-0.140794	17.2738	3.23613e-05	8.02017e-05	550.282	0.292117	0.157475	0.0456738	0.0807258	Wdr11	TRUE	FALSE
nk_merged_macs3_57328	0	Intergenic	Intergenic	31986	2210021K23Rik|9530081K03Rik|Prsp|Tasp	protein-coding	2.3318	1.15888	277.746	2.32656e-62	1.48834e-60	133.43	-0.674036	0.274298	0.00319687	0.00820396	Htra3	TRUE	FALSE
nk_merged_macs3_42469	0	Intergenic	Intergenic	-37874	2610017M01Rik|Arhe|Rhoe	protein-coding	0.555985	1.68504	26.2669	2.97338e-07	9.72392e-07	1170.12	0.547048	0.135727	2.22704e-05	0.000112659	Rnd3	FALSE	FALSE
nk_merged_macs3_45468	0	Intergenic	Intergenic	-14081	A430091M07|C330013D05Rik|Cbfa2t2h|MTGR1	protein-coding	1.04033	-0.178589	29.2348	6.41168e-08	2.27537e-07	288.872	0.535466	0.198444	0.00263977	0.00693146	Cbfa2t2	FALSE	FALSE
nk_merged_macs3_52780	0	Intergenic	L1MB7|LINE|L1	-226159	8430414N03Rik|IGFBP-4ase|PAG1|PAPP-A	protein-coding	-0.244587	2.44193	7.42582	0.00642944	0.0109661	2754.25	0.7073	0.156684	1.29568e-06	9.72018e-06	Pappa	TRUE	FALSE
nk_merged_macs3_31680	0	Intergenic	Intergenic	102487	2310043O08Rik|D16Ertd272e|D16Ertd493e|Dyrk|Gm10783|Mnbh|Mp86|mmb	protein-coding	-0.393436	2.12885	16.4641	4.95806e-05	0.000119566	704.43	0.497038	0.152266	0.000498233	0.00165518	Dyrk1a	TRUE	FALSE
nk_merged_macs3_47856	0	Intergenic	Intergenic	55179	1810043J12Rik|5530402M19Rik	protein-coding	0.768871	3.07228	93.7792	3.52765e-22	4.16385e-21	1353.26	0.551386	0.140692	3.43363e-05	0.000162398	Tsc22d2	FALSE	FALSE
nk_merged_macs3_51762	0	Intergenic	Intergenic	-508723	B430101B05|Tak1	protein-coding	-0.182862	2.65554	4.56669	0.0325994	0.0486324	1016.96	0.474372	0.140305	0.000335827	0.00117644	Map3k7	TRUE	FALSE
nk_merged_macs3_73514	0	Intergenic	RMER5|LTR|ERV1	-10917	1810044O22Rik|Cyb5m	protein-coding	0.498865	2.03723	25.3945	4.67251e-07	1.49039e-06	2637.93	0.257686	0.121664	0.0249867	0.0486066	Cyb5b	FALSE	FALSE
nk_merged_macs3_9331	0	Intergenic	Intergenic	-87757	9430083A20Rik|HMGI-C|Hmgic|pg|pygmy	protein-coding	-0.40927	1.26462	11.2082	0.000814357	0.00162578	12292.7	0.403773	0.118884	0.000392931	0.001346	Hmga2	TRUE	FALSE
nk_merged_macs3_67371	0	Intergenic	Intergenic	90060	skt	protein-coding	0.941361	2.05656	88.8298	4.30292e-21	4.76972e-20	193.542	0.773283	0.237688	0.000227046	0.000839795	Chsy1	FALSE	FALSE
nk_merged_macs3_27366	0	Intergenic	Intergenic	-24905	CK1epsilon|CKIe|KC1epsilon|tau	protein-coding	0.168714	4.54416	7.11052	0.00766327	0.0128922	1499.89	-0.253428	0.128928	0.0365394	0.0670137	Csnk1e	TRUE	FALSE
nk_merged_macs3_51642	0	Intergenic	MMVL30-int|LTR|ERV1	-5099	3000004N20Rik|Rbm12b|Rbm12ba	protein-coding	0.73326	2.80429	76.7457	1.94451e-18	1.81014e-17	31.3008	0.998389	0.588115	0.0078857	0.0178629	Rbm12b1	FALSE	FALSE
nk_merged_macs3_49133	0	Intergenic	Intergenic	-10413	1810037G04Rik	protein-coding	-1.03197	0.309916	37.015	1.17225e-09	5.0741e-09	220.038	-0.576442	0.228236	0.00401747	0.00997167	Bola1	FALSE	FALSE
nk_merged_macs3_69025	0	Intergenic	MIRb|SINE|MIR	50802	2610019B04Rik	protein-coding	-2.09929	3.70474	730.937	5.6028e-161	4.17491e-158	2095.97	0.416753	0.123407	0.000385646	0.00132547	Copb1	TRUE	FALSE
nk_merged_macs3_30849	0	Intergenic	B3|SINE|B2	-20259	5330426P16Rik|Dum	ncRNA	0.188703	5.06006	9.78323	0.0017611	0.00331516	128.128	0.728982	0.286549	0.00212372	0.00573612	Dubr	FALSE	FALSE
nk_merged_macs3_58732	0	Intergenic	Lx8|LINE|L1	-34995	C15|D5Wsu111e	protein-coding	0.770882	4.51368	145.187	1.95481e-33	4.17504e-32	763.787	-0.637027	0.490385	0.0281825	0.0538247	Plac8	TRUE	FALSE
nk_merged_macs3_78337	0	Intergenic	ID2|SINE|ID	-3241	PTP-TD14	protein-coding	0.198592	4.39827	9.54123	0.00200907	0.0037454	5188.58	-0.265335	0.112949	0.0145946	0.0306838	Ptpn23	TRUE	FALSE
nk_merged_macs3_7604	0	Intergenic	Intergenic	-4507	5830463I21	protein-coding	1.30196	3.48593	298.216	8.06316e-67	5.92054e-65	1279.11	-0.665388	0.144926	1.44823e-06	1.06438e-05	Ilvbl	TRUE	FALSE
nk_merged_macs3_53774	0	Intergenic	Intergenic	-1628	9030418M05Rik	protein-coding	-0.366444	1.21304	8.73531	0.00312106	0.005631	20.332	-0.737906	1.18367	0.0227851	0.0449146	Tspan1	FALSE	FALSE
nk_merged_macs3_57630	0	Intergenic	Intergenic	-70877	Drad-1|E030015M03Rik|E130320P19Rik|Slil3|b2b1200.1Clo|mKIAA4141|slit-2	protein-coding	0.530355	-0.344004	6.98089	0.00823847	0.0137869	2996.69	0.791913	0.134318	5.35501e-10	1.26041e-08	Slit2	FALSE	FALSE
nk_merged_macs3_53213	0	Intergenic	Intergenic	-161499	2310009E04Rik	protein-coding	0.766394	0.245632	21.2106	4.11485e-06	1.15798e-05	45.1171	-0.712564	0.442583	0.0181782	0.0369988	Fggy	TRUE	FALSE
nk_merged_macs3_21229	0	Intergenic	URR1B|DNA|hAT-Charlie	-9819	Gm905	protein-coding	0.480209	0.616573	10.6359	0.00110911	0.00216327	73.6281	-0.801465	0.378748	0.0058461	0.013819	Tmem171	TRUE	FALSE
nk_merged_macs3_65635	0	Intergenic	RMER1B|Other|Other	-7512	9330160C06Rik|D030011O10Rik|Gm17524	protein-coding	0.630255	-0.10907	11.4883	0.000700362	0.0014123	689.707	-0.711917	0.168558	7.32205e-06	4.29055e-05	Dennd5b	TRUE	FALSE
nk_merged_macs3_43855	0	Intergenic	Intergenic	125972	B130001M12Rik|gcd2	protein-coding	0.391211	5.11587	42.3748	7.53544e-11	3.70833e-10	89.8018	1.28999	0.330151	9.52912e-06	5.35771e-05	Kif18a	FALSE	FALSE
nk_merged_macs3_16087	0	Intergenic	MLT1H2|LTR|ERVL-MaLR	-10876	Arh6|Arhb	protein-coding	1.51373	3.67823	420.19	2.21892e-93	3.36923e-91	3318.93	-0.559415	0.117476	6.18947e-07	5.22791e-06	Rhob	TRUE	FALSE
nk_merged_macs3_50860	0	Intergenic	Intergenic	-28210	1110001A05Rik|Enh|Enh1|Enh2|Enh3|LIM	protein-coding	0.383615	1.8804	13.9261	0.000190144	0.000419038	3514.33	0.445147	0.118767	8.77666e-05	0.000366732	Pdlim5	FALSE	FALSE
nk_merged_macs3_51749	0	Intergenic	Lx5c|LINE|L1	98260	4932703L02Rik	protein-coding	-1.15328	0.533475	52.5205	4.2578e-13	2.60373e-12	332.104	0.892109	0.190519	5.00838e-07	4.38098e-06	Manea	TRUE	FALSE
nk_merged_macs3_21482	0	Intergenic	L1_Mm|LINE|L1	25913	B130045K24Rik|C530004N04Rik|Cenp-K|Solt|Solzt	protein-coding	-0.756356	0.948858	30.8243	2.82482e-08	1.04515e-07	34.8413	0.867302	0.535572	0.012104	0.0259207	Cenpk	TRUE	FALSE
nk_merged_macs3_69547	0	Intergenic	Intergenic	115642	D7Ertd373e|p125	protein-coding	-0.915266	0.455513	32.5161	1.18211e-08	4.57846e-08	1025.98	0.371186	0.13935	0.0045959	0.0112144	Sec23ip	TRUE	FALSE
nk_merged_macs3_65854	0	Intergenic	Intergenic	-29321	Gltscr1	protein-coding	0.331639	2.92509	16.795	4.1642e-05	0.000101588	358.444	0.386935	0.177283	0.0164507	0.033966	Bicra	FALSE	FALSE
nk_merged_macs3_3940	0	Intergenic	Intergenic	14734	CD16	protein-coding	-0.15766	5.4923	7.25342	0.00707661	0.0119786	89.9328	-2.12853	0.387787	1.41709e-09	2.85083e-08	Fcgr3	FALSE	FALSE
nk_merged_macs3_61296	0	Intergenic	Intergenic	-47518	2810012L14Rik	protein-coding	0.536584	1.60603	23.4803	1.26201e-06	3.80693e-06	131.413	-0.433401	0.255688	0.0413229	0.0743536	Mtif3	TRUE	FALSE
nk_merged_macs3_43356	0	Intergenic	Intergenic	-7381	2310034D24Rik|4930539J07Rik|HSPC032	protein-coding	-0.963673	0.681019	41.4236	1.2257e-10	5.90017e-10	3174.46	-0.243224	0.119257	0.0338642	0.0628513	Mtch2	FALSE	FALSE
nk_merged_macs3_13816	0	Intergenic	Intergenic	-11452	-	ncRNA	-0.56139	1.3777	22.2402	2.40582e-06	6.99763e-06	103.283	-0.752335	0.348393	0.0050474	0.0121657	Gm53	FALSE	FALSE
nk_merged_macs3_66701	0	Intergenic	(TG)n|Simple_repeat|Simple_repeat	-5523	1300003A17Rik|ECGP|Gpatc1	protein-coding	0.467368	0.833182	11.4875	0.000700676	0.00141287	120.023	0.476908	0.276666	0.0320851	0.0600633	Gpatch1	FALSE	FALSE
nk_merged_macs3_24626	0	Intergenic	URR1B|DNA|hAT-Charlie	-65102	GHBP|GHR/BP	protein-coding	0.322631	1.17661	6.72868	0.0094875	0.0157121	1181.29	0.337604	0.138676	0.00965209	0.0213188	Ghr	FALSE	FALSE
nk_merged_macs3_46217	0	Intergenic	Intergenic	-27962	Cyp8|Cyp8a1|Pgis	protein-coding	1.48875	0.846276	108.024	2.65521e-25	3.75867e-24	1530.69	-1.42389	0.171944	1.57589e-17	3.06147e-15	Ptgis	TRUE	FALSE
nk_merged_macs3_42465	0	Intergenic	Intergenic	20795	2610017M01Rik|Arhe|Rhoe	protein-coding	0.191253	5.69704	10.9647	0.000928627	0.00183518	1170.12	0.547048	0.135727	2.22704e-05	0.000112659	Rnd3	FALSE	FALSE
nk_merged_macs3_21199	0	Intergenic	Intergenic	9665	1700054E11Rik	protein-coding	-1.25238	2.93215	222.389	2.72513e-50	1.14581e-48	8384.34	-0.397457	0.118757	0.000422253	0.00143313	Btf3	FALSE	FALSE
nk_merged_macs3_57083	0	Intergenic	Intergenic	-2786	Fra-2	protein-coding	0.120796	6.00766	4.51877	0.033525	0.0498929	2477.44	0.323528	0.122845	0.00614295	0.014404	Fosl2	FALSE	FALSE
nk_merged_macs3_73546	0	Intergenic	Intergenic	11481	Mov-34|Mov34	protein-coding	-0.233026	3.14127	9.01552	0.00267697	0.0048853	3058.31	-0.354416	0.118641	0.0018082	0.00500224	Psmd7	FALSE	FALSE
nk_merged_macs3_73258	0	Intergenic	RLTR20B2|LTR|ERVK	1012382	Cad11|OSF-4	protein-coding	-2.35473	3.56607	837.88	3.1365e-184	3.76736e-181	4775.81	0.861419	0.1239	6.06749e-13	3.57351e-11	Cdh11	TRUE	FALSE
nk_merged_macs3_11272	0	Intergenic	Intergenic	-3166	Ril	protein-coding	0.20576	3.91149	9.05399	0.00262123	0.00479227	580.089	-1.40938	0.209894	1.8067e-12	9.39981e-11	Pdlim4	TRUE	FALSE
nk_merged_macs3_8328	0	Intergenic	Lx8|LINE|L1	-40935	AIDA-1|AIDA-1b|C030032C09Rik|E530015N03Rik|EB-1|Gm10937|Gm1555	protein-coding	-0.328423	0.329079	4.09171	0.0430941	0.0627234	92.4825	0.631396	0.315718	0.0111865	0.0242222	Anks1b	TRUE	FALSE
nk_merged_macs3_49563	0	Intergenic	Arthur1B|DNA|hAT-Tip100	104184	4632419I10Rik|LIG-2	protein-coding	0.323679	0.583747	4.7504	0.0292916	0.0441262	237.56	0.52511	0.218993	0.00625163	0.0146272	Lrig2	FALSE	FALSE
nk_merged_macs3_39508	0	Intergenic	Intergenic	-13839	5730455O13Rik	protein-coding	-1.02637	1.6139	81.0419	2.20985e-19	2.19609e-18	75.805	0.986867	0.373202	0.000929646	0.00282123	Fra10ac1	TRUE	FALSE
nk_merged_macs3_71374	0	Intergenic	Intergenic	-97767	-	protein-coding	-0.470988	1.69181	18.7668	1.47712e-05	3.84566e-05	109.641	0.893463	0.317151	0.00065775	0.00209527	Lonrf1	TRUE	FALSE
nk_merged_macs3_68186	0	Intergenic	Intergenic	-488492	Doc4|ELM2|Odz4|Ten-m4|l(7)-3Rn|l7Rn3|mKIAA1302	protein-coding	0.456148	1.86651	19.5051	1.00332e-05	2.67805e-05	344.333	0.826819	0.197186	4.64343e-06	2.87941e-05	Tenm4	FALSE	FALSE
nk_merged_macs3_56587	0	Intergenic	Intergenic	131310	Gialpha1|Gnai-1|Hg1b	protein-coding	-0.655059	0.27264	15.248	9.42772e-05	0.000217919	245.215	0.37412	0.203964	0.0378023	0.0690091	Gnai1	TRUE	FALSE
nk_merged_macs3_19333	0	Intergenic	MMERGLN-int|LTR|ERV1	-17784	2610037H07|Prp4|Prp4k|Prpk|cbp143	protein-coding	-0.482305	-0.139769	6.38576	0.0115039	0.0187532	708.648	1.11144	0.155354	1.01187e-13	7.35969e-12	Prpf4b	TRUE	FALSE
nk_merged_macs3_17349	0	Intergenic	L1ME3|LINE|L1	-58982	3110023F10Rik|Actn1a	protein-coding	-0.350591	1.91476	11.757	0.000606136	0.00123555	24417.2	-0.29134	0.109744	0.00582469	0.0137819	Actn1	FALSE	FALSE
nk_merged_macs3_47787	0	Intergenic	Lx5b|LINE|L1	18685	L6|M3s1	protein-coding	0.404486	-0.0485392	4.95247	0.0260534	0.0396505	17572.7	-0.623396	0.334865	0.0157156	0.0326972	Tm4sf1	TRUE	FALSE
nk_merged_macs3_59803	0	Intergenic	Intergenic	-5315	4833422K13Rik|A630046C11|C330023M02Rik|Mdm20	protein-coding	-0.353847	1.81853	11.3877	0.000739317	0.00148554	596.323	0.471986	0.156116	0.00118794	0.00347856	Naa25	TRUE	FALSE
nk_merged_macs3_66407	0	Intergenic	Intergenic	-14617	C330005M16Rik|Papl	protein-coding	0.706554	1.52647	38.6418	5.09179e-10	2.29716e-09	23.4593	-1.68729	0.67273	0.000668707	0.00212497	Acp7	TRUE	FALSE
nk_merged_macs3_7491	0	Intergenic	Intergenic	-11276	1810010L20Rik|PBF	protein-coding	-0.235376	5.23683	15.575	7.92982e-05	0.000185549	4492.62	-0.573079	0.117778	3.96154e-07	3.59828e-06	Pttg1ip	FALSE	FALSE
nk_merged_macs3_25474	0	Intergenic	RLTR20C2_MM|LTR|ERVK	-13070	PABP|Pabp1|PabpI|Pabpl1|ePAB	protein-coding	-0.347076	3.75001	24.4467	7.63942e-07	2.3716e-06	11456.2	0.231261	0.121348	0.0459206	0.0810774	Pabpc1	TRUE	FALSE
nk_merged_macs3_70282	0	Intergenic	Intergenic	210471	4932439J01Rik|CD220|D630014A15Rik|IR|IR-A|IR-B	protein-coding	0.838844	0.879855	37.3733	9.75502e-10	4.25683e-09	575.786	0.696991	0.182776	3.17247e-05	0.000152148	Insr	FALSE	TRUE
nk_merged_macs3_13149	0	Intergenic	Intergenic	-27924	2700029C06Rik|ROK1	protein-coding	-0.812449	0.59205	28.3611	1.00669e-07	3.48765e-07	479.471	0.604971	0.166597	9.35921e-05	0.000388455	Ddx52	TRUE	FALSE
nk_merged_macs3_80500	0	Intergenic	Intergenic	-2040	5430439H10Rik|Arf-bp1|C430014N20Rik|Gm1718|Ib772|LASU1|Mule|Ureb1	protein-coding	-0.605279	3.20974	61.3859	4.69154e-15	3.39376e-14	6356.85	0.579457	0.123293	7.64575e-07	6.1854e-06	Huwe1	TRUE	FALSE
nk_merged_macs3_67527	0	Intergenic	Intergenic	-481823	2700033K02Rik|9430015G03Rik|ARP-1|Aporp1|COUP-TF2|COUP-TFII|COUPTFB|EAR3|SVP40|Tcfcoup2	protein-coding	1.04677	2.02712	107.146	4.135e-25	5.78425e-24	323.212	0.930429	0.194478	2.74842e-07	2.62461e-06	Nr2f2	FALSE	FALSE
nk_merged_macs3_68663	0	Intergenic	Intergenic	-19696	3110015B12Rik|6330514M23Rik|Prkcdbp|SRBC	protein-coding	0.406554	1.47821	12.627	0.000380217	0.00079935	2547.81	-0.523581	0.129416	2.343e-05	0.000117884	Cavin3	TRUE	FALSE
nk_merged_macs3_23184	0	Intergenic	Intergenic	81641	-	protein-coding	1.13571	-0.858079	21.9314	2.82578e-06	8.14234e-06	3869.89	-0.570705	0.131432	5.9131e-06	3.54513e-05	Dad1	TRUE	FALSE
nk_merged_macs3_45556	0	Intergenic	Intergenic	-4007	4833429F06Rik|D2Ertd113e|Trrp4ap|mFLJ00177|truss	protein-coding	-0.286056	2.73237	11.523	0.000687418	0.00138798	3012.76	-0.3309	0.120895	0.0031706	0.00814778	Trpc4ap	FALSE	FALSE
nk_merged_macs3_16398	0	Intergenic	MTE-int|LTR|ERVL-MaLR	-261731	1110038H03Rik|6230403H02Rik|end1	protein-coding	0.555588	2.71765	42.9374	5.65204e-11	2.81643e-10	701.709	0.529998	0.177733	0.00109995	0.0032635	Sox11	FALSE	TRUE
nk_merged_macs3_9231	0	Intergenic	Intergenic	-11230	Arrd2|Mdm-1	protein-coding	0.20744	2.05513	4.46393	0.0346179	0.0513541	53.1051	1.03098	0.426632	0.0017399	0.00483384	Mdm1	FALSE	FALSE
nk_merged_macs3_70034	0	Intergenic	Intergenic	-22732	4930403G24Rik|4931428G15Rik	protein-coding	-0.731071	1.18946	33.3274	7.7876e-09	3.07998e-08	1541.77	-0.316552	0.126153	0.00866521	0.0193758	Tollip	FALSE	FALSE
nk_merged_macs3_28522	0	Intergenic	Intergenic	6208	5630400A08	protein-coding	-0.390079	1.24729	10.0916	0.00148947	0.00284206	32.9701	-0.68202	0.562339	0.0326749	0.0609657	Ccdc184	FALSE	FALSE
nk_merged_macs3_68417	0	Intergenic	Intergenic	-15942	1200006I17Rik|G430100A01Rik	protein-coding	0.22209	2.37776	5.96795	0.0145682	0.0233039	349.423	-0.437898	0.189233	0.0102752	0.022493	Arrb1	TRUE	FALSE
nk_merged_macs3_36277	0	Intergenic	MT2A|LTR|ERVL	-3919	PINCH2	protein-coding	-0.444063	1.14194	12.2578	0.00046331	0.000960541	353.802	-1.63128	0.195097	7.81215e-18	1.72344e-15	Lims2	FALSE	FALSE
nk_merged_macs3_80038	0	Intergenic	Intergenic	96529	Cek5-L|EFL-3|Elk-L|Epl2|Eplg2|LERK-2|Lerk2|Stra1	protein-coding	0.795535	1.39346	45.2241	1.75731e-11	9.23234e-11	778.056	-0.367142	0.144557	0.00692749	0.015989	Efnb1	TRUE	FALSE
nk_merged_macs3_40953	0	Intergenic	Intergenic	20395	2810455F06Rik|D430029B21Rik	protein-coding	0.942796	-0.393677	20.9818	4.63665e-06	1.29603e-05	294.331	1.13849	0.217515	1.57202e-08	2.32516e-07	Ankrd16	FALSE	FALSE
nk_merged_macs3_5289	0	Intergenic	RLTR31D_MM|LTR|ERVK	-73688	1190004A11Rik|DREG|Gm222|Gpr126	protein-coding	0.83974	1.59015	55.9798	7.322e-14	4.79256e-13	478.594	0.608513	0.19722	0.000581427	0.00188536	Adgrg6	FALSE	FALSE
nk_merged_macs3_10242	0	Intergenic	Intergenic	-38459	-	protein-coding	1.09078	2.7893	164.155	1.39929e-37	3.54117e-36	2506.26	-0.475348	0.133409	0.000187899	0.000714279	Sec61g	TRUE	FALSE
nk_merged_macs3_79789	0	Intergenic	Intergenic	-56291	Mpk4|Pyst3	protein-coding	-0.412949	2.63665	22.9253	1.68417e-06	4.99615e-06	835.713	-0.348158	0.153029	0.0140783	0.0297135	Dusp9	FALSE	FALSE
nk_merged_macs3_38932	0	Intergenic	Intergenic	-13048	FA|FARR|Frda|X25	protein-coding	-1.46636	2.06155	197.75	6.46914e-45	2.20224e-43	370.41	-0.352063	0.195674	0.0451312	0.079944	Fxn	FALSE	FALSE
nk_merged_macs3_17919	0	Intergenic	Intergenic	-14963	-	protein-coding	-0.328668	1.68906	9.1797	0.00244715	0.00449791	121.684	-0.676359	0.27868	0.00377637	0.00944709	Itpk1	FALSE	FALSE
nk_merged_macs3_51802	0	Intergenic	Intergenic	-11646	E030004N02Rik	protein-coding	0.578389	5.24049	93.955	3.22773e-22	3.82104e-21	136.323	0.506112	0.297111	0.0289735	0.055116	Bach2	FALSE	FALSE
nk_merged_macs3_16390	0	Intergenic	Intergenic	-89299	1110038H03Rik|6230403H02Rik|end1	protein-coding	1.57356	-0.569546	49.436	2.0495e-12	1.17971e-11	701.709	0.529998	0.177733	0.00109995	0.0032635	Sox11	FALSE	TRUE
nk_merged_macs3_69558	0	Intergenic	Intergenic	168053	2900055P10Rik|Brwd2|mKIAA1351	protein-coding	0.470938	2.12946	23.6999	1.12587e-06	3.41881e-06	550.282	0.292117	0.157475	0.0456738	0.0807258	Wdr11	FALSE	FALSE
nk_merged_macs3_10093	0	Intergenic	GC_rich|Low_complexity|Low_complexity	-5792	Zimp7	protein-coding	-0.159275	5.16988	7.07038	0.00783688	0.0131584	1611.79	-0.338215	0.127195	0.00534486	0.0127822	Zmiz2	FALSE	FALSE
nk_merged_macs3_18931	0	Intergenic	B3|SINE|B2	22041	-	protein-coding	-0.64167	5.65234	120.719	4.40207e-28	7.2195e-27	331.961	-0.675535	0.189394	0.000104014	0.000424669	Abt1	FALSE	FALSE
nk_merged_macs3_26992	0	Intergenic	L1M4b|LINE|L1	-9900	1700010G02Rik|5-OPase	protein-coding	0.811307	2.24255	72.9677	1.31787e-17	1.15871e-16	162.665	-0.987142	0.265371	2.75849e-05	0.000134928	Oplah	TRUE	FALSE
nk_merged_macs3_23046	0	Intergenic	RMER17C|LTR|ERVK	-23986	-	protein-coding	1.02613	-0.195167	28.1955	1.09656e-07	3.7824e-07	1038.55	0.91459	0.147789	8.97324e-11	2.65445e-09	Ktn1	FALSE	FALSE
nk_merged_macs3_31194	0	Intergenic	RMER15|LTR|ERVL	-6584	2610206D03Rik|CAR|MCAR|MCVADR	protein-coding	0.515475	0.106253	8.87096	0.00289742	0.00525756	359.035	0.963033	0.209173	6.2739e-07	5.27526e-06	Cxadr	FALSE	FALSE
nk_merged_macs3_24059	0	Intergenic	Intergenic	-39468	Egr5|Gm19597|TSC-22|Tgfb1i4|Tsc|Tsc22	protein-coding	1.08129	0.0224081	35.9085	2.06803e-09	8.72119e-09	5120.51	-0.849993	0.147948	1.79819e-09	3.5302e-08	Tsc22d1	TRUE	FALSE
nk_merged_macs3_16304	0	Intergenic	CpG	-121194	6530401G17Rik|Ddef2|Gm1523|Gm592|PAG3|PAP	protein-coding	-0.620592	3.74356	77.0307	1.68324e-18	1.57567e-17	287.742	0.369468	0.18895	0.0294828	0.0558748	Asap2	TRUE	FALSE
nk_merged_macs3_29716	0	Intergenic	MIRb|SINE|MIR	-16095	-	protein-coding	-0.691533	2.86491	69.5786	7.34298e-17	6.13383e-16	739.705	-0.558623	0.158681	0.00017623	0.000674986	Dgcr6	FALSE	FALSE
nk_merged_macs3_1126	0	Intergenic	Intergenic	-158288	2310001E10Rik|3526402H21Rik|Creb|Creb-1	protein-coding	0.960499	1.18495	57.9483	2.69104e-14	1.82662e-13	339.577	0.934367	0.190267	1.61896e-07	1.66449e-06	Creb1	FALSE	TRUE
nk_merged_macs3_37875	0	Intergenic	Intergenic	-6191	1500012M23Rik|5830401B18Rik|Cis4|Cish4|HSPC060|SOCS-4|SOCS-6|SSI4|STAI4|STATI4|Socs4	protein-coding	-0.899943	0.277683	28.0418	1.18724e-07	4.07872e-07	563.846	0.785171	0.164996	4.16138e-07	3.73865e-06	Socs6	TRUE	FALSE
nk_merged_macs3_8798	0	Intergenic	Intergenic	38550	C130005I02|Cart1	protein-coding	-2.27722	-0.872975	55.8389	7.86586e-14	5.13184e-13	154.774	1.03146	0.318806	0.000120632	0.000484613	Alx1	TRUE	FALSE
nk_merged_macs3_28393	0	Intergenic	MIRb|SINE|MIR	-17963	Gm32457|NAT2|SNAT1	protein-coding	0.504096	-0.0485222	7.68086	0.00558096	0.00962793	2442	0.311379	0.127286	0.00991283	0.0217875	Slc38a1	FALSE	FALSE
nk_merged_macs3_79382	0	Intergenic	Intergenic	-46549	(P)RR|5730403E06Rik|APT6M8-9|ATP6M8-9|Atp6ip2|M8-9|PRR	protein-coding	-0.434719	0.425349	7.56808	0.00594109	0.010198	1225.84	0.755169	0.136659	8.45998e-09	1.35449e-07	Atp6ap2	TRUE	FALSE
nk_merged_macs3_20049	0	Intergenic	LTR67B|LTR|ERVL	-13437	E4BP4	protein-coding	1.26015	1.59311	121.328	3.23831e-28	5.35016e-27	942.23	-0.28277	0.141123	0.0334408	0.0621718	Nfil3	TRUE	FALSE
nk_merged_macs3_47505	0	Intergenic	Intergenic	-329580	3110038E07Rik|PCDH68L	protein-coding	0.669847	-0.247458	11.8265	0.000583939	0.00119254	876.873	0.417179	0.162314	0.00524465	0.0125625	Pcdh18	FALSE	FALSE
nk_merged_macs3_47963	0	Intergenic	RMER19C|LTR|ERVK	31200	4021402C18Rik	protein-coding	-0.232134	2.33494	6.37056	0.0116029	0.0189023	266.911	0.599816	0.202103	0.00100003	0.00300642	Rap2b	TRUE	FALSE
nk_merged_macs3_78644	0	Intergenic	Intergenic	4284	1500010M16Rik|3110001N14Rik|Gc20	protein-coding	-0.548451	1.12836	18.4123	1.77908e-05	4.57993e-05	520.662	-0.562246	0.19615	0.00157997	0.00444699	Eif1b	FALSE	FALSE
nk_merged_macs3_47815	0	Intergenic	Intergenic	-12353	1190017G07Rik|D3Ertd176e|HSPC042	protein-coding	-0.467347	2.05187	22.2412	2.40454e-06	6.99442e-06	876.409	-0.527256	0.178422	0.00133231	0.00384936	Commd2	FALSE	FALSE
nk_merged_macs3_41450	0	Intergenic	MIRc|SINE|MIR	-46152	9530071D11Rik|Nr2b1|RXRalpha1	protein-coding	0.657288	-0.630747	8.8033	0.00300686	0.00544008	1028.49	-0.362348	0.140631	0.00626648	0.0146559	Rxra	TRUE	FALSE
nk_merged_macs3_21493	0	Intergenic	ORR1F|LTR|ERVL-MaLR	194480	3110009E13Rik|NY-CO-10|Sdccag10	protein-coding	0.405351	3.92671	35.1574	3.04106e-09	1.25912e-08	133.51	0.99586	0.280331	5.28818e-05	0.000234678	Cwc27	FALSE	FALSE
nk_merged_macs3_10604	0	Intergenic	Helitron3Na_Mam|RC|Helitron	8195	2310022M17Rik|BOD2.1|Bodq1|Fam44b	protein-coding	1.31565	2.1979	178.99	8.05365e-41	2.34319e-39	1309.28	-0.523751	0.137792	6.77317e-05	0.000292113	Bod1	TRUE	FALSE
nk_merged_macs3_4269	0	Intergenic	Intergenic	-15195	2700022J23Rik|Bara|Lin-9|TGS|TGS1|mLin-9	protein-coding	-0.351086	0.76645	6.15397	0.0131118	0.0211459	109.385	0.735555	0.292898	0.00255195	0.00673894	Lin9	TRUE	FALSE
nk_merged_macs3_77348	0	Intergenic	Intergenic	-18705	1110059L23Rik|HELO1	protein-coding	0.671439	-0.179317	12.4328	0.000421856	0.000880565	703.667	0.605137	0.150795	2.0615e-05	0.000105557	Elovl5	FALSE	FALSE
nk_merged_macs3_50529	0	Intergenic	Intergenic	132578	Asapk|SK1	protein-coding	1.2822	0.266862	57.8461	2.83446e-14	1.91992e-13	734.607	0.308646	0.156879	0.0335719	0.0623711	Papss1	FALSE	FALSE
nk_merged_macs3_17242	0	Intergenic	L1MA6|LINE|L1	-7206	5730552E08Rik|C230040D23|GPH|GPHRYN|geph	protein-coding	0.40697	0.149654	5.70236	0.0169421	0.0267634	137.806	0.842256	0.26872	0.000308286	0.00109665	Gphn	FALSE	FALSE
nk_merged_macs3_40990	0	Intergenic	L1_Mus3|LINE|L1	10263	-	protein-coding	0.1826	3.74592	6.80034	0.00911404	0.0151404	99325.8	-0.323719	0.115486	0.0035657	0.00899615	Vim	TRUE	FALSE
nk_merged_macs3_58851	0	Intergenic	Intergenic	-17656	Ecm2|Sc1|hevin|mast9	protein-coding	-0.555741	1.33199	21.2409	4.05035e-06	1.14062e-05	66.505	0.557042	0.374899	0.0356863	0.0656806	Sparcl1	TRUE	FALSE
nk_merged_macs3_2098	0	Intergenic	Intergenic	-90363	4932408F19Rik|HD4	protein-coding	-1.59215	3.20945	383.314	2.36338e-85	2.9718e-83	381.724	0.324031	0.184664	0.0498883	0.0870036	Hdac4	TRUE	FALSE
nk_merged_macs3_4207	0	Intergenic	Intergenic	-40998	6230412P20Rik|Elys	protein-coding	-0.437822	2.61075	25.445	4.5518e-07	1.4539e-06	1250.8	0.814759	0.138503	8.66262e-10	1.86677e-08	Ahctf1	TRUE	FALSE
nk_merged_macs3_44163	0	Intergenic	MT2B1|LTR|ERVL	19948	Gm631	protein-coding	-0.275371	0.99509	4.35948	0.0368035	0.0542991	231.591	-0.397748	0.204316	0.0275034	0.0526855	Ccdc32	FALSE	FALSE
nk_merged_macs3_1051	0	Intergenic	Intergenic	-49127	1110048P06Rik|Np-2|Np2|Npn-2|Npn2	protein-coding	1.3867	0.443429	74.6022	5.75803e-18	5.19139e-17	2252.22	0.46658	0.133151	0.000206994	0.000776436	Nrp2	FALSE	FALSE
nk_merged_macs3_62317	0	Intergenic	Intergenic	-36734	A630082K20Rik|Jhdm1d|mKIAA1718	protein-coding	0.710514	5.38844	144.207	3.20057e-33	6.77813e-32	84.6425	0.488881	0.320294	0.0436489	0.0777839	Kdm7a	FALSE	FALSE
nk_merged_macs3_65358	0	Intergenic	MTA_Mm|LTR|ERVL-MaLR	86269	B230313N05Rik	protein-coding	0.392508	0.0632999	5.01706	0.0250987	0.0383323	948.533	0.879798	0.143436	1.66538e-10	4.59249e-09	Aebp2	FALSE	FALSE
nk_merged_macs3_5861	0	Intergenic	RMER10A|LTR|ERVL	-26921	6030499O08|B130024B19Rik|DS-epi1|Sart2	protein-coding	-0.891283	0.797696	38.4926	5.49616e-10	2.46934e-09	593.897	0.951599	0.162303	7.06189e-10	1.59857e-08	Dse	TRUE	FALSE
nk_merged_macs3_71512	0	Intergenic	RSINE1|SINE|B4	-279363	2310038E12Rik|Fath|mFat1	protein-coding	1.26978	1.26166	102.555	4.19502e-24	5.54075e-23	14592.8	0.384974	0.1162	0.000483466	0.00161312	Fat1	FALSE	FALSE
nk_merged_macs3_30353	0	Intergenic	Intergenic	-5707	Ack|Ack-1|Ack1|Cdgip|Pyk1	protein-coding	-0.212551	3.56744	8.70135	0.00317974	0.00572826	5703.65	-0.516599	0.120563	7.52571e-06	4.38668e-05	Tnk2	FALSE	FALSE
nk_merged_macs3_75615	0	Intergenic	RLTR41|LTR|ERV1	-73854	9030425E11Rik|ACAM|ASP5	protein-coding	0.974208	0.914422	50.8673	9.88274e-13	5.85012e-12	305.068	0.677479	0.209008	0.000289721	0.0010377	Clmp	FALSE	FALSE
nk_merged_macs3_26534	0	Intergenic	Intergenic	-34596	DEF-1|Ddef1|PAP|mKIAA1249|s19	protein-coding	0.895086	0.787733	40.0952	2.41881e-10	1.12831e-09	2505.99	0.590336	0.13002	2.10082e-06	1.47408e-05	Asap1	FALSE	FALSE
nk_merged_macs3_74729	0	Intergenic	Intergenic	27645	E130305N23Rik|IRF-2BP2	protein-coding	0.602643	4.26482	84.3914	4.05914e-20	4.22264e-19	588.119	0.755506	0.162222	7.26377e-07	5.94624e-06	Irf2bp2	FALSE	FALSE
nk_merged_macs3_10406	0	Intergenic	MTE2a-int|LTR|ERVL-MaLR	-49782	1110067D22Rik|A530071M23|Grpa|Hspc159|Lgalsla	protein-coding	0.510555	-0.454227	6.01054	0.0142207	0.0227946	488.133	0.973875	0.178653	6.87193e-09	1.13365e-07	Lgalsl	FALSE	FALSE
nk_merged_macs3_51841	0	Intergenic	ID_B1|SINE|B4	-28025	HCE|MCE1	protein-coding	0.483761	0.252373	8.58999	0.00338016	0.00606163	207.182	0.831463	0.229953	5.95351e-05	0.000260386	Rngtt	FALSE	FALSE
nk_merged_macs3_44122	0	Intergenic	Intergenic	-13689	BUBR1	protein-coding	2.15117	0.841653	204.043	2.7384e-46	9.86021e-45	504.311	0.671445	0.165914	1.37342e-05	7.41147e-05	Bub1b	FALSE	FALSE
nk_merged_macs3_63635	0	Intergenic	MTC|LTR|ERVL-MaLR	-3995	D130074J02Rik|PODLX2	protein-coding	-0.388601	2.24438	16.9781	3.78138e-05	9.27662e-05	198.185	-0.820257	0.244876	0.000169129	0.000652069	Podxl2	FALSE	FALSE
nk_merged_macs3_44411	0	Intergenic	Intergenic	-13526	Znt4|lm|znT-4	protein-coding	0.228879	1.7375	4.61958	0.031609	0.0472946	909.799	1.12881	0.143988	6.66232e-16	8.93987e-14	Slc30a4	FALSE	FALSE
nk_merged_macs3_40281	0	Intergenic	Intergenic	-23119	1110018J23Rik|2010003H22Rik	protein-coding	-0.447871	1.82672	18.2259	1.9619e-05	5.01432e-05	79.7795	-0.549983	0.357964	0.0353398	0.0651257	Rbm20	FALSE	FALSE
nk_merged_macs3_24746	0	Intergenic	Lx4A|LINE|L1	-81365	A230075M04Rik|LIF	protein-coding	1.00961	0.414433	40.2538	2.2302e-10	1.04408e-09	148.717	0.856116	0.263935	0.000197887	0.000746363	Lifr	FALSE	FALSE
nk_merged_macs3_49668	0	Intergenic	Intergenic	-46226	C230088J01Rik|mKIAA1438	protein-coding	-0.69198	0.814081	23.93	9.99021e-07	3.05379e-06	262.76	0.50849	0.202596	0.00506469	0.012192	Rbm15	TRUE	FALSE
nk_merged_macs3_50006	0	Intergenic	Intergenic	-119892	2510028H01Rik	protein-coding	-1.57752	-0.0552034	60.7518	6.47454e-15	4.63028e-14	707.815	0.355602	0.146663	0.00987389	0.0217165	Snx7	TRUE	FALSE
nk_merged_macs3_63969	0	Intergenic	Intergenic	182000	3110052D19Rik|4932443N09Rik	protein-coding	0.959603	1.91263	85.7062	2.08753e-20	2.21251e-19	1024.88	0.71267	0.146344	2.64987e-07	2.54357e-06	Foxp1	FALSE	TRUE
nk_merged_macs3_50958	0	Intergenic	Intergenic	33263	9430015P09Rik|Sep15	protein-coding	0.51869	3.98937	58.3669	2.17517e-14	1.48889e-13	2365.45	0.406566	0.120612	0.000437397	0.00147913	Selenof	FALSE	FALSE
nk_merged_macs3_46162	0	Intergenic	Intergenic	-16426	G630042G04|P-REX1|Setd6	protein-coding	0.63283	4.20702	91.6121	1.05447e-21	1.21141e-20	221.523	-0.539429	0.213949	0.00426438	0.0105004	Prex1	TRUE	FALSE
nk_merged_macs3_25478	0	Intergenic	Intergenic	-39820	PABP|Pabp1|PabpI|Pabpl1|ePAB	protein-coding	-0.45187	0.218808	7.13979	0.00753918	0.0127025	11456.2	0.231261	0.121348	0.0459206	0.0810774	Pabpc1	TRUE	FALSE
nk_merged_macs3_923	0	Intergenic	Intergenic	31059	2310024N18Rik|A430105C05Rik|CLARP|Cash|Casper|FLAME|FLAME-1|Flip|Gm9845|I-FLICE|MRIT|c-Flip	protein-coding	0.215987	2.74218	6.62663	0.0100465	0.0165585	911.722	0.561982	0.143691	3.3366e-05	0.000158732	Cflar	FALSE	FALSE
nk_merged_macs3_12974	0	Intergenic	Intergenic	43059	2610028O16Rik|D11Ertd530e|mKIAA0160	protein-coding	-0.38606	1.54383	11.681	0.00063142	0.00128302	529.871	1.15254	0.173522	3.81846e-12	1.7378e-10	Suz12	TRUE	FALSE
nk_merged_macs3_42034	0	Intergenic	Intergenic	-75331	1700010E06Rik|Zfp297b|mKIAA0414	protein-coding	-0.643555	2.76861	58.1166	2.47028e-14	1.68245e-13	222.958	0.383048	0.212941	0.0385387	0.0701467	Zbtb43	TRUE	FALSE
nk_merged_macs3_6175	0	Intergenic	Intergenic	33991	1200002H13Rik|HSPC019|gl	protein-coding	0.834782	0.0070105	21.5531	3.44166e-06	9.79701e-06	295.334	0.38068	0.192406	0.0264509	0.0509826	Ostm1	FALSE	TRUE
nk_merged_macs3_24144	0	Intergenic	Intergenic	63592	6330501D17Rik|AKAP220|Gm80|PRKA11|mKIAA0629	protein-coding	1.84298	-0.341185	76.0651	2.74472e-18	2.53278e-17	694.375	0.856736	0.173784	1.26327e-07	1.34446e-06	Akap11	FALSE	FALSE
nk_merged_macs3_59019	0	Intergenic	MurERV4_19-int|LTR|ERVK	-17398	1700121L09Rik|Dr1l|NC2|NC2beta	protein-coding	-1.58557	-0.890735	32.5557	1.15826e-08	4.49063e-08	471.015	0.44353	0.167216	0.00397417	0.00987172	Dr1	TRUE	FALSE
nk_merged_macs3_22098	0	Intergenic	Intergenic	173019	CD123|CDw123|SUT-1	protein-coding	0.759123	2.65692	77.1967	1.5475e-18	1.45215e-17	597.394	-0.794674	0.178417	2.09806e-06	1.47294e-05	Il3ra	TRUE	FALSE
nk_merged_macs3_8551	0	Intergenic	MER90a|LTR|ERV1	30474	2700009F22Rik|2900055D03Rik|D10Ertd322e|HSPC204|L31mt|L42mt|MRP-L31|MRP-L42|MRP-S32|PTD007|Rpml31|S32mt	protein-coding	1.10384	0.212556	42.1415	8.49036e-11	4.1522e-10	797.53	0.393217	0.145446	0.00402882	0.0099922	Mrpl42	FALSE	FALSE
nk_merged_macs3_40915	0	Intergenic	G-rich|Low_complexity|Low_complexity	-55722	D2Wsu23e|D330030P06Rik	protein-coding	0.406222	2.82161	24.1243	9.03131e-07	2.77766e-06	68.4309	0.830601	0.372341	0.00397372	0.00987172	Sfmbt2	FALSE	FALSE
nk_merged_macs3_57119	0	Intergenic	(GA)n|Simple_repeat|Simple_repeat	-17049	1200010B19	protein-coding	0.984745	2.557	122.271	2.01359e-28	3.37003e-27	1610.38	0.909631	0.133109	1.30705e-12	7.11822e-11	Ppp1cb	FALSE	TRUE
nk_merged_macs3_24749	0	Intergenic	Intergenic	-52983	A230075M04Rik|LIF	protein-coding	0.894039	-0.528345	17.3089	3.17695e-05	7.87907e-05	148.717	0.856116	0.263935	0.000197887	0.000746363	Lifr	FALSE	FALSE
nk_merged_macs3_69826	0	Intergenic	Intergenic	-32652	3110018A08Rik|O/E-2|mKIAA4201	protein-coding	0.472363	0.750783	11.167	0.000832645	0.00165956	136.424	0.939229	0.289288	0.000150995	0.000590551	Ebf3	FALSE	FALSE
nk_merged_macs3_19	0	Intergenic	Intergenic	65503	2900055E04Rik|5930404L04Rik|Cc1|FIP200|LaXp180	protein-coding	0.374918	5.19413	39.3831	3.48293e-10	1.59738e-09	839.071	0.915785	0.16357	3.99959e-09	7.06359e-08	Rb1cc1	FALSE	FALSE
nk_merged_macs3_58818	0	Intergenic	B2_Mm2|SINE|B2	-48181	9630032B01Rik|Af4|Mllt2h|Rob	protein-coding	1.28613	3.07696	250.862	1.68441e-56	8.79774e-55	1839.39	0.402973	0.135399	0.00157874	0.00444492	Aff1	FALSE	FALSE
nk_merged_macs3_36145	0	Intergenic	Intergenic	-69074	-	protein-coding	-0.34313	1.45786	8.82187	0.00297641	0.00538947	376.894	0.829318	0.183287	1.18917e-06	9.02521e-06	B4galt6	TRUE	FALSE
nk_merged_macs3_59013	0	Intergenic	Intergenic	19480	3110020O18Rik|4432412D15Rik|p24gamma2	protein-coding	-0.568285	1.2871	21.6305	3.3055e-06	9.43376e-06	955.463	0.819451	0.148491	6.98195e-09	1.14742e-07	Tmed5	TRUE	FALSE
nk_merged_macs3_17219	0	Intergenic	Intergenic	-125850	-	protein-coding	2.38279	-0.390762	113.754	1.47523e-26	2.2316e-25	481.797	0.703179	0.171886	1.17389e-05	6.45516e-05	Fut8	FALSE	FALSE
nk_merged_macs3_26707	0	Intergenic	Intergenic	-6510	1810044A24Rik|2900005P22Rik|4632408O18Rik|Ibp|Nibp|TRS130|mKIAA1882	protein-coding	-0.158928	5.90192	7.72343	0.00545089	0.00942293	1035.2	-0.771082	0.150991	7.99645e-08	9.07127e-07	Trappc9	FALSE	FALSE
nk_merged_macs3_57725	0	Intergenic	Intergenic	58382	2610306D21Rik|APC4|D5Ertd249e	protein-coding	1.74361	1.65687	225.473	5.79077e-51	2.52584e-49	1024.04	0.731909	0.143394	7.98727e-08	9.07127e-07	Anapc4	FALSE	FALSE
nk_merged_macs3_17402	0	Intergenic	RLTR18-int|LTR|ERVK	-15706	E130314H24Rik|Mlk1|Prke1	protein-coding	-0.740215	0.510477	22.5492	2.04825e-06	6.01347e-06	79.1247	-0.711671	0.334672	0.00691805	0.0159711	Map3k9	FALSE	FALSE
nk_merged_macs3_21360	0	Intergenic	Intergenic	59709	PI3K|p50alpha|p55alpha|p85alpha	protein-coding	-0.788381	1.07301	36.0073	1.96578e-09	8.30609e-09	530.755	0.884034	0.175922	8.00079e-08	9.07127e-07	Pik3r1	TRUE	TRUE
nk_merged_macs3_75850	0	Intergenic	Intergenic	-11483	6430520K01|ALL-1|All1|Cxxc7|HRX|HTRX1|Mll|Mll1|mKIAA4050	protein-coding	-0.768429	2.24876	64.876	7.9762e-16	6.13312e-15	1339.05	1.07857	0.135754	2.36674e-16	3.42283e-14	Kmt2a	TRUE	FALSE
nk_merged_macs3_3391	0	Intergenic	Intergenic	34235	6820428L09|mKIAA1614	protein-coding	-0.440219	0.414373	7.71191	0.00548577	0.00947834	348.621	-0.420071	0.18471	0.0119738	0.02568	BC034090	FALSE	FALSE
nk_merged_macs3_49393	0	Intergenic	Intergenic	32645	Atpa-1	protein-coding	0.203633	4.49791	10.2574	0.0013614	0.00261454	9620.53	-0.368044	0.113256	0.000561338	0.0018298	Atp1a1	TRUE	FALSE
nk_merged_macs3_36339	0	Intergenic	Intergenic	50618	D0H4S114|Harp|P311|PTZ17|SEZ17	protein-coding	0.469011	2.92357	33.3836	7.56585e-09	2.99641e-08	1478.71	0.536378	0.392307	0.0426063	0.0763015	Nrep	FALSE	FALSE
nk_merged_macs3_63345	0	Intergenic	ID_B1|SINE|B4	-21923	Gm10328	protein-coding	-0.375557	3.17033	23.538	1.2247e-06	3.70148e-06	2490.19	-0.759196	0.151107	1.31524e-07	1.39634e-06	Spr	FALSE	FALSE
nk_merged_macs3_32813	0	Intergenic	Intergenic	-6234	3CH134|MKP1|Ptpn16|erp|mkp-1	protein-coding	0.252651	4.91837	17.1239	3.5019e-05	8.63258e-05	1141.24	-0.819105	0.144957	5.00779e-09	8.62188e-08	Dusp1	TRUE	FALSE
nk_merged_macs3_2954	0	Intergenic	Intergenic	-44216	CRP1|Csrp	protein-coding	1.57767	1.3331	158.81	2.05899e-36	4.99245e-35	24361.7	-1.00447	0.128016	9.34699e-16	1.20656e-13	Csrp1	TRUE	FALSE
nk_merged_macs3_52311	0	Intergenic	L1MA8|LINE|L1	-7977	A830033E11|M7365|TR-1|Tr1	protein-coding	0.444875	-0.408071	4.71162	0.0299595	0.045038	760.869	0.792441	0.152657	4.40394e-08	5.41793e-07	Tmeff1	FALSE	FALSE
nk_merged_macs3_17461	0	Intergenic	IAPEY_LTR|LTR|ERVK	7556	MTE-I|Mte1	protein-coding	-2.99386	1.84917	530.246	2.49702e-117	6.63203e-115	59.5154	1.3593	0.460336	0.000202815	0.000762088	Acot2	TRUE	FALSE
nk_merged_macs3_74901	0	Intergenic	Intergenic	-29490	Api1|Api2|Birc2|C-IAP2|HIAP2|IAP1|IAP2|MIAP1|MIAP2|MIHB|MIHC|RNF49|cIAP-1|cIAP-2|cIAP1|cIAP2	protein-coding	1.14929	0.409621	51.3746	7.63194e-13	4.56883e-12	150.934	0.639064	0.262055	0.00384979	0.00959756	Birc3	FALSE	FALSE
nk_merged_macs3_16203	0	Intergenic	Intergenic	-328975	TRB-2|TRB2	protein-coding	0.941027	0.12456	29.3256	6.11823e-08	2.17565e-07	367.532	0.447647	0.187344	0.00856022	0.0191772	Trib2	FALSE	TRUE
nk_merged_macs3_48061	0	Intergenic	Intergenic	-34574	2610030E23Rik|Ccnl|ania-6a	protein-coding	1.27561	1.55421	121.594	2.8322e-28	4.69849e-27	420.349	0.961207	0.185825	3.34358e-08	4.33582e-07	Ccnl1	FALSE	FALSE
nk_merged_macs3_903	0	Intergenic	Intergenic	-10034	1200015E15Rik|mKIAA0005	protein-coding	-2.11482	-0.356412	76.1401	2.64231e-18	2.43996e-17	4614.56	0.629392	0.119484	4.43602e-08	5.43851e-07	Bzw1	TRUE	FALSE
nk_merged_macs3_48049	0	Intergenic	Intergenic	84774	2610030E23Rik|Ccnl|ania-6a	protein-coding	0.710633	2.66652	68.1575	1.50947e-16	1.23263e-15	420.349	0.961207	0.185825	3.34358e-08	4.33582e-07	Ccnl1	FALSE	FALSE
nk_merged_macs3_61572	0	Intergenic	Intergenic	-43025	Cas1|Cast1|SOAT	protein-coding	-0.81534	-0.489508	13.7193	0.000212267	0.000464208	177.509	0.827285	0.248591	0.000176266	0.000674986	Casd1	TRUE	FALSE
nk_merged_macs3_16639	0	Intergenic	Intergenic	-87581	-	protein-coding	-0.906667	0.513709	33.2602	8.06168e-09	3.1829e-08	59.6001	0.769327	0.394206	0.00840032	0.0188775	Stxbp6	TRUE	FALSE
nk_merged_macs3_45423	0	Intergenic	Intergenic	46295	2310010I22Rik|mU3	protein-coding	-0.236365	3.32068	9.8931	0.001659	0.00313859	1125.21	-0.871604	0.14576	5.20517e-10	1.23403e-08	Commd7	FALSE	FALSE
nk_merged_macs3_57185	0	Intergenic	ORR1E-int|LTR|ERVL-MaLR	45607	2410018C17Rik|5430419M09Rik|Dntnp	protein-coding	-0.603803	-0.240222	9.22715	0.00238453	0.00439074	1149.52	-0.550034	0.139446	3.23222e-05	0.000154501	Fam53a	FALSE	FALSE
nk_merged_macs3_20698	0	Intergenic	(CACAG)n|Simple_repeat|Simple_repeat	-35674	-	protein-coding	0.347475	3.17283	20.2631	6.749e-06	1.84432e-05	42.7521	0.729458	0.477308	0.0189156	0.0382663	Zfp825	FALSE	FALSE
nk_merged_macs3_75760	0	Intergenic	MER21C|LTR|ERVL	130678	Cd111|HIgR|HveC|PRR|PRR1|Pvrl1|nectin-1	protein-coding	0.379954	5.42297	41.7758	1.02365e-10	4.96947e-10	283.85	0.374302	0.202629	0.0361585	0.0664181	Nectin1	FALSE	FALSE
nk_merged_macs3_4214	0	Intergenic	MLT1H|LTR|ERVL-MaLR	-15787	A930014J19Rik|DMPK-like	protein-coding	0.371889	1.87033	13.026	0.000307191	0.000655238	1419.07	0.637478	0.144565	2.95657e-06	1.95642e-05	Cdc42bpa	FALSE	FALSE
nk_merged_macs3_8799	0	Intergenic	Intergenic	29355	C130005I02|Cart1	protein-coding	-1.02919	0.03516	30.6283	3.12496e-08	1.14985e-07	154.774	1.03146	0.318806	0.000120632	0.000484613	Alx1	TRUE	FALSE
nk_merged_macs3_64158	0	Intergenic	Intergenic	-28013	dyxin	protein-coding	-0.278112	2.52401	9.94694	0.00161117	0.00305551	155.26	-1.28977	0.272693	2.00424e-07	1.98835e-06	Lmcd1	FALSE	FALSE
nk_merged_macs3_8744	0	Intergenic	Intergenic	-64504	Clo|Con|Gb|Kitlg|Mgf|SCF|SF|SLF|Sl|blz|contrasted	protein-coding	0.923183	-0.521295	18.4995	1.69949e-05	4.38712e-05	204.099	0.650346	0.226991	0.00115625	0.00340029	Kitl	FALSE	FALSE
nk_merged_macs3_44984	0	Intergenic	Intergenic	-34028	4930485D02Rik	protein-coding	1.95036	4.53131	840.556	8.21546e-185	1.01715e-181	88.2796	0.875211	0.333695	0.0014014	0.00401775	Tasp1	FALSE	FALSE
nk_merged_macs3_34576	0	Intergenic	Intergenic	376328	AL-1|EFL-5|Ephrin-A5|Epl7|LERK-7|RAGS	protein-coding	0.449297	3.28692	35.1775	3.0098e-09	1.24668e-08	364.133	0.418515	0.192843	0.0157477	0.0327379	Efna5	FALSE	FALSE
nk_merged_macs3_7350	0	Intergenic	Intergenic	12145	D10Jhu82e|Suhw2	protein-coding	-0.429207	1.65526	15.2926	9.20748e-05	0.000213189	288.475	0.53059	0.206322	0.00351769	0.00888535	Zfp280b	TRUE	FALSE
nk_merged_macs3_74744	0	Intergenic	Intergenic	-105291	E130305N23Rik|IRF-2BP2	protein-coding	0.436584	2.38735	23.034	1.59161e-06	4.73585e-06	588.119	0.755506	0.162222	7.26377e-07	5.94624e-06	Irf2bp2	FALSE	FALSE
nk_merged_macs3_23208	0	Intergenic	MIR|SINE|MIR	11103	-	protein-coding	1.07957	0.445478	46.7089	8.23541e-12	4.47232e-11	43.2866	-0.863156	0.498797	0.00980717	0.0216027	Rem2	TRUE	FALSE
nk_merged_macs3_34041	0	Intergenic	Intergenic	-3279	Aarsl|AlaRS|Gm89	protein-coding	0.255575	2.22105	7.33853	0.00674921	0.0114705	460.914	-0.512931	0.173199	0.00122561	0.0035728	Aars2	TRUE	FALSE
nk_merged_macs3_57314	0	Intergenic	Intergenic	-5430	-	protein-coding	-0.827017	2.3363	77.8785	1.09576e-18	1.03817e-17	92.5948	-0.995357	0.32486	0.000254823	0.000927249	Cpz	FALSE	FALSE
nk_merged_macs3_11274	0	Intergenic	Lx7|LINE|L1	-12165	P4hl	protein-coding	-0.381573	2.99588	22.7275	1.86675e-06	5.50954e-06	1600.96	-0.331356	0.140229	0.0129248	0.0274704	P4ha2	FALSE	FALSE
nk_merged_macs3_26786	0	Intergenic	Intergenic	-6633	Prl-3|pPtp4a3	protein-coding	-0.671683	3.14728	73.4862	1.01345e-17	8.98415e-17	2032.94	-1.02972	0.153439	2.67006e-12	1.30163e-10	Ptp4a3	FALSE	FALSE
nk_merged_macs3_69532	0	Intergenic	Intergenic	-41066	5830435P03Rik|SAC2|cI-27|hSAC2|mKIAA0966	protein-coding	0.390338	3.00732	23.987	9.69885e-07	2.96947e-06	223.29	0.579024	0.230003	0.0036074	0.00907672	Inpp5f	FALSE	FALSE
nk_merged_macs3_31338	0	Intergenic	Intergenic	46464	6230421P05Rik	protein-coding	0.960605	-0.373982	22.0614	2.64067e-06	7.64041e-06	724.837	0.875469	0.172737	6.30081e-08	7.3685e-07	Bach1	FALSE	FALSE
nk_merged_macs3_18604	0	Intergenic	Intergenic	-21513	2610028C09Rik|Crfg|Gtpbp3|NGB|Nog1	protein-coding	0.462743	3.45601	39.5629	3.1766e-10	1.46339e-09	794.351	0.585899	0.165507	0.000132424	0.000524326	Gtpbp4	FALSE	FALSE
nk_merged_macs3_61121	0	Intergenic	PB1D10|SINE|Alu	25762	1500026F15Rik|2810453I06Rik|Acpin1|Sipar	protein-coding	1.38202	-0.498807	40.5549	1.91167e-10	9.01991e-10	554.106	-0.383796	0.15986	0.00984638	0.0216634	Fam220a	TRUE	FALSE
nk_merged_macs3_31561	0	Intergenic	Intergenic	-135316	AML1|CBF-alpha-2|Cbfa2|Pebp2a2|Pebpa2b	protein-coding	1.69418	-0.546347	57.1075	4.12637e-14	2.75511e-13	511.348	0.346669	0.187799	0.0373446	0.0682787	Runx1	FALSE	FALSE
nk_merged_macs3_12689	0	Intergenic	Intergenic	-10326	D830034L15Rik	protein-coding	0.442676	3.22502	33.4266	7.40045e-09	2.93407e-08	1255.04	0.771458	0.138704	5.68198e-09	9.64232e-08	Cpd	FALSE	FALSE
nk_merged_macs3_62257	0	Intergenic	Intergenic	-10740	Kiaa1549|mKIAA1549	protein-coding	0.512037	-0.00888261	8.13266	0.00434749	0.00764306	218.048	0.523611	0.217046	0.00605617	0.0142236	D630045J12Rik	FALSE	FALSE
nk_merged_macs3_35937	0	Intergenic	Intergenic	291944	1110067P07Rik|A230035H12Rik|Wwp4	protein-coding	0.537999	3.01184	45.3959	1.60972e-11	8.49132e-11	763.192	0.7711	0.149533	5.70057e-08	6.78167e-07	Wac	FALSE	FALSE
nk_merged_macs3_34057	0	Intergenic	Intergenic	-14462	EG653016|Esgp|Gm7325|minion|myomerger	protein-coding	-0.341263	1.72147	10.0638	0.00151211	0.00288231	166.302	-1.1	1.02683	0.00997798	0.0219085	Mymx	FALSE	FALSE
nk_merged_macs3_11166	0	Intergenic	Intergenic	-35678	Vdac5|mVDAC1|mVDAC5	protein-coding	0.523098	0.895881	14.9342	0.000111327	0.000254594	4411.81	-0.385872	0.114658	0.000369966	0.00128071	Vdac1	TRUE	FALSE
nk_merged_macs3_34205	0	Intergenic	Intergenic	-23782	2810055C19Rik	protein-coding	0.356566	3.80777	26.3141	2.90159e-07	9.49916e-07	456.961	-0.542222	0.17096	0.000698726	0.00220636	Tbcc	TRUE	FALSE
nk_merged_macs3_1958	0	Intergenic	Intergenic	-84214	9430009J09Rik|Csn8|Sgn8	protein-coding	0.833389	2.29543	78.7684	6.98343e-19	6.70643e-18	1910.51	-0.547256	0.135572	2.3944e-05	0.000120191	Cops8	TRUE	FALSE
nk_merged_macs3_30225	0	Intergenic	Lx8|LINE|L1	192451	-	protein-coding	1.37782	0.16182	61.8986	3.61599e-15	2.63754e-14	390.288	0.409211	0.18308	0.0132898	0.0281773	Xxylt1	FALSE	FALSE
[truncated: 4,906 more rows]
