# Supplementary material for: Nuclear Myosin 1 links genomic architecture to adipose tissue remodeling, metabolic inflammation and obesity in mice
Source: Cell Death Dis. 2026 Feb 26;17(1):270. doi: 10.1038/s41419-026-08525-3 (PMC13004839; doi:10.1038/s41419-026-08525-3)
Supplement: Supplementary file 6 — Supplemental table 2 [file 41419_2026_8525_MOESM6_ESM.xlsx]

## Sheet: MEF_subnet
target	regulator	combined_confidences	gold_standard	precision	recall	MCC	F1	prior	model_coefficient	model_exp_var	beta.sign.sum	var.exp.median	target	strength
Mki67	Tbx2	0.999675	0	0.579926	0.002	0.033988	0.003987	0	0.315585	0.094457	30	0.105457	Mki67	0.315585
Smc2	Tbx2	0.999669	0	0.571429	0.002	0.033737	0.003987	0	0.342412	0.103231	30	0.101847	Smc2	0.342412
Cenpe	Tbx2	0.999659	0	0.568841	0.002013	0.033767	0.004012	0	0.340882	0.114572	30	0.103898	Cenpe	0.340882
Zfp36l2	Klf7	0.999641	1	0.557491	0.002052	0.033745	0.004088	1	0.264272	0.114819	30	0.09756	Zfp36l2	0.264272
Map2k2	Dlx6	0.999586	0	0.524691	0.00218	0.033738	0.004342	0	-0.351464	0.145869	-30	0.100289	Map2k2	-0.351464
Nfix	Dlx6	0.999538	0	0.486111	0.002244	0.032939	0.004468	0	-0.395565	0.12542	-30	0.09285	Nfix	-0.395565
Kif11	Tbx2	0.999528	1	0.482289	0.00227	0.032996	0.004518	1	0.300422	0.105921	30	0.095279	Kif11	0.300422
Kras	Dlx6	0.999432	0	0.434004	0.002488	0.032756	0.004947	0	-0.314322	0.091596	-30	0.085797	Kras	-0.314322
Pbx1	Dlx6	0.999402	0	0.41649	0.002526	0.03233	0.005022	0	-0.333333	0.097781	-30	0.10009	Pbx1	-0.333333
Kif20b	Tbx2	0.999379	0	0.40202	0.002552	0.031919	0.005072	0	0.294798	0.084056	30	0.08429	Kif20b	0.294798
Pafah1b1	Dlx6	0.999361	0	0.392233	0.00259	0.031762	0.005147	0	-0.304392	0.087163	-30	0.089568	Pafah1b1	-0.304392
Ncl	Tbx2	0.999339	0	0.391221	0.002629	0.031955	0.005223	0	0.282316	0.102922	30	0.079502	Ncl	0.282316
Rheb	Dlx6	0.999327	0	0.390977	0.002667	0.032178	0.005298	0	-0.315365	0.115294	-30	0.092591	Rheb	-0.315365
2900097C17Rik	Dlx6	0.999312	0	0.384899	0.00268	0.032001	0.005323	0	-0.318595	0.065531	-30	0.099146	2900097C17Rik	-0.318595
Pum2	Dlx6	0.999286	0	0.373451	0.002706	0.031668	0.005373	0	-0.324561	0.081547	-30	0.086627	Pum2	-0.324561
Eif4ebp1	Hic2	0.999278	0	0.368237	0.002706	0.031444	0.005372	0	0.249575	0.090449	30	0.091293	Eif4ebp1	0.249575
Akt1	Dlx6	0.999158	0	0.332326	0.002821	0.030486	0.005595	0	-0.320115	0.094819	-30	0.084893	Akt1	-0.320115
Nipbl	Dlx6	0.999128	0	0.325073	0.00286	0.030353	0.005669	0	-0.312432	0.085196	-30	0.077959	Nipbl	-0.312432
Rps3	Glis2	0.999119	0	0.324207	0.002885	0.030448	0.00572	0	-0.247378	0.073713	-30	0.079067	Rps3	-0.247378
Gsk3b	Dlx6	0.999119	0	0.323741	0.002885	0.030425	0.00572	0	-0.367986	0.144073	-30	0.084029	Gsk3b	-0.367986
Ncapg	Tbx2	0.999066	0	0.315068	0.002949	0.030342	0.005844	0	0.317605	0.089263	30	0.076697	Ncapg	0.317605
Rps3	Meox2	0.998971	0	0.293902	0.00309	0.029986	0.006117	0	-0.234288	0.079776	-30	0.080473	Rps3	-0.234288
Cdkn1a	Dlx6	0.998969	0	0.292831	0.00309	0.029931	0.006116	0	-0.277522	0.062777	-30	0.069969	Cdkn1a	-0.277522
Pten	Dlx6	0.998959	0	0.290712	0.00309	0.029821	0.006116	0	-0.325997	0.093427	-30	0.071267	Pten	-0.325997
Kif11	Foxo3	0.998887	1	0.281532	0.003206	0.029883	0.00634	1	0.230614	0.081097	30	0.066115	Kif11	0.230614
Zfp36l2	Sox13	0.998867	1	0.276432	0.003219	0.029667	0.006363	1	0.186057	0.063295	30	0.068535	Zfp36l2	0.186057
Crk	Dlx6	0.998813	0	0.267839	0.003321	0.029658	0.006561	0	-0.292511	0.063874	-30	0.068297	Crk	-0.292511
Zfp36l2	Lhx6	0.998752	1	0.260274	0.003411	0.029623	0.006734	1	0.189652	0.066608	30	0.066041	Zfp36l2	0.189652
Rps6	Glis2	0.99869	0	0.249302	0.003437	0.029092	0.00678	0	-0.196586	0.049795	-30	0.065797	Rps6	-0.196586
Gja1	Tbx2	0.998666	0	0.248629	0.003488	0.029269	0.006879	0	0.242284	0.052355	30	0.061999	Gja1	0.242284
Mis18bp1	Tbx2	0.998633	0	0.246441	0.003552	0.029404	0.007003	0	0.266686	0.065222	30	0.063362	Mis18bp1	0.266686
Thoc2	Dlx6	0.998575	0	0.238338	0.003603	0.029118	0.007099	0	-0.261526	0.052644	-30	0.064302	Thoc2	-0.261526
Ccnd3	Dlx6	0.99852	0	0.232922	0.003629	0.028882	0.007147	0	-0.273719	0.060618	-30	0.060259	Ccnd3	-0.273719
Srsf3	Tbx2	0.998516	0	0.231967	0.003629	0.028822	0.007146	0	0.207628	0.053842	30	0.062642	Srsf3	0.207628
Calm2	Dlx6	0.998505	0	0.23127	0.003642	0.028829	0.007171	0	-0.269031	0.067368	-30	0.059828	Calm2	-0.269031
Foxp1	Dlx6	0.998416	0	0.221966	0.003706	0.028482	0.00729	0	-0.292439	0.076438	-30	0.071687	Foxp1	-0.292439
Prkacb	Dlx6	0.998412	0	0.221882	0.003719	0.028526	0.007315	0	-0.317782	0.086273	-30	0.066128	Prkacb	-0.317782
Shisa5	Dlx6	0.998408	0	0.221461	0.003732	0.028547	0.00734	0	-0.24691	0.049523	-30	0.073669	Shisa5	-0.24691
Prrx1	Dlx6	0.998394	0	0.220301	0.003757	0.028569	0.007389	0	-0.30418	0.090157	-30	0.066911	Prrx1	-0.30418
Rps6kb1	Dlx6	0.998367	0	0.217134	0.00377	0.028408	0.007412	0	-0.300414	0.074222	-30	0.060668	Rps6kb1	-0.300414
Kif11	Foxg1	0.998307	1	0.211949	0.003821	0.028251	0.007507	1	0.19427	0.053145	30	0.054887	Kif11	0.19427
Xbp1	Dlx6	0.998299	0	0.210155	0.003821	0.028129	0.007506	0	-0.284815	0.058877	-30	0.06034	Xbp1	-0.284815
Aspm	Tbx2	0.998249	0	0.205058	0.003847	0.027874	0.007552	0	0.275688	0.07683	30	0.049752	Aspm	0.275688
Cd2ap	Dlx6	0.998224	0	0.20389	0.003898	0.027977	0.00765	0	-0.265193	0.037711	-30	0.064712	Cd2ap	-0.265193
Cul3	Dlx6	0.998191	0	0.201055	0.003911	0.027824	0.007673	0	-0.276513	0.059624	-30	0.058599	Cul3	-0.276513
Paxip1	Klf7	0.998189	1	0.201581	0.003924	0.027907	0.007698	1	0.214569	0.052119	30	0.054942	Paxip1	0.214569
Brca1	Tbx2	0.998163	0	0.201555	0.003988	0.028132	0.007821	0	0.240705	0.04357	30	0.056236	Brca1	0.240705
Med1	Dlx6	0.998158	0	0.200645	0.003988	0.028068	0.007821	0	-0.249643	0.046486	-30	0.057436	Med1	-0.249643
Smarcc1	Dlx6	0.99812	0	0.199623	0.004078	0.028308	0.007992	0	-0.243629	0.051906	-30	0.050538	Smarcc1	-0.243629
Brca2	Tbx2	0.998104	0	0.19863	0.004091	0.028281	0.008016	0	0.231648	0.045182	30	0.054855	Brca2	0.231648
Tcf7l2	Dlx6	0.998103	0	0.19826	0.004091	0.028254	0.008016	0	-0.267813	0.048349	-30	0.056406	Tcf7l2	-0.267813
Siva1	Hic2	0.998084	0	0.19655	0.004091	0.02813	0.008015	0	0.190945	0.052532	30	0.051678	Siva1	0.190945
Appl1	Dlx6	0.998026	0	0.192584	0.004129	0.02797	0.008085	0	-0.309152	0.06491	-30	0.056896	Appl1	-0.309152
Esco2	Tbx2	0.998025	0	0.192354	0.004129	0.027953	0.008085	0	0.251821	0.058479	30	0.052099	Esco2	0.251821
Srsf3	Irf5	0.997997	0	0.189807	0.004155	0.02785	0.008132	0	0.201386	0.060978	30	0.055037	Srsf3	0.201386
Phip	Dlx6	0.997919	0	0.187642	0.004245	0.027985	0.008301	0	-0.24579	0.045569	-30	0.048916	Phip	-0.24579
Ncapg2	Tbx2	0.997919	0	0.187535	0.004245	0.027977	0.008301	0	0.231527	0.041808	30	0.052708	Ncapg2	0.231527
Wnt5a	Dlx6	0.997856	0	0.184413	0.004309	0.027948	0.008421	0	-0.276206	0.05734	-30	0.051879	Wnt5a	-0.276206
Mastl	Tbx2	0.997761	0	0.179325	0.00436	0.027715	0.008513	0	0.223638	0.040169	30	0.048801	Mastl	0.223638
Ppp1ca	Hic2	0.997744	0	0.178291	0.00436	0.027634	0.008512	0	0.213745	0.065103	30	0.053516	Ppp1ca	0.213745
Srsf3	Meox2	0.997607	0	0.170974	0.004411	0.027208	0.008601	0	-0.186907	0.048497	-30	0.046685	Srsf3	-0.186907
Eif4ebp1	Lhx6	0.997592	0	0.170708	0.004424	0.027226	0.008625	0	0.170138	0.048481	30	0.0499	Eif4ebp1	0.170138
Ubb	Glis2	0.997556	0	0.168616	0.004437	0.027094	0.008646	0	-0.174916	0.031964	-30	0.048566	Ubb	-0.174916
Atm	Tbx2	0.997465	0	0.164711	0.004501	0.026965	0.008763	0	0.222087	0.042033	30	0.045716	Atm	0.222087
Dctn3	Glis2	0.997335	0	0.159785	0.004565	0.026738	0.008877	0	-0.26714	0.06128	-30	0.045141	Dctn3	-0.26714
Irs1	Zic3	0.997327	1	0.160555	0.004604	0.026917	0.008951	1	0.177685	0.032716	30	0.046656	Irs1	0.177685
Rps3	Nr2f6	0.997314	0	0.160889	0.004642	0.027058	0.009024	0	0.154473	0.042278	30	0.047832	Rps3	0.154473
Pik3ca	Dlx6	0.997306	0	0.160461	0.004642	0.027021	0.009023	0	-0.272492	0.048646	-30	0.049076	Pik3ca	-0.272492
Hras	Hic2	0.997116	0	0.156368	0.00477	0.027032	0.009258	0	0.164283	0.034128	30	0.040635	Hras	0.164283
Rheb	Hic2	0.997079	0	0.156406	0.004822	0.027181	0.009355	0	0.206126	0.052957	30	0.047961	Rheb	0.206126
Bax	Hic2	0.997027	0	0.155455	0.00486	0.027204	0.009426	0	0.184244	0.050104	30	0.041658	Bax	0.184244
Prrx1	Klf7	0.996932	0	0.152617	0.004899	0.027055	0.009492	0	0.154173	0.030583	30	0.039562	Prrx1	0.154173
Map2k2	Hic2	0.996845	0	0.150215	0.004937	0.026942	0.00956	0	0.167788	0.037433	30	0.041859	Map2k2	0.167788
Ppp1cb	Dlx6	0.996821	0	0.149399	0.004937	0.026867	0.009558	0	-0.288867	0.059509	-30	0.042875	Ppp1cb	-0.288867
Rps6	Hic2	0.996795	0	0.148633	0.00495	0.026831	0.009581	0	0.189695	0.052611	30	0.037435	Rps6	0.189695
Aspm	Nfat5	0.996737	0	0.147137	0.004976	0.026762	0.009626	0	0.216617	0.052054	30	0.038354	Aspm	0.216617
Rps3	Hic2	0.996682	0	0.146051	0.005027	0.026797	0.009719	0	0.175261	0.042237	30	0.03981	Rps3	0.175261
Il1rl1	Irx5	0.996675	0	0.145833	0.005027	0.026777	0.009719	0	0.188354	0.033709	30	0.037371	Il1rl1	0.188354
Irs1	Zfp69	0.996668	1	0.146568	0.005065	0.026948	0.009792	1	0.216768	0.047535	30	0.03784	Irs1	0.216768
Kif11	Zfp3	0.99664	1	0.146279	0.005091	0.026989	0.009839	1	0.174483	0.036094	30	0.034337	Kif11	0.174483
Eif4e2	Hmx1	0.996354	0	0.141119	0.005206	0.026796	0.010042	0	0.154977	0.031864	30	0.037748	Eif4e2	0.154977
Runx1t1	E2f8	0.996321	0	0.140782	0.005219	0.026796	0.010065	0	-0.241559	0.06046	-30	0.040967	Runx1t1	-0.241559
Arid5b	E2f8	0.996311	0	0.140636	0.005219	0.026782	0.010065	0	-0.139098	0.027985	-30	0.032432	Arid5b	-0.139098
Sfn	Irx5	0.996228	0	0.139068	0.005245	0.026694	0.010108	0	0.178644	0.029582	30	0.035015	Sfn	0.178644
Akt1	Npas4	0.996091	0	0.136755	0.005296	0.026594	0.010197	0	0.183458	0.033974	30	0.033609	Akt1	0.183458
Kif20b	Nfat5	0.99584	0	0.134139	0.005412	0.026618	0.010403	0	0.155463	0.03186	30	0.032354	Kif20b	0.155463
Pafah1b1	E2f8	0.995835	0	0.134011	0.005412	0.026605	0.010403	0	-0.139228	0.027817	-30	0.032865	Pafah1b1	-0.139228
Irs1	Maz	0.995647	1	0.131953	0.005476	0.02655	0.010515	1	0.150525	0.024394	30	0.031687	Irs1	0.150525
Rps6	Nr2f6	0.99564	0	0.13179	0.005476	0.026533	0.010514	0	0.140743	0.037752	30	0.033301	Rps6	0.140743
Runx1t1	Klf6	0.995567	0	0.132497	0.005553	0.026792	0.010658	0	-0.206431	0.036563	-30	0.036044	Runx1t1	-0.206431
Paxip1	Sp4	0.995465	1	0.131611	0.005617	0.026854	0.010774	1	0.173468	0.038567	30	0.029872	Paxip1	0.173468
Eif4e2	Hic2	0.99546	0	0.131413	0.005617	0.026833	0.010773	0	0.178596	0.042631	30	0.03224	Eif4e2	0.178596
Foxp1	E2f8	0.99543	0	0.130942	0.005617	0.026784	0.010771	0	-0.137832	0.021566	-30	0.030887	Foxp1	-0.137832
Mis18bp1	Etv4	0.995384	0	0.130422	0.00563	0.02676	0.010793	0	-0.201007	0.03955	-30	0.032258	Mis18bp1	-0.201007
Zfp36l2	Wt1	0.995379	1	0.130525	0.005642	0.026801	0.010817	1	0.140025	0.031723	30	0.028894	Zfp36l2	0.140025
Pdgfra	Irx5	0.995368	0	0.130473	0.005655	0.026826	0.01084	0	0.158326	0.023772	30	0.028936	Pdgfra	0.158326
Meg3	Cebpg	0.995189	0	0.12825	0.005694	0.02668	0.010903	0	0.247638	0.059282	30	0.033894	Meg3	0.247638
Klf4	Irx5	0.994938	0	0.127517	0.005848	0.026959	0.011182	0	0.1523	0.02265	30	0.028699	Klf4	0.1523
Cenpe	Etv4	0.994907	0	0.127126	0.005848	0.026917	0.011181	0	-0.198757	0.04293	-30	0.033496	Cenpe	-0.198757
Kif20b	Etv4	0.99474	0	0.125749	0.005924	0.026942	0.011316	0	-0.135732	0.018484	-30	0.027402	Kif20b	-0.135732
Calm2	Zfp3	0.99474	0	0.125714	0.005924	0.026938	0.011316	0	0.164493	0.034919	30	0.028614	Calm2	0.164493
Rhoq	Atf3	0.99465	0	0.124596	0.005937	0.026844	0.011334	0	-0.143738	0.02198	-30	0.024495	Rhoq	-0.143738
Mki67	Etv4	0.994469	0	0.123976	0.006014	0.026948	0.011472	0	-0.147469	0.027889	-30	0.026338	Mki67	-0.147469
Ogt	Klf6	0.994458	0	0.12391	0.006014	0.026941	0.011472	0	-0.132745	0.017201	-30	0.025287	Ogt	-0.132745
Cenpe	Nfat5	0.994261	0	0.122475	0.006066	0.026894	0.011559	0	0.143004	0.026268	30	0.025169	Cenpe	0.143004
Mki67	Pax2	0.994236	0	0.122254	0.006066	0.026869	0.011558	0	0.1421	0.031019	30	0.028605	Mki67	0.1421
Atf2	Tbx2	0.994222	0	0.121939	0.006066	0.026833	0.011556	0	0.106628	0.008547	30	0.030714	Atf2	0.106628
Mki67	Nfat5	0.994145	0	0.120663	0.006066	0.026688	0.01155	0	0.124543	0.022238	30	0.024142	Mki67	0.124543
Zfp36l2	Zfp3	0.994107	1	0.120904	0.006104	0.0268	0.011621	1	0.12707	0.024117	30	0.025091	Zfp36l2	0.12707
Prrx2	Meis3	0.99409	0	0.120751	0.006104	0.026783	0.011621	0	0.149384	0.024274	30	0.025598	Prrx2	0.149384
Id2	Irx5	0.994025	0	0.120555	0.00613	0.026817	0.011666	0	0.127447	0.01628	30	0.026173	Id2	0.127447
Prkar2b	Tbx2	0.993963	0	0.12002	0.006142	0.026783	0.011687	0	0.142509	0.015944	30	0.027974	Prkar2b	0.142509
Pbx1	Klf6	0.993863	0	0.120664	0.006245	0.02708	0.011875	0	-0.150099	0.021873	-30	0.022298	Pbx1	-0.150099
Casp8ap2	Tbx2	0.993808	0	0.120108	0.006258	0.027044	0.011896	0	0.11955	0.011851	30	0.027334	Casp8ap2	0.11955
Srsf3	Zfp3	0.993785	0	0.120029	0.006271	0.027062	0.011919	0	0.139517	0.025634	30	0.026788	Srsf3	0.139517
Aspm	Etv4	0.993704	0	0.120088	0.006309	0.027152	0.011988	0	-0.142155	0.018601	-30	0.02251	Aspm	-0.142155
Nfib	Clock	0.993658	0	0.119331	0.006309	0.027064	0.011985	0	0.16224	0.023469	30	0.024184	Nfib	0.16224
Tfrc	Tbx2	0.993549	0	0.118916	0.00636	0.027125	0.012075	0	0.11743	0.010108	30	0.023674	Tfrc	0.11743
Arid5b	Klf6	0.993468	0	0.118108	0.006373	0.027057	0.012094	0	-0.097681	0.012819	-30	0.021221	Arid5b	-0.097681
Foxp1	Klf6	0.993457	0	0.117996	0.006373	0.027044	0.012093	0	-0.134305	0.023604	-30	0.025187	Foxp1	-0.134305
Prkag2	Irx5	0.993246	0	0.116274	0.00645	0.027002	0.012222	0	0.146345	0.020566	30	0.020332	Prkag2	0.146345
Tgfb1	Meis3	0.99313	0	0.115587	0.006476	0.026973	0.012265	0	0.139214	0.020343	30	0.020091	Tgfb1	0.139214
Ssna1	Hic2	0.993017	0	0.114888	0.006502	0.026942	0.012307	0	0.144995	0.021256	30	0.023536	Ssna1	0.144995
Rasal2	Clock	0.99298	0	0.114724	0.006514	0.026949	0.012329	0	0.173805	0.021569	30	0.022475	Rasal2	0.173805
Paxip1	Irf9	0.992894	0	0.114074	0.006527	0.026896	0.012348	0	-0.10211	0.011729	-30	0.020363	Paxip1	-0.10211
Cenpe	Sox13	0.992829	0	0.113434	0.00654	0.026845	0.012367	0	0.124221	0.016673	30	0.019843	Cenpe	0.124221
Eif4e2	Prox1	0.992696	0	0.112889	0.006604	0.026909	0.012478	0	0.147194	0.035803	30	0.023879	Eif4e2	0.147194
Prrx2	Irx3	0.992631	0	0.112857	0.00663	0.026957	0.012524	0	0.137063	0.019077	30	0.02017	Prrx2	0.137063
Ncapg	Etv4	0.992521	0	0.112837	0.006707	0.027111	0.012661	0	-0.160981	0.025564	-30	0.021446	Ncapg	-0.160981
Zfp36l2	Nr1d2	0.992518	1	0.11298	0.006719	0.027154	0.012685	1	0.094577	0.016743	30	0.019424	Zfp36l2	0.094577
Errfi1	Irx5	0.992423	0	0.112251	0.006732	0.027087	0.012703	0	0.144126	0.019919	30	0.018463	Errfi1	0.144126
Col6a1	Irx5	0.992378	0	0.111748	0.006745	0.027053	0.012722	0	0.123344	0.016072	30	0.019027	Col6a1	0.123344
Hnrnpu	Tbx2	0.992233	0	0.110878	0.006771	0.026995	0.012762	0	0.135247	0.020109	30	0.018483	Hnrnpu	0.135247
Smarcc1	Tbx2	0.992195	0	0.110414	0.006771	0.026937	0.012759	0	0.146694	0.02511	30	0.018435	Smarcc1	0.146694
Col6a1	Irx3	0.992055	0	0.109485	0.006809	0.026896	0.012821	0	0.120837	0.015908	30	0.017267	Col6a1	0.120837
Pds5b	Tbx2	0.991988	0	0.1087	0.006809	0.026796	0.012816	0	0.134024	0.013733	30	0.016617	Pds5b	0.134024
S100a13	Meis3	0.991856	0	0.107786	0.006835	0.02673	0.012855	0	0.125612	0.018412	30	0.017208	S100a13	0.125612
Casp8	Zfp3	0.991855	0	0.107764	0.006835	0.026727	0.012855	0	0.136465	0.016372	30	0.018183	Casp8	0.136465
Nr1h2	Irx5	0.99168	0	0.106815	0.006873	0.02668	0.012916	0	0.137152	0.017472	30	0.016805	Nr1h2	0.137152
Tsc2	Meis3	0.991663	0	0.106539	0.006873	0.026644	0.012914	0	0.146256	0.021908	30	0.017965	Tsc2	0.146256
Ptpre	Irx3	0.991657	0	0.106497	0.006873	0.026639	0.012913	0	0.122421	0.013874	30	0.016692	Ptpre	0.122421
Tgfb1	Irx5	0.991586	0	0.106022	0.006886	0.026602	0.012932	0	0.135247	0.017629	30	0.017063	Tgfb1	0.135247
Inpp5a	Meis3	0.991572	0	0.105917	0.006886	0.026588	0.012932	0	0.088132	0.008986	30	0.015751	Inpp5a	0.088132
Mknk2	Irx5	0.991555	0	0.10575	0.006886	0.026567	0.01293	0	0.117444	0.014615	30	0.017228	Mknk2	0.117444
Slc9a3r1	Irx5	0.991484	0	0.105397	0.006912	0.02657	0.012973	0	0.124452	0.014909	30	0.017684	Slc9a3r1	0.124452
Tial1	Tbx2	0.991481	0	0.105315	0.006912	0.02656	0.012972	0	0.169519	0.024857	30	0.017128	Tial1	0.169519
Mdm4	Tbx2	0.991413	0	0.10464	0.006912	0.026471	0.012967	0	0.119335	0.010777	30	0.019741	Mdm4	0.119335
Insig1	Irx5	0.991398	0	0.104478	0.006912	0.02645	0.012966	0	0.115928	0.013101	30	0.01605	Insig1	0.115928
Sirt2	Irx5	0.991388	0	0.104417	0.006912	0.026442	0.012965	0	0.102473	0.011359	30	0.016887	Sirt2	0.102473
Trib2	Meis3	0.991311	0	0.103574	0.006912	0.026332	0.012959	0	0.092367	0.009481	30	0.016737	Trib2	0.092367
Flot1	Meis3	0.991276	0	0.103369	0.006925	0.026329	0.01298	0	0.124748	0.016489	30	0.016592	Flot1	0.124748
Cib1	Meis3	0.991222	0	0.102818	0.006925	0.026256	0.012975	0	0.079956	0.007022	30	0.017794	Cib1	0.079956
Rasal2	Irx3	0.991207	0	0.102623	0.006925	0.026231	0.012974	0	0.136283	0.019684	30	0.016025	Rasal2	0.136283
Stk3	Tbx2	0.99107	0	0.102094	0.007002	0.026306	0.013105	0	0.125831	0.0123	30	0.012973	Stk3	0.125831
Col6a1	Meis3	0.991052	0	0.101904	0.007002	0.02628	0.013103	0	0.107332	0.013342	30	0.016354	Col6a1	0.107332
G6pc3	Meis3	0.990896	0	0.100625	0.007014	0.026133	0.013115	0	0.12493	0.015735	30	0.01552	G6pc3	0.12493
Slc27a4	Meis3	0.990697	0	0.099278	0.007053	0.026022	0.01317	0	0.123418	0.015347	30	0.015158	Slc27a4	0.123418
Phip	Tbx2	0.990697	0	0.09926	0.007053	0.02602	0.01317	0	0.141508	0.017441	30	0.016168	Phip	0.141508
Mknk2	Meis3	0.990534	0	0.098186	0.007079	0.025921	0.013205	0	0.109137	0.012808	30	0.015452	Mknk2	0.109137
Inpp5a	Irx5	0.990507	0	0.097942	0.007079	0.025887	0.013203	0	0.07255	0.006035	30	0.016177	Inpp5a	0.07255
Pik3r1	Meis3	0.99041	0	0.097505	0.007117	0.025898	0.013266	0	0.0759	0.006461	30	0.017123	Pik3r1	0.0759
Foxp1	Tbx2	0.990409	0	0.097488	0.007117	0.025895	0.013266	0	0.12522	0.017635	30	0.016158	Foxp1	0.12522
Kif20b	Foxo3	0.990374	0	0.097164	0.007117	0.025851	0.013263	0	0.125459	0.019991	30	0.014108	Kif20b	0.125459
Creb3	Meis3	0.990121	0	0.095588	0.007168	0.025725	0.013337	0	0.104441	0.012471	30	0.014493	Creb3	0.104441
Gfpt1	Klf6	0.990096	0	0.095579	0.007181	0.025747	0.013359	0	-0.130661	0.013098	-30	0.012424	Gfpt1	-0.130661
Pygb	Meis3	0.990022	0	0.094947	0.007181	0.025658	0.013352	0	0.105162	0.012018	30	0.014751	Pygb	0.105162
Cib1	Irx5	0.990007	0	0.094819	0.007181	0.02564	0.013351	0	0.087404	0.008299	30	0.014314	Cib1	0.087404
Pik3ca	Tbx2	0.98993	0	0.094286	0.007194	0.025588	0.013368	0	0.136176	0.015654	30	0.013105	Pik3ca	0.136176
Mis18bp1	Foxo3	0.989888	0	0.093923	0.007194	0.025537	0.013364	0	0.106876	0.012656	30	0.01543	Mis18bp1	0.106876
Kif11	Etv4	0.989877	0	0.093949	0.007207	0.025563	0.013387	0	-0.078698	0.009278	-30	0.01498	Kif11	-0.078698
Calm2	Lef1	0.989849	0	0.093849	0.00722	0.025572	0.013408	0	-0.129825	0.020514	-30	0.013576	Calm2	-0.129825
Prkce	Meis3	0.989841	0	0.09374	0.00722	0.025554	0.013407	0	0.118106	0.014247	30	0.01345	Prkce	0.118106
Acta2	Meis3	0.989792	0	0.093181	0.00722	0.025477	0.013401	0	0.09431	0.01471	30	0.012822	Acta2	0.09431
Mlx	Irx5	0.989728	0	0.092492	0.00722	0.025379	0.013394	0	0.065502	0.004688	30	0.013851	Mlx	0.065502
Aspm	Foxo3	0.989703	0	0.092235	0.00722	0.025343	0.013391	0	0.130101	0.019682	30	0.014033	Aspm	0.130101
Slc9a3r1	Meis3	0.989679	0	0.091948	0.00722	0.025302	0.013388	0	0.108745	0.012583	30	0.013175	Slc9a3r1	0.108745
Srsf3	Lef1	0.989515	0	0.090865	0.007232	0.025169	0.013398	0	-0.086546	0.008952	-30	0.013275	Srsf3	-0.086546
Prkag2	Meis3	0.989488	0	0.090675	0.007232	0.025142	0.013396	0	0.107508	0.012281	30	0.013591	Prkag2	0.107508
Esco2	Foxo3	0.989353	0	0.089825	0.007245	0.025041	0.013409	0	0.108917	0.012243	30	0.013797	Esco2	0.108917
Asph	Irx5	0.989347	0	0.089811	0.007245	0.025039	0.013409	0	0.096693	0.01126	30	0.012709	Asph	0.096693
Mastl	Foxo3	0.989344	0	0.08974	0.007245	0.025029	0.013408	0	0.11533	0.01442	30	0.01395	Mastl	0.11533
Rapgef1	Irx5	0.989339	0	0.089683	0.007245	0.02502	0.013407	0	0.093129	0.009519	30	0.013368	Rapgef1	0.093129
Ankrd26	Tbx2	0.98921	0	0.088854	0.007258	0.024922	0.01342	0	0.115036	0.009859	30	0.012764	Ankrd26	0.115036
Mastl	Etv4	0.98911	0	0.088249	0.007271	0.024856	0.013435	0	-0.096775	0.008975	-30	0.013263	Mastl	-0.096775
Smc2	Sox13	0.988755	0	0.086405	0.007335	0.024692	0.013522	0	0.100156	0.010022	30	0.014488	Smc2	0.100156
Mlx	Meis3	0.988664	0	0.085886	0.007335	0.024615	0.013516	0	0.054109	0.003288	30	0.011818	Mlx	0.054109
Rapgef1	Meis3	0.988523	0	0.085391	0.007361	0.024584	0.013553	0	0.084907	0.008108	30	0.011612	Rapgef1	0.084907
Mapk8	Irx5	0.98848	0	0.085176	0.007361	0.024551	0.01355	0	0.08066	0.00712	30	0.011367	Mapk8	0.08066
Pum2	Irx5	0.988448	0	0.085059	0.007373	0.024555	0.013571	0	0.104798	0.016082	30	0.011723	Pum2	0.104798
Prrx2	Irx5	0.988399	0	0.085003	0.007399	0.02459	0.013613	0	0.121495	0.014772	30	0.012654	Prrx2	0.121495
Osbpl11	Meis3	0.988324	0	0.084505	0.007399	0.024514	0.013607	0	0.103609	0.011531	30	0.012269	Osbpl11	0.103609
Nr1h2	Meis3	0.98832	0	0.084456	0.007399	0.024507	0.013606	0	0.10567	0.011425	30	0.011323	Nr1h2	0.10567
Gja1	Irx5	0.988315	0	0.084406	0.007399	0.024499	0.013606	0	0.101619	0.011727	30	0.011559	Gja1	0.101619
Pik3r1	Irx5	0.988284	0	0.084209	0.007399	0.02447	0.013603	0	0.073762	0.005602	30	0.013567	Pik3r1	0.073762
Snai2	Irx5	0.98822	0	0.083951	0.007412	0.024452	0.013621	0	0.097291	0.012133	30	0.011558	Snai2	0.097291
Sirt2	Meis3	0.988117	0	0.083681	0.00745	0.024474	0.013683	0	0.074121	0.006038	30	0.011219	Sirt2	0.074121
Shisa5	Meis3	0.98802	0	0.083477	0.007476	0.024485	0.013723	0	0.086634	0.010152	30	0.011237	Shisa5	0.086634
Pmp22	Irx5	0.987816	0	0.0823	0.007489	0.024325	0.013729	0	0.071725	0.006331	30	0.011248	Pmp22	0.071725
Ncapg	Foxo3	0.987796	0	0.082313	0.007502	0.024348	0.01375	0	0.10398	0.012666	30	0.010845	Ncapg	0.10398
Aspm	Pax2	0.987737	0	0.081967	0.007502	0.024295	0.013745	0	0.098397	0.010841	30	0.010609	Aspm	0.098397
Med1	Tbx2	0.987731	0	0.081887	0.007502	0.024282	0.013744	0	0.127601	0.013759	30	0.010928	Med1	0.127601
Prkaa1	Irx5	0.987613	0	0.08125	0.007502	0.024183	0.013735	0	0.073827	0.005894	30	0.010222	Prkaa1	0.073827
Creb1	Irx5	0.987517	0	0.08069	0.007502	0.024096	0.013727	0	0.082894	0.00818	30	0.010458	Creb1	0.082894
Mapk8	Meis3	0.987403	0	0.080159	0.007502	0.024013	0.01372	0	0.076395	0.006467	30	0.009735	Mapk8	0.076395
Ap1s2	Irx5	0.987331	0	0.079945	0.007515	0.024001	0.013738	0	0.09147	0.009551	30	0.010297	Ap1s2	0.09147
Pygb	Irx3	0.987287	0	0.079864	0.007527	0.024008	0.013758	0	0.091656	0.008625	30	0.010806	Pygb	0.091656
Pik3r2	Meis3	0.987269	0	0.079788	0.007527	0.023996	0.013757	0	0.10308	0.010952	30	0.010609	Pik3r2	0.10308
Pik3r2	Irx5	0.987186	0	0.079502	0.00754	0.023972	0.013774	0	0.105549	0.010513	30	0.011189	Pik3r2	0.105549
Adrm1	Irx5	0.987133	0	0.079256	0.00754	0.023933	0.01377	0	0.084634	0.008716	30	0.01043	Adrm1	0.084634
Paxip1	Sox13	0.987066	1	0.079216	0.007566	0.023967	0.013812	1	0.100573	0.01198	30	0.010353	Paxip1	0.100573
Chmp1a	Irx5	0.987025	0	0.078961	0.007566	0.023927	0.013809	0	0.093435	0.009785	30	0.010919	Chmp1a	0.093435
Runx2	Irx5	0.986975	0	0.0788	0.007579	0.023922	0.013827	0	0.090391	0.008628	30	0.010602	Runx2	0.090391
Elk1	Meis3	0.986898	0	0.078588	0.007591	0.023908	0.013846	0	0.078342	0.006394	30	0.010314	Elk1	0.078342
Fgfr2	Irx3	0.986702	0	0.077833	0.007591	0.023788	0.013834	0	0.099726	0.009439	30	0.009942	Fgfr2	0.099726
Creb5	Cpeb1	0.986655	0	0.07767	0.007591	0.023762	0.013831	0	0.086366	0.007769	30	0.009548	Creb5	0.086366
Gys1	Meis3	0.98651	0	0.077013	0.007591	0.023657	0.013821	0	0.075451	0.006358	30	0.009588	Gys1	0.075451
Hk1	Meis3	0.986441	0	0.076793	0.007591	0.023621	0.013817	0	0.073391	0.006185	30	0.009683	Hk1	0.073391
Wnt5a	Irx5	0.986385	0	0.076575	0.007591	0.023586	0.013814	0	0.081518	0.00968	30	0.00982	Wnt5a	0.081518
Appl1	Irx5	0.986239	0	0.075975	0.007591	0.023489	0.013804	0	0.087091	0.009647	30	0.009799	Appl1	0.087091
Bcl2l1	Irx5	0.986178	0	0.075781	0.007591	0.023458	0.0138	0	0.080246	0.007369	30	0.009116	Bcl2l1	0.080246
Il1rl1	Irx3	0.986028	0	0.075419	0.007617	0.023439	0.013837	0	0.095528	0.009078	30	0.009737	Il1rl1	0.095528
Shisa5	Irx5	0.986014	0	0.075352	0.007617	0.023428	0.013836	0	0.077975	0.008127	30	0.00901	Shisa5	0.077975
Socs4	Irx5	0.985908	0	0.075066	0.007617	0.023381	0.013831	0	0.089024	0.009131	30	0.01006	Socs4	0.089024
Trio	Irx5	0.985891	0	0.074991	0.007617	0.023369	0.01383	0	0.080683	0.008873	30	0.008917	Trio	0.080683
Bad	Meis3	0.985774	0	0.074599	0.00763	0.023324	0.013844	0	0.08869	0.009473	30	0.009234	Bad	0.08869
Errfi1	Irx3	0.985727	0	0.074459	0.00763	0.023301	0.013842	0	0.093284	0.008663	30	0.008838	Errfi1	0.093284
Chmp1a	Meis3	0.985659	0	0.074217	0.00763	0.023262	0.013837	0	0.083359	0.00802	30	0.00852	Chmp1a	0.083359
Rps6kb1	Irx5	0.985617	0	0.074014	0.00763	0.023228	0.013834	0	0.075864	0.008142	30	0.00837	Rps6kb1	0.075864
Nfkb1	Irx5	0.985617	0	0.074005	0.00763	0.023227	0.013834	0	0.081942	0.008144	30	0.009381	Nfkb1	0.081942
Tial1	Irx5	0.985572	0	0.073886	0.00763	0.023207	0.013832	0	0.089787	0.00986	30	0.008027	Tial1	0.089787
Pmp22	Meis3	0.985478	0	0.073644	0.007643	0.023187	0.013848	0	0.060163	0.00449	30	0.009143	Pmp22	0.060163
Sac3d1	Irx5	0.985174	0	0.072785	0.007668	0.023083	0.013875	0	0.075567	0.00703	30	0.008556	Sac3d1	0.075567
Igf2	Mxi1	0.985162	0	0.072767	0.007668	0.02308	0.013875	0	0.095892	0.009103	30	0.008505	Igf2	0.095892
Ppp1cb	Irx5	0.985145	0	0.072723	0.007668	0.023073	0.013874	0	0.089644	0.010109	30	0.007905	Ppp1cb	0.089644
Bysl	Irx5	0.985107	0	0.072635	0.007668	0.023058	0.013872	0	0.072015	0.006089	30	0.009383	Bysl	0.072015
Adrm1	Meis3	0.98504	0	0.072371	0.007668	0.023014	0.013867	0	0.071638	0.00639	30	0.007741	Adrm1	0.071638
Gsk3b	Irx5	0.984958	0	0.072153	0.007668	0.022978	0.013863	0	0.073255	0.009276	30	0.007941	Gsk3b	0.073255
2900097C17Rik	Irx5	0.98488	0	0.071996	0.007668	0.022952	0.013861	0	0.076541	0.007285	30	0.00819	2900097C17Rik	0.076541
Xbp1	Irx5	0.984841	0	0.071866	0.007668	0.02293	0.013858	0	0.077253	0.008341	30	0.00826	Xbp1	0.077253
Crk	Irx5	0.984634	0	0.07148	0.007694	0.022904	0.013893	0	0.072256	0.007498	30	0.007345	Crk	0.072256
Scd1	Irx5	0.984351	0	0.0711	0.00772	0.022878	0.013927	0	0.080017	0.006867	30	0.007429	Scd1	0.080017
Ssna1	Irx5	0.984325	0	0.070999	0.00772	0.022861	0.013925	0	0.069806	0.006865	30	0.00821	Ssna1	0.069806
Prkacb	Irx5	0.984149	0	0.070541	0.00772	0.022783	0.013917	0	0.08869	0.009376	30	0.007992	Prkacb	0.08869
Lrp6	Irx5	0.98407	0	0.070442	0.00772	0.022766	0.013915	0	0.079922	0.00756	30	0.007318	Lrp6	0.079922
Fgf2	Irx3	0.984067	0	0.070434	0.00772	0.022765	0.013914	0	0.081136	0.00664	30	0.007413	Fgf2	0.081136
Rhoq	Irx3	0.983986	0	0.070245	0.00772	0.022733	0.013911	0	0.075567	0.007266	30	0.008005	Rhoq	0.075567
Ccnd3	Meis3	0.983902	0	0.070057	0.00772	0.022701	0.013907	0	0.069364	0.006776	30	0.007653	Ccnd3	0.069364
Pds5b	Irx5	0.983807	0	0.069967	0.00772	0.022686	0.013905	0	0.079266	0.0076	30	0.006979	Pds5b	0.079266
Id2	Irx3	0.983736	0	0.069765	0.00772	0.022651	0.013901	0	0.061012	0.003889	30	0.007453	Id2	0.061012
Rheb	Irx5	0.983272	0	0.069029	0.00772	0.022525	0.013886	0	0.060073	0.006296	30	0.006942	Rheb	0.060073
Pik3ca	Irx5	0.98323	0	0.068966	0.00772	0.022514	0.013885	0	0.075528	0.007152	30	0.007355	Pik3ca	0.075528
Dctn3	Meis3	0.982832	0	0.068479	0.00772	0.022431	0.013875	0	0.078044	0.008084	30	0.006926	Dctn3	0.078044
Acaca	Meis3	0.98262	0	0.0683	0.00772	0.0224	0.013872	0	0.069218	0.005626	30	0.006033	Acaca	0.069218
Gja1	Irx3	0.982102	0	0.06793	0.00772	0.022336	0.013864	0	0.072106	0.006116	30	0.005813	Gja1	0.072106
Xbp1	Meis3	0.980783	0	0.067686	0.00772	0.022294	0.013859	0	0.0673	0.006429	30	0.005386	Xbp1	0.0673
Arid5b	Dlx6	0.966473	0	0.068021	0.007771	0.022426	0.013949	0	-0.32442	0.134127	-29	0.11489	Arid5b	-0.32442
Acta2	Prdm6	0.965868	0	0.068423	0.007861	0.022625	0.014102	0	0.262828	0.08868	29	0.081105	Acta2	0.262828
Ino80d	Dlx6	0.965543	0	0.068235	0.007886	0.022629	0.014139	0	-0.294297	0.058714	-29	0.067538	Ino80d	-0.294297
Rps6	Meox2	0.965404	0	0.068046	0.007886	0.022596	0.014135	0	-0.193273	0.06103	-29	0.061249	Rps6	-0.193273
Apc	Dlx6	0.965064	0	0.06789	0.007925	0.022624	0.014193	0	-0.298874	0.060883	-29	0.056026	Apc	-0.298874
Inppl1	Dlx6	0.964944	0	0.067763	0.007925	0.022601	0.01419	0	-0.283877	0.055643	-29	0.052688	Inppl1	-0.283877
Lrp6	Dlx6	0.964921	0	0.067711	0.007925	0.022592	0.014189	0	-0.287614	0.057287	-29	0.055784	Lrp6	-0.287614
Ptpn1	Dlx6	0.964405	0	0.067467	0.008002	0.022659	0.014307	0	-0.238504	0.048861	-29	0.051856	Ptpn1	-0.238504
Fto	Dlx6	0.964395	0	0.067438	0.008002	0.022653	0.014306	0	-0.228219	0.033139	-29	0.047542	Fto	-0.228219
Calm2	E2f8	0.963781	0	0.06683	0.008027	0.022582	0.014333	0	-0.16658	0.042015	-29	0.043307	Calm2	-0.16658
Acta2	Nr1d1	0.963373	0	0.066589	0.008066	0.022593	0.014389	0	0.17487	0.04743	29	0.037055	Acta2	0.17487
Irs1	Sall1	0.963244	1	0.066617	0.008092	0.022634	0.01443	1	0.182774	0.039284	29	0.037432	Irs1	0.182774
Nipbl	Klf6	0.962911	0	0.066387	0.008104	0.02261	0.014445	0	-0.178541	0.043641	-29	0.035264	Nipbl	-0.178541
Bax	Glis2	0.962148	0	0.065974	0.008143	0.02259	0.014497	0	-0.223927	0.058592	-29	0.032182	Bax	-0.223927
Gnl3	E2f8	0.96208	0	0.065899	0.008143	0.022576	0.014495	0	-0.144448	0.028424	-29	0.028272	Gnl3	-0.144448
Casp8ap2	Hmx1	0.961432	0	0.06572	0.008194	0.022615	0.014572	0	0.144338	0.021429	29	0.028859	Casp8ap2	0.144338
Smarcc1	Lef1	0.961432	0	0.065714	0.008194	0.022614	0.014571	0	-0.146342	0.027971	-29	0.02577	Smarcc1	-0.146342
Gsk3b	Klf6	0.961088	0	0.065574	0.008207	0.022606	0.014588	0	-0.142174	0.029075	-29	0.027448	Gsk3b	-0.142174
Siva1	Glis2	0.960748	0	0.065279	0.008207	0.022552	0.014581	0	-0.126998	0.018285	-29	0.020047	Siva1	-0.126998
4930503L19Rik	Tbx2	0.960697	0	0.065355	0.00822	0.022584	0.014603	0	0.162969	0.021784	29	0.026936	4930503L19Rik	0.162969
Xbp1	E2f8	0.960309	0	0.065314	0.008258	0.022629	0.014663	0	-0.137239	0.021437	-29	0.021584	Xbp1	-0.137239
Mis18bp1	Nfat5	0.960139	0	0.065169	0.008258	0.022603	0.014659	0	0.125774	0.01859	29	0.021305	Mis18bp1	0.125774
Arntl	Irx5	0.960014	0	0.065077	0.008258	0.022586	0.014657	0	0.140516	0.018042	29	0.020296	Arntl	0.140516
Tnfrsf11a	Irx5	0.959939	0	0.065024	0.008258	0.022576	0.014655	0	0.148328	0.022151	29	0.020241	Tnfrsf11a	0.148328
Pdpk1	Klf6	0.959201	0	0.064761	0.00831	0.022598	0.014729	0	-0.130447	0.017751	-29	0.018393	Pdpk1	-0.130447
Chek1	Sox13	0.959002	0	0.064548	0.00831	0.022559	0.014724	0	0.124062	0.012789	29	0.017709	Chek1	0.124062
Cdkn1a	Klf6	0.958829	0	0.064474	0.008322	0.022562	0.014742	0	-0.127877	0.020365	-29	0.017919	Cdkn1a	-0.127877
Eif4e2	Glis2	0.958666	0	0.064321	0.008322	0.022534	0.014738	0	-0.09995	0.010262	-29	0.02068	Eif4e2	-0.09995
Crk	Tbx2	0.957555	0	0.064343	0.008476	0.022746	0.014979	0	0.160816	0.023862	29	0.015484	Crk	0.160816
Igf2	Dlx1	0.957467	0	0.0642	0.008476	0.022719	0.014975	0	-0.126941	0.015404	-29	0.015879	Igf2	-0.126941
Id2	Meis3	0.957419	0	0.064253	0.008489	0.022746	0.014997	0	0.090318	0.009129	29	0.015756	Id2	0.090318
Wnt5a	Klf6	0.957202	0	0.064036	0.008489	0.022705	0.014991	0	-0.135495	0.02265	-29	0.014584	Wnt5a	-0.135495
Apc	Klf6	0.957032	0	0.063887	0.008489	0.022677	0.014987	0	-0.133601	0.019004	-29	0.014162	Apc	-0.133601
Cd109	Clock	0.956811	0	0.063648	0.008489	0.022633	0.01498	0	0.141312	0.017537	29	0.017226	Cd109	0.141312
Insig1	Meis3	0.956024	0	0.063064	0.008515	0.022557	0.015004	0	0.099267	0.010592	29	0.01349	Insig1	0.099267
Fgf2	Irx5	0.955647	0	0.062777	0.00854	0.022536	0.015035	0	0.097383	0.009319	29	0.01215	Fgf2	0.097383
Osbpl11	Irx5	0.95564	0	0.062765	0.00854	0.022534	0.015035	0	0.113845	0.013995	29	0.01297	Osbpl11	0.113845
Mis18bp1	Sox13	0.955427	0	0.062688	0.008566	0.022553	0.015073	0	0.140848	0.019739	29	0.012532	Mis18bp1	0.140848
Mki67	Sox13	0.955246	0	0.062664	0.008592	0.022582	0.015112	0	0.078771	0.006754	29	0.012301	Mki67	0.078771
Ubb	Stat3	0.955189	0	0.062687	0.008605	0.022604	0.015132	0	-0.104845	0.018179	-29	0.011508	Ubb	-0.104845
Esco2	Etv4	0.954879	0	0.062413	0.008617	0.022568	0.015144	0	-0.110267	0.01233	-29	0.011245	Esco2	-0.110267
Cul3	Tbx2	0.954681	0	0.062153	0.008617	0.022518	0.015136	0	0.119249	0.013112	29	0.010221	Cul3	0.119249
Cenpe	Foxo3	0.954592	0	0.062033	0.008617	0.022495	0.015133	0	0.081003	0.008634	29	0.010691	Cenpe	0.081003
Asxl2	Irx5	0.954372	0	0.061925	0.00863	0.022491	0.015149	0	0.069867	0.005543	29	0.011192	Asxl2	0.069867
Nfix	Tbx2	0.954191	0	0.061732	0.00863	0.022454	0.015143	0	0.084706	0.007118	29	0.010768	Nfix	0.084706
Plekho1	Meis3	0.954114	0	0.061727	0.008643	0.02247	0.015163	0	0.091519	0.008781	29	0.010289	Plekho1	0.091519
Braf	Irx5	0.953876	0	0.061487	0.008656	0.02244	0.015175	0	0.095379	0.009992	29	0.00991	Braf	0.095379
Ncapg	Sox13	0.95363	0	0.061435	0.008694	0.02248	0.015233	0	0.108084	0.011078	29	0.010702	Ncapg	0.108084
Flot2	Irx5	0.952994	0	0.061024	0.008746	0.022466	0.015299	0	0.068703	0.005352	29	0.009025	Flot2	0.068703
Cav2	Cpeb1	0.95266	0	0.060754	0.008758	0.02243	0.01531	0	0.072481	0.00556	29	0.008652	Cav2	0.072481
Ncapg2	Sox13	0.952604	0	0.060673	0.008758	0.022414	0.015307	0	0.086371	0.006505	29	0.008964	Ncapg2	0.086371
Inppl1	Meis3	0.952544	0	0.060681	0.008771	0.022432	0.015327	0	0.087406	0.009688	29	0.00917	Inppl1	0.087406
Tfrc	Irx5	0.952524	0	0.060654	0.008771	0.022427	0.015326	0	0.074716	0.006832	29	0.009123	Tfrc	0.074716
Rps6kb1	Tbx2	0.952291	0	0.060486	0.008784	0.02241	0.01534	0	0.086904	0.006512	29	0.008656	Rps6kb1	0.086904
Paxip1	Pax3	0.952048	1	0.060302	0.008797	0.022391	0.015354	1	0.064236	0.004038	29	0.00838	Paxip1	0.064236
Pik3r1	Irx3	0.952042	0	0.060297	0.008797	0.02239	0.015354	0	0.06683	0.004785	29	0.008456	Pik3r1	0.06683
Dhrs7b	Irx5	0.951892	0	0.060309	0.008823	0.022425	0.015393	0	0.064929	0.004934	29	0.008504	Dhrs7b	0.064929
Gnl3	Irx5	0.951478	0	0.05981	0.008823	0.022326	0.015377	0	0.071599	0.008496	29	0.007385	Gnl3	0.071599
Rhoq	Meis3	0.951375	0	0.059701	0.008823	0.022305	0.015373	0	0.066634	0.005496	29	0.006807	Rhoq	0.066634
Mapk3	Meis3	0.950936	0	0.059213	0.008823	0.022208	0.015357	0	0.069207	0.005947	29	0.006546	Mapk3	0.069207
Cdkn1a	Irx5	0.950786	0	0.059131	0.008835	0.022208	0.015374	0	0.080535	0.00983	29	0.007556	Cdkn1a	0.080535
Cd2ap	Irx5	0.95078	0	0.059116	0.008835	0.022205	0.015373	0	0.068894	0.006176	29	0.007366	Cd2ap	0.068894
Cbl	Irx5	0.950747	0	0.059076	0.008835	0.022197	0.015372	0	0.07199	0.006983	29	0.006922	Cbl	0.07199
Kras	Irx5	0.950649	0	0.05899	0.008835	0.02218	0.015369	0	0.067106	0.00766	29	0.006615	Kras	0.067106
Ireb2	Irx5	0.950304	0	0.058829	0.008861	0.02218	0.015402	0	0.065441	0.005032	29	0.005773	Ireb2	0.065441
Akt2	Meis3	0.950142	0	0.058654	0.008861	0.022145	0.015396	0	0.068289	0.005454	29	0.00646	Akt2	0.068289
Prkacb	Meis3	0.949998	0	0.058584	0.008874	0.022147	0.015413	0	0.075767	0.006972	29	0.006637	Prkacb	0.075767
Osbpl11	Cpeb1	0.94942	0	0.05821	0.008874	0.022071	0.0154	0	0.072455	0.00586	29	0.006572	Osbpl11	0.072455
Pbx1	Meis3	0.949246	0	0.058127	0.008874	0.022055	0.015397	0	0.066561	0.006089	29	0.005984	Pbx1	0.066561
Acaca	Irx3	0.949055	0	0.05802	0.008874	0.022033	0.015393	0	0.074514	0.006631	29	0.005772	Acaca	0.074514
Zfp36l2	Zfp82	0.933283	1	0.057981	0.008925	0.022089	0.015469	1	0.304423	0.169018	28	0.17338	Zfp36l2	0.304423
Snai2	Dlx6	0.932857	0	0.058183	0.008976	0.022193	0.015553	0	-0.332041	0.098765	-28	0.092925	Snai2	-0.332041
Ei24	Dlx6	0.932719	0	0.058291	0.009002	0.022247	0.015596	0	-0.336523	0.110216	-28	0.086266	Ei24	-0.336523
Nfib	Tbx2	0.932466	0	0.058209	0.009002	0.02223	0.015593	0	0.258574	0.061805	28	0.07313	Nfib	0.258574
Gnl3	Dlx6	0.932373	0	0.058161	0.009002	0.02222	0.015591	0	-0.282089	0.070702	-28	0.06671	Gnl3	-0.282089
Trio	Dlx6	0.931446	0	0.058297	0.009105	0.022375	0.01575	0	-0.261692	0.057011	-28	0.055948	Trio	-0.261692
Hnrnpu	Hmx1	0.931145	0	0.058149	0.009105	0.022344	0.015744	0	0.169664	0.043826	28	0.046675	Hnrnpu	0.169664
Siva1	Lhx6	0.931141	0	0.058144	0.009105	0.022343	0.015744	0	0.149351	0.039207	28	0.042397	Siva1	0.149351
Smarcc1	Hmx1	0.929727	0	0.057865	0.009194	0.022396	0.015868	0	0.158068	0.033762	28	0.033066	Smarcc1	0.158068
Phip	Lef1	0.928998	0	0.057893	0.009246	0.022464	0.015945	0	-0.174923	0.033796	-28	0.030178	Phip	-0.174923
Ei24	Hic2	0.92883	0	0.057837	0.009246	0.022453	0.015943	0	0.184638	0.037508	28	0.028619	Ei24	0.184638
Dctn3	Hic2	0.928198	0	0.057606	0.009246	0.022405	0.015934	0	0.169414	0.028259	28	0.025574	Dctn3	0.169414
Pafah1b1	Klf6	0.927368	0	0.057376	0.009271	0.022388	0.015963	0	-0.135645	0.028655	-28	0.022785	Pafah1b1	-0.135645
Hk2	E2f8	0.927279	0	0.05734	0.009271	0.022381	0.015962	0	-0.11173	0.012381	-28	0.019668	Hk2	-0.11173
Smc2	Pax2	0.927264	0	0.057335	0.009271	0.02238	0.015962	0	0.131758	0.025525	28	0.020225	Smc2	0.131758
Thoc2	Klf6	0.927136	0	0.057285	0.009271	0.02237	0.01596	0	-0.136411	0.023259	-28	0.021994	Thoc2	-0.136411
Nfix	Klf6	0.927029	0	0.057249	0.009271	0.022362	0.015958	0	-0.120973	0.018983	-28	0.021671	Nfix	-0.120973
Slc27a4	Irx5	0.926976	0	0.057195	0.009271	0.022351	0.015956	0	0.142595	0.020456	28	0.020486	Slc27a4	0.142595
Pafah1b1	Tbx2	0.926322	0	0.05699	0.009284	0.022324	0.015967	0	0.127635	0.020476	28	0.020482	Pafah1b1	0.127635
Hnrnpu	Irf7	0.926314	0	0.056976	0.009284	0.022321	0.015967	0	0.117418	0.024188	28	0.020938	Hnrnpu	0.117418
Sox11	E2f8	0.92577	0	0.056905	0.00931	0.022337	0.016002	0	-0.104192	0.012472	-28	0.017233	Sox11	-0.104192
Ubb	Prox1	0.925697	0	0.056856	0.00931	0.022327	0.016	0	0.126092	0.025559	28	0.017288	Ubb	0.126092
Insr	Irx5	0.925541	0	0.056886	0.009323	0.022348	0.01602	0	0.143106	0.020681	28	0.016683	Insr	0.143106
Fer	Klf6	0.925375	0	0.056832	0.009323	0.022337	0.016018	0	-0.105274	0.011761	-28	0.016769	Fer	-0.105274
Meg3	Klf6	0.924523	0	0.056662	0.009374	0.022363	0.016087	0	-0.144739	0.0202	-28	0.016083	Meg3	-0.144739
Sox11	Zic5	0.924099	0	0.056426	0.009374	0.022313	0.016077	0	0.137677	0.022838	28	0.014929	Sox11	0.137677
Casp3	Tbx2	0.923676	0	0.056218	0.009374	0.022269	0.016069	0	0.111463	0.010075	28	0.010538	Casp3	0.111463
Zfp36l2	Hic2	0.923361	1	0.056109	0.009387	0.022262	0.016083	1	0.089197	0.013009	28	0.012729	Zfp36l2	0.089197
Sos1	Prdm1	0.9233	0	0.056088	0.009387	0.022257	0.016082	0	-0.097582	0.007403	-28	0.011839	Sos1	-0.097582
Hnrnpu	Lef1	0.923239	0	0.056036	0.009387	0.022246	0.01608	0	-0.116821	0.019876	-28	0.014398	Hnrnpu	-0.116821
Nucb2	Meis3	0.92295	0	0.055878	0.009387	0.022213	0.016073	0	0.101323	0.010953	28	0.013235	Nucb2	0.101323
Kif11	Hic2	0.922933	1	0.055946	0.0094	0.022242	0.016095	1	0.09671	0.012697	28	0.013061	Kif11	0.09671
Xbp1	Klf6	0.922844	0	0.055894	0.0094	0.022231	0.016093	0	-0.106277	0.013072	-28	0.012384	Xbp1	-0.106277
Exoc7	Irx5	0.922748	0	0.056004	0.009425	0.022285	0.016135	0	0.091523	0.008472	28	0.01238	Exoc7	0.091523
Vegfa	Shox2	0.922468	0	0.05594	0.009438	0.022287	0.016151	0	-0.070173	0.004732	-28	0.012162	Vegfa	-0.070173
Ccne2	Nr2c1	0.922081	0	0.055699	0.009438	0.022235	0.016141	0	-0.11614	0.013263	-28	0.010947	Ccne2	-0.11614
Creb3	Irx5	0.921793	0	0.055635	0.009451	0.022237	0.016157	0	0.09499	0.009563	28	0.011216	Creb3	0.09499
Exoc7	Meis3	0.920889	0	0.055472	0.009489	0.022247	0.016206	0	0.077309	0.0061	28	0.010046	Exoc7	0.077309
Nipbl	Tbx2	0.920667	0	0.055427	0.009502	0.022253	0.016223	0	0.092498	0.008484	28	0.008873	Nipbl	0.092498
Rrm2b	Irx5	0.920119	0	0.055469	0.009566	0.022337	0.016318	0	0.075999	0.006	28	0.009219	Rrm2b	0.075999
Tial1	Zfp3	0.919864	0	0.055321	0.009566	0.022305	0.016312	0	0.113172	0.011474	28	0.007925	Tial1	0.113172
Med1	Irx5	0.919542	0	0.055186	0.009566	0.022276	0.016306	0	0.083043	0.009102	28	0.00828	Med1	0.083043
Dctn3	Irx5	0.919389	0	0.055116	0.009566	0.022261	0.016303	0	0.090634	0.01076	28	0.007782	Dctn3	0.090634
Rrm2b	Meis3	0.919151	0	0.054954	0.009566	0.022226	0.016296	0	0.061267	0.003973	28	0.008328	Rrm2b	0.061267
4932438A13Rik	Irx5	0.918962	0	0.054817	0.009566	0.022197	0.01629	0	0.078748	0.00646	28	0.008068	4932438A13Rik	0.078748
Pdpk1	Irx5	0.918834	0	0.054773	0.009579	0.022202	0.016306	0	0.069236	0.005696	28	0.007412	Pdpk1	0.069236
Tgfb1	Irx3	0.918735	0	0.054689	0.009579	0.022184	0.016303	0	0.082387	0.006723	28	0.007928	Tgfb1	0.082387
Casp8	Irx5	0.918685	0	0.054722	0.009592	0.022206	0.016323	0	0.084691	0.008116	28	0.007399	Casp8	0.084691
Prkar2b	Meis3	0.918527	0	0.054599	0.009592	0.022179	0.016317	0	0.074807	0.006831	28	0.006861	Prkar2b	0.074807
Prkag1	Irx5	0.918398	0	0.054552	0.009605	0.022184	0.016334	0	0.054716	0.003315	28	0.006713	Prkag1	0.054716
Mki67	Foxo3	0.918122	0	0.054403	0.009618	0.022166	0.016346	0	0.062608	0.005219	28	0.007111	Mki67	0.062608
Ap1s2	Meis3	0.91798	0	0.054357	0.00963	0.022171	0.016362	0	0.080766	0.007723	28	0.006958	Ap1s2	0.080766
Nipbl	Irx5	0.917824	0	0.0543	0.009643	0.022174	0.016378	0	0.061728	0.006033	28	0.00666	Nipbl	0.061728
Atm	Irx5	0.917771	0	0.054269	0.009643	0.022167	0.016376	0	0.07471	0.006172	28	0.006878	Atm	0.07471
Nfix	Irx5	0.917722	0	0.054222	0.009643	0.022156	0.016374	0	0.073789	0.008928	28	0.007681	Nfix	0.073789
Pten	Irx5	0.917654	0	0.054171	0.009643	0.022145	0.016372	0	0.076642	0.008717	28	0.006407	Pten	0.076642
Slc9a3r1	Irx3	0.917637	0	0.054159	0.009643	0.022143	0.016371	0	0.080925	0.00653	28	0.006571	Slc9a3r1	0.080925
Inppl1	Irx5	0.917538	0	0.054145	0.009656	0.022155	0.016389	0	0.086428	0.009304	28	0.007076	Inppl1	0.086428
Ino80d	Irx5	0.917471	0	0.054099	0.009656	0.022144	0.016387	0	0.078095	0.006919	28	0.006674	Ino80d	0.078095
Hras	Meis3	0.917407	0	0.054048	0.009656	0.022133	0.016385	0	0.056933	0.005981	28	0.006479	Hras	0.056933
Pik3ca	Meis3	0.917052	0	0.053755	0.009656	0.022069	0.016371	0	0.073371	0.006906	28	0.006285	Pik3ca	0.073371
Atf2	Irx5	0.917017	0	0.053736	0.009656	0.022065	0.01637	0	0.061124	0.003896	28	0.006412	Atf2	0.061124
Fto	Irx5	0.916963	0	0.053705	0.009656	0.022058	0.016369	0	0.073354	0.005787	28	0.005704	Fto	0.073354
Flot2	Meis3	0.916821	0	0.053583	0.009656	0.022032	0.016363	0	0.059797	0.004164	28	0.005584	Flot2	0.059797
Prkag2	Cpeb1	0.916722	0	0.053645	0.009682	0.022074	0.016403	0	0.068047	0.005062	28	0.006335	Prkag2	0.068047
Ccnd3	Irx5	0.915864	0	0.053358	0.00972	0.022055	0.016445	0	0.060457	0.005035	28	0.004937	Ccnd3	0.060457
Tcf7l2	Meis3	0.915859	0	0.053354	0.00972	0.022054	0.016444	0	0.069259	0.00613	28	0.005209	Tcf7l2	0.069259
Klf4	Irx3	0.915715	0	0.053283	0.00972	0.022038	0.016441	0	0.069066	0.004919	28	0.005402	Klf4	0.069066
Rps6ka3	Irx3	0.915645	0	0.053249	0.00972	0.022031	0.016439	0	0.058696	0.003731	28	0.005147	Rps6ka3	0.058696
Ppp1cb	Meis3	0.915592	0	0.053234	0.00972	0.022028	0.016439	0	0.065636	0.005516	28	0.005399	Ppp1cb	0.065636
Prkci	Cpeb1	0.915384	0	0.053174	0.00972	0.022015	0.016436	0	0.065429	0.004947	28	0.005273	Prkci	0.065429
Nr1h2	Irx3	0.913348	0	0.053059	0.00972	0.021989	0.01643	0	0.06476	0.004035	28	0.004117	Nr1h2	0.06476
Gsk3b	Klf7	0.898236	0	0.05315	0.009823	0.022125	0.016581	0	0.184975	0.051821	27	0.051478	Gsk3b	0.184975
Ncl	Meox2	0.897901	0	0.053036	0.009823	0.0221	0.016576	0	-0.218325	0.055153	-27	0.048902	Ncl	-0.218325
Gsk3b	E2f8	0.897774	0	0.052963	0.009823	0.022083	0.016572	0	-0.186846	0.050626	-27	0.045155	Gsk3b	-0.186846
Thoc2	Lef1	0.897717	0	0.052948	0.009823	0.02208	0.016571	0	-0.215127	0.053367	-27	0.043263	Thoc2	-0.215127
Cbl	Dlx6	0.897682	0	0.052933	0.009823	0.022077	0.016571	0	-0.242732	0.041878	-27	0.04534	Cbl	-0.242732
Pten	Npas4	0.897352	0	0.052809	0.009823	0.022049	0.016564	0	0.207231	0.047063	27	0.043171	Pten	0.207231
Gnl3	Hmx1	0.896918	0	0.052624	0.009823	0.022008	0.016555	0	0.164849	0.030836	27	0.037541	Gnl3	0.164849
Bax	Nr2f6	0.896397	0	0.052448	0.009823	0.021969	0.016547	0	0.171248	0.05492	27	0.034401	Bax	0.171248
Paxip1	Nfkb1	0.89633	0	0.052423	0.009823	0.021963	0.016545	0	-0.173099	0.037224	-27	0.030985	Paxip1	-0.173099
Akt2	Npas4	0.896234	0	0.052387	0.009823	0.021955	0.016544	0	0.165139	0.022218	27	0.030211	Akt2	0.165139
Gnl3	Mnt	0.895888	0	0.052269	0.009823	0.021928	0.016538	0	-0.164252	0.044007	-27	0.027884	Gnl3	-0.164252
Irs1	Sox4	0.894867	1	0.052146	0.009861	0.021944	0.016586	1	0.153383	0.023392	27	0.02299	Irs1	0.153383
Asph	Zic4	0.894795	0	0.052121	0.009861	0.021938	0.016585	0	0.114875	0.010572	27	0.024827	Asph	0.114875
Pkd2	Klf6	0.894454	0	0.052037	0.009861	0.021919	0.01658	0	-0.160646	0.026535	-27	0.020579	Pkd2	-0.160646
Adrm1	Hic2	0.894445	0	0.05203	0.009861	0.021918	0.01658	0	0.105335	0.009891	27	0.023251	Adrm1	0.105335
Meg3	E2f8	0.894194	0	0.051949	0.009861	0.021899	0.016576	0	-0.121957	0.015413	-27	0.022349	Meg3	-0.121957
Casp8ap2	Sp2	0.893268	0	0.051733	0.009874	0.021865	0.016583	0	-0.124705	0.016417	-27	0.019189	Casp8ap2	-0.124705
G6pc3	Irx5	0.892994	0	0.051657	0.009874	0.021848	0.016579	0	0.133922	0.018228	27	0.017629	G6pc3	0.133922
Rps6kb1	Klf6	0.892722	0	0.051627	0.009887	0.021855	0.016596	0	-0.123983	0.01909	-27	0.017608	Rps6kb1	-0.123983
Ncl	Mnt	0.892431	0	0.051604	0.0099	0.021864	0.016613	0	-0.119141	0.020139	-27	0.020847	Ncl	-0.119141
Gfpt1	Foxc2	0.892071	0	0.051578	0.009913	0.021872	0.016629	0	0.136782	0.017285	27	0.016888	Gfpt1	0.136782
Xbp1	Hmx1	0.891837	0	0.051555	0.009925	0.021881	0.016646	0	0.136235	0.020694	27	0.014388	Xbp1	0.136235
Hk2	Klf6	0.891766	0	0.051531	0.009925	0.021876	0.016645	0	-0.082086	0.00664	-27	0.015906	Hk2	-0.082086
Osbpl8	Zic3	0.891468	0	0.051488	0.009938	0.02188	0.016661	0	0.12725	0.01509	27	0.015125	Osbpl8	0.12725
Klf4	Meis3	0.891455	0	0.051485	0.009938	0.021879	0.01666	0	0.100302	0.010975	27	0.014869	Klf4	0.100302
Kif20b	Sox13	0.891364	0	0.051457	0.009938	0.021873	0.016659	0	0.154343	0.025515	27	0.01426	Kif20b	0.154343
Tbl1xr1	Clock	0.891299	0	0.051434	0.009938	0.021868	0.016658	0	0.120219	0.012856	27	0.014878	Tbl1xr1	0.120219
Ppp1ca	Glis2	0.891122	0	0.051379	0.009938	0.021855	0.016655	0	-0.160723	0.029482	-27	0.011479	Ppp1ca	-0.160723
Creb3	Smad5	0.890546	0	0.051196	0.009938	0.021814	0.016645	0	-0.09405	0.009338	-27	0.012275	Creb3	-0.09405
Prkce	Irx5	0.890257	0	0.051108	0.009938	0.021794	0.016641	0	0.121433	0.014942	27	0.013337	Prkce	0.121433
Sfrp1	Hey1	0.890224	0	0.051098	0.009938	0.021791	0.01664	0	0.102228	0.009704	27	0.009188	Sfrp1	0.102228
Nfkb1	Prdm1	0.889279	0	0.050954	0.009964	0.021787	0.016668	0	-0.119478	0.011919	-27	0.012323	Nfkb1	-0.119478
Tsc2	Irx5	0.889032	0	0.050874	0.009964	0.021768	0.016664	0	0.117906	0.013114	27	0.011051	Tsc2	0.117906
Prkci	Meis3	0.88857	0	0.050705	0.009964	0.021729	0.016655	0	0.088644	0.00877	27	0.009068	Prkci	0.088644
Pten	Tbx2	0.888395	0	0.050652	0.009964	0.021717	0.016652	0	0.087221	0.007612	27	0.009544	Pten	0.087221
Cd2ap	Prdm1	0.888272	0	0.050596	0.009964	0.021704	0.016649	0	-0.105732	0.009652	-27	0.009529	Cd2ap	-0.105732
Stk3	Prdm1	0.887958	0	0.050565	0.009977	0.021711	0.016665	0	-0.105434	0.009368	-27	0.008972	Stk3	-0.105434
Col6a1	Maz	0.887832	0	0.050506	0.009977	0.021698	0.016662	0	0.05741	0.003559	27	0.010754	Col6a1	0.05741
Pum2	Tbx2	0.886933	0	0.050493	0.010041	0.021764	0.016751	0	0.128589	0.016179	27	0.008161	Pum2	0.128589
Zadh2	Irx3	0.886927	0	0.050487	0.010041	0.021763	0.01675	0	0.074753	0.005302	27	0.008899	Zadh2	0.074753
Vegfa	Cpeb1	0.886427	0	0.050356	0.010054	0.021747	0.016761	0	0.07396	0.006026	27	0.008206	Vegfa	0.07396
G6pc3	Cpeb1	0.885565	0	0.050249	0.010105	0.021777	0.016826	0	0.083526	0.00724	27	0.007032	G6pc3	0.083526
Rela	Irx5	0.884484	0	0.04995	0.010156	0.021763	0.01688	0	0.06298	0.004527	27	0.00628	Rela	0.06298
1810026B05Rik	Cpeb1	0.884157	0	0.049786	0.010156	0.021725	0.016871	0	0.070798	0.00512	27	0.005579	1810026B05Rik	0.070798
Thoc2	Irx5	0.884142	0	0.049771	0.010156	0.021721	0.01687	0	0.067444	0.006655	27	0.006492	Thoc2	0.067444
Prkar2b	Irx5	0.883777	0	0.049581	0.010156	0.021676	0.016859	0	0.064822	0.005052	27	0.006029	Prkar2b	0.064822
S100a13	Irx3	0.883443	0	0.049404	0.010156	0.021635	0.016849	0	0.067715	0.005173	27	0.005828	S100a13	0.067715
Pkd2	Irx3	0.883339	0	0.04942	0.010169	0.021652	0.016867	0	0.065648	0.00535	27	0.005121	Pkd2	0.065648
Snai2	Meis3	0.882921	0	0.049298	0.010182	0.021637	0.016878	0	0.057413	0.004306	27	0.004969	Snai2	0.057413
Atf2	Irx3	0.882754	0	0.049296	0.010195	0.021651	0.016895	0	0.054974	0.003289	27	0.004863	Atf2	0.054974
Col6a1	Cpeb1	0.882722	0	0.049287	0.010195	0.021648	0.016895	0	0.056782	0.003869	27	0.004872	Col6a1	0.056782
Insr	Cpeb1	0.882686	0	0.049266	0.010195	0.021643	0.016894	0	0.066969	0.004625	27	0.00558	Insr	0.066969
Prkag2	Irx3	0.881417	0	0.049083	0.010195	0.0216	0.016883	0	0.060118	0.003631	27	0.004212	Prkag2	0.060118
Ppp1ca	Dlx6	0.865737	0	0.049172	0.010246	0.021676	0.016958	0	-0.25141	0.059911	-26	0.076085	Ppp1ca	-0.25141
Hnrnpu	Dlx6	0.864612	0	0.048867	0.010259	0.021617	0.016958	0	-0.191667	0.038636	-26	0.04571	Hnrnpu	-0.191667
Pdpk1	Dlx6	0.864586	0	0.048864	0.010259	0.021616	0.016957	0	-0.285047	0.072744	-26	0.054299	Pdpk1	-0.285047
Ap1s2	Hic2	0.864478	0	0.04884	0.010259	0.02161	0.016956	0	0.249013	0.063299	26	0.042781	Ap1s2	0.249013
Eif4ebp1	Nr2f6	0.86235	0	0.04845	0.010284	0.021545	0.016967	0	0.148725	0.038142	26	0.02797	Eif4ebp1	0.148725
Slfn2	Isl1	0.860343	0	0.048143	0.010323	0.021511	0.017001	0	-0.137891	0.01784	-26	0.019015	Slfn2	-0.137891
Nfix	E2f8	0.85969	0	0.048048	0.010336	0.021502	0.017012	0	-0.088836	0.009325	-26	0.017168	Nfix	-0.088836
Cbl	Klf6	0.859515	0	0.048025	0.010336	0.021496	0.01701	0	-0.128497	0.018468	-26	0.017242	Cbl	-0.128497
Ppp1ca	Tbx2	0.856956	0	0.047865	0.010438	0.021564	0.017139	0	0.126222	0.021339	26	0.008656	Ppp1ca	0.126222
Ep300	Klf6	0.8568	0	0.047815	0.010438	0.021552	0.017136	0	-0.089168	0.006321	-26	0.011926	Ep300	-0.089168
Fgfr2	Irx5	0.85627	0	0.04777	0.010464	0.021567	0.017167	0	0.108609	0.011005	26	0.01093	Fgfr2	0.108609
Ppp1cb	Tbx2	0.855978	0	0.047666	0.010464	0.021542	0.017161	0	0.113314	0.011172	26	0.010245	Ppp1cb	0.113314
Snx10	Sp9	0.855685	0	0.047708	0.01049	0.021579	0.017198	0	-0.098267	0.00936	-26	0.011461	Snx10	-0.098267
Ptpn2	Irx5	0.855631	0	0.047702	0.01049	0.021577	0.017198	0	0.075412	0.006042	26	0.009734	Ptpn2	0.075412
Cbl	Tbx2	0.855562	0	0.047686	0.01049	0.021573	0.017196	0	0.10475	0.009386	26	0.008158	Cbl	0.10475
Fgf2	Meis3	0.855138	0	0.047755	0.010528	0.02163	0.017253	0	0.088271	0.008383	26	0.008794	Fgf2	0.088271
Smarcc1	Sp2	0.854459	0	0.047569	0.010541	0.021598	0.017258	0	-0.083319	0.009549	-26	0.008649	Smarcc1	-0.083319
Mapk3	E2f8	0.854233	0	0.047561	0.010554	0.021609	0.017274	0	-0.059377	0.003127	-26	0.008167	Mapk3	-0.059377
Snx10	Cpeb1	0.852254	0	0.047103	0.010592	0.021536	0.017295	0	0.084941	0.007314	26	0.006486	Snx10	0.084941
Osbpl8	Cpeb1	0.852132	0	0.047049	0.010592	0.021523	0.017292	0	0.07417	0.005791	26	0.007014	Osbpl8	0.07417
Fer	Meis3	0.852014	0	0.046993	0.010592	0.021509	0.017288	0	0.05986	0.00453	26	0.006839	Fer	0.05986
Prrx1	Irx5	0.852013	0	0.046991	0.010592	0.021508	0.017288	0	0.054622	0.004585	26	0.005744	Prrx1	0.054622
Akt1	Tbx2	0.851982	0	0.046977	0.010592	0.021505	0.017287	0	0.070061	0.004993	26	0.006066	Akt1	0.070061
Pdgfra	Bcl6	0.851898	0	0.046926	0.010592	0.021492	0.017283	0	-0.072482	0.005578	-26	0.005906	Pdgfra	-0.072482
Sos1	Irx5	0.851637	0	0.046831	0.010592	0.021469	0.017277	0	0.070735	0.005687	26	0.006233	Sos1	0.070735
Sox11	Meis3	0.851228	0	0.046688	0.010592	0.021433	0.017267	0	0.047843	0.003378	26	0.005494	Sox11	0.047843
Apc	Irx5	0.85122	0	0.046685	0.010592	0.021433	0.017267	0	0.069731	0.006105	26	0.006314	Apc	0.069731
Runx2	Irx3	0.850534	0	0.046455	0.010605	0.021389	0.017268	0	0.064097	0.004574	26	0.005432	Runx2	0.064097
Hk2	Cpeb1	0.850131	0	0.046297	0.010605	0.021349	0.017257	0	0.049873	0.003275	26	0.005166	Hk2	0.049873
Pdpk1	Meis3	0.849943	0	0.046248	0.010605	0.021337	0.017254	0	0.058154	0.004119	26	0.005007	Pdpk1	0.058154
Rhoq	Cpeb1	0.849275	0	0.046194	0.010631	0.02135	0.017284	0	0.048228	0.00301	26	0.004613	Rhoq	0.048228
Pik3r2	Irx3	0.849156	0	0.046174	0.010631	0.021345	0.017282	0	0.068784	0.004599	26	0.004362	Pik3r2	0.068784
Nr1h2	Cpeb1	0.848651	0	0.046117	0.010631	0.02133	0.017278	0	0.064304	0.004345	26	0.004182	Nr1h2	0.064304
Rps6	Irf5	0.832763	0	0.046452	0.01072	0.021504	0.01742	0	0.236986	0.095235	25	0.082698	Rps6	0.236986
Acta2	Glis2	0.83271	0	0.046437	0.01072	0.0215	0.017419	0	-0.338906	0.137717	-25	0.079198	Acta2	-0.338906
Scd1	Dlx6	0.83264	0	0.046426	0.01072	0.021498	0.017419	0	-0.315741	0.085542	-25	0.070611	Scd1	-0.315741
Sox11	Dlx6	0.832596	0	0.046419	0.01072	0.021496	0.017418	0	-0.304274	0.089772	-25	0.07315	Sox11	-0.304274
Pkd2	Dlx6	0.832362	0	0.046383	0.01072	0.021487	0.017416	0	-0.318467	0.087528	-25	0.063776	Pkd2	-0.318467
Irs1	E2f6	0.830802	1	0.046208	0.010759	0.021482	0.017454	1	0.162042	0.03345	25	0.036222	Irs1	0.162042
Nck1	Dlx6	0.830775	0	0.046198	0.010759	0.021479	0.017453	0	-0.218962	0.028881	-25	0.045408	Nck1	-0.218962
Kras	Lef1	0.830566	0	0.046189	0.010772	0.02149	0.017469	0	-0.150867	0.030459	-25	0.036009	Kras	-0.150867
Cul3	Lef1	0.830035	0	0.04607	0.010772	0.02146	0.017461	0	-0.170156	0.032153	-25	0.030115	Cul3	-0.170156
Ubb	Hmx1	0.829897	0	0.046037	0.010772	0.021452	0.017459	0	0.159107	0.033567	25	0.031596	Ubb	0.159107
Ppp1ca	Hmx1	0.828967	0	0.045869	0.010772	0.021409	0.017446	0	0.144347	0.030136	25	0.024325	Ppp1ca	0.144347
4930503L19Rik	Lef1	0.828331	0	0.045744	0.010772	0.021378	0.017437	0	-0.145353	0.017676	-25	0.022154	4930503L19Rik	-0.145353
Gli2	Meis3	0.828094	0	0.045749	0.010785	0.021392	0.017454	0	0.147224	0.021675	25	0.020804	Gli2	0.147224
Calm2	Glis2	0.827567	0	0.045672	0.010785	0.021372	0.017449	0	-0.170928	0.033757	-25	0.019224	Calm2	-0.170928
Sac3d1	Hic2	0.82697	0	0.045632	0.010797	0.021375	0.017463	0	0.142967	0.020453	25	0.017219	Sac3d1	0.142967
Ptpn1	Hmx1	0.826841	0	0.045587	0.010797	0.021364	0.017459	0	0.132951	0.018697	25	0.016733	Ptpn1	0.132951
Hras	Npas4	0.82665	0	0.045533	0.010797	0.02135	0.017455	0	0.120402	0.014797	25	0.015894	Hras	0.120402
Casp8	Tbx2	0.826509	0	0.045506	0.010797	0.021343	0.017453	0	0.129905	0.015039	25	0.016219	Casp8	0.129905
Msx2	Irx3	0.825881	0	0.045435	0.01081	0.021338	0.017465	0	0.123993	0.015516	25	0.014539	Msx2	0.123993
Kif20b	Pax2	0.825874	0	0.045425	0.01081	0.021335	0.017464	0	0.111615	0.017791	25	0.016161	Kif20b	0.111615
Socs4	Tbx2	0.825007	0	0.045289	0.010823	0.021313	0.017471	0	0.14003	0.016972	25	0.01302	Socs4	0.14003
Inppl1	Atf3	0.825003	0	0.045286	0.010823	0.021313	0.017471	0	-0.159307	0.028566	-25	0.012809	Inppl1	-0.159307
Dhrs7b	Lef1	0.824952	0	0.045277	0.010823	0.02131	0.01747	0	-0.083879	0.005414	-25	0.011567	Dhrs7b	-0.083879
Trib2	Irx5	0.824932	0	0.045272	0.010823	0.021309	0.01747	0	0.076802	0.006497	25	0.013128	Trib2	0.076802
Meg3	Foxl2	0.82474	0	0.045282	0.010836	0.021324	0.017487	0	0.19128	0.042614	25	0.011596	Meg3	0.19128
Akt1	Lef1	0.824628	0	0.045257	0.010836	0.021318	0.017485	0	-0.100686	0.011068	-25	0.011561	Akt1	-0.100686
Flot1	Irx5	0.824584	0	0.045236	0.010836	0.021312	0.017484	0	0.10843	0.011345	25	0.012516	Flot1	0.10843
Nck1	Klf6	0.824549	0	0.045228	0.010836	0.021311	0.017483	0	-0.100967	0.010184	-25	0.012812	Nck1	-0.100967
Sfrp1	Dlx1	0.823823	0	0.045081	0.010836	0.021273	0.017472	0	-0.124476	0.016876	-25	0.011827	Sfrp1	-0.124476
Ccnd3	Glis2	0.823626	0	0.045026	0.010836	0.021259	0.017468	0	-0.130055	0.013446	-25	0.009527	Ccnd3	-0.130055
Pik3ca	Prdm1	0.823196	0	0.045048	0.010861	0.02129	0.017503	0	-0.119723	0.014514	-25	0.0116	Pik3ca	-0.119723
Rps6ka2	Rfx5	0.822862	0	0.044977	0.010861	0.021272	0.017497	0	-0.127476	0.016321	-25	0.009212	Rps6ka2	-0.127476
Tial1	Lef1	0.822024	0	0.044979	0.010913	0.021322	0.017564	0	-0.107888	0.009588	-25	0.008766	Tial1	-0.107888
Eif4e2	Irx5	0.820667	0	0.044826	0.010938	0.021308	0.017586	0	0.050792	0.00471	25	0.006215	Eif4e2	0.050792
Crk	Prdm1	0.82036	0	0.04477	0.010938	0.021294	0.017581	0	-0.07394	0.005415	-25	0.006777	Crk	-0.07394
Phip	Prdm1	0.8196	0	0.044597	0.010938	0.021249	0.017568	0	-0.077036	0.006584	-25	0.006332	Phip	-0.077036
Plxnd1	Tbx5	0.819586	0	0.044592	0.010938	0.021248	0.017568	0	-0.081855	0.006196	-25	0.006527	Plxnd1	-0.081855
Asxl2	Meis3	0.819105	0	0.044434	0.010938	0.021207	0.017555	0	0.054425	0.003445	25	0.006447	Asxl2	0.054425
Casp3	Irx5	0.818517	0	0.04429	0.010951	0.021183	0.01756	0	0.063236	0.004934	25	0.005433	Casp3	0.063236
Ep300	Irx5	0.818361	0	0.044278	0.010964	0.021192	0.017576	0	0.071582	0.005924	25	0.004925	Ep300	0.071582
Map2k2	Meis3	0.818146	0	0.044294	0.01099	0.021221	0.01761	0	0.057289	0.005881	25	0.005513	Map2k2	0.057289
Stk3	Meis3	0.818031	0	0.044246	0.01099	0.021208	0.017606	0	0.06825	0.005545	25	0.00549	Stk3	0.06825
2900097C17Rik	Irx3	0.818006	0	0.044241	0.01099	0.021207	0.017606	0	0.063196	0.005209	25	0.005415	2900097C17Rik	0.063196
Ei24	Irx5	0.817811	0	0.044168	0.01099	0.021188	0.0176	0	0.058241	0.00453	25	0.005092	Ei24	0.058241
Akt1	Meis3	0.817671	0	0.044105	0.01099	0.021172	0.017595	0	0.057089	0.00527	25	0.004697	Akt1	0.057089
Sirt2	Cpeb1	0.816845	0	0.04387	0.011003	0.021123	0.017593	0	0.054118	0.003418	25	0.004603	Sirt2	0.054118
Fto	Irx3	0.816729	0	0.043843	0.011003	0.021116	0.017591	0	0.061534	0.004256	25	0.004307	Fto	0.061534
Ssna1	Meis3	0.816287	0	0.043827	0.011015	0.021124	0.017606	0	0.05428	0.004273	25	0.004226	Ssna1	0.05428
Eif4ebp1	Irf5	0.799245	0	0.043768	0.011028	0.021121	0.017617	0	0.202893	0.063781	24	0.063921	Eif4ebp1	0.202893
Siva1	Dlx6	0.798954	0	0.043726	0.011028	0.02111	0.017614	0	-0.300004	0.100848	-24	0.055809	Siva1	-0.300004
Rps3	Nr1d1	0.798951	0	0.043724	0.011028	0.021109	0.017614	0	0.195249	0.070719	24	0.057732	Rps3	0.195249
Map2k2	Npas4	0.797892	0	0.043562	0.011028	0.021067	0.017601	0	0.199997	0.047059	24	0.038891	Map2k2	0.199997
Fer	Dlx6	0.797318	0	0.043452	0.011028	0.021038	0.017592	0	-0.221	0.032476	-24	0.03491	Fer	-0.221
Nfkb1	Dlx6	0.797288	0	0.043441	0.011028	0.021035	0.017591	0	-0.203256	0.027758	-24	0.031999	Nfkb1	-0.203256
Pds5b	Dlx6	0.797095	0	0.043412	0.011028	0.021028	0.017588	0	-0.240102	0.042124	-24	0.031142	Pds5b	-0.240102
Prkaa1	Prdm1	0.796552	0	0.043329	0.011028	0.021006	0.017582	0	-0.132262	0.013224	-24	0.030503	Prkaa1	-0.132262
Rheb	Prdm6	0.796331	0	0.043301	0.011028	0.020999	0.017579	0	0.159684	0.034877	24	0.026711	Rheb	0.159684
Bysl	Npas4	0.796026	0	0.043242	0.011028	0.020983	0.017574	0	0.157576	0.021783	24	0.025554	Bysl	0.157576
Ubb	Hic2	0.795732	0	0.04324	0.011041	0.020995	0.01759	0	0.163002	0.034941	24	0.022977	Ubb	0.163002
Snai2	Klf6	0.795577	0	0.043212	0.011041	0.020988	0.017588	0	-0.152893	0.026313	-24	0.022663	Snai2	-0.152893
Rhoq	Klf6	0.794512	0	0.043048	0.011041	0.020944	0.017574	0	-0.122139	0.015282	-24	0.016645	Rhoq	-0.122139
4932438A13Rik	Klf6	0.794218	0	0.042994	0.011041	0.02093	0.01757	0	-0.118045	0.012329	-24	0.018031	4932438A13Rik	-0.118045
Ncl	Lhx5	0.793848	0	0.042938	0.011041	0.020915	0.017565	0	-0.153748	0.030225	-24	0.017527	Ncl	-0.153748
Ubb	Zfp3	0.793835	0	0.042934	0.011041	0.020914	0.017565	0	0.131663	0.023432	24	0.016893	Ubb	0.131663
Cbl	E2f8	0.793548	0	0.042891	0.011041	0.020903	0.017561	0	-0.123722	0.016614	-24	0.016711	Cbl	-0.123722
Lrp6	Klf6	0.793529	0	0.042883	0.011041	0.020901	0.017561	0	-0.142966	0.021267	-24	0.016276	Lrp6	-0.142966
Sac3d1	Npas4	0.79307	0	0.042804	0.011041	0.02088	0.017554	0	0.141909	0.016408	24	0.014811	Sac3d1	0.141909
Nf1	Prdm1	0.793012	0	0.042832	0.011054	0.020899	0.017573	0	-0.149912	0.019057	-24	0.015156	Nf1	-0.149912
Arid5b	Pax3	0.79282	0	0.042781	0.011054	0.020886	0.017568	0	0.103177	0.016834	24	0.012362	Arid5b	0.103177
Cd109	Jun	0.792738	0	0.042756	0.011054	0.020879	0.017566	0	-0.16634	0.029881	-18	0.014077	Cd109	-0.16634
Ncapg	Nfat5	0.791418	0	0.042604	0.011079	0.020863	0.017586	0	0.106275	0.013132	24	0.011244	Ncapg	0.106275
Mastl	Nfat5	0.791383	0	0.042595	0.011079	0.020861	0.017585	0	0.104475	0.012072	24	0.01199	Mastl	0.104475
Mdm4	Prdm1	0.790177	0	0.042528	0.011131	0.020891	0.017644	0	-0.090688	0.006614	-24	0.008359	Mdm4	-0.090688
Ncapg2	Etv4	0.789975	0	0.042482	0.011131	0.020879	0.01764	0	-0.120031	0.015121	-24	0.009365	Ncapg2	-0.120031
Gfpt1	Nr1d2	0.789638	0	0.042399	0.011131	0.020857	0.017633	0	0.111066	0.011261	24	0.00956	Gfpt1	0.111066
Gja1	Sox13	0.788921	0	0.042271	0.011131	0.020823	0.017622	0	0.085229	0.007028	24	0.008992	Gja1	0.085229
Ssna1	Klf16	0.788878	0	0.042265	0.011131	0.020821	0.017621	0	0.062748	0.003482	24	0.008461	Ssna1	0.062748
Sos2	Irx5	0.788664	0	0.042216	0.011131	0.020808	0.017617	0	0.090381	0.007681	24	0.008137	Sos2	0.090381
Ostm1	Sp9	0.788487	0	0.042228	0.011144	0.020823	0.017634	0	-0.110578	0.012069	-24	0.008001	Ostm1	-0.110578
Insr	Meis3	0.788472	0	0.042221	0.011144	0.020821	0.017633	0	0.092934	0.008782	24	0.007688	Insr	0.092934
Hk2	Irx5	0.788384	0	0.042195	0.011144	0.020814	0.017631	0	0.061992	0.00478	24	0.007851	Hk2	0.061992
Hras	Irx5	0.788336	0	0.042184	0.011144	0.020811	0.01763	0	0.070786	0.009049	24	0.00846	Hras	0.070786
Mastl	Sox13	0.788276	0	0.04216	0.011144	0.020805	0.017628	0	0.08668	0.006257	24	0.008043	Mastl	0.08668
Tcf7l2	Tbx2	0.788233	0	0.042196	0.011156	0.020827	0.017647	0	0.084735	0.005908	24	0.007356	Tcf7l2	0.084735
Kras	Tbx2	0.788146	0	0.042174	0.011156	0.020821	0.017645	0	0.062288	0.004119	24	0.006576	Kras	0.062288
Fer	Prdm1	0.787759	0	0.042074	0.011156	0.020794	0.017636	0	-0.089309	0.008054	-24	0.007654	Fer	-0.089309
Prkca	Cpeb1	0.787261	0	0.041976	0.011156	0.020768	0.017628	0	0.062018	0.004145	24	0.006854	Prkca	0.062018
Apc	Rxra	0.786423	0	0.041769	0.011156	0.020712	0.017609	0	0.077204	0.006692	24	0.005792	Apc	0.077204
Rps3	Irx5	0.786242	0	0.041719	0.011156	0.020698	0.017605	0	0.069388	0.009502	24	0.006024	Rps3	0.069388
Plekho1	Cpeb1	0.785189	0	0.041417	0.011169	0.020629	0.017594	0	0.065761	0.004687	24	0.005327	Plekho1	0.065761
Casp8ap2	Irx5	0.785157	0	0.041407	0.011169	0.020626	0.017593	0	0.062227	0.005026	24	0.005032	Casp8ap2	0.062227
Tsc2	Irx3	0.784943	0	0.041331	0.011169	0.020605	0.017586	0	0.07183	0.005006	24	0.00479	Tsc2	0.07183
Socs4	Meis3	0.784359	0	0.041139	0.011169	0.020553	0.017569	0	0.065433	0.005093	24	0.00448	Socs4	0.065433
Siva1	Meox2	0.765766	0	0.040951	0.011195	0.020526	0.017583	0	-0.220254	0.080197	-23	0.060747	Siva1	-0.220254
Kras	Hic2	0.764716	0	0.040828	0.011208	0.020504	0.017587	0	0.181523	0.045516	23	0.046052	Kras	0.181523
Mapk3	Dlx6	0.764296	0	0.040763	0.011208	0.020486	0.017581	0	-0.227772	0.028864	-23	0.03765	Mapk3	-0.227772
Akt1	Hic2	0.764247	0	0.040757	0.011208	0.020485	0.017581	0	0.176603	0.038693	23	0.036595	Akt1	0.176603
Hnrnpu	Zic4	0.763288	0	0.040708	0.011233	0.020495	0.017608	0	0.159772	0.035827	23	0.029986	Hnrnpu	0.159772
Siva1	Nr2f6	0.763287	0	0.040706	0.011233	0.020494	0.017608	0	0.137189	0.035669	23	0.029201	Siva1	0.137189
Bad	Npas4	0.763251	0	0.040703	0.011233	0.020493	0.017607	0	0.20144	0.02968	23	0.02411	Bad	0.20144
Arid5b	Cebpg	0.762943	0	0.040655	0.011233	0.02048	0.017603	0	0.174016	0.044574	23	0.030467	Arid5b	0.174016
Cdkn1a	Lhx6	0.762733	0	0.040672	0.011246	0.020496	0.01762	0	0.132336	0.023342	23	0.02569	Cdkn1a	0.132336
Prkar2b	Lef1	0.762722	0	0.040668	0.011246	0.020495	0.01762	0	-0.150833	0.018727	-23	0.025602	Prkar2b	-0.150833
Aspm	Barx1	0.762413	0	0.040617	0.011246	0.020481	0.017615	0	-0.147687	0.023467	-23	0.022597	Aspm	-0.147687
Ncapg	Glis3	0.762213	0	0.040581	0.011246	0.020471	0.017612	0	-0.177516	0.034779	-23	0.02269	Ncapg	-0.177516
Wnt5a	Klf7	0.762179	0	0.040577	0.011246	0.02047	0.017611	0	0.137295	0.023391	23	0.022568	Wnt5a	0.137295
Kras	E2f8	0.762116	0	0.040566	0.011246	0.020467	0.01761	0	-0.117422	0.01946	-23	0.022517	Kras	-0.117422
Pten	Hic2	0.762047	0	0.040551	0.011246	0.020463	0.017609	0	0.164898	0.03214	23	0.02007	Pten	0.164898
Rps6ka3	Tbx2	0.761594	0	0.040488	0.011246	0.020446	0.017603	0	0.179685	0.027809	23	0.016692	Rps6ka3	0.179685
Asph	Klf7	0.761119	0	0.040413	0.011246	0.020425	0.017596	0	0.126988	0.016425	23	0.016618	Asph	0.126988
Ankrd26	Lef1	0.761083	0	0.040409	0.011246	0.020424	0.017595	0	-0.150229	0.021343	-23	0.018887	Ankrd26	-0.150229
Sos1	Atf3	0.760876	0	0.040365	0.011246	0.020412	0.017591	0	-0.145924	0.01801	-23	0.016989	Sos1	-0.145924
Prkag1	Npas4	0.760644	0	0.040314	0.011246	0.020398	0.017586	0	0.083705	0.004655	23	0.016643	Prkag1	0.083705
Hras	Nr2f6	0.760329	0	0.040264	0.011246	0.020384	0.017582	0	0.102663	0.018054	23	0.01678	Hras	0.102663
Sox11	Klf6	0.75991	0	0.040178	0.011246	0.02036	0.017573	0	-0.100058	0.011362	-23	0.014184	Sox11	-0.100058
Acaca	Prdm1	0.75886	0	0.040046	0.011259	0.020335	0.017576	0	-0.113663	0.01204	-23	0.011406	Acaca	-0.113663
Trio	Prdm1	0.758586	0	0.040004	0.011259	0.020324	0.017572	0	-0.12185	0.016575	-23	0.012773	Trio	-0.12185
Flot2	Atf3	0.758266	0	0.039938	0.011259	0.020306	0.017566	0	-0.107069	0.011311	-23	0.009884	Flot2	-0.107069
Insig1	Sp9	0.757903	0	0.03996	0.011285	0.020335	0.017599	0	-0.056466	0.003093	-23	0.010367	Insig1	-0.056466
Ireb2	Prdm1	0.757864	0	0.039946	0.011285	0.020331	0.017598	0	-0.085139	0.005886	-23	0.010367	Ireb2	-0.085139
Pygb	Irx5	0.757161	0	0.039879	0.011297	0.020324	0.017607	0	0.095576	0.009111	23	0.010467	Pygb	0.095576
Cenpe	Pax2	0.756957	0	0.039884	0.01131	0.020337	0.017623	0	0.091158	0.010527	23	0.007802	Cenpe	0.091158
Calm2	Sox13	0.756458	0	0.039861	0.011323	0.020342	0.017636	0	0.076127	0.008151	23	0.007586	Calm2	0.076127
Nf1	Meis3	0.754452	0	0.039689	0.011374	0.02034	0.017681	0	0.075451	0.006366	23	0.006785	Nf1	0.075451
Ankrd26	Irx5	0.753546	0	0.039649	0.011413	0.020363	0.017724	0	0.064927	0.004947	23	0.005819	Ankrd26	0.064927
Tgfb1	Cpeb1	0.752991	0	0.039622	0.011439	0.020378	0.017752	0	0.071918	0.005619	23	0.005489	Tgfb1	0.071918
Rps6ka3	Irx5	0.752976	0	0.03962	0.011439	0.020378	0.017752	0	0.065227	0.00446	23	0.005352	Rps6ka3	0.065227
Apc	Tbx2	0.752959	0	0.039615	0.011439	0.020376	0.017751	0	0.075475	0.004788	23	0.005423	Apc	0.075475
Nf1	Irx5	0.75261	0	0.039564	0.011451	0.020373	0.017762	0	0.077135	0.006119	23	0.00454	Nf1	0.077135
Tnfsf11	Gbx2	0.752092	0	0.039527	0.011477	0.020386	0.017789	0	0.072214	0.005244	23	0.004352	Tnfsf11	0.072214
Nck1	Irx5	0.751928	0	0.039467	0.011477	0.020369	0.017783	0	0.06361	0.00502	23	0.004799	Nck1	0.06361
Gsk3b	Meis3	0.751872	0	0.039489	0.01149	0.020386	0.0178	0	0.056894	0.005702	23	0.004883	Gsk3b	0.056894
Mknk2	Cpeb1	0.751696	0	0.039447	0.01149	0.020375	0.017796	0	0.054846	0.003371	23	0.004261	Mknk2	0.054846
Nf1	Irx3	0.751043	0	0.039337	0.011503	0.020355	0.0178	0	0.059488	0.003749	23	0.004171	Nf1	0.059488
Insig1	Irx3	0.750981	0	0.039325	0.011503	0.020352	0.017799	0	0.058085	0.003437	23	0.003925	Insig1	0.058085
4930503L19Rik	Cpeb1	0.750622	0	0.039285	0.011503	0.02034	0.017795	0	0.051458	0.003272	23	0.003883	4930503L19Rik	0.051458
Flot1	Cpeb1	0.750618	0	0.039284	0.011503	0.02034	0.017795	0	0.061826	0.004175	23	0.004088	Flot1	0.061826
S100a13	Glis2	0.732165	0	0.039291	0.011541	0.020376	0.017842	0	-0.30415	0.085325	-22	0.062908	S100a13	-0.30415
Hras	Lhx6	0.732162	0	0.039288	0.011541	0.020375	0.017841	0	0.22838	0.083501	22	0.056889	Hras	0.22838
Ncl	Irf5	0.731583	0	0.039223	0.011541	0.020357	0.017834	0	0.165544	0.036437	22	0.043378	Ncl	0.165544
Ankrd26	Dlx6	0.730466	0	0.039128	0.011554	0.020341	0.01784	0	-0.217741	0.03262	-22	0.030219	Ankrd26	-0.217741
Trio	Klf7	0.730031	0	0.039092	0.011567	0.020342	0.017851	0	0.150923	0.02754	22	0.027386	Trio	0.150923
Cenpe	Barx1	0.729871	0	0.039068	0.011567	0.020335	0.017849	0	-0.137741	0.023562	-22	0.022469	Cenpe	-0.137741
Ccnd3	Hic2	0.729866	0	0.039066	0.011567	0.020335	0.017849	0	0.178608	0.034837	22	0.025602	Ccnd3	0.178608
Chuk	Klf6	0.729165	0	0.038953	0.011567	0.020303	0.017837	0	-0.108764	0.010941	-22	0.019874	Chuk	-0.108764
Tsc1	Irx5	0.728606	0	0.038944	0.011592	0.020323	0.017866	0	0.138933	0.019168	22	0.019306	Tsc1	0.138933
Creb5	Irx5	0.728243	0	0.039026	0.011631	0.02038	0.017921	0	0.133775	0.018337	22	0.019033	Creb5	0.133775
Ssna1	Tbx2	0.727254	0	0.038875	0.011631	0.020337	0.017905	0	0.130606	0.018683	22	0.014142	Ssna1	0.130606
Scd1	Klf6	0.727195	0	0.038864	0.011631	0.020333	0.017904	0	-0.138648	0.019444	-22	0.015367	Scd1	-0.138648
Pbx1	E2f8	0.726985	0	0.038837	0.011631	0.020326	0.017901	0	-0.112515	0.013288	-22	0.014217	Pbx1	-0.112515
Acat1	Tbx2	0.726979	0	0.038834	0.011631	0.020325	0.0179	0	0.148025	0.018626	22	0.011957	Acat1	0.148025
Ssna1	Glis2	0.726171	0	0.038709	0.011644	0.0203	0.017902	0	-0.105096	0.008973	-22	0.014291	Ssna1	-0.105096
Tcf7l2	Klf6	0.725437	0	0.038623	0.011657	0.020287	0.017908	0	-0.099802	0.010466	-22	0.011358	Tcf7l2	-0.099802
Smarcc1	Glis2	0.725372	0	0.038617	0.011657	0.020285	0.017908	0	-0.108242	0.012608	-22	0.01106	Smarcc1	-0.108242
Mapk3	Klf6	0.725202	0	0.038576	0.011657	0.020273	0.017903	0	-0.074856	0.005408	-22	0.010116	Mapk3	-0.074856
Elk1	Smad5	0.724247	0	0.038442	0.011657	0.020235	0.017889	0	-0.086253	0.007321	-22	0.010169	Elk1	-0.086253
Creb5	Meis3	0.724155	0	0.038418	0.011657	0.020228	0.017886	0	0.092229	0.008732	22	0.010108	Creb5	0.092229
Creb3	Sp9	0.7235	0	0.038387	0.011682	0.020241	0.017913	0	-0.07488	0.005675	-22	0.008341	Creb3	-0.07488
Shisa5	Nr6a1	0.723322	0	0.038447	0.011708	0.020281	0.01795	0	0.107584	0.012541	22	0.006542	Shisa5	0.107584
Cbl	Prdm1	0.722668	0	0.038384	0.011721	0.020274	0.017958	0	-0.088094	0.008126	-22	0.007116	Cbl	-0.088094
Wnt5a	Tbx2	0.722391	0	0.038376	0.011733	0.020282	0.017972	0	0.100972	0.010067	22	0.005672	Wnt5a	0.100972
Tnfrsf11a	Meis3	0.722036	0	0.038309	0.011733	0.020263	0.017965	0	0.081873	0.006875	22	0.006365	Tnfrsf11a	0.081873
Ei24	Wt1	0.721966	0	0.038299	0.011733	0.02026	0.017964	0	0.092316	0.009077	22	0.006386	Ei24	0.092316
Itgb3bp	Meis3	0.72191	0	0.038285	0.011733	0.020256	0.017962	0	0.077158	0.00609	22	0.006561	Itgb3bp	0.077158
Klf4	Cpeb1	0.720725	0	0.03818	0.011759	0.020248	0.01798	0	0.067944	0.005222	22	0.005757	Klf4	0.067944
4930503L19Rik	Meis3	0.719975	0	0.038074	0.011772	0.020228	0.017984	0	0.055931	0.003691	22	0.005379	4930503L19Rik	0.055931
Rps3	Meis3	0.719938	0	0.038066	0.011772	0.020226	0.017983	0	0.0585	0.006856	22	0.00556	Rps3	0.0585
Runx2	Meis3	0.719666	0	0.038072	0.011798	0.020249	0.018013	0	0.054436	0.003454	22	0.004488	Runx2	0.054436
Plxnd1	Elk3	0.719647	0	0.038067	0.011798	0.020248	0.018013	0	-0.059236	0.003529	-22	0.004986	Plxnd1	-0.059236
Nfib	Dlx1	0.719411	0	0.038009	0.011798	0.020231	0.018006	0	-0.08312	0.007246	-22	0.00444	Nfib	-0.08312
Creb3	Irx3	0.719242	0	0.037973	0.011798	0.02022	0.018002	0	0.058937	0.00384	22	0.004118	Creb3	0.058937
Pik3r2	Cpeb1	0.718368	0	0.037827	0.011823	0.0202	0.018016	0	0.064175	0.004374	22	0.003888	Pik3r2	0.064175
Fto	Meis3	0.718095	0	0.037782	0.011823	0.020187	0.01801	0	0.058352	0.004016	22	0.003795	Fto	0.058352
Bax	Dlx6	0.699829	0	0.037772	0.011836	0.020195	0.018024	0	-0.328561	0.12599	-21	0.1193	Bax	-0.328561
Rbl1	Tbx2	0.697666	0	0.037679	0.011875	0.0202	0.018058	0	0.22302	0.046854	21	0.029912	Rbl1	0.22302
Foxp1	Hmx1	0.697574	0	0.037728	0.0119	0.020236	0.018093	0	0.161438	0.035323	21	0.031542	Foxp1	0.161438
Sos1	Tbx2	0.697166	0	0.037726	0.011913	0.020247	0.018108	0	0.184169	0.029839	21	0.030793	Sos1	0.184169
Med1	Lef1	0.696632	0	0.037654	0.011913	0.020226	0.0181	0	-0.151375	0.023495	-21	0.02403	Med1	-0.151375
Tfrc	E2f8	0.696541	0	0.03764	0.011913	0.020221	0.018098	0	-0.189521	0.033103	-21	0.026092	Tfrc	-0.189521
Aspm	Foxg1	0.695695	0	0.037532	0.011913	0.02019	0.018086	0	0.13987	0.023886	21	0.021505	Aspm	0.13987
Prrx1	Atf1	0.69507	0	0.037436	0.011913	0.020161	0.018074	0	-0.149186	0.024126	-21	0.013656	Prrx1	-0.149186
Prkacb	Klf6	0.693875	0	0.03737	0.011951	0.020174	0.018111	0	-0.115802	0.012052	-21	0.015425	Prkacb	-0.115802
Kif11	Sp9	0.693582	1	0.037394	0.011977	0.020203	0.018143	1	0.114718	0.021517	21	0.013275	Kif11	0.114718
Ppp1cb	Klf6	0.693397	0	0.037372	0.011977	0.020196	0.018141	0	-0.134179	0.019814	-21	0.01316	Ppp1cb	-0.134179
Smarcc1	Klf6	0.693008	0	0.037351	0.01199	0.020201	0.018153	0	-0.108829	0.017829	-21	0.01203	Smarcc1	-0.108829
Bad	Hic2	0.692992	0	0.037348	0.01199	0.0202	0.018152	0	0.127347	0.014468	21	0.011925	Bad	0.127347
Ncapg2	Glis3	0.692558	0	0.037319	0.012003	0.020202	0.018164	0	-0.089343	0.008948	-21	0.010885	Ncapg2	-0.089343
Acaca	Tbx2	0.692006	0	0.037274	0.012016	0.0202	0.018173	0	0.100626	0.007737	21	0.006824	Acaca	0.100626
Rapgef1	Nanog	0.691166	0	0.037212	0.012028	0.020192	0.01818	0	-0.074699	0.00582	-21	0.008429	Rapgef1	-0.074699
Gnl3	Tbx2	0.690909	0	0.037215	0.012041	0.020204	0.018195	0	0.099715	0.009862	21	0.008273	Gnl3	0.099715
Akt3	Meis3	0.69053	0	0.037163	0.012041	0.020188	0.018189	0	0.054088	0.003094	21	0.007348	Akt3	0.054088
Appl1	Tbx2	0.690255	0	0.037153	0.012054	0.020196	0.018202	0	0.130397	0.014819	21	0.006881	Appl1	0.130397
Ncapg2	Irx5	0.689982	0	0.037155	0.012067	0.020208	0.018217	0	0.079545	0.007915	21	0.008157	Ncapg2	0.079545
Fer	Tbx2	0.689823	0	0.037129	0.012067	0.0202	0.018214	0	0.082529	0.005556	21	0.005654	Fer	0.082529
Ino80d	Tbx2	0.687885	0	0.03684	0.01208	0.020124	0.018194	0	0.084144	0.005444	21	0.004342	Ino80d	0.084144
Ptpn1	Irx5	0.687309	0	0.036744	0.01208	0.020095	0.018182	0	0.068007	0.006366	21	0.005391	Ptpn1	0.068007
Rela	Meis3	0.686517	0	0.036619	0.012105	0.020079	0.018196	0	0.051658	0.00313	21	0.004125	Rela	0.051658
4932438A13Rik	Irx3	0.685933	0	0.036549	0.012131	0.020079	0.018216	0	0.055904	0.003389	21	0.004026	4932438A13Rik	0.055904
Arid5b	Prdm6	0.666031	0	0.036588	0.012221	0.020165	0.018322	0	0.234211	0.077687	20	0.061634	Arid5b	0.234211
Braf	Dlx6	0.665924	0	0.036576	0.012221	0.020161	0.01832	0	-0.308592	0.069969	-20	0.066738	Braf	-0.308592
Nipbl	Lef1	0.665044	0	0.036559	0.012246	0.020177	0.018347	0	-0.215742	0.058153	-20	0.041727	Nipbl	-0.215742
Pafah1b1	Hmx1	0.664991	0	0.036549	0.012246	0.020174	0.018346	0	0.20122	0.05899	20	0.038957	Pafah1b1	0.20122
Casp3	Dlx6	0.664972	0	0.036545	0.012246	0.020173	0.018345	0	-0.277382	0.054693	-20	0.036906	Casp3	-0.277382
Crk	Klf7	0.664583	0	0.036546	0.012259	0.020184	0.01836	0	0.163656	0.032528	20	0.033216	Crk	0.163656
Prkar2b	E2f8	0.663235	0	0.036462	0.012285	0.020179	0.018378	0	-0.148802	0.02206	-20	0.023989	Prkar2b	-0.148802
Nf1	Klf6	0.662807	0	0.036481	0.012311	0.020206	0.018409	0	-0.167127	0.02699	-20	0.020337	Nf1	-0.167127
Hnrnpu	Lhx8	0.662489	0	0.036454	0.012323	0.020209	0.01842	0	-0.101392	0.016864	-20	0.016879	Hnrnpu	-0.101392
Ptpn1	Lef1	0.661955	0	0.036409	0.012336	0.020205	0.018428	0	-0.15333	0.02568	-20	0.012234	Ptpn1	-0.15333
Prkag1	Hic2	0.661624	0	0.036368	0.012336	0.020193	0.018423	0	0.138694	0.016891	20	0.013596	Prkag1	0.138694
Med1	Klf6	0.661542	0	0.036355	0.012336	0.020189	0.018422	0	-0.123882	0.017827	-20	0.016213	Med1	-0.123882
Sirt1	Irx5	0.6613	0	0.036317	0.012336	0.020177	0.018417	0	0.126785	0.014684	20	0.013696	Sirt1	0.126785
Esco2	Pax2	0.660638	0	0.036214	0.012336	0.020146	0.018403	0	0.104559	0.012726	20	0.012601	Esco2	0.104559
Map2k2	Hmx1	0.660197	0	0.036134	0.012336	0.020121	0.018393	0	0.101719	0.013088	20	0.012569	Map2k2	0.101719
Osbpl8	Irx5	0.659723	0	0.036056	0.012336	0.020097	0.018383	0	0.108232	0.01111	20	0.01149	Osbpl8	0.108232
2900097C17Rik	Atf3	0.659125	0	0.036024	0.012362	0.020108	0.018407	0	-0.11008	0.013681	-20	0.009923	2900097C17Rik	-0.11008
Ankrd26	Prdm1	0.658093	0	0.035904	0.012375	0.020082	0.018406	0	-0.102116	0.009951	-20	0.006418	Ankrd26	-0.102116
Gfpt1	Meis3	0.657831	0	0.035903	0.012387	0.020092	0.01842	0	0.087364	0.009395	20	0.00822	Gfpt1	0.087364
Igf2	Shox2	0.657764	0	0.035892	0.012387	0.020089	0.018418	0	-0.099293	0.009408	-20	0.008001	Igf2	-0.099293
Casp3	Prdm1	0.657584	0	0.035904	0.0124	0.020103	0.018434	0	-0.094607	0.008901	-20	0.006601	Casp3	-0.094607
Meg3	Foxc2	0.657341	0	0.035864	0.0124	0.02009	0.018429	0	0.174498	0.035499	20	0.005291	Meg3	0.174498
Brca1	Irx5	0.656929	0	0.035843	0.012413	0.020094	0.01844	0	0.086263	0.008242	20	0.006471	Brca1	0.086263
Eif4ebp1	Meis3	0.656324	0	0.035871	0.012452	0.020134	0.018486	0	0.048083	0.004261	20	0.004979	Eif4ebp1	0.048083
4932438A13Rik	Meis3	0.655682	0	0.03591	0.012503	0.020188	0.018548	0	0.069292	0.005477	20	0.005174	4932438A13Rik	0.069292
Thoc2	Tbx2	0.655641	0	0.035896	0.012503	0.020183	0.018546	0	0.088192	0.007312	20	0.004844	Thoc2	0.088192
Smc2	Etv4	0.655639	0	0.035894	0.012503	0.020183	0.018546	0	-0.105042	0.012507	-20	0.005375	Smc2	-0.105042
Ccne2	Dlx5	0.655328	0	0.035838	0.012503	0.020165	0.018538	0	-0.070891	0.005001	-20	0.005412	Ccne2	-0.070891
Paxip1	Hic2	0.655046	1	0.035868	0.012529	0.020195	0.01857	1	0.078386	0.005524	20	0.004016	Paxip1	0.078386
Tnfrsf11a	Cpeb1	0.654764	0	0.035853	0.012541	0.020201	0.018583	0	0.069475	0.005045	20	0.004771	Tnfrsf11a	0.069475
Pdgfra	Prdm5	0.654646	0	0.035856	0.012554	0.020212	0.018597	0	0.063795	0.004306	20	0.004631	Pdgfra	0.063795
Bcl2l1	Meis3	0.654632	0	0.035854	0.012554	0.020212	0.018597	0	0.059907	0.004193	20	0.004164	Bcl2l1	0.059907
Slc27a4	Cpeb1	0.654627	0	0.035853	0.012554	0.020211	0.018597	0	0.074104	0.005664	20	0.005222	Slc27a4	0.074104
Scd1	Meis3	0.653865	0	0.035731	0.012567	0.020184	0.018594	0	0.056504	0.003744	20	0.004137	Scd1	0.056504
Scd1	Irx3	0.653678	0	0.03569	0.012567	0.020171	0.018589	0	0.058777	0.003879	20	0.004172	Scd1	0.058777
Rheb	Meis3	0.653154	0	0.035581	0.01258	0.020147	0.018588	0	0.047882	0.004132	20	0.003921	Rheb	0.047882
Cd2ap	Cpeb1	0.652575	0	0.035533	0.012593	0.020143	0.018595	0	0.048817	0.003327	20	0.003713	Cd2ap	0.048817
Bcl2l1	Dlx6	0.632686	0	0.035487	0.012605	0.020139	0.018603	0	-0.307765	0.079578	-19	0.056394	Bcl2l1	-0.307765
Sac3d1	Dlx6	0.632485	0	0.035503	0.012618	0.020154	0.018619	0	-0.278143	0.071115	-19	0.052217	Sac3d1	-0.278143
Chmp1a	Npas4	0.63177	0	0.035426	0.012618	0.02013	0.018609	0	0.200733	0.033822	19	0.038554	Chmp1a	0.200733
Mki67	Glis3	0.631674	0	0.035519	0.012657	0.020189	0.018663	0	-0.157154	0.034287	-19	0.037466	Mki67	-0.157154
Trib2	Klf6	0.63155	0	0.035502	0.012657	0.020184	0.018661	0	-0.150667	0.021624	-19	0.030973	Trib2	-0.150667
Creb1	Dlx6	0.631463	0	0.035491	0.012657	0.020181	0.018659	0	-0.22802	0.040543	-19	0.033118	Creb1	-0.22802
Rela	Dlx6	0.631427	0	0.035483	0.012657	0.020178	0.018658	0	-0.250872	0.049409	-19	0.030164	Rela	-0.250872
Stk3	Dlx6	0.630298	0	0.035383	0.01267	0.020157	0.018658	0	-0.230531	0.035435	-19	0.022741	Stk3	-0.230531
Inpp5a	Pax3	0.630278	0	0.035379	0.01267	0.020156	0.018658	0	0.122975	0.016276	19	0.022907	Inpp5a	0.122975
Chmp1a	Hic2	0.629957	0	0.035344	0.01267	0.020145	0.018653	0	0.131893	0.015191	19	0.017419	Chmp1a	0.131893
Mis18bp1	Barx1	0.62992	0	0.035373	0.012682	0.020164	0.018671	0	-0.155303	0.031748	-19	0.019009	Mis18bp1	-0.155303
Ncapg2	Lef1	0.629251	0	0.035351	0.012708	0.020178	0.018695	0	-0.16479	0.023439	-19	0.018668	Ncapg2	-0.16479
Kras	Klf6	0.629196	0	0.035339	0.012708	0.020174	0.018694	0	-0.11491	0.019081	-19	0.018434	Kras	-0.11491
Ap1s2	Prdm1	0.628504	0	0.035281	0.012721	0.020166	0.0187	0	-0.168907	0.02476	-19	0.014386	Ap1s2	-0.168907
Cul3	Lhx8	0.628117	0	0.035226	0.012721	0.020148	0.018692	0	-0.114427	0.016315	-19	0.013819	Cul3	-0.114427
Ogt	Atf3	0.628025	0	0.035209	0.012721	0.020143	0.018689	0	-0.089962	0.008375	-19	0.01052	Ogt	-0.089962
Socs4	Lef1	0.627871	0	0.035186	0.012721	0.020136	0.018686	0	-0.14616	0.019105	-19	0.011935	Socs4	-0.14616
Pdcd2l	Irx5	0.627136	0	0.035151	0.012747	0.020145	0.018709	0	0.106185	0.011305	19	0.011771	Pdcd2l	0.106185
Stxbp4	Meis3	0.627131	0	0.03515	0.012747	0.020145	0.018709	0	0.111894	0.012477	19	0.012641	Stxbp4	0.111894
Pik3r2	Smad5	0.627056	0	0.035137	0.012747	0.020141	0.018707	0	-0.126065	0.015629	-19	0.010222	Pik3r2	-0.126065
Lig4	Meis3	0.626926	0	0.035148	0.012759	0.020154	0.018722	0	0.10505	0.011007	19	0.012068	Lig4	0.10505
Ostm1	Irx5	0.626879	0	0.035143	0.012759	0.020153	0.018721	0	0.100702	0.009443	19	0.010531	Ostm1	0.100702
Gfpt1	Irf7	0.62644	0	0.035086	0.012759	0.020135	0.018713	0	0.108515	0.012159	19	0.011056	Gfpt1	0.108515
Nf1	Atf3	0.626151	0	0.03504	0.012759	0.02012	0.018707	0	-0.120112	0.012223	-19	0.008961	Nf1	-0.120112
Bax	Prox1	0.625522	0	0.034982	0.012772	0.020112	0.018712	0	0.060478	0.006388	19	0.007322	Bax	0.060478
Acat1	Prox1	0.625235	0	0.034942	0.012772	0.020099	0.018707	0	0.071712	0.004568	19	0.006931	Acat1	0.071712
Siah1b	Irx5	0.624111	0	0.034826	0.012785	0.020072	0.018704	0	0.066652	0.00469	19	0.006107	Siah1b	0.066652
Rps6kb2	Cpeb1	0.624109	0	0.034825	0.012785	0.020072	0.018704	0	0.083375	0.007042	19	0.006507	Rps6kb2	0.083375
Siva1	Sox8	0.624097	0	0.034821	0.012785	0.020071	0.018703	0	-0.060705	0.007025	-19	0.006486	Siva1	-0.060705
Calm2	Tbx2	0.623983	0	0.034804	0.012785	0.020065	0.018701	0	0.094493	0.010209	19	0.006656	Calm2	0.094493
Elk1	Irx5	0.623806	0	0.034815	0.012798	0.020079	0.018716	0	0.075859	0.005997	19	0.00613	Elk1	0.075859
Pbx1	Foxl2	0.623016	0	0.034784	0.012836	0.020099	0.018752	0	0.070171	0.005225	19	0.004949	Pbx1	0.070171
Kif11	Wt1	0.622842	1	0.034789	0.012849	0.020111	0.018767	1	0.065509	0.006048	19	0.004641	Kif11	0.065509
Appl1	Zeb2	0.622346	0	0.034735	0.012862	0.020103	0.018773	0	0.068321	0.005637	19	0.004333	Appl1	0.068321
Plxnd1	Dlx1	0.621392	0	0.034681	0.012913	0.020126	0.018819	0	-0.057833	0.002897	-19	0.003544	Plxnd1	-0.057833
Ptpn1	Meis3	0.621066	0	0.03465	0.012926	0.020126	0.018828	0	0.059107	0.00491	19	0.004271	Ptpn1	0.059107
Prkce	Cpeb1	0.620958	0	0.03462	0.012926	0.020117	0.018824	0	0.065772	0.00454	19	0.004191	Prkce	0.065772
Cenpe	Hsf1	0.620816	0	0.034588	0.012926	0.020106	0.018819	0	0.06521	0.005492	19	0.004051	Cenpe	0.06521
Bad	Cpeb1	0.620709	0	0.034558	0.012926	0.020097	0.018815	0	0.056796	0.004133	19	0.003793	Bad	0.056796
Ino80d	Meis3	0.620528	0	0.034504	0.012926	0.020079	0.018807	0	0.058583	0.004012	19	0.004062	Ino80d	0.058583
Pbx1	Nr1d2	0.620499	0	0.034493	0.012926	0.020076	0.018805	0	0.058033	0.003503	19	0.003705	Pbx1	0.058033
Eif4ebp1	Dlx6	0.599771	0	0.034415	0.012952	0.020071	0.01882	0	-0.326026	0.126111	-18	0.077684	Eif4ebp1	-0.326026
Rps6	Nr1d1	0.599188	0	0.034414	0.012965	0.02008	0.018834	0	0.195006	0.07392	18	0.052546	Rps6	0.195006
Flot2	Dlx6	0.598747	0	0.034404	0.012977	0.020087	0.018846	0	-0.224387	0.032864	-18	0.039711	Flot2	-0.224387
Dhrs7b	Dlx6	0.598527	0	0.034384	0.012977	0.020081	0.018843	0	-0.252104	0.057899	-18	0.037625	Dhrs7b	-0.252104
Ireb2	Dlx6	0.598417	0	0.034364	0.012977	0.020074	0.01884	0	-0.221448	0.030531	-18	0.029738	Ireb2	-0.221448
Adrm1	Tbx2	0.597364	0	0.034238	0.012977	0.020033	0.018821	0	0.149144	0.021548	18	0.023635	Adrm1	0.149144
Hnrnpu	E2f8	0.597068	0	0.03421	0.012977	0.020024	0.018817	0	-0.147552	0.035363	-18	0.022448	Hnrnpu	-0.147552
Smc2	Lef1	0.596863	0	0.034242	0.013003	0.020054	0.018848	0	-0.161519	0.027442	-18	0.018685	Smc2	-0.161519
Phip	Klf6	0.596757	0	0.034255	0.013016	0.020068	0.018864	0	-0.132569	0.020962	-18	0.023112	Phip	-0.132569
Dtl	Irx5	0.5965	0	0.034225	0.013016	0.020059	0.018859	0	0.156356	0.025043	18	0.019726	Dtl	0.156356
Gfpt1	E2f8	0.596362	0	0.034207	0.013016	0.020053	0.018857	0	-0.15667	0.024029	-18	0.016821	Gfpt1	-0.15667
Esco2	Glis3	0.595567	0	0.034113	0.013016	0.020023	0.018842	0	-0.136475	0.021544	-18	0.012158	Esco2	-0.136475
Trio	Zic4	0.595356	0	0.034083	0.013016	0.020013	0.018838	0	0.132825	0.01932	18	0.015506	Trio	0.132825
2900097C17Rik	Klf6	0.595294	0	0.034074	0.013016	0.02001	0.018836	0	-0.136105	0.020598	-18	0.015338	2900097C17Rik	-0.136105
Cul3	Klf6	0.595089	0	0.034044	0.013016	0.02	0.018832	0	-0.144646	0.026881	-18	0.01154	Cul3	-0.144646
Atf2	Prdm1	0.594395	0	0.033953	0.013016	0.019971	0.018818	0	-0.101535	0.00947	-18	0.007112	Atf2	-0.101535
Rasal2	Sox2	0.594039	0	0.033897	0.013016	0.019952	0.018809	0	-0.158306	0.024755	-18	0.009992	Rasal2	-0.158306
Bysl	Hic2	0.593939	0	0.033883	0.013016	0.019948	0.018807	0	0.127807	0.015169	18	0.010546	Bysl	0.127807
Trio	Klf6	0.593911	0	0.033882	0.013016	0.019947	0.018807	0	-0.112337	0.014759	-18	0.007992	Trio	-0.112337
Gpc3	Shox2	0.593771	0	0.033864	0.013016	0.019941	0.018804	0	-0.112948	0.012636	-18	0.010298	Gpc3	-0.112948
Irs1	Zfp90	0.593683	1	0.033885	0.013029	0.019958	0.018821	1	0.112425	0.014687	18	0.009209	Irs1	0.112425
Runx1t1	Gbx1	0.593488	0	0.033857	0.013029	0.019949	0.018816	0	0.096382	0.011196	18	0.009195	Runx1t1	0.096382
Paxip1	Rxra	0.593417	1	0.033876	0.013041	0.019965	0.018833	1	0.131689	0.019698	18	0.00969	Paxip1	0.131689
Zadh2	Irx5	0.591488	0	0.033591	0.013041	0.019872	0.018788	0	0.074221	0.005082	18	0.006529	Zadh2	0.074221
Ccnd3	Nr6a1	0.59106	0	0.033523	0.013041	0.01985	0.018778	0	0.063738	0.004676	18	0.005622	Ccnd3	0.063738
Meg3	Meis3	0.591017	0	0.033517	0.013041	0.019847	0.018777	0	0.095733	0.015052	18	0.005763	Meg3	0.095733
Insr	Sp9	0.590952	0	0.033506	0.013041	0.019844	0.018775	0	-0.094731	0.009256	-18	0.005387	Insr	-0.094731
S100a13	Osr2	0.590722	0	0.033474	0.013041	0.019833	0.01877	0	-0.087592	0.008641	-18	0.004761	S100a13	-0.087592
Kif20b	Hsf1	0.590288	0	0.033436	0.013054	0.019831	0.018777	0	0.067099	0.005585	18	0.005974	Kif20b	0.067099
Esco2	Irf9	0.590204	0	0.03342	0.013054	0.019825	0.018775	0	-0.084192	0.0074	-18	0.004516	Esco2	-0.084192
Tfrc	Rfx5	0.590068	0	0.0334	0.013054	0.019819	0.018772	0	-0.052273	0.003237	-18	0.004081	Tfrc	-0.052273
Tsc1	Cpeb1	0.589878	0	0.033376	0.013054	0.019811	0.018768	0	0.069912	0.004974	18	0.004523	Tsc1	0.069912
Pum2	Rxrg	0.589709	0	0.033376	0.013067	0.019821	0.018781	0	0.085342	0.010453	18	0.004605	Pum2	0.085342
Slc25a25	Cpeb1	0.589645	0	0.03337	0.013067	0.019819	0.01878	0	0.067734	0.004814	18	0.004796	Slc25a25	0.067734
Runx1t1	Meis3	0.589576	0	0.033356	0.013067	0.019814	0.018778	0	0.076182	0.007092	18	0.004882	Runx1t1	0.076182
Inpp5a	Nr4a1	0.589148	0	0.033313	0.01308	0.01981	0.018784	0	-0.07105	0.005946	-18	0.003851	Inpp5a	-0.07105
Mastl	Mtf1	0.588879	0	0.033266	0.01308	0.019794	0.018777	0	0.054869	0.003806	18	0.003538	Mastl	0.054869
Irs1	Klf12	0.588713	1	0.033261	0.013093	0.019802	0.018789	1	0.068717	0.003787	18	0.003743	Irs1	0.068717
Cbl	Meis3	0.588409	0	0.033192	0.013093	0.01978	0.018778	0	0.057216	0.004498	18	0.003808	Cbl	0.057216
Pdgfra	Irx3	0.58837	0	0.033211	0.013106	0.019795	0.018795	0	0.059104	0.003492	18	0.00433	Pdgfra	0.059104
Pkd2	Meis3	0.588035	0	0.033137	0.013106	0.019771	0.018783	0	0.053103	0.003421	18	0.003512	Pkd2	0.053103
Creb3	Cpeb1	0.587458	0	0.032995	0.013106	0.019724	0.01876	0	0.05134	0.003159	18	0.003383	Creb3	0.05134
Tcf7l2	Irx5	0.58721	0	0.032951	0.013106	0.019709	0.018753	0	0.057218	0.004123	18	0.00361	Tcf7l2	0.057218
Cd109	Tbx2	0.566165	0	0.032999	0.013144	0.019754	0.0188	0	0.298691	0.089268	17	0.055775	Cd109	0.298691
Chek1	Tbx2	0.564772	0	0.032931	0.01317	0.019751	0.018815	0	0.214221	0.03969	17	0.027719	Chek1	0.214221
Rps6kb1	Hic2	0.564617	0	0.032912	0.01317	0.019745	0.018812	0	0.185033	0.041999	17	0.026399	Rps6kb1	0.185033
Cdkn1a	Glis2	0.56403	0	0.032857	0.01317	0.019726	0.018803	0	-0.207461	0.042421	-17	0.018423	Cdkn1a	-0.207461
Shisa5	E2f8	0.563857	0	0.032836	0.01317	0.019719	0.018799	0	-0.138065	0.021713	-17	0.022866	Shisa5	-0.138065
Hk1	Klf7	0.563734	0	0.032819	0.01317	0.019713	0.018797	0	0.146861	0.02229	17	0.017164	Hk1	0.146861
Acta2	Nr2f6	0.563671	0	0.032813	0.01317	0.019711	0.018796	0	0.139601	0.029946	17	0.015977	Acta2	0.139601
Rheb	Klf7	0.562341	0	0.032712	0.013195	0.019697	0.018805	0	0.085729	0.010787	17	0.014107	Rheb	0.085729
Ptpn1	E2f8	0.561999	0	0.032698	0.013208	0.019702	0.018816	0	-0.128676	0.020024	-17	0.010925	Ptpn1	-0.128676
Atr	Irx5	0.56135	0	0.032602	0.013208	0.01967	0.0188	0	0.096725	0.008687	17	0.009791	Atr	0.096725
Ep300	Mafa	0.560529	0	0.03248	0.013208	0.019628	0.01878	0	0.068957	0.003067	17	0.004734	Ep300	0.068957
4930503L19Rik	Prdm1	0.560462	0	0.032467	0.013208	0.019624	0.018777	0	-0.106927	0.010877	-17	0.005603	4930503L19Rik	-0.106927
Mapre3	Sp9	0.560346	0	0.032446	0.013208	0.019617	0.018774	0	-0.122225	0.014906	-17	0.008499	Mapre3	-0.122225
Rps6	Prox1	0.560065	0	0.032429	0.013221	0.019621	0.018784	0	0.06049	0.006495	17	0.005981	Rps6	0.06049
Rela	Prdm1	0.56006	0	0.032428	0.013221	0.01962	0.018784	0	-0.087207	0.007236	-17	0.006673	Rela	-0.087207
Atm	Gata4	0.56005	0	0.032423	0.013221	0.019619	0.018783	0	-0.090935	0.00815	-17	0.0066	Atm	-0.090935
Prkag1	Lef1	0.559737	0	0.032412	0.013234	0.019625	0.018794	0	-0.08625	0.005875	-17	0.005766	Prkag1	-0.08625
Inppl1	Tbx2	0.559179	0	0.032359	0.013247	0.019616	0.018798	0	0.143731	0.017504	17	0.004966	Inppl1	0.143731
Prkacb	Rxrg	0.5587	0	0.032317	0.013259	0.019612	0.018804	0	0.085305	0.008662	17	0.006505	Prkacb	0.085305
Acta2	Tfec	0.558575	0	0.032323	0.013272	0.019623	0.018818	0	0.063834	0.006815	17	0.004774	Acta2	0.063834
Mastl	Pax2	0.558405	0	0.032326	0.013285	0.019634	0.018831	0	0.086178	0.008655	17	0.005455	Mastl	0.086178
Stk3	Sp2	0.558374	0	0.032321	0.013285	0.019632	0.01883	0	-0.099662	0.008586	-17	0.004159	Stk3	-0.099662
Fto	Tbx2	0.55786	0	0.032258	0.013298	0.01962	0.018832	0	0.102418	0.00784	17	0.003581	Fto	0.102418
Ostm1	Irx3	0.557543	0	0.032235	0.013311	0.019622	0.018841	0	0.070816	0.004776	17	0.004032	Ostm1	0.070816
Socs4	Gata4	0.557403	0	0.032214	0.013311	0.019615	0.018838	0	-0.09635	0.009483	-17	0.003703	Socs4	-0.09635
Il1rl1	Bcl6	0.555878	0	0.032051	0.013362	0.019597	0.018861	0	-0.064762	0.004343	-17	0.003417	Il1rl1	-0.064762
Mdm4	Irx5	0.555789	0	0.032036	0.013362	0.019592	0.018858	0	0.054121	0.003301	17	0.003479	Mdm4	0.054121
Flot1	Irx3	0.555537	0	0.032009	0.013375	0.019592	0.018866	0	0.0601	0.00362	17	0.003948	Flot1	0.0601
Aspm	Pbx2	0.555358	0	0.031972	0.013375	0.01958	0.01886	0	-0.055093	0.003619	-17	0.003209	Aspm	-0.055093
Eif4e2	Dlx6	0.532622	0	0.031861	0.013426	0.019579	0.018892	0	-0.247185	0.065267	-16	0.035497	Eif4e2	-0.247185
Bax	Lhx6	0.53253	0	0.031856	0.013426	0.019577	0.018891	0	0.180497	0.057691	16	0.033539	Bax	0.180497
Hk2	Dlx6	0.532111	0	0.031811	0.013426	0.019562	0.018883	0	-0.233192	0.04406	-16	0.027932	Hk2	-0.233192
Fgf2	Atf3	0.532015	0	0.031829	0.013439	0.019577	0.018899	0	-0.289143	0.03521	-16	0.033148	Fgf2	-0.289143
Acaca	Dlx6	0.531892	0	0.031816	0.013439	0.019573	0.018896	0	-0.264952	0.046901	-16	0.029461	Acaca	-0.264952
Ep300	Dlx6	0.531415	0	0.031767	0.013439	0.019556	0.018888	0	-0.200938	0.018339	-16	0.021356	Ep300	-0.200938
Gja1	Zfp3	0.531037	0	0.031716	0.013439	0.019539	0.018879	0	0.157796	0.023674	16	0.023934	Gja1	0.157796
Creb3	Nr6a1	0.530631	0	0.031673	0.013439	0.019524	0.018871	0	0.183446	0.031248	16	0.009946	Creb3	0.183446
Prkca	Clock	0.529378	0	0.031538	0.013452	0.019487	0.01886	0	0.142489	0.020325	16	0.012406	Prkca	0.142489
Rps6kb2	Irx5	0.529363	0	0.031537	0.013452	0.019486	0.018859	0	0.131078	0.017228	16	0.013143	Rps6kb2	0.131078
Shox2	Meis3	0.529053	0	0.031494	0.013452	0.019472	0.018852	0	0.12526	0.015799	16	0.01427	Shox2	0.12526
Thoc2	Foxl2	0.528588	0	0.031434	0.013452	0.019451	0.018841	0	0.128258	0.020267	16	0.009851	Thoc2	0.128258
Rps6ka3	Prdm1	0.528533	0	0.031425	0.013452	0.019448	0.018839	0	-0.08008	0.005042	-16	0.006974	Rps6ka3	-0.08008
Cav2	Zfp91	0.528281	0	0.031378	0.013452	0.019432	0.018831	0	0.07302	0.004714	16	0.008059	Cav2	0.07302
Mapk3	Glis2	0.528233	0	0.031368	0.013452	0.019428	0.018829	0	-0.138737	0.01576	-16	0.005092	Mapk3	-0.138737
Ccnd3	Lhx6	0.527891	0	0.031311	0.013452	0.019408	0.018819	0	0.119965	0.018863	16	0.008101	Ccnd3	0.119965
Ncapg	Pax2	0.527778	0	0.031326	0.013465	0.019423	0.018834	0	0.11589	0.017196	16	0.005329	Ncapg	0.11589
Slc25a25	Meis3	0.527613	0	0.031305	0.013465	0.019416	0.01883	0	0.086481	0.007666	16	0.007084	Slc25a25	0.086481
Esco2	Tbx15	0.52757	0	0.031297	0.013465	0.019413	0.018829	0	-0.08949	0.009575	-16	0.007274	Esco2	-0.08949
Adrm1	Prox1	0.527419	0	0.031274	0.013465	0.019405	0.018825	0	0.079844	0.006968	16	0.007608	Adrm1	0.079844
Tnfsf11	Tfeb	0.527379	0	0.031266	0.013465	0.019402	0.018823	0	0.104328	0.010883	16	0.006934	Tnfsf11	0.104328
Id2	Elk4	0.52725	0	0.031279	0.013477	0.019416	0.018838	0	-0.062637	0.003813	-16	0.004872	Id2	-0.062637
Ptpre	Irx5	0.527168	0	0.031271	0.013477	0.019413	0.018837	0	0.10756	0.010742	16	0.009293	Ptpre	0.10756
Osbpl11	Zic3	0.526318	0	0.031161	0.01349	0.019384	0.018829	0	0.06906	0.004652	16	0.003691	Osbpl11	0.06906
Ireb2	Atf3	0.526201	0	0.031146	0.01349	0.019379	0.018826	0	-0.113995	0.011301	-16	0.004319	Ireb2	-0.113995
Tgfb1	Maz	0.526087	0	0.03113	0.01349	0.019373	0.018823	0	0.069363	0.004327	16	0.004946	Tgfb1	0.069363
Rps3	Ddit3	0.525956	0	0.031112	0.01349	0.019367	0.01882	0	-0.083052	0.012234	-16	0.005042	Rps3	-0.083052
Acat1	Zeb2	0.525859	0	0.031101	0.01349	0.019363	0.018818	0	0.080819	0.007138	16	0.005349	Acat1	0.080819
Brca1	Sox13	0.525833	0	0.031097	0.01349	0.019362	0.018817	0	0.087858	0.006276	16	0.004575	Brca1	0.087858
Sfrp1	Hsf4	0.525744	0	0.031082	0.01349	0.019357	0.018815	0	-0.055998	0.003325	-16	0.002875	Sfrp1	-0.055998
Ppp1cb	Zeb2	0.525726	0	0.031078	0.01349	0.019355	0.018814	0	0.111253	0.016204	16	0.003745	Ppp1cb	0.111253
Asph	Gata4	0.525389	0	0.031063	0.013503	0.019359	0.018824	0	-0.071424	0.005157	-16	0.003714	Asph	-0.071424
Smpd3	Clock	0.52523	0	0.031037	0.013503	0.01935	0.018819	0	0.12494	0.014429	16	0.004287	Smpd3	0.12494
Errfi1	Xbp1	0.525176	0	0.031028	0.013503	0.019347	0.018817	0	0.081364	0.007136	16	0.004577	Errfi1	0.081364
4932438A13Rik	Zic3	0.525116	0	0.031015	0.013503	0.019343	0.018815	0	0.064471	0.004298	16	0.003665	4932438A13Rik	0.064471
Apc	Prdm1	0.524561	0	0.030994	0.013542	0.019363	0.018848	0	-0.077567	0.005643	-16	0.004217	Apc	-0.077567
Slc9a3r1	Foxc1	0.524438	0	0.03097	0.013542	0.019354	0.018844	0	0.079626	0.006814	16	0.003754	Slc9a3r1	0.079626
Cd109	Pax9	0.524406	0	0.03096	0.013542	0.019351	0.018842	0	-0.069766	0.005651	-16	0.003588	Cd109	-0.069766
Prkag2	Rfx5	0.524356	0	0.030951	0.013542	0.019348	0.01884	0	-0.067928	0.004729	-16	0.003133	Prkag2	-0.067928
Sos1	Rxrg	0.524127	0	0.030967	0.013567	0.019372	0.018868	0	0.073494	0.005823	16	0.003782	Sos1	0.073494
Osbpl8	Sp9	0.523865	0	0.03092	0.013567	0.019355	0.018859	0	-0.070506	0.004643	-16	0.004052	Osbpl8	-0.070506
Ssna1	Zfp3	0.523751	0	0.030898	0.013567	0.019347	0.018855	0	0.062646	0.003601	16	0.003665	Ssna1	0.062646
Sos2	Cpeb1	0.523481	0	0.030872	0.01358	0.019347	0.018863	0	0.070731	0.005274	16	0.004082	Sos2	0.070731
Tnfrsf11a	Sox4	0.523292	0	0.030862	0.013593	0.019353	0.018873	0	0.069993	0.005053	16	0.003455	Tnfrsf11a	0.069993
Atm	Meis3	0.522807	0	0.030838	0.013631	0.019372	0.018906	0	0.062976	0.004481	16	0.003452	Atm	0.062976
Pik3ca	Hic1	0.522762	0	0.030829	0.013631	0.019369	0.018904	0	-0.075497	0.00619	-16	0.003335	Pik3ca	-0.075497
S100a13	Irx5	0.522678	0	0.030809	0.013631	0.019362	0.0189	0	0.06301	0.004364	16	0.003239	S100a13	0.06301
Sac3d1	Cpeb1	0.522476	0	0.030762	0.013631	0.019345	0.018891	0	0.048835	0.003216	16	0.003322	Sac3d1	0.048835
Phip	Irx5	0.522178	0	0.030689	0.013631	0.01932	0.018878	0	0.05515	0.004225	16	0.00345	Phip	0.05515
Med1	Meis3	0.522149	0	0.030684	0.013631	0.019318	0.018877	0	0.051892	0.00363	16	0.003397	Med1	0.051892
Bad	Irx3	0.521596	0	0.030635	0.013644	0.01931	0.01888	0	0.051676	0.003363	16	0.00314	Bad	0.051676
Ptpn2	Tbx2	0.499264	0	0.030646	0.01367	0.019332	0.018906	0	0.195968	0.034344	15	0.020309	Ptpn2	0.195968
Rhoq	Dlx6	0.499251	0	0.030645	0.01367	0.019332	0.018906	0	-0.3044	0.082229	-15	0.013385	Rhoq	-0.3044
Pmp22	Glis2	0.498705	0	0.030626	0.013683	0.019334	0.018915	0	-0.141396	0.016265	-15	0.008521	Pmp22	-0.141396
Mdm4	Dlx6	0.49837	0	0.030614	0.013695	0.019339	0.018925	0	-0.255476	0.043273	-15	0.008336	Mdm4	-0.255476
Smc2	Glis3	0.498272	0	0.0306	0.013695	0.019334	0.018922	0	-0.153411	0.030601	-15	0.012571	Smc2	-0.153411
Acat1	Glis2	0.497507	0	0.030494	0.013695	0.019296	0.018902	0	-0.193943	0.03337	-15	0.007161	Acat1	-0.193943
Kif20b	Foxg1	0.497154	0	0.030448	0.013695	0.01928	0.018893	0	0.146837	0.029035	15	0.007572	Kif20b	0.146837
Pmp22	Klf6	0.497148	0	0.030447	0.013695	0.01928	0.018893	0	-0.099688	0.010016	-15	0.006632	Pmp22	-0.099688
Pygb	Pax3	0.496866	0	0.030438	0.013708	0.019285	0.018903	0	0.143073	0.019134	15	0.005437	Pygb	0.143073
Rela	Hic2	0.496075	0	0.030388	0.013734	0.019286	0.018918	0	0.158385	0.025791	15	0.00354	Rela	0.158385
Creb1	Klf6	0.496056	0	0.030381	0.013734	0.019283	0.018917	0	-0.097533	0.009399	-15	0.005135	Creb1	-0.097533
Pygb	Smad5	0.495242	0	0.030366	0.013785	0.019314	0.018962	0	-0.111047	0.012916	-15	0.003546	Pygb	-0.111047
Nipbl	Nanog	0.494748	0	0.030291	0.013785	0.019287	0.018948	0	-0.102969	0.016705	-15	0.003921	Nipbl	-0.102969
Ep300	Tbx2	0.49458	0	0.03026	0.013785	0.019276	0.018941	0	0.125129	0.011197	15	0.002463	Ep300	0.125129
Rps3	Stat3	0.494062	0	0.030181	0.013785	0.019248	0.018926	0	-0.089013	0.013795	-15	0.003598	Rps3	-0.089013
1810026B05Rik	Meis3	0.493917	0	0.030184	0.013798	0.019258	0.018939	0	0.096226	0.009274	15	0.002725	1810026B05Rik	0.096226
Creb1	Zic5	0.493758	0	0.030205	0.013824	0.019283	0.018967	0	0.096919	0.00996	15	0.001805	Creb1	0.096919
Pdcd2l	E2f4	0.493593	0	0.030179	0.013824	0.019274	0.018962	0	-0.101038	0.010283	-15	0.001392	Pdcd2l	-0.101038
Rora	Isl1	0.493375	0	0.030143	0.013824	0.019261	0.018955	0	-0.079317	0.005888	-15	0.002803	Rora	-0.079317
Siah1b	Atf7	0.492906	0	0.030109	0.013837	0.019258	0.01896	0	0.076545	0.006127	15	0.001648	Siah1b	0.076545
Creb5	Sp9	0.492829	0	0.030091	0.013837	0.019251	0.018956	0	-0.068601	0.004285	-15	0.002243	Creb5	-0.068601
Mis18bp1	Hsf1	0.492648	0	0.030063	0.013837	0.019241	0.018951	0	0.07582	0.006565	15	0.002144	Mis18bp1	0.07582
Lig4	Cpeb1	0.492589	0	0.030056	0.013837	0.019239	0.018949	0	0.073675	0.005519	15	0.00253	Lig4	0.073675
Shox2	Etv6	0.492498	0	0.030034	0.013837	0.019231	0.018945	0	0.079584	0.006448	15	0.00217	Shox2	0.079584
Tnfrsf11a	Zic1	0.492364	0	0.030008	0.013837	0.019221	0.01894	0	-0.07237	0.005375	-15	0.00195	Tnfrsf11a	-0.07237
Pdgfra	Alx1	0.491996	0	0.029939	0.013837	0.019197	0.018926	0	-0.088378	0.008208	-15	0.001742	Pdgfra	-0.088378
Pmp22	Foxc1	0.491864	0	0.029936	0.013849	0.019204	0.018938	0	0.053331	0.003477	15	0.001722	Pmp22	0.053331
Col6a1	Ppara	0.491846	0	0.029933	0.013849	0.019203	0.018937	0	-0.072215	0.006101	-15	0.00194	Col6a1	-0.072215
Runx1t1	Zic3	0.491331	0	0.02985	0.013862	0.019182	0.018932	0	0.064354	0.004467	15	0.001587	Runx1t1	0.064354
Prkci	Irx3	0.491217	0	0.029823	0.013862	0.019173	0.018927	0	0.054893	0.003187	15	0.001749	Prkci	0.054893
Aspm	Hsf1	0.490892	0	0.029749	0.013862	0.019146	0.018912	0	0.05218	0.003202	15	0.002021	Aspm	0.05218
Acat1	Irx5	0.490253	0	0.029678	0.013888	0.019138	0.018921	0	0.057812	0.003996	15	0.001523	Acat1	0.057812
Slfn2	Zfp41	0.490153	0	0.029653	0.013888	0.019129	0.018916	0	0.055578	0.003013	15	0.00201	Slfn2	0.055578
Runx2	Dlx6	0.465796	0	0.029534	0.013952	0.01913	0.018951	0	-0.263481	0.037312	-14	0	Runx2	-0.263481
Noc3l	Tbx2	0.465676	0	0.029579	0.013978	0.019163	0.018984	0	0.21446	0.044061	14	0	Noc3l	0.21446
Sfrp1	Klf6	0.465548	0	0.029563	0.013978	0.019158	0.018981	0	-0.222025	0.043279	-14	0	Sfrp1	-0.222025
Siah1b	Tbx2	0.465369	0	0.029547	0.013978	0.019152	0.018977	0	0.159638	0.021015	14	0	Siah1b	0.159638
Cenpe	Glis3	0.465252	0	0.029538	0.013978	0.019149	0.018976	0	-0.180243	0.040463	-14	0	Cenpe	-0.180243
Hras	Glis2	0.464754	0	0.029501	0.01399	0.019144	0.01898	0	-0.219103	0.051389	-14	0	Hras	-0.219103
Noc3l	Mesp1	0.464614	0	0.029483	0.01399	0.019138	0.018976	0	-0.147363	0.022023	-14	0	Noc3l	-0.147363
Rrm2b	Nr6a1	0.46453	0	0.029471	0.01399	0.019133	0.018974	0	0.164968	0.02657	14	0	Rrm2b	0.164968
Asxl2	Prdm1	0.464511	0	0.029465	0.01399	0.019131	0.018972	0	-0.119526	0.013094	-14	0	Asxl2	-0.119526
Creb1	Lef1	0.464499	0	0.029463	0.01399	0.01913	0.018972	0	-0.151182	0.023301	-14	0	Creb1	-0.151182
Tfrc	Zic4	0.464077	0	0.02944	0.014003	0.01913	0.018979	0	0.172987	0.025998	14	0	Tfrc	0.172987
Mki67	Lef1	0.463804	0	0.029398	0.014003	0.019115	0.01897	0	-0.129265	0.017807	-14	0	Mki67	-0.129265
4932438A13Rik	Mafa	0.463565	0	0.029374	0.014003	0.019106	0.018965	0	0.162803	0.024472	14	0	4932438A13Rik	0.162803
Nfix	Sox13	0.463118	0	0.029314	0.014003	0.019084	0.018953	0	0.11148	0.016997	14	0	Nfix	0.11148
Acat1	Lef1	0.462902	0	0.029282	0.014003	0.019073	0.018946	0	-0.106589	0.009511	-14	0	Acat1	-0.106589
Pdgfra	Nfkb1	0.462432	0	0.029246	0.014016	0.019068	0.01895	0	-0.125008	0.015925	-14	0	Pdgfra	-0.125008
Hk2	Zic5	0.462186	0	0.029207	0.014016	0.019054	0.018942	0	0.118438	0.015026	14	0	Hk2	0.118438
Pkd2	Rxrg	0.461965	0	0.029172	0.014016	0.019041	0.018935	0	0.113141	0.015343	14	0	Pkd2	0.113141
Cd109	Irx5	0.461892	0	0.029183	0.014029	0.019054	0.018949	0	0.101889	0.01177	14	0	Cd109	0.101889
Noc3l	Foxj2	0.461796	0	0.029169	0.014029	0.019049	0.018946	0	0.118822	0.014091	14	0	Noc3l	0.118822
Bad	Glis2	0.461314	0	0.029073	0.014029	0.019013	0.018925	0	-0.135354	0.012529	-14	0	Bad	-0.135354
Nfib	Prrx1	0.461245	0	0.029059	0.014029	0.019008	0.018923	0	-0.087273	0.007837	-14	0	Nfib	-0.087273
Atr	Rfx5	0.461213	0	0.029054	0.014029	0.019006	0.018921	0	-0.111012	0.012469	-14	0	Atr	-0.111012
Creb1	Prdm1	0.461092	0	0.029028	0.014029	0.018997	0.018916	0	-0.074649	0.005215	-14	0	Creb1	-0.074649
Gnl3	Foxp1	0.461045	0	0.029019	0.014029	0.018994	0.018914	0	-0.104252	0.013026	-14	0	Gnl3	-0.104252
Pdcd2l	Meis3	0.461028	0	0.029012	0.014029	0.018991	0.018912	0	0.095048	0.009103	14	0	Pdcd2l	0.095048
Nucb2	Irx5	0.460528	0	0.028926	0.014029	0.018959	0.018894	0	0.094199	0.009488	14	0	Nucb2	0.094199
Ssna1	Npas4	0.460376	0	0.028907	0.014029	0.018952	0.01889	0	0.139067	0.014946	14	0	Ssna1	0.139067
Appl1	Foxl2	0.460355	0	0.028903	0.014029	0.018951	0.018889	0	0.095693	0.00949	14	0	Appl1	0.095693
Noc3l	Irx5	0.459886	0	0.028831	0.014042	0.018933	0.018885	0	0.065218	0.004593	14	0	Noc3l	0.065218
Mastl	Irx5	0.459788	0	0.028801	0.014042	0.018921	0.018879	0	0.078792	0.007801	14	0	Mastl	0.078792
Casp8ap2	Gata4	0.459693	0	0.02878	0.014042	0.018914	0.018875	0	-0.078292	0.007217	-14	0	Casp8ap2	-0.078292
Flot1	Hsf2	0.45942	0	0.028727	0.014042	0.018894	0.018863	0	0.085987	0.007407	14	0	Flot1	0.085987
Slc9a3r1	Fosl2	0.459217	0	0.028726	0.014067	0.018911	0.018886	0	0.067385	0.004681	14	0	Slc9a3r1	0.067385
Sox11	Pax2	0.45896	0	0.02869	0.01408	0.018906	0.01889	0	0.058318	0.004853	14	0	Sox11	0.058318
Cd2ap	Mafa	0.45885	0	0.028665	0.01408	0.018897	0.018884	0	0.077015	0.004401	14	0	Cd2ap	0.077015
Lrp6	Tbx2	0.458825	0	0.028683	0.014093	0.018912	0.0189	0	0.072894	0.004321	14	0	Lrp6	0.072894
Fgfr2	Cpeb1	0.458765	0	0.028697	0.014106	0.018926	0.018914	0	0.066695	0.004657	14	0	Fgfr2	0.066695
Ino80d	Zic3	0.458765	0	0.028697	0.014106	0.018926	0.018914	0	0.070645	0.005611	14	0	Ino80d	0.070645
4930503L19Rik	Sox13	0.458645	0	0.028676	0.014106	0.018918	0.01891	0	0.066972	0.004081	14	0	4930503L19Rik	0.066972
Gfpt1	Irx3	0.458624	0	0.02867	0.014106	0.018916	0.018909	0	0.063538	0.005054	14	0	Gfpt1	0.063538
S100a13	Prdm4	0.458396	0	0.028624	0.014106	0.018899	0.018899	0	-0.05935	0.004041	-14	0	S100a13	-0.05935
Tial1	Sox13	0.457833	0	0.028604	0.014157	0.018926	0.01894	0	0.068155	0.004492	14	0	Tial1	0.068155
Pum2	Meis3	0.457284	0	0.028488	0.014157	0.018882	0.018915	0	0.054648	0.004519	14	0	Pum2	0.054648
Runx1t1	Cpeb1	0.456448	0	0.028308	0.014157	0.018815	0.018875	0	0.048834	0.003	14	0	Runx1t1	0.048834
Hk1	Dlx6	0.432993	0	0.028311	0.014183	0.018833	0.018898	0	-0.30828	0.087129	-13	0	Hk1	-0.30828
Rheb	Irf5	0.432446	0	0.028285	0.014183	0.018823	0.018892	0	0.182626	0.050505	13	0	Rheb	0.182626
Bysl	Dlx6	0.432228	0	0.028293	0.014196	0.018835	0.018906	0	-0.2596	0.063556	-13	0	Bysl	-0.2596
Prkci	Prdm1	0.432059	0	0.028275	0.014196	0.018828	0.018902	0	-0.213093	0.043643	-13	0	Prkci	-0.213093
Nfkb1	Npas4	0.431801	0	0.028241	0.014196	0.018815	0.018894	0	0.191231	0.034527	13	0	Nfkb1	0.191231
Hras	Tbx2	0.431037	0	0.028191	0.014221	0.018813	0.018905	0	0.205645	0.061948	13	0	Hras	0.205645
Casp8ap2	Dlx6	0.430925	0	0.028173	0.014221	0.018807	0.018901	0	-0.182708	0.022854	-13	0	Casp8ap2	-0.182708
Nfix	Clock	0.430877	0	0.028166	0.014221	0.018804	0.0189	0	0.134812	0.024616	13	0	Nfix	0.134812
Itgb3bp	Sox13	0.43077	0	0.028151	0.014221	0.018798	0.018896	0	0.175773	0.030913	13	0	Itgb3bp	0.175773
Pds5b	Lef1	0.430366	0	0.028111	0.014234	0.018792	0.018899	0	-0.123531	0.013915	-13	0	Pds5b	-0.123531
Dhrs7b	Hic2	0.43027	0	0.0281	0.014234	0.018788	0.018896	0	0.144324	0.019816	13	0	Dhrs7b	0.144324
Asxl2	Klf6	0.430252	0	0.028119	0.014247	0.018803	0.018912	0	-0.072213	0.004712	-13	0	Asxl2	-0.072213
Osbpl11	Tead2	0.430196	0	0.028112	0.014247	0.0188	0.01891	0	0.130238	0.015351	13	0	Osbpl11	0.130238
Map2k2	Prox1	0.43016	0	0.028107	0.014247	0.018799	0.018909	0	0.112853	0.020496	13	0	Map2k2	0.112853
Slc9a3r1	Smad5	0.43016	0	0.028107	0.014247	0.018799	0.018909	0	-0.138751	0.019363	-13	0	Slc9a3r1	-0.138751
Dctn3	Hmx1	0.430069	0	0.028092	0.014247	0.018793	0.018906	0	0.153338	0.022813	13	0	Dctn3	0.153338
Zfp369	Irx5	0.430014	0	0.028086	0.014247	0.018791	0.018904	0	0.120885	0.014639	13	0	Zfp369	0.120885
Shisa5	Klf7	0.429948	0	0.028075	0.014247	0.018787	0.018902	0	0.108359	0.013431	13	0	Shisa5	0.108359
Snai2	Pax3	0.429632	0	0.028024	0.014247	0.018767	0.01889	0	0.139742	0.023684	13	0	Snai2	0.139742
Prkci	Zic5	0.42954	0	0.028012	0.014247	0.018763	0.018888	0	0.12627	0.015306	13	0	Prkci	0.12627
Shisa5	Hmx1	0.429537	0	0.02801	0.014247	0.018762	0.018887	0	0.072984	0.005025	13	0	Shisa5	0.072984
Gas2	Irx3	0.429186	0	0.027978	0.01426	0.018758	0.018891	0	0.118434	0.014027	13	0	Gas2	0.118434
Atr	Meis3	0.428634	0	0.0279	0.014273	0.018737	0.018884	0	0.08968	0.008303	13	0	Atr	0.08968
Prrx1	Atf4	0.428463	0	0.027865	0.014273	0.018724	0.018877	0	0.071813	0.006188	13	0	Prrx1	0.071813
Casp8ap2	E2f8	0.427965	0	0.027785	0.014273	0.018694	0.018858	0	-0.097394	0.010192	-13	0	Casp8ap2	-0.097394
Meg3	Nr1d2	0.427625	0	0.027723	0.014273	0.01867	0.018844	0	0.140666	0.02337	13	0	Meg3	0.140666
Rapgef1	Zeb2	0.427466	0	0.02769	0.014273	0.018657	0.018836	0	0.089325	0.008469	13	0	Rapgef1	0.089325
Socs4	Prdm1	0.427288	0	0.027649	0.014273	0.018642	0.018827	0	-0.126185	0.015505	-13	0	Socs4	-0.126185
Akt2	Atf4	0.427161	0	0.027623	0.014273	0.018632	0.018821	0	0.07084	0.004813	13	0	Akt2	0.07084
Fgfr2	Meis3	0.426882	0	0.027575	0.014273	0.018613	0.01881	0	0.088682	0.008049	13	0	Fgfr2	0.088682
Rbl1	Foxo3	0.426875	0	0.027572	0.014273	0.018612	0.018809	0	0.088478	0.007822	13	0	Rbl1	0.088478
Nck1	Tbx2	0.426803	0	0.027579	0.014285	0.018623	0.018822	0	0.075483	0.004598	13	0	Nck1	0.075483
Cenpe	Pbx2	0.426479	0	0.027505	0.014285	0.018595	0.018804	0	-0.081814	0.008446	-13	0	Cenpe	-0.081814
Mapre3	Cpeb1	0.426324	0	0.027465	0.014285	0.018579	0.018795	0	0.077904	0.00611	13	0	Mapre3	0.077904
Pum2	Prdm1	0.426073	0	0.027457	0.014311	0.018593	0.018815	0	-0.07551	0.006698	-13	0	Pum2	-0.07551
Tnfrsf11a	Creb5	0.425881	0	0.027433	0.014324	0.018592	0.018821	0	-0.069634	0.004979	-13	0	Tnfrsf11a	-0.069634
Creb5	Xbp1	0.425791	0	0.027414	0.014324	0.018585	0.018816	0	0.059736	0.00375	13	0	Creb5	0.059736
Ppp1ca	Irx5	0.425741	0	0.027406	0.014324	0.018582	0.018814	0	0.055515	0.006198	13	0	Ppp1ca	0.055515
Mastl	Zbtb6	0.425633	0	0.027386	0.014324	0.018574	0.018809	0	-0.078316	0.00553	-13	0	Mastl	-0.078316
Sos2	Maff	0.425442	0	0.027339	0.014324	0.018556	0.018798	0	-0.09371	0.008961	-13	0	Sos2	-0.09371
Cul3	Prdm1	0.425335	0	0.027315	0.014324	0.018547	0.018793	0	-0.060725	0.004369	-13	0	Cul3	-0.060725
Ep300	Nr1d2	0.425288	0	0.027302	0.014324	0.018542	0.01879	0	0.058986	0.003102	13	0	Ep300	0.058986
Tbl1xr1	Shox2	0.42509	0	0.027257	0.014324	0.018524	0.018779	0	-0.057559	0.003006	-13	0	Tbl1xr1	-0.057559
Ap1s2	E2f2	0.42492	0	0.027241	0.014337	0.018527	0.018786	0	-0.064964	0.004938	-13	0	Ap1s2	-0.064964
Ccne2	Egr1	0.42487	0	0.02723	0.014337	0.018522	0.018784	0	-0.068542	0.004678	-13	0	Ccne2	-0.068542
Nfib	Elk3	0.424793	0	0.027211	0.014337	0.018515	0.018779	0	-0.059181	0.004124	-13	0	Nfib	-0.059181
Tial1	Meis3	0.424657	0	0.02725	0.014375	0.018555	0.018821	0	0.054644	0.00379	13	0	Tial1	0.054644
Cdkn1c	Mxi1	0.424463	0	0.02723	0.014388	0.018555	0.018828	0	0.068492	0.004584	13	0	Cdkn1c	0.068492
2900097C17Rik	Mafa	0.424439	0	0.027224	0.014388	0.018553	0.018826	0	0.067852	0.003414	13	0	2900097C17Rik	0.067852
Shox2	Sox4	0.424277	0	0.027172	0.014388	0.018533	0.018814	0	0.059104	0.003572	13	0	Shox2	0.059104
Ogt	Dlx6	0.399738	0	0.027195	0.014465	0.018591	0.018885	0	-0.304306	0.07998	-12	0	Ogt	-0.304306
Eif4e2	Irf5	0.399661	0	0.027191	0.014465	0.01859	0.018884	0	0.202779	0.063376	12	0	Eif4e2	0.202779
Gys1	Dlx6	0.399566	0	0.027186	0.014465	0.018588	0.018883	0	-0.292224	0.074027	-12	0	Gys1	-0.292224
L3mbtl2	Tbx2	0.398976	0	0.027191	0.014491	0.018606	0.018906	0	0.162842	0.022308	12	0	L3mbtl2	0.162842
Zfp36l2	Stat2	0.398888	1	0.027205	0.014503	0.01862	0.01892	1	0.150453	0.044533	12	0	Zfp36l2	0.150453
Ppp1ca	Nr1d1	0.398434	0	0.02715	0.014503	0.018598	0.018907	0	0.117369	0.027631	12	0	Ppp1ca	0.117369
Asxl2	Klf7	0.397474	0	0.027077	0.014542	0.018595	0.018922	0	0.13717	0.019051	12	0	Asxl2	0.13717
Paxip1	Foxm1	0.396152	0	0.026956	0.014593	0.01858	0.018935	0	-0.141091	0.023651	-12	0	Paxip1	-0.141091
Cgref1	Irx3	0.396005	0	0.02693	0.014593	0.01857	0.018929	0	0.107964	0.011656	12	0	Cgref1	0.107964
Rps6kb1	Sox13	0.395793	0	0.026917	0.014606	0.018573	0.018936	0	0.128726	0.021396	12	0	Rps6kb1	0.128726
Tcf7l2	E2f8	0.395781	0	0.026916	0.014606	0.018573	0.018936	0	-0.101483	0.010655	-12	0	Tcf7l2	-0.101483
Itgb3bp	Irx5	0.395685	0	0.026896	0.014606	0.018565	0.018931	0	0.10555	0.011321	12	0	Itgb3bp	0.10555
Ogt	Dbp	0.395497	0	0.026888	0.014619	0.01857	0.01894	0	-0.098802	0.010963	-12	0	Ogt	-0.098802
Ireb2	Nr1d2	0.395351	0	0.026861	0.014619	0.018559	0.018933	0	0.099405	0.010363	12	0	Ireb2	0.099405
Bcl2l1	Zeb2	0.395236	0	0.026862	0.014632	0.018568	0.018944	0	0.085051	0.008277	12	0	Bcl2l1	0.085051
Wnt5a	Rxrg	0.395179	0	0.02685	0.014632	0.018563	0.018941	0	0.089247	0.011572	12	0	Wnt5a	0.089247
Cd2ap	Sp7	0.395125	0	0.026841	0.014632	0.01856	0.018939	0	-0.088599	0.005329	-12	0	Cd2ap	-0.088599
Chek1	Irx5	0.394762	0	0.02677	0.014632	0.018532	0.018921	0	0.083969	0.00752	12	0	Chek1	0.083969
Ei24	Zfp3	0.39472	0	0.026765	0.014632	0.01853	0.01892	0	0.104295	0.010809	12	0	Ei24	0.104295
Zadh2	Meis3	0.394644	0	0.026772	0.014644	0.01854	0.018933	0	0.07205	0.005293	12	0	Zadh2	0.07205
Ncl	Foxj2	0.394358	0	0.026703	0.014644	0.018514	0.018915	0	0.073737	0.007352	12	0	Ncl	0.073737
Tcf7l2	Prdm1	0.394305	0	0.026693	0.014644	0.018509	0.018913	0	-0.086843	0.007581	-12	0	Tcf7l2	-0.086843
Srsf3	Sox13	0.394179	0	0.026668	0.014644	0.0185	0.018907	0	0.053938	0.004103	12	0	Srsf3	0.053938
Sos2	Rfx5	0.394144	0	0.026662	0.014644	0.018497	0.018905	0	-0.090825	0.008362	-12	0	Sos2	-0.090825
Fgf2	Jun	0.394131	0	0.026657	0.014644	0.018495	0.018904	0	0.090697	0.003768	0	0	Fgf2	0.090697
Klf4	Ahr	0.394092	0	0.026649	0.014644	0.018492	0.018902	0	0.061509	0.004203	12	0	Klf4	0.061509
Rora	Sp9	0.393778	0	0.02665	0.014683	0.018517	0.018934	0	-0.076702	0.005409	-12	0	Rora	-0.076702
Slc25a25	Gbx1	0.393703	0	0.026624	0.014683	0.018507	0.018927	0	0.074572	0.005449	12	0	Slc25a25	0.074572
Prkce	Gbx1	0.393619	0	0.026602	0.014683	0.018498	0.018922	0	0.076509	0.005641	12	0	Prkce	0.076509
Zfp369	Cpeb1	0.393457	0	0.026565	0.014683	0.018483	0.018912	0	0.060927	0.003771	12	0	Zfp369	0.060927
Smc2	Nfat5	0.393301	0	0.026521	0.014683	0.018466	0.018901	0	0.072824	0.007499	12	0	Smc2	0.072824
Prkce	Pax2	0.393021	0	0.026496	0.014709	0.018472	0.018916	0	0.066189	0.004347	12	0	Prkce	0.066189
Fgfr2	Nr2c2	0.392909	0	0.026489	0.014721	0.018477	0.018925	0	0.082064	0.00703	12	0	Fgfr2	0.082064
Slc9a3r1	Isl1	0.392742	0	0.026485	0.014747	0.018492	0.018945	0	-0.065892	0.004511	-12	0	Slc9a3r1	-0.065892
Chek1	Glis3	0.392663	0	0.026462	0.014747	0.018482	0.018939	0	-0.07325	0.005395	-12	0	Chek1	-0.07325
Chmp1a	Zeb2	0.392635	0	0.026477	0.01476	0.018497	0.018954	0	0.056516	0.003473	12	0	Chmp1a	0.056516
Osbpl8	Irx3	0.392631	0	0.026477	0.01476	0.018496	0.018954	0	0.068966	0.004614	12	0	Osbpl8	0.068966
Appl1	Rfx5	0.392507	0	0.026442	0.01476	0.018482	0.018945	0	-0.069796	0.006205	-12	0	Appl1	-0.069796
Prrx1	Sox8	0.392467	0	0.026428	0.01476	0.018477	0.018941	0	-0.06246	0.005887	-12	0	Prrx1	-0.06246
Sfn	Nr4a1	0.392211	0	0.026436	0.014798	0.018504	0.018975	0	-0.103335	0.009758	-12	0	Sfn	-0.103335
Xbp1	Tbx2	0.391773	0	0.026346	0.014811	0.018476	0.018962	0	0.062257	0.00361	12	0	Xbp1	0.062257
Appl1	Meis3	0.39152	0	0.026293	0.014811	0.018455	0.018948	0	0.053306	0.003707	12	0	Appl1	0.053306
Ubb	Irf5	0.366391	0	0.02624	0.014837	0.01845	0.018956	0	0.252708	0.099716	11	0	Ubb	0.252708
Mapk8	Dlx6	0.366074	0	0.026236	0.01485	0.018456	0.018965	0	-0.267845	0.057872	-11	0	Mapk8	-0.267845
Srsf3	Hic2	0.365709	0	0.026201	0.01485	0.018442	0.018956	0	0.185284	0.050059	11	0	Srsf3	0.185284
Plekho1	Klf6	0.36539	0	0.026161	0.01485	0.018426	0.018945	0	-0.175122	0.026385	-11	0	Plekho1	-0.175122
Adrm1	Lef1	0.364483	0	0.026106	0.014901	0.018436	0.018973	0	-0.088864	0.006503	-11	0	Adrm1	-0.088864
Lrp6	Dbp	0.364376	0	0.026088	0.014901	0.018429	0.018968	0	-0.135739	0.022665	-11	0	Lrp6	-0.135739
Gys1	Klf6	0.363654	0	0.02598	0.014914	0.018393	0.018949	0	-0.114713	0.012774	-11	0	Gys1	-0.114713
Crk	Atf3	0.363593	0	0.02599	0.014927	0.018405	0.018962	0	-0.111626	0.012897	-11	0	Crk	-0.111626
Ogt	E2f8	0.363413	0	0.025956	0.014927	0.018391	0.018953	0	-0.08458	0.006774	-11	0	Ogt	-0.08458
Errfi1	Rfx5	0.363383	0	0.025949	0.014927	0.018388	0.018952	0	-0.143815	0.021452	-11	0	Errfi1	-0.143815
Fto	Atf3	0.363368	0	0.025945	0.014927	0.018386	0.01895	0	-0.124899	0.013782	-11	0	Fto	-0.124899
Rora	Irx5	0.363306	0	0.025935	0.014927	0.018382	0.018948	0	0.100899	0.009453	11	0	Rora	0.100899
Akt2	Zfp69	0.363193	0	0.025909	0.014927	0.018372	0.018941	0	0.087374	0.006436	11	0	Akt2	0.087374
Runx2	Tbx2	0.363011	0	0.025883	0.014927	0.018361	0.018934	0	0.080119	0.004893	11	0	Runx2	0.080119
Prkaa1	Atf3	0.362955	0	0.025872	0.014927	0.018357	0.018931	0	-0.1076	0.009332	-11	0	Prkaa1	-0.1076
Vegfa	Jun	0.362939	0	0.025867	0.014927	0.018355	0.01893	0	-0.083463	0.007216	-11	0	Vegfa	-0.083463
Dhrs7b	Npas4	0.362458	0	0.025767	0.014927	0.018314	0.018903	0	0.089574	0.005891	11	0	Dhrs7b	0.089574
Slc27a1	Cpeb1	0.361948	0	0.025699	0.014952	0.018303	0.018905	0	0.081333	0.006615	11	0	Slc27a1	0.081333
Gpc3	Meis3	0.361852	0	0.025678	0.014952	0.018294	0.018899	0	0.099291	0.009985	11	0	Gpc3	0.099291
Tbl1xr1	Irx3	0.361736	0	0.025654	0.014952	0.018284	0.018893	0	0.096835	0.009589	11	0	Tbl1xr1	0.096835
Slfn2	E2f2	0.36145	0	0.02561	0.014965	0.018274	0.018891	0	-0.069877	0.00455	-11	0	Slfn2	-0.069877
Flot2	Zeb2	0.361329	0	0.025581	0.014965	0.018262	0.018883	0	0.063536	0.004292	11	0	Flot2	0.063536
Bad	Erf	0.361226	0	0.025551	0.014965	0.01825	0.018875	0	-0.07404	0.00511	-11	0	Bad	-0.07404
Prkca	Jun	0.361164	0	0.025536	0.014965	0.018244	0.018871	0	0.14019	0.008329	-3	0	Prkca	0.14019
Rbl1	Glis3	0.361036	0	0.025509	0.014965	0.018233	0.018864	0	-0.079757	0.00685	-11	0	Rbl1	-0.079757
Snx10	Xbp1	0.360889	0	0.025472	0.014965	0.018218	0.018853	0	0.069491	0.004867	11	0	Snx10	0.069491
Pds5b	Gata4	0.360772	0	0.025438	0.014965	0.018204	0.018844	0	-0.069886	0.005242	-11	0	Pds5b	-0.069886
Nfkb1	Atf3	0.360722	0	0.025422	0.014965	0.018197	0.01884	0	-0.070754	0.00445	-11	0	Nfkb1	-0.070754
Brca1	Foxo3	0.360647	0	0.0254	0.014965	0.018188	0.018834	0	0.064199	0.004114	11	0	Brca1	0.064199
Foxp1	Foxl2	0.360295	0	0.025305	0.014965	0.018149	0.018808	0	0.061808	0.005066	11	0	Foxp1	0.061808
Prkca	Pax9	0.360293	0	0.025304	0.014965	0.018149	0.018807	0	-0.08285	0.007305	-11	0	Prkca	-0.08285
Gja1	Nfat5	0.360183	0	0.025269	0.014965	0.018134	0.018798	0	0.082524	0.007196	11	0	Gja1	0.082524
Dtl	Msx1	0.359967	0	0.025201	0.014965	0.018106	0.018779	0	0.071157	0.00517	11	0	Dtl	0.071157
Rps6ka2	Cpeb1	0.359937	0	0.025191	0.014965	0.018102	0.018776	0	0.076406	0.005925	11	0	Rps6ka2	0.076406
Tsc2	Cpeb1	0.35989	0	0.025177	0.014965	0.018097	0.018772	0	0.065798	0.004596	11	0	Tsc2	0.065798
Rasal2	Foxp2	0.359842	0	0.025164	0.014965	0.018091	0.018769	0	0.08412	0.005242	11	0	Rasal2	0.08412
Akt3	Sp9	0.359722	0	0.025136	0.014965	0.01808	0.018761	0	-0.100365	0.010428	-11	0	Akt3	-0.100365
Nfib	Vezf1	0.359696	0	0.025148	0.014978	0.018092	0.018774	0	0.064223	0.003884	11	0	Nfib	0.064223
Sfn	Irx3	0.359346	0	0.025134	0.015029	0.018117	0.01881	0	0.062251	0.003714	11	0	Sfn	0.062251
4930503L19Rik	Irx5	0.359306	0	0.025145	0.015042	0.01813	0.018824	0	0.052614	0.003227	11	0	4930503L19Rik	0.052614
Prrx2	Prdm4	0.359294	0	0.025144	0.015042	0.018129	0.018823	0	-0.090859	0.008685	-11	0	Prrx2	-0.090859
Ei24	Meis3	0.359181	0	0.025171	0.01508	0.018164	0.018861	0	0.049924	0.003459	11	0	Ei24	0.049924
Msx2	Etv5	0.35916	0	0.025163	0.01508	0.01816	0.018859	0	-0.072103	0.005233	-11	0	Msx2	-0.072103
Id2	Egr4	0.359121	0	0.025151	0.01508	0.018155	0.018855	0	-0.091102	0.007612	-9	0	Id2	-0.091102
Smpd3	Dlx1	0.359076	0	0.025141	0.01508	0.018151	0.018852	0	-0.073669	0.005064	-11	0	Smpd3	-0.073669
Sfn	Hif1a	0.359023	0	0.025145	0.015093	0.018161	0.018864	0	-0.08147	0.006542	-11	0	Sfn	-0.08147
Ncapg	Hsf1	0.358557	0	0.025087	0.015132	0.01816	0.018877	0	0.05795	0.003799	11	0	Ncapg	0.05795
Sox11	Prdm6	0.332484	0	0.025124	0.015209	0.018221	0.018948	0	0.185397	0.043639	10	0	Sox11	0.185397
Mknk2	Prdm1	0.332385	0	0.025109	0.015209	0.018215	0.018943	0	-0.197526	0.037583	-10	0	Mknk2	-0.197526
Fer	Hic2	0.331491	0	0.025126	0.015298	0.018276	0.019018	0	0.167502	0.030313	10	0	Fer	0.167502
Adrm1	Npas4	0.331408	0	0.025114	0.015298	0.018271	0.019014	0	0.121611	0.011346	10	0	Adrm1	0.121611
Casp8	Sp7	0.331328	0	0.025099	0.015298	0.018264	0.01901	0	-0.177149	0.027022	-10	0	Casp8	-0.177149
Tfrc	Hmx1	0.331282	0	0.025091	0.015298	0.018261	0.019008	0	0.147604	0.022468	10	0	Tfrc	0.147604
Casp3	Prox1	0.330769	0	0.02507	0.015337	0.018275	0.019031	0	0.135935	0.022114	10	0	Casp3	0.135935
Plxnd1	Clock	0.330407	0	0.025009	0.01535	0.018257	0.019023	0	0.115405	0.012432	10	0	Plxnd1	0.115405
Socs4	Dbp	0.330163	0	0.024959	0.01535	0.018237	0.019009	0	-0.1303	0.019913	-10	0	Socs4	-0.1303
Sirt2	Zfp1	0.329795	0	0.024872	0.01535	0.0182	0.018984	0	0.071403	0.005264	10	0	Sirt2	0.071403
Chmp1a	Elf2	0.329695	0	0.024848	0.01535	0.01819	0.018977	0	-0.097419	0.009692	-10	0	Chmp1a	-0.097419
Brca1	Glis3	0.329249	0	0.024745	0.01535	0.018146	0.018946	0	-0.084673	0.007362	-10	0	Brca1	-0.084673
Errfi1	Meis3	0.329149	0	0.024723	0.01535	0.018137	0.01894	0	0.10487	0.011772	10	0	Errfi1	0.10487
Siah1b	Pax2	0.329139	0	0.024721	0.01535	0.018136	0.018939	0	0.074366	0.005523	10	0	Siah1b	0.074366
Id2	Foxm1	0.329136	0	0.024719	0.01535	0.018136	0.018939	0	-0.102633	0.010874	-10	0	Id2	-0.102633
Zfp369	Meis3	0.329116	0	0.024714	0.01535	0.018133	0.018937	0	0.085281	0.007293	10	0	Zfp369	0.085281
Bysl	Prox1	0.329043	0	0.024694	0.01535	0.018125	0.018932	0	0.085083	0.007974	10	0	Bysl	0.085083
Prkca	Meis3	0.329011	0	0.024702	0.015363	0.018136	0.018944	0	0.072809	0.005629	10	0	Prkca	0.072809
Mapk3	Zeb2	0.328844	0	0.024661	0.015363	0.018119	0.018932	0	0.079633	0.00752	10	0	Mapk3	0.079633
Prkci	Zic3	0.328793	0	0.024649	0.015363	0.018113	0.018928	0	0.100508	0.01089	10	0	Prkci	0.100508
Sac3d1	Zfp3	0.328512	0	0.024594	0.015375	0.018098	0.018922	0	0.075411	0.004949	10	0	Sac3d1	0.075411
Cav2	Jun	0.328415	0	0.024573	0.015375	0.018089	0.018915	0	0.204797	0.012125	-4	0	Cav2	0.204797
Dtl	Sp9	0.328113	0	0.024497	0.015375	0.018057	0.018893	0	-0.084551	0.00691	-10	0	Dtl	-0.084551
Pik3r1	Rxrb	0.327861	0	0.024493	0.015414	0.018078	0.018921	0	0.052973	0.003129	10	0	Pik3r1	0.052973
Kif20b	Mtf1	0.327841	0	0.024508	0.015427	0.018091	0.018935	0	0.057908	0.004996	10	0	Kif20b	0.057908
Prrx2	Foxc1	0.327569	0	0.024424	0.015427	0.018056	0.01891	0	0.09051	0.009113	10	0	Prrx2	0.09051
Tial1	Prdm1	0.327551	0	0.024418	0.015427	0.018053	0.018908	0	-0.076557	0.006113	-10	0	Tial1	-0.076557
Il1rl1	Hif1a	0.327348	0	0.024363	0.015439	0.018037	0.018901	0	-0.068808	0.004556	-10	0	Il1rl1	-0.068808
Zadh2	Cpeb1	0.327278	0	0.024328	0.015439	0.018022	0.01889	0	0.054708	0.003144	10	0	Zadh2	0.054708
Ap1s2	Nanog	0.327235	0	0.024334	0.015452	0.018032	0.018902	0	-0.064277	0.004066	-10	0	Ap1s2	-0.064277
Pafah1b1	Irx5	0.327131	0	0.024292	0.015452	0.018015	0.018889	0	0.050121	0.00485	10	0	Pafah1b1	0.050121
Gpc3	Cpeb1	0.327011	0	0.024248	0.015452	0.017996	0.018876	0	0.063908	0.004173	10	0	Gpc3	0.063908
Errfi1	Alx1	0.326981	0	0.02424	0.015452	0.017992	0.018873	0	-0.090814	0.008591	-10	0	Errfi1	-0.090814
Sos2	Irx3	0.32681	0	0.024181	0.015452	0.017967	0.018856	0	0.067546	0.004386	10	0	Sos2	0.067546
Il1rl1	Pax9	0.326577	0	0.024094	0.015452	0.01793	0.018829	0	-0.057418	0.00325	-10	0	Il1rl1	-0.057418
Gja1	Hinfp	0.326569	0	0.024092	0.015452	0.017929	0.018828	0	-0.064564	0.004538	-10	0	Gja1	-0.064564
Ostm1	Hsf2	0.326517	0	0.02408	0.015452	0.017924	0.018825	0	0.059831	0.003568	10	0	Ostm1	0.059831
Runx1t1	Hey1	0.326452	0	0.024061	0.015452	0.017915	0.018819	0	0.056489	0.003453	10	0	Runx1t1	0.056489
Runx2	Pax2	0.326408	0	0.024049	0.015452	0.01791	0.018815	0	0.062234	0.004577	10	0	Runx2	0.062234
Acta2	Cpeb1	0.326358	0	0.02403	0.015452	0.017902	0.018809	0	0.049809	0.004336	10	0	Acta2	0.049809
Pmp22	Dlx6	0.29956	0	0.023975	0.015516	0.017915	0.01884	0	-0.226861	0.035313	-9	0	Pmp22	-0.226861
Akt2	Dlx6	0.299299	0	0.023967	0.015529	0.017919	0.018847	0	-0.225846	0.044113	-9	0	Akt2	-0.225846
Insig1	Klf7	0.299231	0	0.023959	0.015529	0.017916	0.018844	0	0.198404	0.037708	9	0	Insig1	0.198404
Pmp22	E2f8	0.298692	0	0.023906	0.015555	0.017908	0.018847	0	-0.121807	0.01522	-9	0	Pmp22	-0.121807
Pdpk1	Hic2	0.298669	0	0.023903	0.015555	0.017907	0.018846	0	0.17737	0.033776	9	0	Pdpk1	0.17737
Prrx1	Hic2	0.298549	0	0.023872	0.015555	0.017893	0.018836	0	0.21413	0.055161	9	0	Prrx1	0.21413
Sirt2	Hic2	0.298402	0	0.023867	0.015568	0.017898	0.018844	0	0.124254	0.013009	9	0	Sirt2	0.124254
Asph	Tbx2	0.298114	0	0.023819	0.015581	0.017885	0.018838	0	0.123155	0.013152	9	0	Asph	0.123155
Mknk2	Hic1	0.29789	0	0.023766	0.015581	0.017862	0.018822	0	-0.118559	0.013924	-9	0	Mknk2	-0.118559
Flot2	Tbx2	0.29779	0	0.02375	0.015581	0.017855	0.018817	0	0.072909	0.004002	9	0	Flot2	0.072909
Rps6ka3	Lhx8	0.297669	0	0.023724	0.015581	0.017843	0.018808	0	-0.086235	0.007009	-9	0	Rps6ka3	-0.086235
Wnt5a	Hmx1	0.297537	0	0.023693	0.015581	0.01783	0.018799	0	0.116684	0.015281	9	0	Wnt5a	0.116684
Flot1	Sox7	0.297522	0	0.023708	0.015593	0.017844	0.018813	0	0.126338	0.015707	9	0	Flot1	0.126338
Gys1	Zeb2	0.297476	0	0.023698	0.015593	0.01784	0.01881	0	0.105555	0.012756	9	0	Gys1	0.105555
Sfrp1	Meis3	0.297423	0	0.023686	0.015593	0.017835	0.018806	0	0.097667	0.010449	9	0	Sfrp1	0.097667
Foxp1	Cebpg	0.297004	0	0.023624	0.015619	0.017822	0.018805	0	0.083335	0.008965	9	0	Foxp1	0.083335
Pdgfra	Meis3	0.296929	0	0.023602	0.015619	0.017812	0.018798	0	0.097394	0.010115	9	0	Pdgfra	0.097394
Calm2	Foxo3	0.296864	0	0.023586	0.015619	0.017806	0.018793	0	-0.102351	0.017513	-9	0	Calm2	-0.102351
Rps6ka3	Atf3	0.296818	0	0.023573	0.015619	0.0178	0.018789	0	-0.108713	0.009372	-9	0	Rps6ka3	-0.108713
Stxbp4	Irx5	0.296555	0	0.023558	0.015657	0.017815	0.018812	0	0.111729	0.012441	9	0	Stxbp4	0.111729
Akt3	Irx5	0.296377	0	0.023506	0.015657	0.017792	0.018795	0	0.058144	0.003529	9	0	Akt3	0.058144
Fto	Prdm1	0.296154	0	0.023444	0.015657	0.017765	0.018775	0	-0.062028	0.003097	-9	0	Fto	-0.062028
Ireb2	Tbx2	0.296144	0	0.023441	0.015657	0.017764	0.018774	0	0.104915	0.008354	9	0	Ireb2	0.104915
S100a13	Maz	0.296143	0	0.023439	0.015657	0.017763	0.018774	0	0.075328	0.006795	9	0	S100a13	0.075328
Zfp369	Sp9	0.296053	0	0.023436	0.01567	0.017769	0.018782	0	-0.084495	0.007268	-9	0	Zfp369	-0.084495
Pygb	Sox6	0.296048	0	0.023433	0.01567	0.017768	0.018781	0	0.113889	0.012488	9	0	Pygb	0.113889
Osbpl8	Meis3	0.295706	0	0.023354	0.015683	0.01774	0.018765	0	0.087578	0.007958	9	0	Osbpl8	0.087578
Klf4	Etv6	0.295592	0	0.023323	0.015683	0.017726	0.018755	0	0.073474	0.006149	9	0	Klf4	0.073474
Rora	Irx3	0.295428	0	0.023266	0.015683	0.017701	0.018736	0	0.065972	0.004103	9	0	Rora	0.065972
Rora	Maz	0.295379	0	0.023247	0.015683	0.017693	0.01873	0	0.082283	0.006816	9	0	Rora	0.082283
Runx2	Rxrg	0.295379	0	0.023247	0.015683	0.017693	0.01873	0	0.084688	0.008128	9	0	Runx2	0.084688
Dtl	Rxrb	0.295215	0	0.023207	0.015696	0.017683	0.018726	0	0.06998	0.004603	9	0	Dtl	0.06998
Ncapg	Pbx2	0.295077	0	0.023162	0.015696	0.017663	0.018712	0	-0.073801	0.006151	-9	0	Ncapg	-0.073801
Fer	Sox8	0.295054	0	0.02315	0.015696	0.017657	0.018708	0	-0.072091	0.006389	-9	0	Fer	-0.072091
Sos2	Lyl1	0.29504	0	0.023145	0.015696	0.017655	0.018706	0	-0.06465	0.004271	-9	0	Sos2	-0.06465
Bad	Atf6b	0.295036	0	0.023143	0.015696	0.017654	0.018706	0	0.075452	0.006137	9	0	Bad	0.075452
Atm	Glis3	0.295004	0	0.023147	0.015709	0.017663	0.018716	0	-0.058286	0.003677	-9	0	Atm	-0.058286
Mapk3	Tbx2	0.294996	0	0.023161	0.015722	0.017677	0.01873	0	0.062809	0.003185	9	0	Mapk3	0.062809
Pafah1b1	Foxl2	0.294959	0	0.023142	0.015722	0.017668	0.018723	0	0.069251	0.007146	9	0	Pafah1b1	0.069251
Sirt1	Irx3	0.294931	0	0.023149	0.015734	0.017678	0.018735	0	0.069616	0.004496	9	0	Sirt1	0.069616
Tfrc	Hinfp	0.29484	0	0.02315	0.01576	0.017694	0.018753	0	-0.083318	0.007811	-9	0	Tfrc	-0.083318
Nck1	Pitx2	0.294794	0	0.023132	0.01576	0.017685	0.018747	0	0.061275	0.004906	9	0	Nck1	0.061275
Ncapg2	Nfat5	0.294784	0	0.023128	0.01576	0.017683	0.018746	0	0.079974	0.007458	9	0	Ncapg2	0.079974
Elk1	Isl1	0.294555	0	0.023069	0.015773	0.017665	0.018736	0	-0.077861	0.006336	-9	0	Elk1	-0.077861
Cdkn1a	Foxl2	0.293946	0	0.022911	0.015811	0.017615	0.01871	0	0.080524	0.008008	9	0	Cdkn1a	0.080524
Dhrs7b	Sox13	0.2938	0	0.022875	0.015824	0.017607	0.018707	0	0.070758	0.00482	9	0	Dhrs7b	0.070758
Chuk	Dlx6	0.266464	0	0.022813	0.015901	0.017622	0.01874	0	-0.282241	0.066201	-8	0	Chuk	-0.282241
Sirt2	Npas4	0.265924	0	0.022745	0.015901	0.017591	0.018717	0	0.18168	0.026802	8	0	Sirt2	0.18168
Ssna1	Irf5	0.265506	0	0.02271	0.015927	0.017589	0.018723	0	0.164193	0.031015	8	0	Ssna1	0.164193
Elk1	Klf6	0.265499	0	0.022709	0.015927	0.017589	0.018723	0	-0.161293	0.023859	-8	0	Elk1	-0.161293
Pum2	Klf6	0.265287	0	0.022683	0.01594	0.017585	0.018723	0	-0.150943	0.028327	-8	0	Pum2	-0.150943
Ptpn2	Mnt	0.26516	0	0.022692	0.015965	0.017603	0.018744	0	-0.090049	0.007829	-8	0	Ptpn2	-0.090049
Casp8	Hic2	0.264381	0	0.022556	0.016004	0.017562	0.018723	0	0.119434	0.013305	8	0	Casp8	0.119434
Flot2	Hic2	0.264337	0	0.022543	0.016004	0.017557	0.018719	0	0.132921	0.016746	8	0	Flot2	0.132921
4932438A13Rik	Prdm1	0.264024	0	0.022466	0.016017	0.017529	0.018701	0	-0.168297	0.028097	-8	0	4932438A13Rik	-0.168297
Il1rl1	Thap1	0.263929	0	0.022441	0.016017	0.017517	0.018692	0	0.075622	0.005729	8	0	Il1rl1	0.075622
Cav2	Irx5	0.26392	0	0.022438	0.016017	0.017516	0.018691	0	0.084039	0.007311	8	0	Cav2	0.084039
Rbl1	Irx5	0.263877	0	0.022427	0.016017	0.017511	0.018687	0	0.088814	0.008248	8	0	Rbl1	0.088814
Rps6	Stat3	0.263861	0	0.022422	0.016017	0.017508	0.018685	0	-0.087392	0.014253	-8	0	Rps6	-0.087392
L3mbtl2	Irx5	0.26383	0	0.022414	0.016017	0.017505	0.018683	0	0.074074	0.005656	8	0	L3mbtl2	0.074074
Hk1	Zeb2	0.263708	0	0.022407	0.016042	0.017516	0.018698	0	0.10161	0.012191	8	0	Hk1	0.10161
Asxl2	Zic3	0.263517	0	0.022344	0.016042	0.017487	0.018676	0	0.066781	0.004602	8	0	Asxl2	0.066781
Il1rl1	Alx1	0.263303	0	0.022297	0.016055	0.017472	0.018668	0	-0.1066	0.011028	-8	0	Il1rl1	-0.1066
Meg3	Sp9	0.26319	0	0.022259	0.016055	0.017455	0.018655	0	0.074516	0.00688	8	0	Meg3	0.074516
Nfkb1	Tbx2	0.26316	0	0.022252	0.016055	0.017452	0.018652	0	0.073181	0.004075	8	0	Nfkb1	0.073181
Shisa5	Nr1d2	0.263158	0	0.022251	0.016055	0.017451	0.018652	0	0.079135	0.007034	8	0	Shisa5	0.079135
Asph	Rxrg	0.263126	0	0.022245	0.016055	0.017448	0.01865	0	0.089011	0.009583	8	0	Asph	0.089011
Nck1	E2f8	0.263055	0	0.022219	0.016055	0.017437	0.018641	0	-0.102326	0.010702	-8	0	Nck1	-0.102326
Atr	Hinfp	0.262963	0	0.022192	0.016055	0.017424	0.018631	0	-0.093286	0.008987	-8	0	Atr	-0.093286
Tsc1	Meis3	0.262699	0	0.022111	0.016068	0.017394	0.018611	0	0.077301	0.005992	8	0	Tsc1	0.077301
Nr1h2	Nfkb1	0.262684	0	0.022104	0.016068	0.017391	0.018609	0	-0.096156	0.009628	-8	0	Nr1h2	-0.096156
Insig1	Nfkb1	0.262657	0	0.022094	0.016068	0.017386	0.018605	0	-0.090023	0.00825	-8	0	Insig1	-0.090023
Msx2	Tfeb	0.262405	0	0.021994	0.016068	0.01734	0.01857	0	0.074325	0.005535	8	0	Msx2	0.074325
Il1rl1	Vdr	0.262288	0	0.021968	0.016081	0.017335	0.018569	0	0.063944	0.004025	8	0	Il1rl1	0.063944
1810026B05Rik	Zfp28	0.262082	0	0.021903	0.016093	0.017312	0.018554	0	0.084802	0.007398	8	0	1810026B05Rik	0.084802
Brca2	Glis3	0.262066	0	0.021897	0.016093	0.017309	0.018552	0	-0.059535	0.003702	-8	0	Brca2	-0.059535
Acat1	E2f8	0.262	0	0.021868	0.016093	0.017295	0.018541	0	-0.073315	0.004325	-8	0	Acat1	-0.073315
Ccne2	Etv3	0.261975	0	0.021857	0.016093	0.017291	0.018538	0	0.084713	0.006961	8	0	Ccne2	0.084713
Rrm2b	Rfx5	0.261804	0	0.021793	0.016106	0.017268	0.018523	0	-0.06079	0.003955	-8	0	Rrm2b	-0.06079
Plekho1	Elf1	0.261797	0	0.021789	0.016106	0.017266	0.018522	0	0.051791	0.002859	8	0	Plekho1	0.051791
Rasal2	Shox2	0.261722	0	0.02177	0.016119	0.017264	0.018523	0	-0.088767	0.007801	-8	0	Rasal2	-0.088767
Gpc3	Elk3	0.261588	0	0.02174	0.016145	0.017264	0.018529	0	-0.056635	0.003211	-8	0	Gpc3	-0.056635
Rps6	Meis3	0.261536	0	0.021715	0.016145	0.017252	0.01852	0	0.044764	0.004414	8	0	Rps6	0.044764
Arntl	Irx3	0.261392	0	0.021649	0.016145	0.017221	0.018496	0	0.057198	0.003053	8	0	Arntl	0.057198
Brca2	Irf9	0.261202	0	0.021601	0.01617	0.017213	0.018495	0	-0.068547	0.004885	-8	0	Brca2	-0.068547
Mis18bp1	Irf9	0.261183	0	0.021593	0.01617	0.017209	0.018492	0	-0.062782	0.004613	-8	0	Mis18bp1	-0.062782
Prkca	Atf3	0.232552	0	0.021507	0.016311	0.017243	0.018552	0	-0.306284	0.038541	-7	0	Prkca	-0.306284
Chuk	E2f8	0.23238	0	0.021474	0.016311	0.017228	0.01854	0	-0.113057	0.012045	-7	0	Chuk	-0.113057
Cd2ap	Klf7	0.232228	0	0.021438	0.016311	0.017211	0.018527	0	0.140772	0.022174	7	0	Cd2ap	0.140772
Hk2	Hmx1	0.232114	0	0.021413	0.016311	0.017199	0.018517	0	0.1346	0.017856	7	0	Hk2	0.1346
Osbpl11	Klf6	0.231866	0	0.021386	0.016337	0.0172	0.018524	0	-0.142253	0.016871	-7	0	Osbpl11	-0.142253
Mapk8	Atf3	0.231701	0	0.02134	0.016337	0.017178	0.018506	0	-0.093318	0.008472	-7	0	Mapk8	-0.093318
Sos1	Klf6	0.231569	0	0.021302	0.016337	0.01716	0.018492	0	-0.1203	0.013751	-7	0	Sos1	-0.1203
Slc25a25	Lhx2	0.231479	0	0.021292	0.01635	0.017162	0.018496	0	-0.098075	0.009304	-7	0	Slc25a25	-0.098075
Creb3	E2f1	0.231375	0	0.021259	0.01635	0.017147	0.018484	0	-0.143779	0.021149	-7	0	Creb3	-0.143779
Prkar2b	Prdm6	0.231349	0	0.021251	0.01635	0.017143	0.018481	0	0.123282	0.014456	7	0	Prkar2b	0.123282
Lig4	Irx5	0.231268	0	0.021224	0.01635	0.01713	0.018471	0	0.113657	0.012907	7	0	Lig4	0.113657
Nck1	Glis2	0.231129	0	0.021183	0.01635	0.01711	0.018455	0	-0.14379	0.017146	-7	0	Nck1	-0.14379
Rps6ka3	Mafa	0.230933	0	0.021131	0.016363	0.017092	0.018444	0	0.118492	0.012137	7	0	Rps6ka3	0.118492
1810026B05Rik	Irx5	0.230912	0	0.021125	0.016363	0.01709	0.018442	0	0.107765	0.011672	7	0	1810026B05Rik	0.107765
Irs1	Prdm5	0.230744	1	0.021089	0.016376	0.017079	0.018436	1	0.094828	0.01127	7	0	Irs1	0.094828
Rrm2b	Zbtb2	0.230568	0	0.021047	0.016388	0.017066	0.018428	0	-0.086627	0.007818	-7	0	Rrm2b	-0.086627
Rela	Klf6	0.230558	0	0.021042	0.016388	0.017063	0.018426	0	-0.079249	0.006258	-7	0	Rela	-0.079249
Atm	Lef1	0.230503	0	0.021026	0.016388	0.017055	0.01842	0	-0.127521	0.012779	-7	0	Atm	-0.127521
Plekho1	Elk4	0.230427	0	0.021002	0.016388	0.017044	0.018411	0	-0.054548	0.00311	-7	0	Plekho1	-0.054548
Slc25a25	Mef2d	0.230327	0	0.020966	0.016388	0.017027	0.018397	0	0.090361	0.008368	7	0	Slc25a25	0.090361
Nfib	Sox13	0.230025	0	0.020849	0.016388	0.016971	0.018352	0	0.113507	0.012301	7	0	Nfib	0.113507
Tgfb1	Dlx1	0.229508	0	0.020643	0.016414	0.016885	0.018287	0	-0.08326	0.007559	-7	0	Tgfb1	-0.08326
2900097C17Rik	Nanog	0.229415	0	0.020596	0.016414	0.016862	0.018269	0	-0.067075	0.005884	-7	0	2900097C17Rik	-0.067075
G6pc3	Tbx5	0.229237	0	0.020501	0.016414	0.016816	0.018231	0	-0.065162	0.004452	-7	0	G6pc3	-0.065162
Lst1	Hsf1	0.229054	0	0.020405	0.016414	0.016769	0.018193	0	0.070264	0.004937	7	0	Lst1	0.070264
Bbs7	Alx1	0.228923	0	0.020331	0.016414	0.016733	0.018164	0	-0.068251	0.004658	-7	0	Bbs7	-0.068251
Gja1	Pbx2	0.228891	0	0.020315	0.016414	0.016725	0.018157	0	-0.065114	0.004547	-7	0	Gja1	-0.065114
Pds5b	Rxra	0.22887	0	0.0203	0.016414	0.016718	0.018152	0	0.069715	0.005612	7	0	Pds5b	0.069715
Brca1	Etv4	0.228739	0	0.020229	0.016414	0.016683	0.018123	0	-0.057005	0.00305	-7	0	Brca1	-0.057005
Igf2	Pax9	0.228422	0	0.02008	0.016427	0.016617	0.018071	0	-0.054514	0.002982	-7	0	Igf2	-0.054514
Mlx	Hic2	0.19952	0	0.020016	0.016529	0.016637	0.018106	0	0.136619	0.017129	6	0	Mlx	0.136619
Klf4	Atf1	0.199313	0	0.019972	0.016529	0.016615	0.018088	0	-0.186919	0.035863	-6	0	Klf4	-0.186919
Asph	Hmx1	0.198966	0	0.019918	0.016555	0.016601	0.018081	0	0.142477	0.020007	6	0	Asph	0.142477
Brca2	Lef1	0.198565	0	0.01984	0.016594	0.016582	0.018072	0	-0.106787	0.008335	-6	0	Brca2	-0.106787
Tial1	Hic2	0.19852	0	0.019838	0.016606	0.016587	0.018079	0	0.131001	0.017021	6	0	Tial1	0.131001
4930503L19Rik	Klf6	0.198475	0	0.019849	0.016632	0.016606	0.018099	0	-0.117402	0.014379	-6	0	4930503L19Rik	-0.117402
Sirt2	Zeb2	0.198336	0	0.019796	0.016632	0.016579	0.018077	0	0.07725	0.00632	6	0	Sirt2	0.07725
Mlx	Prrx2	0.198176	0	0.019735	0.016632	0.016549	0.018051	0	-0.078157	0.006895	-6	0	Mlx	-0.078157
Ptpn2	Zeb2	0.198116	0	0.019708	0.016632	0.016536	0.01804	0	0.059008	0.003139	6	0	Ptpn2	0.059008
Chmp1a	Zfp1	0.197847	0	0.019618	0.016645	0.016497	0.01801	0	0.066911	0.004712	6	0	Chmp1a	0.066911
Meg3	Ets1	0.197732	0	0.019579	0.016645	0.016477	0.017993	0	0.060754	0.004629	6	0	Meg3	0.060754
Runx2	Hic1	0.197702	0	0.019569	0.016645	0.016472	0.017989	0	-0.072247	0.005239	-6	0	Runx2	-0.072247
Mlx	Zeb2	0.19762	0	0.019531	0.016645	0.016453	0.017973	0	0.073838	0.005959	6	0	Mlx	0.073838
Prkci	Irx5	0.197413	0	0.019432	0.016645	0.016403	0.017931	0	0.068817	0.004854	6	0	Prkci	0.068817
Mapk3	Clock	0.197404	0	0.019426	0.016645	0.0164	0.017928	0	0.09121	0.008566	6	0	Mapk3	0.09121
Atf2	Dbp	0.197262	0	0.019359	0.016645	0.016366	0.0179	0	-0.099293	0.011465	-6	0	Atf2	-0.099293
Siah1b	Irf9	0.197256	0	0.019356	0.016645	0.016365	0.017898	0	-0.058275	0.003412	-6	0	Siah1b	-0.058275
Cbl	Rfx5	0.197154	0	0.019319	0.016658	0.016352	0.01789	0	-0.062609	0.005159	-6	0	Cbl	-0.062609
Mdm4	Zeb2	0.197152	0	0.019318	0.016658	0.016352	0.017889	0	0.076345	0.00597	6	0	Mdm4	0.076345
Cdkn1c	Cpeb1	0.197069	0	0.019308	0.016683	0.01636	0.0179	0	0.080901	0.006582	6	0	Cdkn1c	0.080901
Ap1s2	Rfx5	0.196992	0	0.019266	0.016683	0.016338	0.017882	0	-0.068892	0.005472	-6	0	Ap1s2	-0.068892
Ino80d	Nanog	0.19676	0	0.019166	0.016722	0.016306	0.017861	0	-0.08443	0.008079	-6	0	Ino80d	-0.08443
Atr	Irx3	0.196759	0	0.019165	0.016722	0.016305	0.01786	0	0.06007	0.003479	6	0	Atr	0.06007
Acaca	Pitx2	0.196687	0	0.019131	0.016735	0.016294	0.017853	0	0.074176	0.006715	6	0	Acaca	0.074176
Med1	Zeb2	0.196667	0	0.019129	0.016747	0.0163	0.017859	0	0.064999	0.005589	6	0	Med1	0.064999
Casp3	Sp4	0.196542	0	0.019075	0.016773	0.016285	0.01785	0	0.074246	0.006735	6	0	Casp3	0.074246
Arid5b	Nr1d2	0.196398	0	0.018979	0.016773	0.016236	0.017808	0	0.057169	0.005055	6	0	Arid5b	0.057169
Atr	Foxm1	0.196372	0	0.018962	0.016773	0.016227	0.017801	0	-0.100323	0.010284	-6	0	Atr	-0.100323
Creb5	Tbx5	0.1963	0	0.018934	0.016786	0.016218	0.017795	0	-0.062073	0.00344	-6	0	Creb5	-0.062073
Gja1	Stat2	0.196167	0	0.018882	0.016824	0.016211	0.017794	0	0.062305	0.004437	6	0	Gja1	0.062305
Id2	Nr4a1	0.196079	0	0.018835	0.016837	0.016192	0.01778	0	-0.094409	0.008821	-6	0	Id2	-0.094409
Siah1b	Creb5	0.196033	0	0.018818	0.01685	0.01619	0.01778	0	-0.054943	0.003167	-6	0	Siah1b	-0.054943
Sfn	Vezf1	0.195934	0	0.018771	0.016863	0.016171	0.017766	0	0.077647	0.005853	6	0	Sfn	0.077647
Nucb2	Nr4a1	0.195911	0	0.018754	0.016863	0.016163	0.017758	0	-0.099093	0.010691	-6	0	Nucb2	-0.099093
Pdcd2l	Stat6	0.195904	0	0.018748	0.016863	0.01616	0.017756	0	0.056205	0.003228	6	0	Pdcd2l	0.056205
Dtl	Nr2c1	0.195812	0	0.018689	0.016863	0.016129	0.017729	0	-0.07394	0.005686	-6	0	Dtl	-0.07394
Pik3r2	Prdm4	0.195798	0	0.01868	0.016863	0.016124	0.017725	0	-0.060268	0.003666	-6	0	Pik3r2	-0.060268
Brca2	Hlf	0.195768	0	0.018663	0.016863	0.016115	0.017717	0	-0.061265	0.003407	-6	0	Brca2	-0.061265
Prkce	Etv4	0.195742	0	0.018647	0.016863	0.016107	0.01771	0	-0.059031	0.003468	-6	0	Prkce	-0.059031
Runx2	Lyl1	0.195714	0	0.018629	0.016863	0.016098	0.017702	0	0.05468	0.002953	4	0	Runx2	0.05468
Vegfa	Dlx1	0.195673	0	0.018617	0.016876	0.016098	0.017704	0	-0.067922	0.004715	-6	0	Vegfa	-0.067922
Cib1	Glis2	0.166513	0	0.018558	0.016927	0.016092	0.017705	0	-0.165028	0.018274	-5	0	Cib1	-0.165028
Id2	Atf4	0.16637	0	0.018566	0.016953	0.016108	0.017723	0	0.185861	0.031419	5	0	Id2	0.185861
Vegfa	Klf6	0.166358	0	0.018564	0.016953	0.016107	0.017722	0	-0.217456	0.045292	-5	0	Vegfa	-0.217456
Pik3r1	Mafa	0.16629	0	0.018576	0.016978	0.016125	0.017741	0	0.136669	0.01505	5	0	Pik3r1	0.136669
Pik3r1	Foxl2	0.16617	0	0.018566	0.016991	0.016126	0.017744	0	0.090552	0.006801	5	0	Pik3r1	0.090552
Asxl2	Dlx6	0.166156	0	0.018562	0.016991	0.016124	0.017742	0	-0.158229	0.014784	-5	0	Asxl2	-0.158229
Atf2	Dlx6	0.16581	0	0.018538	0.017055	0.016142	0.017766	0	-0.233195	0.036181	-5	0	Atf2	-0.233195
Slc25a25	Irx5	0.165096	0	0.018281	0.017094	0.016025	0.017668	0	0.108024	0.012039	5	0	Slc25a25	0.108024
Bcl2l1	Foxk1	0.165008	0	0.018238	0.017094	0.016002	0.017647	0	-0.120995	0.013359	-5	0	Bcl2l1	-0.120995
Ptpn1	Fosb	0.164959	0	0.018214	0.017094	0.015989	0.017636	0	-0.103673	0.011371	-5	0	Ptpn1	-0.103673
Plekho1	Hic1	0.164892	0	0.018178	0.017094	0.01597	0.017619	0	-0.108014	0.010742	-5	0	Plekho1	-0.108014
Ostm1	E2f2	0.164446	0	0.017942	0.017107	0.01585	0.017514	0	-0.086662	0.007734	-5	0	Ostm1	-0.086662
Vegfa	Irx3	0.164429	0	0.017945	0.017119	0.015857	0.017522	0	0.075117	0.006183	5	0	Vegfa	0.075117
Asph	Hic1	0.164246	0	0.017822	0.017119	0.015792	0.017464	0	-0.084927	0.008133	-5	0	Asph	-0.084927
Brca2	Rxra	0.164223	0	0.017816	0.017132	0.015794	0.017467	0	0.094411	0.007363	5	0	Brca2	0.094411
Akt2	Zeb2	0.164169	0	0.01779	0.017145	0.015786	0.017462	0	0.065319	0.004498	5	0	Akt2	0.065319
Creb5	Atf7	0.164057	0	0.017709	0.017145	0.015742	0.017422	0	0.070122	0.005028	5	0	Creb5	0.070122
Cav2	Osr1	0.163923	0	0.017617	0.017158	0.015699	0.017385	0	-0.083717	0.006203	-5	0	Cav2	-0.083717
Prkar2b	Sox13	0.163853	0	0.017555	0.017158	0.015665	0.017354	0	0.058339	0.002989	5	0	Prkar2b	0.058339
Prrx2	Alx1	0.163539	0	0.017342	0.017209	0.015572	0.017275	0	-0.078959	0.006385	-5	0	Prrx2	-0.078959
Ppp1ca	Meis3	0.163413	0	0.017264	0.017248	0.015546	0.017256	0	0.045706	0.004322	5	0	Ppp1ca	0.045706
Ccne2	Lhx9	0.163381	0	0.017244	0.01726	0.015541	0.017252	0	0.0581	0.003258	5	0	Ccne2	0.0581
Fgfr2	Foxc1	0.163354	0	0.017219	0.01726	0.015527	0.01724	0	0.060093	0.003808	5	0	Fgfr2	0.060093
Tbl1xr1	Dlx1	0.163229	0	0.017148	0.017299	0.015506	0.017223	0	-0.054404	0.002681	-5	0	Tbl1xr1	-0.054404
Inpp5a	Dlx6	0.133276	0	0.016995	0.017427	0.015478	0.017208	0	-0.254605	0.056366	-4	0	Inpp5a	-0.254605
Col6a1	Mafa	0.133117	0	0.016982	0.01744	0.015476	0.017208	0	0.228948	0.051024	4	0	Col6a1	0.228948
Exoc7	Npas4	0.132995	0	0.016979	0.017466	0.015486	0.017219	0	0.225092	0.047555	4	0	Exoc7	0.225092
Trib2	Tbx2	0.132964	0	0.01697	0.017466	0.015481	0.017214	0	0.154282	0.021984	4	0	Trib2	0.154282
L3mbtl2	Lef1	0.132918	0	0.016955	0.017466	0.015473	0.017207	0	-0.162564	0.022307	-4	0	L3mbtl2	-0.162564
Inpp5a	Atf3	0.132757	0	0.01692	0.017491	0.015464	0.017201	0	-0.141117	0.020408	-4	0	Inpp5a	-0.141117
Cib1	Prox1	0.132568	0	0.016862	0.017517	0.015443	0.017183	0	0.087358	0.007572	4	0	Cib1	0.087358
Prkag2	Zeb2	0.132416	0	0.016805	0.017543	0.015422	0.017166	0	0.135247	0.018615	4	0	Prkag2	0.135247
Id2	Nr2c2	0.132171	0	0.016722	0.017594	0.015398	0.017147	0	0.110236	0.013215	4	0	Id2	0.110236
Cib1	Hic2	0.132154	0	0.016711	0.017594	0.015392	0.017141	0	0.086226	0.005911	4	0	Cib1	0.086226
Adrm1	Zfp69	0.132102	0	0.016676	0.017594	0.015372	0.017123	0	0.110964	0.011847	4	0	Adrm1	0.110964
Col6a1	Sp9	0.131677	0	0.016393	0.017632	0.015227	0.01699	0	-0.072904	0.006162	-4	0	Col6a1	-0.072904
Fgf2	Rfx5	0.131341	0	0.016179	0.017722	0.015142	0.016915	0	-0.083735	0.007701	-4	0	Fgf2	-0.083735
Nucb2	Sp9	0.131339	0	0.016177	0.017722	0.015141	0.016914	0	-0.088778	0.008557	-4	0	Nucb2	-0.088778
Prkacb	Sp4	0.131314	0	0.016157	0.017722	0.015129	0.016903	0	0.071267	0.00543	4	0	Prkacb	0.071267
Snx10	Hsf2	0.131194	0	0.016055	0.017748	0.015081	0.016859	0	0.068592	0.004524	4	0	Snx10	0.068592
Flot1	Myc	0.131122	0	0.015976	0.017748	0.015035	0.016815	0	-0.078015	0.005604	-4	0	Flot1	-0.078015
Sos2	Ppara	0.13108	0	0.015929	0.017748	0.015007	0.016789	0	-0.084066	0.007426	-4	0	Sos2	-0.084066
Prkag1	Foxo6	0.130853	0	0.015694	0.017799	0.014891	0.01668	0	0.063381	0.0042	4	0	Prkag1	0.063381
Tsc2	Cebpd	0.130809	0	0.015646	0.017812	0.014868	0.016659	0	-0.060566	0.00386	-4	0	Tsc2	-0.060566
Sirt1	Cpeb1	0.130796	0	0.015635	0.017825	0.014867	0.016658	0	0.055647	0.003166	4	0	Sirt1	0.055647
Smc2	Hsf1	0.130739	0	0.015553	0.017825	0.014818	0.016612	0	0.052805	0.003548	4	0	Smc2	0.052805
Ostm1	Nr4a1	0.13073	0	0.015552	0.017837	0.014823	0.016616	0	-0.060849	0.003887	-4	0	Ostm1	-0.060849
Creb3	Tbx5	0.130676	0	0.015489	0.01785	0.01479	0.016586	0	-0.07039	0.005131	-4	0	Creb3	-0.07039
Cdkn1c	Bcl6b	0.130481	0	0.015334	0.017953	0.01474	0.016541	0	-0.061843	0.003746	-4	0	Cdkn1c	-0.061843
Pde3b	Vezf1	0.130435	0	0.015292	0.017966	0.01472	0.016521	0	-0.053635	0.002877	-4	0	Pde3b	-0.053635
Cd109	Vezf1	0.130332	0	0.015222	0.017991	0.014688	0.016491	0	0.057949	0.003179	4	0	Cd109	0.057949
Akt3	Tbx2	0.099755	0	0.015196	0.018107	0.014719	0.016524	0	0.221004	0.047853	3	0	Akt3	0.221004
Nucb2	E2f8	0.099648	0	0.015174	0.018145	0.014722	0.016527	0	-0.233047	0.053622	-3	0	Nucb2	-0.233047
Siah1b	Lef1	0.099592	0	0.01514	0.018145	0.014701	0.016507	0	-0.128863	0.013445	-3	0	Siah1b	-0.128863
Cav2	Atf3	0.09952	0	0.015117	0.018171	0.014697	0.016504	0	-0.294273	0.03085	-3	0	Cav2	-0.294273
Prkaa1	Tbx2	0.09945	0	0.015087	0.018197	0.014689	0.016497	0	0.123772	0.012878	3	0	Prkaa1	0.123772
Pik3r1	Klf6	0.099384	0	0.015038	0.018197	0.014659	0.016467	0	-0.122494	0.014284	-3	0	Pik3r1	-0.122494
Prrx2	Shox2	0.099158	0	0.014893	0.018248	0.014591	0.016401	0	-0.1618	0.026511	-3	0	Prrx2	-0.1618
Asxl2	Tbx2	0.098989	0	0.014756	0.018273	0.014516	0.016328	0	0.066329	0.00341	3	0	Asxl2	0.066329
Igf2	Irx3	0.098975	0	0.014743	0.018273	0.014508	0.016319	0	0.09288	0.009027	3	0	Igf2	0.09288
Braf	Tead2	0.098948	0	0.014718	0.018273	0.014492	0.016304	0	0.069589	0.004406	3	0	Braf	0.069589
Braf	Hic1	0.098861	0	0.014629	0.018273	0.014436	0.016249	0	-0.059725	0.003394	-3	0	Braf	-0.059725
Vps13b	Irx3	0.098811	0	0.014582	0.018286	0.014412	0.016225	0	0.089971	0.008095	3	0	Vps13b	0.089971
Mapk8	Klf6	0.098537	0	0.014277	0.01835	0.014245	0.016059	0	-0.075451	0.005286	-3	0	Mapk8	-0.075451
Prkag2	E2f2	0.098518	0	0.014254	0.018363	0.014235	0.01605	0	-0.081473	0.006973	-3	0	Prkag2	-0.081473
G6pc3	Prdm4	0.098083	0	0.013627	0.01853	0.013893	0.015705	0	-0.054877	0.003149	-3	0	G6pc3	-0.054877
Ep300	Sp9	0.098034	0	0.013544	0.018543	0.013844	0.015654	0	-0.056426	0.003176	-3	0	Ep300	-0.056426
Ptpre	Zfp37	0.097914	0	0.01332	0.018556	0.013699	0.015508	0	0.052383	0.002842	3	0	Ptpre	0.052383
Arntl	Klf13	0.097825	0	0.013194	0.018607	0.013634	0.01544	0	0.072379	0.00536	3	0	Arntl	0.072379
Msx2	Six4	0.097812	0	0.013172	0.018607	0.013619	0.015425	0	-0.05311	0.002802	-3	0	Msx2	-0.05311
Cib1	Npas4	0.066408	0	0.013014	0.018902	0.01362	0.015415	0	0.109051	0.00816	2	0	Cib1	0.109051
Rrm2b	Atf3	0.066268	0	0.012895	0.018966	0.013561	0.015352	0	-0.16426	0.027614	-2	0	Rrm2b	-0.16426
Elk1	Atf3	0.066212	0	0.012838	0.019004	0.013536	0.015324	0	-0.094625	0.008013	-2	0	Elk1	-0.094625
Tgfb1	Nfkb1	0.065609	0	0.011823	0.019299	0.012916	0.014663	0	-0.078816	0.005532	-2	0	Tgfb1	-0.078816
Insr	Nr4a1	0.06554	0	0.011643	0.019325	0.012791	0.014531	0	-0.050549	0.002687	-2	0	Insr	-0.050549
Prrx1	Alx1	0.065523	0	0.011599	0.019338	0.012763	0.0145	0	0.052906	0.003588	0	0	Prrx1	0.052906
Dtl	Egr4	0.065342	0	0.011102	0.019505	0.012443	0.01415	0	-0.055667	0.00312	-2	0	Dtl	-0.055667
Pik3r2	Pitx2	0.065302	0	0.01099	0.019556	0.012372	0.014072	0	0.051447	0.002831	2	0	Pik3r2	0.051447
Cav2	Glis3	0.065214	0	0.010714	0.019607	0.012174	0.013856	0	-0.092943	0.006199	-2	0	Cav2	-0.092943
Rapgef1	Dlx6	0.033318	0	0.010464	0.019902	0.012065	0.013716	0	-0.300168	0.084894	-1	0	Rapgef1	-0.300168
Prkag1	Dlx6	0.033272	0	0.010443	0.019966	0.012069	0.013714	0	-0.234063	0.046873	-1	0	Prkag1	-0.234063
Trib2	Mafa	0.033228	0	0.01042	0.02012	0.012096	0.01373	0	0.150307	0.019957	1	0	Trib2	0.150307
Ptpn2	Prdm1	0.033177	0	0.010283	0.020184	0.012004	0.013625	0	-0.112985	0.009956	-1	0	Ptpn2	-0.112985
Akt3	Atf3	0.033163	0	0.010249	0.020223	0.011987	0.013603	0	-0.148821	0.021977	-1	0	Akt3	-0.148821
Zadh2	Atf4	0.033129	0	0.010121	0.020248	0.011889	0.013496	0	0.16073	0.024571	1	0	Zadh2	0.16073
Arl6	Meis3	0.03306	0	0.009902	0.020428	0.011758	0.013338	0	0.114729	0.013163	1	0	Arl6	0.114729
Dctn3	E2f2	0.032938	0	0.009366	0.020594	0.011344	0.012877	0	-0.062811	0.00531	-1	0	Dctn3	-0.062811
Tsc2	Maz	0.032849	0	0.008934	0.020761	0.011003	0.012492	0	0.074944	0.005874	1	0	Tsc2	0.074944
Snai2	Sox4	0.032573	0	0.007265	0.021595	0.009563	0.010872	0	0.048401	0.003238	1	0	Snai2	0.048401
