# Supplementary material for: Nuclear Myosin 1 links genomic architecture to adipose tissue remodeling, metabolic inflammation and obesity in mice
Source: Cell Death Dis. 2026 Feb 26;17(1):270. doi: 10.1038/s41419-026-08525-3 (PMC13004839; doi:10.1038/s41419-026-08525-3)
Supplement: Supplementary file 7 — Supplemental table 3 [file 41419_2026_8525_MOESM7_ESM.xlsx]

## Sheet: Genes exhibiting chromatin comp
Gene	Compartment Switch (WT → KO)	Functional Role	Biological Relevance
Ncoa2	A → B	Nuclear coactivator of PPARγ	Adipogenesis, metabolic transcription
Cops5	A → B	COP9 signalosome subunit, chromatin remodeler	Gene expression, proteasomal regulation
Prdm14	B → A	Epigenetic regulator of pluripotency and fate	Stemness, chromatin organization
Il18r1	B → A	Interleukin-18 receptor	Inflammatory signaling in adipose tissue
Il18rap	B → A	IL-18 receptor accessory protein	Immune response modulation in VAT

## Sheet: Raw
chr	start	end	switch	gene_name	ensembl_id
chr1	10000000	10500000	A‚ÜíB	Ppp1r42	ENSMUSG00000025916.10
chr1	10000000	10500000	A‚ÜíB	Gm24674	ENSMUSG00000095780.1
chr1	10000000	10500000	A‚ÜíB	Cops5	ENSMUSG00000025917.9
chr1	10000000	10500000	A‚ÜíB	Cspp1	ENSMUSG00000056763.16
chr1	10000000	10500000	A‚ÜíB	1700047N06Rik	ENSMUSG00000102356.1
chr1	10000000	10500000	A‚ÜíB	Arfgef1	ENSMUSG00000067851.11
chr1	10000000	10500000	A‚ÜíB	Gm26348	ENSMUSG00000088153.1
chr1	10000000	10500000	A‚ÜíB	Gm37569	ENSMUSG00000102556.1
chr1	10000000	10500000	A‚ÜíB	Cpa6	ENSMUSG00000042501.12
chr1	10000000	10500000	A‚ÜíB	Gm38005	ENSMUSG00000103810.1
chr1	13000000	13500000	A‚ÜíB	Gm37162	ENSMUSG00000104518.1
chr1	13000000	13500000	A‚ÜíB	Gm5250	ENSMUSG00000069620.6
chr1	13000000	13500000	A‚ÜíB	Gm29283	ENSMUSG00000099498.1
chr1	13000000	13500000	A‚ÜíB	Prdm14	ENSMUSG00000042414.7
chr1	13000000	13500000	A‚ÜíB	Ncoa2	ENSMUSG00000005886.14
chr1	13000000	13500000	A‚ÜíB	Gm38376	ENSMUSG00000103506.1
chr1	13000000	13500000	A‚ÜíB	Gm37409	ENSMUSG00000103495.1
chr1	13000000	13500000	A‚ÜíB	Gm27881	ENSMUSG00000099183.1
chr1	13000000	13500000	A‚ÜíB	Gm38223	ENSMUSG00000102639.1
chr1	13000000	13500000	A‚ÜíB	Gm37702	ENSMUSG00000104170.1
chr1	13000000	13500000	A‚ÜíB	Gm23169	ENSMUSG00000087782.1
chr1	13000000	13500000	A‚ÜíB	Gm38120	ENSMUSG00000103085.1
chr1	13000000	13500000	A‚ÜíB	Gm38380	ENSMUSG00000102664.1
chr1	13000000	13500000	A‚ÜíB	Gm29570	ENSMUSG00000101476.1
chr1	13000000	13500000	A‚ÜíB	Gm7593	ENSMUSG00000101171.1
chr1	40500000	41000000	A‚ÜíB	Il18r1	ENSMUSG00000026070.15
chr1	40500000	41000000	A‚ÜíB	Il18rap	ENSMUSG00000026068.11
chr1	40500000	41000000	A‚ÜíB	Gm35801	ENSMUSG00000104441.1
chr1	40500000	41000000	A‚ÜíB	Slc9a4	ENSMUSG00000026065.8
chr1	40500000	41000000	A‚ÜíB	Gm37435	ENSMUSG00000102676.1
chr1	40500000	41000000	A‚ÜíB	Slc9a2	ENSMUSG00000026062.12
chr1	40500000	41000000	A‚ÜíB	Gm37623	ENSMUSG00000103679.1
chr1	40500000	41000000	A‚ÜíB	Gm37915	ENSMUSG00000103270.1
chr1	40500000	41000000	A‚ÜíB	Mfsd9	ENSMUSG00000041945.12
chr1	40500000	41000000	A‚ÜíB	Tmem182	ENSMUSG00000079588.3
chr1	40500000	41000000	A‚ÜíB	Gm5973	ENSMUSG00000094136.2
chr1	45000000	45500000	A‚ÜíB	Gm5268	ENSMUSG00000101937.1
chr1	45000000	45500000	A‚ÜíB	Col3a1	ENSMUSG00000026043.18
chr1	45000000	45500000	A‚ÜíB	AC125167.1	ENSMUSG00000105211.1
chr1	45000000	45500000	A‚ÜíB	Col5a2	ENSMUSG00000026042.16
chr1	45000000	45500000	A‚ÜíB	Gm38211	ENSMUSG00000104476.1
chr1	55000000	55500000	A‚ÜíB	Sf3b1	ENSMUSG00000025982.13
chr1	55000000	55500000	A‚ÜíB	E330011M16Rik	ENSMUSG00000103030.1
chr1	55000000	55500000	A‚ÜíB	Coq10b	ENSMUSG00000025981.13
chr1	55000000	55500000	A‚ÜíB	Gm17971	ENSMUSG00000101122.1
chr1	55000000	55500000	A‚ÜíB	Hspd1	ENSMUSG00000025980.14
chr1	55000000	55500000	A‚ÜíB	Hspe1	ENSMUSG00000073676.4
chr1	55000000	55500000	A‚ÜíB	Gm5147	ENSMUSG00000100736.1
chr1	55000000	55500000	A‚ÜíB	Gm16581	ENSMUSG00000089670.1
chr1	55000000	55500000	A‚ÜíB	Mob4	ENSMUSG00000025979.13
chr1	55000000	55500000	A‚ÜíB	Gm6822	ENSMUSG00000061863.6
chr1	55000000	55500000	A‚ÜíB	Rftn2	ENSMUSG00000025978.14
chr1	55000000	55500000	A‚ÜíB	Gm10561	ENSMUSG00000097649.2
chr1	55000000	55500000	A‚ÜíB	Mars2	ENSMUSG00000046994.9
chr1	55000000	55500000	A‚ÜíB	Boll	ENSMUSG00000025977.15
chr1	55000000	55500000	A‚ÜíB	Gm8292	ENSMUSG00000100215.1
chr1	55000000	55500000	A‚ÜíB	Gm29138	ENSMUSG00000101945.1
chr1	55000000	55500000	A‚ÜíB	Gm8531	ENSMUSG00000101085.1
chr1	55000000	55500000	A‚ÜíB	Plcl1	ENSMUSG00000038349.10
chr1	55000000	55500000	A‚ÜíB	Gm38056	ENSMUSG00000102145.1
chr1	55000000	55500000	A‚ÜíB	Gm6644	ENSMUSG00000100309.1
chr1	82500000	83000000	A‚ÜíB	Col4a4	ENSMUSG00000067158.9
chr1	82500000	83000000	A‚ÜíB	Col4a3	ENSMUSG00000079465.8
chr1	82500000	83000000	A‚ÜíB	n-R5s213	ENSMUSG00000065055.1
chr1	82500000	83000000	A‚ÜíB	C430014B12Rik	ENSMUSG00000097564.2
chr1	82500000	83000000	A‚ÜíB	Mff	ENSMUSG00000026150.14
chr1	82500000	83000000	A‚ÜíB	Gm28941	ENSMUSG00000101450.1
chr1	82500000	83000000	A‚ÜíB	Tm4sf20	ENSMUSG00000026149.2
chr1	82500000	83000000	A‚ÜíB	Gm19257	ENSMUSG00000099771.1
chr1	82500000	83000000	A‚ÜíB	Gm36999	ENSMUSG00000102280.1
chr1	82500000	83000000	A‚ÜíB	Gm28942	ENSMUSG00000100170.1
chr1	82500000	83000000	A‚ÜíB	Gm17764	ENSMUSG00000100744.1
chr1	82500000	83000000	A‚ÜíB	Gm22396	ENSMUSG00000093782.1
chr1	82500000	83000000	A‚ÜíB	Agfg1	ENSMUSG00000026159.13
chr1	119000000	119500000	A‚ÜíB	Gli2	ENSMUSG00000048402.14
chr1	119000000	119500000	A‚ÜíB	Gm26831	ENSMUSG00000097408.1
chr1	119000000	119500000	A‚ÜíB	Gm8321	ENSMUSG00000096939.1
chr1	119000000	119500000	A‚ÜíB	Gm3508	ENSMUSG00000100767.1
chr1	119000000	119500000	A‚ÜíB	Gm29456	ENSMUSG00000099860.1
chr1	119000000	119500000	A‚ÜíB	Gm29455	ENSMUSG00000101179.1
chr1	119000000	119500000	A‚ÜíB	Inhbb	ENSMUSG00000037035.5
chr1	119000000	119500000	A‚ÜíB	Ralb	ENSMUSG00000004451.14
chr1	119000000	119500000	A‚ÜíB	Gm29454	ENSMUSG00000101437.1
chr1	154000000	154500000	B‚ÜíA	Gm29291	ENSMUSG00000101903.1
chr1	154000000	154500000	B‚ÜíA	Gm28286	ENSMUSG00000100502.1
chr1	154000000	154500000	B‚ÜíA	A830008E24Rik	ENSMUSG00000100627.6
chr1	154000000	154500000	B‚ÜíA	Gm25336	ENSMUSG00000088669.1
chr1	154000000	154500000	B‚ÜíA	Zfp648	ENSMUSG00000066797.6
chr1	154000000	154500000	B‚ÜíA	4930452N14Rik	ENSMUSG00000099933.1
chr1	154000000	154500000	B‚ÜíA	4930532M18Rik	ENSMUSG00000100221.6
chr1	154000000	154500000	B‚ÜíA	n-R5s220	ENSMUSG00000064860.1
chr1	154000000	154500000	B‚ÜíA	Gm18727	ENSMUSG00000100031.1
chr1	154000000	154500000	B‚ÜíA	Cacna1e	ENSMUSG00000004110.14
chr1	176500000	177000000	B‚ÜíA	Gm36536	ENSMUSG00000104021.1
chr1	176500000	177000000	B‚ÜíA	Gm17966	ENSMUSG00000103471.1
chr1	176500000	177000000	B‚ÜíA	Gm26104	ENSMUSG00000087875.1
chr1	176500000	177000000	B‚ÜíA	Cep170	ENSMUSG00000057335.11
chr1	176500000	177000000	B‚ÜíA	3110062G12Rik	ENSMUSG00000103634.1
chr1	176500000	177000000	B‚ÜíA	Gm38104	ENSMUSG00000104154.1
chr1	176500000	177000000	B‚ÜíA	Gm36992	ENSMUSG00000103435.1
chr1	176500000	177000000	B‚ÜíA	Mir350	ENSMUSG00000065573.1
chr1	176500000	177000000	B‚ÜíA	Gm25288	ENSMUSG00000084749.1
chr1	176500000	177000000	B‚ÜíA	Sdccag8	ENSMUSG00000026504.17
chr1	176500000	177000000	B‚ÜíA	Gm38158	ENSMUSG00000103367.1
chr1	176500000	177000000	B‚ÜíA	Gm38053	ENSMUSG00000103584.1
chr1	176500000	177000000	B‚ÜíA	Gm25993	ENSMUSG00000093132.1
chr1	176500000	177000000	B‚ÜíA	Gm37246	ENSMUSG00000102475.1
chr1	176500000	177000000	B‚ÜíA	Gm37490	ENSMUSG00000102211.1
chr1	176500000	177000000	B‚ÜíA	Gm15423	ENSMUSG00000087082.1
chr1	176500000	177000000	B‚ÜíA	Gm37519	ENSMUSG00000103251.1
chr1	190000000	190500000	A‚ÜíB	Prox1	ENSMUSG00000010175.13
chr1	190000000	190500000	A‚ÜíB	Gm28172	ENSMUSG00000099404.1
chr1	190000000	190500000	A‚ÜíB	Prox1os	ENSMUSG00000079045.3
chr1	190000000	190500000	A‚ÜíB	Gm29678	ENSMUSG00000103644.1
chr1	190000000	190500000	A‚ÜíB	Gm30725	ENSMUSG00000103510.1
chr1	190000000	190500000	A‚ÜíB	Gm23153	ENSMUSG00000093064.2
chr1	190000000	190500000	A‚ÜíB	AC124613.1	ENSMUSG00000106474.1
chr1	193500000	194000000	B‚ÜíA	4631405K08Rik	ENSMUSG00000097850.2
chr1	193500000	194000000	B‚ÜíA	Mir205	ENSMUSG00000065533.1
chr1	193500000	194000000	B‚ÜíA	Gm21362	ENSMUSG00000104182.1
chr10	8000000	8500000	A‚ÜíB	Ust	ENSMUSG00000047712.7
chr10	8500000	9000000	A‚ÜíB	Ust	ENSMUSG00000047712.7
chr10	8500000	9000000	A‚ÜíB	Gm24374	ENSMUSG00000077582.1
chr10	8500000	9000000	A‚ÜíB	Sash1	ENSMUSG00000015305.5
chr10	8500000	9000000	A‚ÜíB	Gm25410	ENSMUSG00000065692.1
chr10	8500000	9000000	A‚ÜíB	Gm26674	ENSMUSG00000097597.1
chr10	26500000	27000000	B‚ÜíA	Gm8709	ENSMUSG00000098179.1
chr10	26500000	27000000	B‚ÜíA	Arhgap18	ENSMUSG00000039031.15
chr10	26500000	27000000	B‚ÜíA	Lama2	ENSMUSG00000019899.15
chr10	97000000	97500000	B‚ÜíA	Mir3966	ENSMUSG00000105557.1
chr10	97000000	97500000	B‚ÜíA	Dcn	ENSMUSG00000019929.15
chr10	122000000	122500000	B‚ÜíA	Srgap1	ENSMUSG00000020121.15
chr10	122000000	122500000	B‚ÜíA	Tmem5	ENSMUSG00000034620.17
chr10	122000000	122500000	B‚ÜíA	Gm9081	ENSMUSG00000098138.1
chr10	122000000	122500000	B‚ÜíA	Avpr1a	ENSMUSG00000020123.5
chr11	32000000	32500000	A‚ÜíB	Nsg2	ENSMUSG00000020297.10
chr11	32000000	32500000	A‚ÜíB	Gm12108	ENSMUSG00000086386.1
chr11	32000000	32500000	A‚ÜíB	Gm12109	ENSMUSG00000081613.1
chr11	32000000	32500000	A‚ÜíB	Il9r	ENSMUSG00000020279.10
chr11	32000000	32500000	A‚ÜíB	Snrnp25	ENSMUSG00000040767.10
chr11	32000000	32500000	A‚ÜíB	Rhbdf1	ENSMUSG00000020282.18
chr11	32000000	32500000	A‚ÜíB	Nprl3	ENSMUSG00000020289.15
chr11	32000000	32500000	A‚ÜíB	Mpg	ENSMUSG00000020287.15
chr11	32000000	32500000	A‚ÜíB	Hba-x	ENSMUSG00000055609.8
chr11	32000000	32500000	A‚ÜíB	Hba-a1	ENSMUSG00000069919.7
chr11	32000000	32500000	A‚ÜíB	Hbq1b	ENSMUSG00000073063.3
chr11	32000000	32500000	A‚ÜíB	Hba-a2	ENSMUSG00000069917.7
chr11	32000000	32500000	A‚ÜíB	Hbq1a	ENSMUSG00000020295.1
chr11	32000000	32500000	A‚ÜíB	Sh3pxd2b	ENSMUSG00000040711.7
chr11	32000000	32500000	A‚ÜíB	Ubtd2	ENSMUSG00000044949.4
chr11	107500000	108000000	A‚ÜíB	Psmd12	ENSMUSG00000020720.13
chr11	107500000	108000000	A‚ÜíB	C330019F10Rik	ENSMUSG00000085864.1
chr11	107500000	108000000	A‚ÜíB	A830035A12Rik	ENSMUSG00000059706.4
chr11	107500000	108000000	A‚ÜíB	Gm11649	ENSMUSG00000083996.1
chr11	107500000	108000000	A‚ÜíB	Helz	ENSMUSG00000020721.16
chr11	107500000	108000000	A‚ÜíB	Mir6932	ENSMUSG00000098497.1
chr11	107500000	108000000	A‚ÜíB	Cacng1	ENSMUSG00000020722.5
chr11	107500000	108000000	A‚ÜíB	Cacng4	ENSMUSG00000020723.3
chr11	107500000	108000000	A‚ÜíB	Gm11650	ENSMUSG00000087184.1
chr11	107500000	108000000	A‚ÜíB	Gm23120	ENSMUSG00000088279.1
chr11	107500000	108000000	A‚ÜíB	Gm27595	ENSMUSG00000098991.1
chr11	107500000	108000000	A‚ÜíB	Cacng5	ENSMUSG00000040373.12
chr11	107500000	108000000	A‚ÜíB	Prkca	ENSMUSG00000050965.14
chr11	107500000	108000000	A‚ÜíB	Gm11657	ENSMUSG00000086078.1
chr11	107500000	108000000	A‚ÜíB	Mir7223	ENSMUSG00000098989.1
chr11	113500000	114000000	A‚ÜíB	Slc39a11	ENSMUSG00000041654.15
chr11	113500000	114000000	A‚ÜíB	Sstr2	ENSMUSG00000047904.6
chr11	113500000	114000000	A‚ÜíB	Cog1	ENSMUSG00000018661.17
chr11	113500000	114000000	A‚ÜíB	Fam104a	ENSMUSG00000041629.7
chr11	113500000	114000000	A‚ÜíB	Gm11693	ENSMUSG00000083339.1
chr11	113500000	114000000	A‚ÜíB	D11Wsu47e	ENSMUSG00000041623.17
chr11	113500000	114000000	A‚ÜíB	Cpsf4l	ENSMUSG00000018727.19
chr11	113500000	114000000	A‚ÜíB	Cdc42ep4	ENSMUSG00000041598.7
chr11	113500000	114000000	A‚ÜíB	Gm11736	ENSMUSG00000083090.1
chr11	113500000	114000000	A‚ÜíB	Sdk2	ENSMUSG00000041592.16
chr12	15500000	16000000	A‚ÜíB	Gm4804	ENSMUSG00000098158.1
chr12	15500000	16000000	A‚ÜíB	Trib2	ENSMUSG00000020601.7
chr12	15500000	16000000	A‚ÜíB	Mir6387	ENSMUSG00000098480.1
chr12	15500000	16000000	A‚ÜíB	Gm5432	ENSMUSG00000097580.1
chr12	27000000	27500000	A‚ÜíB	Gm9866	ENSMUSG00000094002.2
chr12	27000000	27500000	A‚ÜíB	Sox11	ENSMUSG00000063632.6
chr12	72000000	72500000	A‚ÜíB	Gpr135	ENSMUSG00000043398.4
chr12	72000000	72500000	A‚ÜíB	L3hypdh	ENSMUSG00000019718.8
chr12	72000000	72500000	A‚ÜíB	Jkamp	ENSMUSG00000005078.16
chr12	72000000	72500000	A‚ÜíB	Ccdc175	ENSMUSG00000021086.4
chr12	72000000	72500000	A‚ÜíB	Gm24466	ENSMUSG00000095382.1
chr12	72000000	72500000	A‚ÜíB	Rtn1	ENSMUSG00000021087.17
chr12	72000000	72500000	A‚ÜíB	Lrrc9	ENSMUSG00000021090.15
chr12	72000000	72500000	A‚ÜíB	Gm44392	ENSMUSG00000106138.1
chr12	74500000	75000000	B‚ÜíA	Kcnh5	ENSMUSG00000034402.2
chr12	95500000	96000000	B‚ÜíA	Gm22246	ENSMUSG00000064412.1
chr12	95500000	96000000	B‚ÜíA	Flrt2	ENSMUSG00000047414.6
chr12	103500000	104000000	A‚ÜíB	Ppp4r4	ENSMUSG00000021209.12
chr12	103500000	104000000	A‚ÜíB	Serpina10	ENSMUSG00000061947.10
chr12	103500000	104000000	A‚ÜíB	Gm18501	ENSMUSG00000101916.1
chr12	103500000	104000000	A‚ÜíB	Serpina6	ENSMUSG00000060807.7
chr12	103500000	104000000	A‚ÜíB	Serpina16	ENSMUSG00000071179.8
chr12	103500000	104000000	A‚ÜíB	Serpina1f	ENSMUSG00000021081.12
chr12	103500000	104000000	A‚ÜíB	Gm5656	ENSMUSG00000090478.1
chr12	103500000	104000000	A‚ÜíB	Gm17142	ENSMUSG00000091355.1
chr12	103500000	104000000	A‚ÜíB	Serpina1b	ENSMUSG00000071178.11
chr12	103500000	104000000	A‚ÜíB	Gm17042	ENSMUSG00000090989.1
chr12	103500000	104000000	A‚ÜíB	Serpina1d	ENSMUSG00000071177.4
chr12	103500000	104000000	A‚ÜíB	Gm17043	ENSMUSG00000090466.1
chr12	103500000	104000000	A‚ÜíB	Gm8893	ENSMUSG00000090555.1
chr12	103500000	104000000	A‚ÜíB	Gm6918	ENSMUSG00000091902.1
chr12	103500000	104000000	A‚ÜíB	Serpina1a	ENSMUSG00000066366.14
chr12	103500000	104000000	A‚ÜíB	Gm8895	ENSMUSG00000091307.1
chr12	103500000	104000000	A‚ÜíB	Serpina1c	ENSMUSG00000079015.2
chr12	103500000	104000000	A‚ÜíB	B430119L08Rik	ENSMUSG00000086432.1
chr12	103500000	104000000	A‚ÜíB	Gm17198	ENSMUSG00000092040.1
chr12	103500000	104000000	A‚ÜíB	Serpina1e	ENSMUSG00000072849.10
chr12	103500000	104000000	A‚ÜíB	Serpina11	ENSMUSG00000063232.16
chr12	103500000	104000000	A‚ÜíB	Gm28577	ENSMUSG00000093753.1
chr12	103500000	104000000	A‚ÜíB	Serpina9	ENSMUSG00000058260.2
chr13	9000000	9500000	A‚ÜíB	Larp4b	ENSMUSG00000033499.13
chr13	9000000	9500000	A‚ÜíB	Gm23553	ENSMUSG00000088442.1
chr13	9000000	9500000	A‚ÜíB	Gm28155	ENSMUSG00000099428.1
chr13	9000000	9500000	A‚ÜíB	Dip2c	ENSMUSG00000048264.15
chr13	9000000	9500000	A‚ÜíB	Gm26601	ENSMUSG00000097859.1
chr13	74000000	74500000	A‚ÜíB	Gm15912	ENSMUSG00000085881.1
chr13	74000000	74500000	A‚ÜíB	Tppp	ENSMUSG00000021573.14
chr13	74000000	74500000	A‚ÜíB	Gm6263	ENSMUSG00000080966.1
chr13	74000000	74500000	A‚ÜíB	Cep72	ENSMUSG00000021572.8
chr13	74000000	74500000	A‚ÜíB	Slc9a3	ENSMUSG00000036123.6
chr13	74000000	74500000	A‚ÜíB	Exoc3	ENSMUSG00000034152.5
chr13	74000000	74500000	A‚ÜíB	Ahrr	ENSMUSG00000021575.15
chr13	74000000	74500000	A‚ÜíB	Pdcd6	ENSMUSG00000021576.5
chr13	74000000	74500000	A‚ÜíB	Sdha	ENSMUSG00000021577.13
chr13	74000000	74500000	A‚ÜíB	Gm16125	ENSMUSG00000090004.1
chr13	74000000	74500000	A‚ÜíB	Ccdc127	ENSMUSG00000021578.16
chr13	74000000	74500000	A‚ÜíB	Lrrc14b	ENSMUSG00000021579.4
chr13	74000000	74500000	A‚ÜíB	Zfp72	ENSMUSG00000069184.2
chr13	74000000	74500000	A‚ÜíB	Gm10116	ENSMUSG00000062382.7
chr13	74000000	74500000	A‚ÜíB	Mir692-3	ENSMUSG00000076033.1
chr13	74000000	74500000	A‚ÜíB	Zfp825	ENSMUSG00000069208.8
chr13	91000000	91500000	A‚ÜíB	Atg10	ENSMUSG00000021619.5
chr13	91000000	91500000	A‚ÜíB	Gm17450	ENSMUSG00000091419.2
chr13	91000000	91500000	A‚ÜíB	A830009L08Rik	ENSMUSG00000097182.2
chr13	91000000	91500000	A‚ÜíB	Gm29540	ENSMUSG00000099340.1
chr13	91000000	91500000	A‚ÜíB	Ssbp2	ENSMUSG00000003992.14
chr13	91500000	92000000	A‚ÜíB	Ssbp2	ENSMUSG00000003992.14
chr13	91500000	92000000	A‚ÜíB	4833422C13Rik	ENSMUSG00000074782.3
chr13	91500000	92000000	A‚ÜíB	Gm22778	ENSMUSG00000077278.1
chr13	91500000	92000000	A‚ÜíB	Acot12	ENSMUSG00000021620.4
chr13	91500000	92000000	A‚ÜíB	Gm24597	ENSMUSG00000084452.1
chr13	91500000	92000000	A‚ÜíB	Gm27656	ENSMUSG00000099004.1
chr13	91500000	92000000	A‚ÜíB	Zcchc9	ENSMUSG00000021621.15
chr13	91500000	92000000	A‚ÜíB	Ckmt2	ENSMUSG00000021622.3
chr13	91500000	92000000	A‚ÜíB	1700119I11Rik	ENSMUSG00000082488.2
chr13	91500000	92000000	A‚ÜíB	Rasgrf2	ENSMUSG00000021708.16
chr13	109500000	110000000	B‚ÜíA	Pde4d	ENSMUSG00000021699.17
chr13	109500000	110000000	B‚ÜíA	Mir1904	ENSMUSG00000084651.1
chr14	11500000	12000000	B‚ÜíA	Ptprg	ENSMUSG00000021745.13
chr14	11500000	12000000	B‚ÜíA	Gm3848	ENSMUSG00000085883.1
chr14	22500000	23000000	B‚ÜíA	1700112E06Rik	ENSMUSG00000063458.12
chr14	22500000	23000000	B‚ÜíA	Gm5670	ENSMUSG00000059827.5
chr14	48500000	49000000	B‚ÜíA	Tmem260	ENSMUSG00000036339.17
chr14	48500000	49000000	B‚ÜíA	Gm23469	ENSMUSG00000087756.1
chr14	48500000	49000000	B‚ÜíA	Otx2	ENSMUSG00000021848.15
chr14	48500000	49000000	B‚ÜíA	Otx2os1	ENSMUSG00000098682.7
chr14	48500000	49000000	B‚ÜíA	Gm25380	ENSMUSG00000095299.1
chr14	48500000	49000000	B‚ÜíA	Gm22699	ENSMUSG00000093117.1
chr14	53500000	54000000	B‚ÜíA	Trav10	ENSMUSG00000096551.2
chr14	53500000	54000000	B‚ÜíA	Trav6-6	ENSMUSG00000095862.1
chr14	53500000	54000000	B‚ÜíA	Trav11	ENSMUSG00000096615.1
chr14	53500000	54000000	B‚ÜíA	Trav7-5	ENSMUSG00000106620.1
chr14	53500000	54000000	B‚ÜíA	Trav12-1	ENSMUSG00000096825.2
chr14	53500000	54000000	B‚ÜíA	Trav13-1	ENSMUSG00000076839.3
chr14	53500000	54000000	B‚ÜíA	Trav14-1	ENSMUSG00000076840.4
chr14	53500000	54000000	B‚ÜíA	Trav15-1-dv6-1	ENSMUSG00000094016.2
chr14	53500000	54000000	B‚ÜíA	Trav3-2	ENSMUSG00000104738.1
chr14	53500000	54000000	B‚ÜíA	Trav9-2	ENSMUSG00000094966.2
chr14	53500000	54000000	B‚ÜíA	Trav4-3	ENSMUSG00000093966.2
chr14	53500000	54000000	B‚ÜíA	Trav5-2	ENSMUSG00000104815.1
chr14	53500000	54000000	B‚ÜíA	Trav12-2	ENSMUSG00000096656.6
chr14	53500000	54000000	B‚ÜíA	Trav12-3	ENSMUSG00000095958.3
chr14	53500000	54000000	B‚ÜíA	Trav13-2	ENSMUSG00000076846.3
chr14	53500000	54000000	B‚ÜíA	Trav14-2	ENSMUSG00000095711.5
chr14	53500000	54000000	B‚ÜíA	Trav15-2-dv6-2	ENSMUSG00000076848.3
chr14	53500000	54000000	B‚ÜíA	Gm43551	ENSMUSG00000105493.1
chr14	53500000	54000000	B‚ÜíA	Trav3-3	ENSMUSG00000094828.5
chr14	53500000	54000000	B‚ÜíA	Trav9-4	ENSMUSG00000096678.3
chr14	53500000	54000000	B‚ÜíA	Trav4-4-dv10	ENSMUSG00000096096.3
chr14	53500000	54000000	B‚ÜíA	Gm43550	ENSMUSG00000104673.1
chr14	53500000	54000000	B‚ÜíA	Trav5-4	ENSMUSG00000095607.3
chr14	53500000	54000000	B‚ÜíA	Trav6-7-dv9	ENSMUSG00000095126.3
chr14	53500000	54000000	B‚ÜíA	Trav7-6	ENSMUSG00000096138.5
chr14	53500000	54000000	B‚ÜíA	Trav13-3	ENSMUSG00000082663.2
chr14	53500000	54000000	B‚ÜíA	Trav8-2	ENSMUSG00000085302.3
chr14	53500000	54000000	B‚ÜíA	Trav16	ENSMUSG00000076855.5
chr14	53500000	54000000	B‚ÜíA	Trav13-4-dv7	ENSMUSG00000094562.5
chr14	53500000	54000000	B‚ÜíA	Trav14-3	ENSMUSG00000094212.3
chr14	53500000	54000000	B‚ÜíA	Trav15-3	ENSMUSG00000105090.1
chr14	53500000	54000000	B‚ÜíA	Trav3-4	ENSMUSG00000076858.3
chr14	53500000	54000000	B‚ÜíA	Trav12-4	ENSMUSG00000105380.1
chr14	53500000	54000000	B‚ÜíA	B230359F08Rik	ENSMUSG00000087666.3
chr14	53500000	54000000	B‚ÜíA	Trav17	ENSMUSG00000096397.7
chr14	53500000	54000000	B‚ÜíA	Trav18	ENSMUSG00000076861.10
chr14	53500000	54000000	B‚ÜíA	Trav19	ENSMUSG00000076862.5
chr14	53500000	54000000	B‚ÜíA	Trav20	ENSMUSG00000086858.2
chr14	53500000	54000000	B‚ÜíA	Trav21-dv12	ENSMUSG00000076863.8
chr14	53500000	54000000	B‚ÜíA	Trdv1	ENSMUSG00000076864.9
chr14	53500000	54000000	B‚ÜíA	Gm43647	ENSMUSG00000105963.1
chr14	53500000	54000000	B‚ÜíA	Trav22	ENSMUSG00000104650.1
chr14	53500000	54000000	B‚ÜíA	Trdv2-1	ENSMUSG00000076865.6
chr14	53500000	54000000	B‚ÜíA	Trdv2-2	ENSMUSG00000076866.3
chr14	53500000	54000000	B‚ÜíA	Trav23	ENSMUSG00000106289.1
chr14	59000000	59500000	B‚ÜíA	1700129C05Rik	ENSMUSG00000021977.11
chr14	59000000	59500000	B‚ÜíA	Gm5142	ENSMUSG00000053868.3
chr14	59000000	59500000	B‚ÜíA	Rcbtb1	ENSMUSG00000035469.17
chr14	59000000	59500000	B‚ÜíA	Gm6904	ENSMUSG00000090881.1
chr14	59000000	59500000	B‚ÜíA	Phf11a	ENSMUSG00000044703.5
chr14	59000000	59500000	B‚ÜíA	Phf11b	ENSMUSG00000091649.3
chr14	59000000	59500000	B‚ÜíA	Phf11d	ENSMUSG00000068245.14
chr14	59000000	59500000	B‚ÜíA	Phf11c	ENSMUSG00000091144.2
chr14	59000000	59500000	B‚ÜíA	Setdb2	ENSMUSG00000071350.12
chr14	59000000	59500000	B‚ÜíA	Gm16301	ENSMUSG00000089643.2
chr14	59000000	59500000	B‚ÜíA	Cab39l	ENSMUSG00000021981.9
chr14	105000000	105500000	A‚ÜíB	Rbm26	ENSMUSG00000022119.15
chr14	105000000	105500000	A‚ÜíB	Gm17066	ENSMUSG00000091509.7
chr14	105000000	105500000	A‚ÜíB	Gm22290	ENSMUSG00000094275.1
chr14	105000000	105500000	A‚ÜíB	Ndfip2	ENSMUSG00000053253.16
chr14	105000000	105500000	A‚ÜíB	Gm24207	ENSMUSG00000064715.1
chr14	105000000	105500000	A‚ÜíB	Gm16259	ENSMUSG00000086260.1
chr14	105000000	105500000	A‚ÜíB	4930449E01Rik	ENSMUSG00000022116.7
chr15	8500000	9000000	A‚ÜíB	Gm2310	ENSMUSG00000095663.1
chr15	8500000	9000000	A‚ÜíB	Gm2348	ENSMUSG00000078850.1
chr15	8500000	9000000	A‚ÜíB	Slc1a3	ENSMUSG00000005360.14
chr15	8500000	9000000	A‚ÜíB	Gm37310	ENSMUSG00000103047.1
chr15	8500000	9000000	A‚ÜíB	Gm5043	ENSMUSG00000107028.1
chr15	8500000	9000000	A‚ÜíB	Gm5210	ENSMUSG00000098190.1
chr15	8500000	9000000	A‚ÜíB	Ranbp3l	ENSMUSG00000048424.15
chr15	34500000	35000000	B‚ÜíA	Pop1	ENSMUSG00000022325.14
chr15	34500000	35000000	B‚ÜíA	Gm22208	ENSMUSG00000084607.1
chr15	34500000	35000000	B‚ÜíA	Nipal2	ENSMUSG00000038879.7
chr15	34500000	35000000	B‚ÜíA	Kcns2	ENSMUSG00000050963.6
chr15	34500000	35000000	B‚ÜíA	Stk3	ENSMUSG00000022329.14
chr15	53000000	53500000	B‚ÜíA	Ext1	ENSMUSG00000061731.9
chr15	53000000	53500000	B‚ÜíA	Gm27926	ENSMUSG00000087805.2
chr15	53000000	53500000	B‚ÜíA	Samd12	ENSMUSG00000058656.12
chr15	60000000	60500000	B‚ÜíA	4933412E24Rik	ENSMUSG00000071749.2
chr15	60000000	60500000	B‚ÜíA	Gm25875	ENSMUSG00000077511.1
chr15	60500000	61000000	B‚ÜíA	Gm23835	ENSMUSG00000077627.1
chr15	60500000	61000000	B‚ÜíA	Fam84b	ENSMUSG00000072568.4
chr15	60500000	61000000	B‚ÜíA	9930014A18Rik	ENSMUSG00000097493.3
chr15	60500000	61000000	B‚ÜíA	A1bg	ENSMUSG00000022347.7
chr15	95500000	96000000	A‚ÜíB	Nell2	ENSMUSG00000022454.16
chr15	95500000	96000000	A‚ÜíB	Gm24668	ENSMUSG00000089560.1
chr15	95500000	96000000	A‚ÜíB	Dbx2	ENSMUSG00000045608.6
chr15	95500000	96000000	A‚ÜíB	Gm8849	ENSMUSG00000043329.3
chr15	95500000	96000000	A‚ÜíB	A130051J06Rik	ENSMUSG00000097643.1
chr15	95500000	96000000	A‚ÜíB	Ano6	ENSMUSG00000064210.6
chr15	95500000	96000000	A‚ÜíB	Gm17546	ENSMUSG00000078648.2
chr15	95500000	96000000	A‚ÜíB	Gm25070	ENSMUSG00000092978.1
chr16	26000000	26500000	A‚ÜíB	P3h2	ENSMUSG00000038168.5
chr16	26000000	26500000	A‚ÜíB	AU015336	ENSMUSG00000090203.1
chr16	26000000	26500000	A‚ÜíB	Cldn1	ENSMUSG00000022512.2
chr16	26000000	26500000	A‚ÜíB	Cldn16	ENSMUSG00000038148.13
chr16	44500000	45000000	A‚ÜíB	Boc	ENSMUSG00000022687.11
chr16	44500000	45000000	A‚ÜíB	Mir3081	ENSMUSG00000093046.1
chr16	44500000	45000000	A‚ÜíB	Nepro	ENSMUSG00000036208.13
chr16	44500000	45000000	A‚ÜíB	Gtpbp8	ENSMUSG00000022668.10
chr16	44500000	45000000	A‚ÜíB	Cd200r1	ENSMUSG00000022667.17
chr16	44500000	45000000	A‚ÜíB	Cd200r4	ENSMUSG00000062082.16
chr16	44500000	45000000	A‚ÜíB	Cd200r2	ENSMUSG00000090176.1
chr16	44500000	45000000	A‚ÜíB	Cd200r3	ENSMUSG00000036172.17
chr17	8000000	8500000	A‚ÜíB	Gm1604a	ENSMUSG00000094083.1
chr17	8000000	8500000	A‚ÜíB	Gm22416	ENSMUSG00000094965.1
chr17	8000000	8500000	A‚ÜíB	Rnaset2a	ENSMUSG00000095687.1
chr17	8000000	8500000	A‚ÜíB	Fgfr1op	ENSMUSG00000069135.11
chr17	8000000	8500000	A‚ÜíB	Ccr6	ENSMUSG00000040899.13
chr17	8000000	8500000	A‚ÜíB	Mpc1	ENSMUSG00000023861.17
chr17	8000000	8500000	A‚ÜíB	4930506C21Rik	ENSMUSG00000087478.1
chr17	8000000	8500000	A‚ÜíB	Sft2d1	ENSMUSG00000073468.11
chr17	8000000	8500000	A‚ÜíB	Prr18	ENSMUSG00000055945.7
chr17	8000000	8500000	A‚ÜíB	T2	ENSMUSG00000058159.13
chr17	8000000	8500000	A‚ÜíB	Gm16702	ENSMUSG00000097796.1
chr17	8000000	8500000	A‚ÜíB	T	ENSMUSG00000062327.10
chr17	43000000	43500000	A‚ÜíB	Tnfrsf21	ENSMUSG00000023915.4
chr17	43000000	43500000	A‚ÜíB	Adgrf1	ENSMUSG00000041293.5
chr17	43000000	43500000	A‚ÜíB	Adgrf5	ENSMUSG00000056492.5
chr17	43000000	43500000	A‚ÜíB	Gm25135	ENSMUSG00000064582.1
chr17	43000000	43500000	A‚ÜíB	Mep1a	ENSMUSG00000023914.16
chr18	7000000	7500000	A‚ÜíB	Mkx	ENSMUSG00000061013.5
chr18	7000000	7500000	A‚ÜíB	Armc4	ENSMUSG00000061802.5
chr18	7000000	7500000	A‚ÜíB	Mpp7	ENSMUSG00000057440.7
chr18	20500000	21000000	A‚ÜíB	Dsg3	ENSMUSG00000056632.7
chr18	20500000	21000000	A‚ÜíB	Dsg2	ENSMUSG00000044393.15
chr18	20500000	21000000	A‚ÜíB	Gm16090	ENSMUSG00000085595.1
chr18	20500000	21000000	A‚ÜíB	Ttr	ENSMUSG00000061808.3
chr18	20500000	21000000	A‚ÜíB	Gm10269	ENSMUSG00000091449.2
chr18	20500000	21000000	A‚ÜíB	B4galt6	ENSMUSG00000056124.5
chr18	20500000	21000000	A‚ÜíB	Trappc8	ENSMUSG00000033382.13
chr18	20500000	21000000	A‚ÜíB	Gm24959	ENSMUSG00000088549.1
chr18	20500000	21000000	A‚ÜíB	Rnf125	ENSMUSG00000033107.5
chr18	23500000	24000000	A‚ÜíB	Dtna	ENSMUSG00000024302.15
chr18	23500000	24000000	A‚ÜíB	Gm15972	ENSMUSG00000086287.1
chr18	23500000	24000000	A‚ÜíB	Mapre2	ENSMUSG00000024277.14
chr18	23500000	24000000	A‚ÜíB	Mir6360	ENSMUSG00000098607.1
chr18	23500000	24000000	A‚ÜíB	Gm23207	ENSMUSG00000089290.1
chr18	23500000	24000000	A‚ÜíB	Zfp397	ENSMUSG00000024276.6
chr18	23500000	24000000	A‚ÜíB	Zscan30	ENSMUSG00000024274.8
chr18	23500000	24000000	A‚ÜíB	Zfp35	ENSMUSG00000063281.9
chr18	42500000	43000000	A‚ÜíB	Tcerg1	ENSMUSG00000024498.15
chr18	42500000	43000000	A‚ÜíB	Gm27457	ENSMUSG00000099024.1
chr18	42500000	43000000	A‚ÜíB	Gpr151	ENSMUSG00000042816.3
chr18	42500000	43000000	A‚ÜíB	Ppp2r2b	ENSMUSG00000024500.18
chr18	42500000	43000000	A‚ÜíB	4933407I08Rik	ENSMUSG00000084959.1
chr18	84500000	85000000	A‚ÜíB	Zfp407	ENSMUSG00000048410.16
chr18	84500000	85000000	A‚ÜíB	Cndp1	ENSMUSG00000056162.13
chr18	84500000	85000000	A‚ÜíB	Gm7289	ENSMUSG00000092056.2
chr18	84500000	85000000	A‚ÜíB	Cndp2	ENSMUSG00000024644.16
chr18	84500000	85000000	A‚ÜíB	D030046N08Rik	ENSMUSG00000089760.1
chr18	84500000	85000000	A‚ÜíB	Fam69c	ENSMUSG00000047992.10
chr18	84500000	85000000	A‚ÜíB	Gm22014	ENSMUSG00000089410.1
chr18	84500000	85000000	A‚ÜíB	Gm25005	ENSMUSG00000065746.1
chr18	84500000	85000000	A‚ÜíB	Gm22819	ENSMUSG00000088070.1
chr18	84500000	85000000	A‚ÜíB	Cyb5a	ENSMUSG00000024646.13
chr18	84500000	85000000	A‚ÜíB	Gm16146	ENSMUSG00000089744.1
chr18	84500000	85000000	A‚ÜíB	Fbxo15	ENSMUSG00000034391.10
chr18	84500000	85000000	A‚ÜíB	Timm21	ENSMUSG00000024645.4
chr19	28500000	29000000	A‚ÜíB	Glis3	ENSMUSG00000052942.13
chr19	28500000	29000000	A‚ÜíB	4933413C19Rik	ENSMUSG00000089952.1
chr19	28500000	29000000	A‚ÜíB	D930032P07Rik	ENSMUSG00000097735.7
chr19	28500000	29000000	A‚ÜíB	Rps15a-ps2	ENSMUSG00000067351.1
chr19	28500000	29000000	A‚ÜíB	Gm6788	ENSMUSG00000090737.1
chr19	28500000	29000000	A‚ÜíB	Gm26942	ENSMUSG00000098069.1
chr19	28500000	29000000	A‚ÜíB	Slc1a1	ENSMUSG00000024935.10
chr19	28500000	29000000	A‚ÜíB	Gm5822	ENSMUSG00000089993.1
chr19	28500000	29000000	A‚ÜíB	4430402I18Rik	ENSMUSG00000064202.15
chr19	28500000	29000000	A‚ÜíB	Plpp6	ENSMUSG00000040105.3
chr19	28500000	29000000	A‚ÜíB	Cdc37l1	ENSMUSG00000024780.6
chr19	60500000	61000000	B‚ÜíA	Cacul1	ENSMUSG00000033417.15
chr19	60500000	61000000	B‚ÜíA	Gm25238	ENSMUSG00000092655.1
chr19	60500000	61000000	B‚ÜíA	Nanos1	ENSMUSG00000072437.3
chr19	60500000	61000000	B‚ÜíA	Eif3a	ENSMUSG00000024991.7
chr19	60500000	61000000	B‚ÜíA	Mir3084-2	ENSMUSG00000105118.1
chr19	60500000	61000000	B‚ÜíA	Snora19	ENSMUSG00000095530.1
chr19	60500000	61000000	B‚ÜíA	Gm26158	ENSMUSG00000089598.1
chr19	60500000	61000000	B‚ÜíA	Fam45a	ENSMUSG00000024993.15
chr19	60500000	61000000	B‚ÜíA	Gm15959	ENSMUSG00000083036.1
chr19	60500000	61000000	B‚ÜíA	Sfxn4	ENSMUSG00000063698.9
chr19	60500000	61000000	B‚ÜíA	Prdx3	ENSMUSG00000024997.7
chr19	60500000	61000000	B‚ÜíA	Grk5	ENSMUSG00000003228.8
chr19	60500000	61000000	B‚ÜíA	Gm9529	ENSMUSG00000096578.1
chr2	3500000	4000000	A‚ÜíB	Hspa14	ENSMUSG00000109865.1
chr2	3500000	4000000	A‚ÜíB	Hspa14	ENSMUSG00000051396.15
chr2	3500000	4000000	A‚ÜíB	Cdnf	ENSMUSG00000039496.8
chr2	3500000	4000000	A‚ÜíB	Gm13186	ENSMUSG00000081278.1
chr2	3500000	4000000	A‚ÜíB	Gm13182	ENSMUSG00000082580.3
chr2	3500000	4000000	A‚ÜíB	Fam107b	ENSMUSG00000026655.14
chr2	3500000	4000000	A‚ÜíB	Gm13183	ENSMUSG00000080703.2
chr2	3500000	4000000	A‚ÜíB	Gm13181	ENSMUSG00000081070.1
chr2	3500000	4000000	A‚ÜíB	Gm13185	ENSMUSG00000085205.1
chr2	3500000	4000000	A‚ÜíB	Gm13180	ENSMUSG00000085656.1
chr2	3500000	4000000	A‚ÜíB	Gm13191	ENSMUSG00000086445.1
chr2	9000000	9500000	A‚ÜíB	Gm13217	ENSMUSG00000082953.3
chr2	9000000	9500000	A‚ÜíB	1700061F12Rik	ENSMUSG00000085580.1
chr2	9000000	9500000	A‚ÜíB	Gm23963	ENSMUSG00000095951.1
chr2	9000000	9500000	A‚ÜíB	Gm13221	ENSMUSG00000083423.1
chr2	9000000	9500000	A‚ÜíB	Gm13219	ENSMUSG00000079604.9
chr2	59000000	59500000	A‚ÜíB	Ccdc148	ENSMUSG00000036641.8
chr2	59000000	59500000	A‚ÜíB	Gm13550	ENSMUSG00000084250.1
chr2	59000000	59500000	A‚ÜíB	Pkp4	ENSMUSG00000026991.20
chr2	59000000	59500000	A‚ÜíB	5330411J11Rik	ENSMUSG00000087455.7
chr2	59000000	59500000	A‚ÜíB	Gm13551	ENSMUSG00000083276.1
chr2	59000000	59500000	A‚ÜíB	Gm13549	ENSMUSG00000080982.1
chr2	59000000	59500000	A‚ÜíB	Dapl1	ENSMUSG00000026989.5
chr2	102000000	102500000	A‚ÜíB	Ldlrad3	ENSMUSG00000048058.17
chr2	102000000	102500000	A‚ÜíB	Gm13919	ENSMUSG00000085417.1
chr2	102000000	102500000	A‚ÜíB	Gm13920	ENSMUSG00000085110.1
chr2	102000000	102500000	A‚ÜíB	Gm13921	ENSMUSG00000082328.1
chr2	102000000	102500000	A‚ÜíB	Gm13866	ENSMUSG00000081774.1
chr2	102000000	102500000	A‚ÜíB	Trim44	ENSMUSG00000027189.16
chr2	102000000	102500000	A‚ÜíB	Gm13868	ENSMUSG00000083306.1
chr2	102000000	102500000	A‚ÜíB	Fjx1	ENSMUSG00000075012.4
chr2	104000000	104500000	A‚ÜíB	4931422A03Rik	ENSMUSG00000046085.7
chr2	104000000	104500000	A‚ÜíB	Fbxo3	ENSMUSG00000027180.12
chr2	104000000	104500000	A‚ÜíB	Gm24644	ENSMUSG00000087739.1
chr2	104000000	104500000	A‚ÜíB	Gm10912	ENSMUSG00000078091.1
chr2	104000000	104500000	A‚ÜíB	Gm10799	ENSMUSG00000075006.2
chr2	104000000	104500000	A‚ÜíB	Cd59b	ENSMUSG00000068686.12
chr2	104000000	104500000	A‚ÜíB	Cd59a	ENSMUSG00000032679.12
chr2	104000000	104500000	A‚ÜíB	A930018P22Rik	ENSMUSG00000032671.5
chr2	104000000	104500000	A‚ÜíB	D430041D05Rik	ENSMUSG00000068373.14
chr2	104000000	104500000	A‚ÜíB	Gm22501	ENSMUSG00000089606.1
chr2	104000000	104500000	A‚ÜíB	Gm13883	ENSMUSG00000087473.7
chr2	104000000	104500000	A‚ÜíB	Gm25554	ENSMUSG00000088700.1
chr2	104000000	104500000	A‚ÜíB	Gm13882	ENSMUSG00000081721.3
chr2	104000000	104500000	A‚ÜíB	Hipk3	ENSMUSG00000027177.14
chr2	104000000	104500000	A‚ÜíB	Mir1902	ENSMUSG00000084516.1
chr2	144000000	144500000	A‚ÜíB	Rrbp1	ENSMUSG00000027422.15
chr2	144000000	144500000	A‚ÜíB	Banf2	ENSMUSG00000037307.11
chr2	144000000	144500000	A‚ÜíB	Banf2os	ENSMUSG00000086384.1
chr2	144000000	144500000	A‚ÜíB	Gm5535	ENSMUSG00000074758.10
chr2	144000000	144500000	A‚ÜíB	Gm11687	ENSMUSG00000082480.1
chr2	144000000	144500000	A‚ÜíB	4930444E06Rik	ENSMUSG00000085127.1
chr2	144000000	144500000	A‚ÜíB	Snx5	ENSMUSG00000027423.15
chr2	144000000	144500000	A‚ÜíB	Gm11688	ENSMUSG00000082436.1
chr2	144000000	144500000	A‚ÜíB	Gm26165	ENSMUSG00000065725.1
chr2	144000000	144500000	A‚ÜíB	Snord17	ENSMUSG00000077714.1
chr2	144000000	144500000	A‚ÜíB	Mgme1	ENSMUSG00000027424.11
chr2	144000000	144500000	A‚ÜíB	Ovol2	ENSMUSG00000037279.13
chr2	144000000	144500000	A‚ÜíB	1700108N11Rik	ENSMUSG00000084837.1
chr2	144000000	144500000	A‚ÜíB	Gm11700	ENSMUSG00000081450.1
chr2	144000000	144500000	A‚ÜíB	Gm11701	ENSMUSG00000082313.1
chr2	144000000	144500000	A‚ÜíB	Csrp2bp	ENSMUSG00000027425.18
chr2	144000000	144500000	A‚ÜíB	Pet117	ENSMUSG00000098387.2
chr2	144000000	144500000	A‚ÜíB	Zfp133-ps	ENSMUSG00000083674.3
chr2	144000000	144500000	A‚ÜíB	Dzank1	ENSMUSG00000037259.15
chr2	145500000	146000000	B‚ÜíA	Slc24a3	ENSMUSG00000063873.10
chr2	145500000	146000000	B‚ÜíA	Gm11759	ENSMUSG00000084178.1
chr2	145500000	146000000	B‚ÜíA	Gm14092	ENSMUSG00000074753.5
chr2	145500000	146000000	B‚ÜíA	BC039771	ENSMUSG00000087594.1
chr2	145500000	146000000	B‚ÜíA	Gm11763	ENSMUSG00000081722.1
chr2	145500000	146000000	B‚ÜíA	Rin2	ENSMUSG00000001768.15
chr2	145500000	146000000	B‚ÜíA	Gm25026	ENSMUSG00000092758.1
chr2	145500000	146000000	B‚ÜíA	Gm11764	ENSMUSG00000083014.1
chr2	145500000	146000000	B‚ÜíA	Naa20	ENSMUSG00000002728.14
chr2	145500000	146000000	B‚ÜíA	Crnkl1	ENSMUSG00000001767.5
chr2	145500000	146000000	B‚ÜíA	Cfap61	ENSMUSG00000037143.17
chr2	160500000	161000000	A‚ÜíB	Gm14221	ENSMUSG00000078956.3
chr2	160500000	161000000	A‚ÜíB	Gm14222	ENSMUSG00000078955.3
chr2	160500000	161000000	A‚ÜíB	Gm23968	ENSMUSG00000094247.1
chr2	160500000	161000000	A‚ÜíB	Top1	ENSMUSG00000070544.6
chr2	160500000	161000000	A‚ÜíB	Plcg1	ENSMUSG00000016933.17
chr2	160500000	161000000	A‚ÜíB	Gm27206	ENSMUSG00000098889.1
chr2	160500000	161000000	A‚ÜíB	Zhx3	ENSMUSG00000035877.17
chr2	160500000	161000000	A‚ÜíB	Gm16751	ENSMUSG00000085303.3
chr2	160500000	161000000	A‚ÜíB	Gm11447	ENSMUSG00000081854.1
chr2	160500000	161000000	A‚ÜíB	Lpin3	ENSMUSG00000027412.12
chr2	160500000	161000000	A‚ÜíB	Emilin3	ENSMUSG00000050700.11
chr2	160500000	161000000	A‚ÜíB	Gm14228	ENSMUSG00000087147.1
chr2	160500000	161000000	A‚ÜíB	Chd6	ENSMUSG00000057133.14
chr2	160500000	161000000	A‚ÜíB	Gm25561	ENSMUSG00000077795.1
chr2	172500000	173000000	A‚ÜíB	Gm14303	ENSMUSG00000081344.5
chr2	172500000	173000000	A‚ÜíB	Tfap2c	ENSMUSG00000028640.11
chr2	172500000	173000000	A‚ÜíB	Gm22773	ENSMUSG00000093160.1
chr2	172500000	173000000	A‚ÜíB	Bmp7	ENSMUSG00000008999.7
chr2	172500000	173000000	A‚ÜíB	Spo11	ENSMUSG00000005883.15
chr2	179500000	180000000	A‚ÜíB	Cdh4	ENSMUSG00000000305.12
chr2	179500000	180000000	A‚ÜíB	Gm14300	ENSMUSG00000083410.1
chr2	179500000	180000000	A‚ÜíB	Taf4	ENSMUSG00000039117.15
chr2	179500000	180000000	A‚ÜíB	4921531C22Rik	ENSMUSG00000085704.1
chr2	179500000	180000000	A‚ÜíB	Gm14299	ENSMUSG00000082850.1
chr3	21500000	22000000	B‚ÜíA	Gm43675	ENSMUSG00000106085.1
chr3	21500000	22000000	B‚ÜíA	Gm17935	ENSMUSG00000106460.1
chr3	21500000	22000000	B‚ÜíA	Gm43673	ENSMUSG00000105440.1
chr3	21500000	22000000	B‚ÜíA	7530428D23Rik	ENSMUSG00000103441.1
chr3	21500000	22000000	B‚ÜíA	Gm43674	ENSMUSG00000106321.1
chr3	34000000	34500000	B‚ÜíA	Gm9791	ENSMUSG00000044434.5
chr3	34000000	34500000	B‚ÜíA	Gm43077	ENSMUSG00000105535.1
chr3	34000000	34500000	B‚ÜíA	Fxr1	ENSMUSG00000027680.15
chr3	34000000	34500000	B‚ÜíA	Gm43667	ENSMUSG00000105135.1
chr3	34000000	34500000	B‚ÜíA	Dnajc19	ENSMUSG00000027679.13
chr3	34000000	34500000	B‚ÜíA	Gm43668	ENSMUSG00000105176.1
chr3	34000000	34500000	B‚ÜíA	Sox2ot	ENSMUSG00000105265.4
chr3	34000000	34500000	B‚ÜíA	Gm5708	ENSMUSG00000105739.1
chr3	34000000	34500000	B‚ÜíA	Gm38505	ENSMUSG00000092196.2
chr3	34000000	34500000	B‚ÜíA	Gm43208	ENSMUSG00000105577.1
chr3	34000000	34500000	B‚ÜíA	Gm20515	ENSMUSG00000092242.1
chr3	34000000	34500000	B‚ÜíA	Gm29135	ENSMUSG00000099437.1
chr3	54500000	55000000	B‚ÜíA	Gm26678	ENSMUSG00000097599.1
chr3	54500000	55000000	B‚ÜíA	B020017C02Rik	ENSMUSG00000104831.1
chr3	54500000	55000000	B‚ÜíA	Supt20	ENSMUSG00000027751.13
chr3	54500000	55000000	B‚ÜíA	Gm21958	ENSMUSG00000094487.1
chr3	54500000	55000000	B‚ÜíA	Exosc8	ENSMUSG00000027752.15
chr3	54500000	55000000	B‚ÜíA	Alg5	ENSMUSG00000036632.9
chr3	54500000	55000000	B‚ÜíA	Smad9	ENSMUSG00000027796.2
chr3	54500000	55000000	B‚ÜíA	Rfxap	ENSMUSG00000036615.5
chr3	54500000	55000000	B‚ÜíA	Gm10254	ENSMUSG00000069011.5
chr3	54500000	55000000	B‚ÜíA	Sertm1	ENSMUSG00000056306.5
chr3	56500000	57000000	B‚ÜíA	Gm2622	ENSMUSG00000105113.1
chr3	109500000	110000000	A‚ÜíB	Vav3	ENSMUSG00000033721.16
chr3	109500000	110000000	A‚ÜíB	Ntng1	ENSMUSG00000059857.15
chr3	109500000	110000000	A‚ÜíB	Gm25681	ENSMUSG00000065872.1
chr3	109500000	110000000	A‚ÜíB	Gm12535	ENSMUSG00000082624.1
chr3	133000000	133500000	A‚ÜíB	Gstcd	ENSMUSG00000028018.15
chr3	133000000	133500000	A‚ÜíB	Gm19148	ENSMUSG00000104787.1
chr3	133000000	133500000	A‚ÜíB	Gm42874	ENSMUSG00000105259.1
chr3	133000000	133500000	A‚ÜíB	Gm42873	ENSMUSG00000105217.1
chr3	133000000	133500000	A‚ÜíB	Ints12	ENSMUSG00000028016.9
chr3	133000000	133500000	A‚ÜíB	Arhgef38	ENSMUSG00000040969.14
chr3	133000000	133500000	A‚ÜíB	Gm43254	ENSMUSG00000105957.1
chr3	133000000	133500000	A‚ÜíB	Ppa2	ENSMUSG00000028013.16
chr3	133000000	133500000	A‚ÜíB	Gm25042	ENSMUSG00000080506.1
chr3	133000000	133500000	A‚ÜíB	Tet2	ENSMUSG00000040943.12
chr3	149500000	150000000	A‚ÜíB	Gm31121	ENSMUSG00000104785.1
chr3	150000000	150500000	A‚ÜíB	Rpsa-ps10	ENSMUSG00000047676.6
chr3	150500000	151000000	A‚ÜíB	Gm6439	ENSMUSG00000105779.1
chr3	150500000	151000000	A‚ÜíB	Gm43470	ENSMUSG00000105190.1
chr3	154000000	154500000	A‚ÜíB	Slc44a5	ENSMUSG00000028360.9
chr3	154000000	154500000	A‚ÜíB	Gm3076	ENSMUSG00000090114.1
chr3	154000000	154500000	A‚ÜíB	Gm42541	ENSMUSG00000104622.1
chr3	154000000	154500000	A‚ÜíB	Gm42540	ENSMUSG00000106500.1
chr3	154000000	154500000	A‚ÜíB	Lhx8	ENSMUSG00000096225.7
chr3	154000000	154500000	A‚ÜíB	AI606473	ENSMUSG00000093738.2
chr3	157500000	158000000	A‚ÜíB	Gm43159	ENSMUSG00000105834.1
chr3	157500000	158000000	A‚ÜíB	Zranb2	ENSMUSG00000028180.18
chr3	157500000	158000000	A‚ÜíB	Mir186	ENSMUSG00000065431.1
chr3	157500000	158000000	A‚ÜíB	Ptger3	ENSMUSG00000040016.16
chr3	157500000	158000000	A‚ÜíB	Gm33466	ENSMUSG00000106632.1
chr3	157500000	158000000	A‚ÜíB	Gm5550	ENSMUSG00000106419.1
chr3	157500000	158000000	A‚ÜíB	Gm6520	ENSMUSG00000104862.1
chr3	157500000	158000000	A‚ÜíB	Cth	ENSMUSG00000028179.12
chr3	157500000	158000000	A‚ÜíB	Gm43314	ENSMUSG00000104528.1
chr3	157500000	158000000	A‚ÜíB	1810013D15Rik	ENSMUSG00000028177.13
chr3	157500000	158000000	A‚ÜíB	Ankrd13c	ENSMUSG00000039988.14
chr3	157500000	158000000	A‚ÜíB	Gm42611	ENSMUSG00000105643.1
chr4	53000000	53500000	B‚ÜíA	Nipsnap3a	ENSMUSG00000015242.14
chr4	53000000	53500000	B‚ÜíA	Nipsnap3b	ENSMUSG00000015247.10
chr4	53000000	53500000	B‚ÜíA	Abca1	ENSMUSG00000015243.4
chr4	53000000	53500000	B‚ÜíA	4930412L05Rik	ENSMUSG00000087192.7
chr4	53000000	53500000	B‚ÜíA	4930522O17Rik	ENSMUSG00000086947.1
chr4	53000000	53500000	B‚ÜíA	AI427809	ENSMUSG00000086712.2
chr4	53000000	53500000	B‚ÜíA	Gm12495	ENSMUSG00000083735.1
chr4	53000000	53500000	B‚ÜíA	Gm12496	ENSMUSG00000086267.1
chr4	53000000	53500000	B‚ÜíA	Slc44a1	ENSMUSG00000028412.17
chr4	86500000	87000000	A‚ÜíB	Saxo1	ENSMUSG00000028492.13
chr4	86500000	87000000	A‚ÜíB	Gm26017	ENSMUSG00000077597.1
chr4	86500000	87000000	A‚ÜíB	Saxo1os	ENSMUSG00000085108.1
chr4	86500000	87000000	A‚ÜíB	Rraga	ENSMUSG00000070934.6
chr4	86500000	87000000	A‚ÜíB	Haus6	ENSMUSG00000038047.18
chr4	86500000	87000000	A‚ÜíB	Scarna8	ENSMUSG00000088958.1
chr4	86500000	87000000	A‚ÜíB	Gm12551	ENSMUSG00000081169.1
chr4	86500000	87000000	A‚ÜíB	Plin2	ENSMUSG00000028494.12
chr4	86500000	87000000	A‚ÜíB	Dennd4c	ENSMUSG00000038024.17
chr4	86500000	87000000	A‚ÜíB	Gm12630	ENSMUSG00000082969.1
chr4	86500000	87000000	A‚ÜíB	Rps6	ENSMUSG00000028495.14
chr4	86500000	87000000	A‚ÜíB	Acer2	ENSMUSG00000038007.14
chr4	86500000	87000000	A‚ÜíB	Slc24a2	ENSMUSG00000037996.17
chr4	106000000	106500000	A‚ÜíB	Gm12729	ENSMUSG00000085790.1
chr4	106000000	106500000	A‚ÜíB	Gm12727	ENSMUSG00000082768.1
chr4	106000000	106500000	A‚ÜíB	Gm26047	ENSMUSG00000087933.1
chr4	106000000	106500000	A‚ÜíB	Gm26047	ENSMUSG00000106163.1
chr4	106000000	106500000	A‚ÜíB	Hspd1-ps4	ENSMUSG00000081189.1
chr4	106000000	106500000	A‚ÜíB	Gm12724	ENSMUSG00000086249.1
chr4	106000000	106500000	A‚ÜíB	Gm12731	ENSMUSG00000082958.1
chr4	106000000	106500000	A‚ÜíB	Gm12730	ENSMUSG00000087051.1
chr4	106000000	106500000	A‚ÜíB	Gm37253	ENSMUSG00000104192.1
chr4	106000000	106500000	A‚ÜíB	Usp24	ENSMUSG00000028514.15
chr4	106000000	106500000	A‚ÜíB	Pcsk9	ENSMUSG00000044254.6
chr4	106000000	106500000	A‚ÜíB	Bsnd	ENSMUSG00000025418.7
chr4	106000000	106500000	A‚ÜíB	Tmem61	ENSMUSG00000085933.2
chr4	109500000	110000000	B‚ÜíA	4930522H14Rik	ENSMUSG00000060491.14
chr4	109500000	110000000	B‚ÜíA	Gm22497	ENSMUSG00000077687.1
chr4	109500000	110000000	B‚ÜíA	Gm12811	ENSMUSG00000087641.1
chr4	109500000	110000000	B‚ÜíA	Gm12803	ENSMUSG00000082771.1
chr4	109500000	110000000	B‚ÜíA	9630013D21Rik	ENSMUSG00000059027.14
chr4	109500000	110000000	B‚ÜíA	Cdkn2c	ENSMUSG00000028551.14
chr4	109500000	110000000	B‚ÜíA	Faf1	ENSMUSG00000010517.7
chr4	109500000	110000000	B‚ÜíA	Gm12808	ENSMUSG00000083995.1
chr4	109500000	110000000	B‚ÜíA	Dmrta2os	ENSMUSG00000085256.1
chr4	109500000	110000000	B‚ÜíA	Dmrta2	ENSMUSG00000047143.3
chr5	4000000	4500000	A‚ÜíB	Akap9	ENSMUSG00000040407.17
chr5	4000000	4500000	A‚ÜíB	Gm43031	ENSMUSG00000106535.1
chr5	4000000	4500000	A‚ÜíB	Cyp51	ENSMUSG00000001467.5
chr5	4000000	4500000	A‚ÜíB	Mterf1b	ENSMUSG00000053178.5
chr5	53500000	54000000	A‚ÜíB	Rbpj	ENSMUSG00000039191.12
chr5	53500000	54000000	A‚ÜíB	Gm10441	ENSMUSG00000106807.1
chr5	53500000	54000000	A‚ÜíB	Gm42747	ENSMUSG00000107111.1
chr5	53500000	54000000	A‚ÜíB	Cckar	ENSMUSG00000029193.7
chr5	53500000	54000000	A‚ÜíB	Tbc1d19	ENSMUSG00000039178.9
chr5	53500000	54000000	A‚ÜíB	Gm43268	ENSMUSG00000107182.1
chr5	53500000	54000000	A‚ÜíB	Gm43266	ENSMUSG00000107173.1
chr5	53500000	54000000	A‚ÜíB	Stim2	ENSMUSG00000039156.19
chr5	72500000	73000000	A‚ÜíB	Corin	ENSMUSG00000005220.10
chr5	72500000	73000000	A‚ÜíB	Nfxl1	ENSMUSG00000072889.9
chr5	72500000	73000000	A‚ÜíB	Gm43815	ENSMUSG00000105510.1
chr5	72500000	73000000	A‚ÜíB	Gm34144	ENSMUSG00000105865.2
chr5	72500000	73000000	A‚ÜíB	Zar1	ENSMUSG00000063935.3
chr5	72500000	73000000	A‚ÜíB	Gm5868	ENSMUSG00000060204.5
chr5	72500000	73000000	A‚ÜíB	Cnga1	ENSMUSG00000067220.12
chr5	72500000	73000000	A‚ÜíB	Gm5297	ENSMUSG00000105124.2
chr5	72500000	73000000	A‚ÜíB	4933408A14Rik	ENSMUSG00000106136.2
chr5	72500000	73000000	A‚ÜíB	Nipal1	ENSMUSG00000067219.9
chr5	72500000	73000000	A‚ÜíB	Txk	ENSMUSG00000054892.14
chr5	72500000	73000000	A‚ÜíB	Gm43717	ENSMUSG00000105089.2
chr5	72500000	73000000	A‚ÜíB	Tec	ENSMUSG00000029217.16
chr5	72500000	73000000	A‚ÜíB	Gm43499	ENSMUSG00000106739.1
chr5	72500000	73000000	A‚ÜíB	Gm9870	ENSMUSG00000052154.4
chr5	72500000	73000000	A‚ÜíB	Slain2	ENSMUSG00000036087.18
chr5	72500000	73000000	A‚ÜíB	Gm10135	ENSMUSG00000063656.6
chr5	72500000	73000000	A‚ÜíB	Gm24776	ENSMUSG00000088268.1
chr5	73500000	74000000	A‚ÜíB	Dcun1d4	ENSMUSG00000051674.14
chr5	73500000	74000000	A‚ÜíB	Lrrc66	ENSMUSG00000067206.3
chr5	73500000	74000000	A‚ÜíB	Sgcb	ENSMUSG00000029156.11
chr5	73500000	74000000	A‚ÜíB	Gm43799	ENSMUSG00000106773.1
chr5	73500000	74000000	A‚ÜíB	Spata18	ENSMUSG00000029155.16
chr5	73500000	74000000	A‚ÜíB	Gm43801	ENSMUSG00000107027.1
chr5	73500000	74000000	A‚ÜíB	C78283	ENSMUSG00000106968.1
chr5	73500000	74000000	A‚ÜíB	Usp46	ENSMUSG00000054814.14
chr5	97000000	97500000	A‚ÜíB	Bmp2k	ENSMUSG00000034663.13
chr5	97000000	97500000	A‚ÜíB	Gm43145	ENSMUSG00000104591.1
chr5	97000000	97500000	A‚ÜíB	Paqr3	ENSMUSG00000055725.11
chr5	97000000	97500000	A‚ÜíB	Gm43146	ENSMUSG00000104736.1
chr5	97000000	97500000	A‚ÜíB	Gm2861	ENSMUSG00000105850.1
chr5	97000000	97500000	A‚ÜíB	Gm5560	ENSMUSG00000067161.6
chr5	97000000	97500000	A‚ÜíB	Gm33969	ENSMUSG00000104717.1
chr5	97000000	97500000	A‚ÜíB	Naa11	ENSMUSG00000046000.5
chr5	97000000	97500000	A‚ÜíB	4930467D21Rik	ENSMUSG00000097516.7
chr5	97000000	97500000	A‚ÜíB	Gk2	ENSMUSG00000050553.3
chr5	98500000	99000000	A‚ÜíB	1700007G11Rik	ENSMUSG00000057816.7
chr5	98500000	99000000	A‚ÜíB	Gm24279	ENSMUSG00000077424.1
chr5	98500000	99000000	A‚ÜíB	Gm11111	ENSMUSG00000079416.1
chr5	98500000	99000000	A‚ÜíB	1700010H22Rik	ENSMUSG00000067101.5
chr5	98500000	99000000	A‚ÜíB	Bmp3	ENSMUSG00000029335.5
chr5	98500000	99000000	A‚ÜíB	Prkg2	ENSMUSG00000029334.14
chr5	99500000	100000000	A‚ÜíB	RP23-253I14.4	ENSMUSG00000109804.1
chr5	99500000	100000000	A‚ÜíB	A930011G23Rik	ENSMUSG00000089809.8
chr5	99500000	100000000	A‚ÜíB	Gm43253	ENSMUSG00000104753.1
chr5	99500000	100000000	A‚ÜíB	Gm16227	ENSMUSG00000090006.1
chr5	99500000	100000000	A‚ÜíB	Gm16228	ENSMUSG00000089627.1
chr5	99500000	100000000	A‚ÜíB	4930405H06Rik	ENSMUSG00000090146.1
chr5	99500000	100000000	A‚ÜíB	Gm25969	ENSMUSG00000087791.1
chr5	99500000	100000000	A‚ÜíB	Gm16226	ENSMUSG00000089743.7
chr5	99500000	100000000	A‚ÜíB	4930522N08Rik	ENSMUSG00000029331.3
chr5	99500000	100000000	A‚ÜíB	Gm43248	ENSMUSG00000105218.4
chr5	99500000	100000000	A‚ÜíB	Gm43249	ENSMUSG00000104731.1
chr5	99500000	100000000	A‚ÜíB	Gm26252	ENSMUSG00000084445.1
chr5	99500000	100000000	A‚ÜíB	Gm35911	ENSMUSG00000105078.1
chr5	99500000	100000000	A‚ÜíB	Gm22838	ENSMUSG00000089062.1
chr5	99500000	100000000	A‚ÜíB	Gm42691	ENSMUSG00000105276.1
chr5	99500000	100000000	A‚ÜíB	Hnrnpd	ENSMUSG00000000568.15
chr5	99500000	100000000	A‚ÜíB	Gm17092	ENSMUSG00000091623.1
chr5	99500000	100000000	A‚ÜíB	4930524J08Rik	ENSMUSG00000035364.1
chr5	101000000	101500000	B‚ÜíA	Cycs-ps2	ENSMUSG00000105965.1
chr5	108500000	109000000	B‚ÜíA	Pcgf3	ENSMUSG00000033623.13
chr5	108500000	109000000	B‚ÜíA	Gm10086	ENSMUSG00000060730.8
chr5	108500000	109000000	B‚ÜíA	Cplx1	ENSMUSG00000033615.9
chr5	108500000	109000000	B‚ÜíA	Gm43364	ENSMUSG00000105590.1
chr5	108500000	109000000	B‚ÜíA	Gak	ENSMUSG00000062234.14
chr5	108500000	109000000	B‚ÜíA	Gm43365	ENSMUSG00000105084.1
chr5	108500000	109000000	B‚ÜíA	Tmem175	ENSMUSG00000013495.15
chr5	108500000	109000000	B‚ÜíA	Dgkq	ENSMUSG00000004815.12
chr5	108500000	109000000	B‚ÜíA	Idua	ENSMUSG00000033540.18
chr5	108500000	109000000	B‚ÜíA	Slc26a1	ENSMUSG00000046959.16
chr5	108500000	109000000	B‚ÜíA	Fgfrl1	ENSMUSG00000008090.14
chr5	108500000	109000000	B‚ÜíA	Rnf212	ENSMUSG00000055385.11
chr5	108500000	109000000	B‚ÜíA	1700047L14Rik	ENSMUSG00000101762.1
chr5	108500000	109000000	B‚ÜíA	Tmed11	ENSMUSG00000004821.1
chr5	108500000	109000000	B‚ÜíA	Vmn2r8	ENSMUSG00000090961.1
chr5	108500000	109000000	B‚ÜíA	Gm18594	ENSMUSG00000093756.1
chr5	108500000	109000000	B‚ÜíA	Vmn2r9	ENSMUSG00000091624.1
chr5	108500000	109000000	B‚ÜíA	Gm20629	ENSMUSG00000093479.1
chr5	108500000	109000000	B‚ÜíA	Gm10417	ENSMUSG00000103580.1
chr5	108500000	109000000	B‚ÜíA	Vmn2r-ps21	ENSMUSG00000093510.1
chr5	108500000	109000000	B‚ÜíA	Gm42627	ENSMUSG00000105808.1
chr5	108500000	109000000	B‚ÜíA	Gm18971	ENSMUSG00000105193.1
chr5	108500000	109000000	B‚ÜíA	Gm18595	ENSMUSG00000093725.1
chr5	108500000	109000000	B‚ÜíA	Vmn2r10	ENSMUSG00000067010.3
chr5	119500000	120000000	A‚ÜíB	Gm31314	ENSMUSG00000106938.1
chr5	119500000	120000000	A‚ÜíB	Tbx3os1	ENSMUSG00000087516.7
chr5	119500000	120000000	A‚ÜíB	Gm43399	ENSMUSG00000106991.1
chr5	119500000	120000000	A‚ÜíB	Gm16063	ENSMUSG00000085708.1
chr5	119500000	120000000	A‚ÜíB	Gm16064	ENSMUSG00000085345.1
chr5	119500000	120000000	A‚ÜíB	Tbx3	ENSMUSG00000018604.18
chr5	119500000	120000000	A‚ÜíB	Tbx3os2	ENSMUSG00000086847.1
chr5	119500000	120000000	A‚ÜíB	1700021F13Rik	ENSMUSG00000107053.1
chr5	119500000	120000000	A‚ÜíB	Gm43050	ENSMUSG00000106795.1
chr5	119500000	120000000	A‚ÜíB	Tbx5	ENSMUSG00000018263.11
chr5	119500000	120000000	A‚ÜíB	Gm43269	ENSMUSG00000107084.1
chr5	119500000	120000000	A‚ÜíB	Gm43277	ENSMUSG00000107063.1
chr5	141000000	141500000	B‚ÜíA	Card11	ENSMUSG00000036526.8
chr5	141000000	141500000	B‚ÜíA	Gm44385	ENSMUSG00000104683.1
chr5	141000000	141500000	B‚ÜíA	Gm26113	ENSMUSG00000093344.1
chr5	141000000	141500000	B‚ÜíA	Sdk1	ENSMUSG00000039683.16
chr5	141000000	141500000	B‚ÜíA	Gm6433	ENSMUSG00000083382.1
chr5	141000000	141500000	B‚ÜíA	Gm43708	ENSMUSG00000105873.1
chr5	141000000	141500000	B‚ÜíA	Gm43556	ENSMUSG00000105344.1
chr5	141000000	141500000	B‚ÜíA	Gm43557	ENSMUSG00000105212.1
chr5	141000000	141500000	B‚ÜíA	Gm16035	ENSMUSG00000084934.1
chr6	32000000	32500000	B‚ÜíA	1700012A03Rik	ENSMUSG00000029766.7
chr6	32000000	32500000	B‚ÜíA	Gm13850	ENSMUSG00000085616.1
chr6	32000000	32500000	B‚ÜíA	Plxna4	ENSMUSG00000029765.12
chr6	32000000	32500000	B‚ÜíA	Plxna4os3	ENSMUSG00000086720.1
chr6	32000000	32500000	B‚ÜíA	Plxna4os2	ENSMUSG00000086675.1
chr6	82000000	82500000	B‚ÜíA	Eva1a	ENSMUSG00000035104.14
chr6	82000000	82500000	B‚ÜíA	Gm15864	ENSMUSG00000087136.1
chr6	82000000	82500000	B‚ÜíA	Gm31861	ENSMUSG00000108224.1
chr6	82000000	82500000	B‚ÜíA	Gm44209	ENSMUSG00000107809.1
chr6	82000000	82500000	B‚ÜíA	Tacr1	ENSMUSG00000030043.11
chr6	92500000	93000000	A‚ÜíB	Prickle2	ENSMUSG00000030020.13
chr6	92500000	93000000	A‚ÜíB	Gm17797	ENSMUSG00000098130.1
chr6	92500000	93000000	A‚ÜíB	Adamts9	ENSMUSG00000030022.14
chr6	92500000	93000000	A‚ÜíB	A730049H05Rik	ENSMUSG00000048636.7
chr6	92500000	93000000	A‚ÜíB	Gm15737	ENSMUSG00000079462.1
chr6	92500000	93000000	A‚ÜíB	9530026P05Rik	ENSMUSG00000097462.7
chr6	93000000	93500000	A‚ÜíB	9530026P05Rik	ENSMUSG00000097462.7
chr6	93000000	93500000	A‚ÜíB	Gm44224	ENSMUSG00000108286.1
chr6	93000000	93500000	A‚ÜíB	Gm5313	ENSMUSG00000097996.1
chr6	93000000	93500000	A‚ÜíB	Gm43923	ENSMUSG00000108256.1
chr6	93000000	93500000	A‚ÜíB	Gm44220	ENSMUSG00000107655.1
chr6	93000000	93500000	A‚ÜíB	Gm25094	ENSMUSG00000077180.1
chr6	93000000	93500000	A‚ÜíB	Gm44181	ENSMUSG00000107848.1
chr6	94000000	94500000	A‚ÜíB	Magi1	ENSMUSG00000045095.16
chr6	94000000	94500000	A‚ÜíB	Gm44307	ENSMUSG00000107545.1
chr6	94000000	94500000	A‚ÜíB	Gm19908	ENSMUSG00000107435.1
chr6	94000000	94500000	A‚ÜíB	Gm7825	ENSMUSG00000107616.1
chr6	94000000	94500000	A‚ÜíB	Gm44315	ENSMUSG00000107781.1
chr7	4000000	4500000	A‚ÜíB	Lair1	ENSMUSG00000055541.17
chr7	4000000	4500000	A‚ÜíB	9430041J12Rik	ENSMUSG00000086155.7
chr7	4000000	4500000	A‚ÜíB	Gm23741	ENSMUSG00000075719.1
chr7	4000000	4500000	A‚ÜíB	Ttyh1	ENSMUSG00000030428.16
chr7	4000000	4500000	A‚ÜíB	D030047H15Rik	ENSMUSG00000085886.1
chr7	4000000	4500000	A‚ÜíB	Leng8	ENSMUSG00000035545.13
chr7	4000000	4500000	A‚ÜíB	Leng9	ENSMUSG00000043432.7
chr7	4000000	4500000	A‚ÜíB	Cdc42ep5	ENSMUSG00000063838.6
chr7	4000000	4500000	A‚ÜíB	Gm5319	ENSMUSG00000082782.1
chr7	4000000	4500000	A‚ÜíB	Gm44807	ENSMUSG00000108641.1
chr7	4000000	4500000	A‚ÜíB	Gm15926	ENSMUSG00000083309.1
chr7	4000000	4500000	A‚ÜíB	Lilra5	ENSMUSG00000070873.5
chr7	4000000	4500000	A‚ÜíB	Gm15923	ENSMUSG00000082042.1
chr7	4000000	4500000	A‚ÜíB	Gm15931	ENSMUSG00000081723.1
chr7	4000000	4500000	A‚ÜíB	Gm44881	ENSMUSG00000108743.1
chr7	4000000	4500000	A‚ÜíB	Ncr1	ENSMUSG00000062524.4
chr7	4000000	4500000	A‚ÜíB	Gm45013	ENSMUSG00000108667.1
chr7	4000000	4500000	A‚ÜíB	Gp6	ENSMUSG00000078810.4
chr7	4000000	4500000	A‚ÜíB	Gm25349	ENSMUSG00000096075.1
chr7	4000000	4500000	A‚ÜíB	Gm24752	ENSMUSG00000095246.1
chr7	4000000	4500000	A‚ÜíB	Atp6v0c-ps1	ENSMUSG00000108761.1
chr7	4000000	4500000	A‚ÜíB	Rdh13	ENSMUSG00000008435.15
chr7	4000000	4500000	A‚ÜíB	Gm24605	ENSMUSG00000077965.1
chr7	4000000	4500000	A‚ÜíB	Gm15494	ENSMUSG00000091177.2
chr7	4000000	4500000	A‚ÜíB	Eps8l1	ENSMUSG00000006154.13
chr7	4000000	4500000	A‚ÜíB	Ppp1r12c	ENSMUSG00000019254.16
chr7	35500000	36000000	A‚ÜíB	Tdrd12	ENSMUSG00000030491.16
chr7	35500000	36000000	A‚ÜíB	Nudt19	ENSMUSG00000034875.5
chr7	35500000	36000000	A‚ÜíB	B230322F03Rik	ENSMUSG00000097509.1
chr7	35500000	36000000	A‚ÜíB	Rgs9bp	ENSMUSG00000056043.5
chr7	35500000	36000000	A‚ÜíB	Ankrd27	ENSMUSG00000034867.16
chr7	35500000	36000000	A‚ÜíB	Pdcd5	ENSMUSG00000030417.15
chr7	35500000	36000000	A‚ÜíB	Dpy19l3	ENSMUSG00000043671.14
chr7	35500000	36000000	A‚ÜíB	Zfp507	ENSMUSG00000044452.10
chr7	35500000	36000000	A‚ÜíB	Gm26790	ENSMUSG00000096990.1
chr7	35500000	36000000	A‚ÜíB	E130304I02Rik	ENSMUSG00000044997.3
chr7	35500000	36000000	A‚ÜíB	Gm28514	ENSMUSG00000100387.1
chr7	65500000	66000000	A‚ÜíB	Tjp1	ENSMUSG00000030516.14
chr7	65500000	66000000	A‚ÜíB	Gm7546	ENSMUSG00000086232.2
chr7	65500000	66000000	A‚ÜíB	BC046251	ENSMUSG00000086662.7
chr7	65500000	66000000	A‚ÜíB	Tarsl2	ENSMUSG00000030515.9
chr7	65500000	66000000	A‚ÜíB	Tm2d3	ENSMUSG00000078681.10
chr7	65500000	66000000	A‚ÜíB	Gm7551	ENSMUSG00000068480.6
chr7	65500000	66000000	A‚ÜíB	1810008I18Rik	ENSMUSG00000100094.1
chr7	65500000	66000000	A‚ÜíB	Gm20684	ENSMUSG00000093405.1
chr7	65500000	66000000	A‚ÜíB	Pcsk6	ENSMUSG00000030513.14
chr7	73500000	74000000	A‚ÜíB	Chd2	ENSMUSG00000078671.11
chr7	73500000	74000000	A‚ÜíB	C130083A15Rik	ENSMUSG00000108812.1
chr7	73500000	74000000	A‚ÜíB	Gm44686	ENSMUSG00000108563.1
chr7	73500000	74000000	A‚ÜíB	1810026B05Rik	ENSMUSG00000101970.6
chr7	73500000	74000000	A‚ÜíB	Gm44734	ENSMUSG00000108724.1
chr7	73500000	74000000	A‚ÜíB	Gm44738	ENSMUSG00000108497.1
chr7	73500000	74000000	A‚ÜíB	Gm44737	ENSMUSG00000108311.1
chr7	73500000	74000000	A‚ÜíB	Gm26176	ENSMUSG00000065729.1
chr7	73500000	74000000	A‚ÜíB	Gm23020	ENSMUSG00000089391.1
chr7	73500000	74000000	A‚ÜíB	Gm44736	ENSMUSG00000108550.1
chr7	73500000	74000000	A‚ÜíB	Gm44739	ENSMUSG00000108473.1
chr7	73500000	74000000	A‚ÜíB	Gm4971	ENSMUSG00000108337.1
chr7	73500000	74000000	A‚ÜíB	Gm18805	ENSMUSG00000108485.1
chr7	73500000	74000000	A‚ÜíB	Gm45007	ENSMUSG00000108687.1
chr7	73500000	74000000	A‚ÜíB	A830073O21Rik	ENSMUSG00000091890.2
chr7	73500000	74000000	A‚ÜíB	Fam174b	ENSMUSG00000078670.3
chr7	73500000	74000000	A‚ÜíB	Gm45005	ENSMUSG00000108412.1
chr7	73500000	74000000	A‚ÜíB	Gm10619	ENSMUSG00000074067.9
chr7	73500000	74000000	A‚ÜíB	Gm45006	ENSMUSG00000108548.1
chr7	73500000	74000000	A‚ÜíB	Gm21269	ENSMUSG00000108448.2
chr7	73500000	74000000	A‚ÜíB	Mir7234	ENSMUSG00000105381.1
chr7	73500000	74000000	A‚ÜíB	St8sia2	ENSMUSG00000025789.9
chr7	73500000	74000000	A‚ÜíB	Gm45003	ENSMUSG00000108375.1
chr7	73500000	74000000	A‚ÜíB	Gm38143	ENSMUSG00000102384.1
chr7	75500000	76000000	A‚ÜíB	Akap13	ENSMUSG00000066406.15
chr7	75500000	76000000	A‚ÜíB	Gm44835	ENSMUSG00000108557.1
chr7	75500000	76000000	A‚ÜíB	Gm25282	ENSMUSG00000087896.1
chr7	75500000	76000000	A‚ÜíB	Gm44694	ENSMUSG00000108633.1
chr7	75500000	76000000	A‚ÜíB	Gm23251	ENSMUSG00000076961.1
chr7	75500000	76000000	A‚ÜíB	AU020206	ENSMUSG00000097415.2
chr7	75500000	76000000	A‚ÜíB	Gm26729	ENSMUSG00000097116.1
chr7	75500000	76000000	A‚ÜíB	Klhl25	ENSMUSG00000055652.14
chr7	132000000	132500000	A‚ÜíB	Fgfr2	ENSMUSG00000030849.18
chr7	132000000	132500000	A‚ÜíB	Cpxm2	ENSMUSG00000030862.13
chr7	132000000	132500000	A‚ÜíB	n-R5s159	ENSMUSG00000084630.1
chr7	132000000	132500000	A‚ÜíB	Gm15677	ENSMUSG00000086814.1
chr7	132000000	132500000	A‚ÜíB	Chst15	ENSMUSG00000030930.14
chr7	132000000	132500000	A‚ÜíB	Gm44891	ENSMUSG00000109555.1
chr7	132000000	132500000	A‚ÜíB	Gm10584	ENSMUSG00000109270.1
chr7	132000000	132500000	A‚ÜíB	Gm44892	ENSMUSG00000109550.1
chr7	132000000	132500000	A‚ÜíB	Gm35000	ENSMUSG00000109137.1
chr7	132000000	132500000	A‚ÜíB	Gm44893	ENSMUSG00000108870.1
chr7	132000000	132500000	A‚ÜíB	Gm35147	ENSMUSG00000108849.1
chr7	132000000	132500000	A‚ÜíB	Gm4587	ENSMUSG00000108858.1
chr8	35000000	35500000	A‚ÜíB	RP23-292K4.5	ENSMUSG00000110361.1
chr8	35000000	35500000	A‚ÜíB	RP24-281J17.2	ENSMUSG00000110130.1
chr8	35000000	35500000	A‚ÜíB	Rpl31-ps23	ENSMUSG00000097106.1
chr8	35000000	35500000	A‚ÜíB	RP24-281J17.3	ENSMUSG00000109678.1
chr8	35000000	35500000	A‚ÜíB	RP24-281J17.4	ENSMUSG00000110314.1
chr8	35000000	35500000	A‚ÜíB	RP23-93F3.1	ENSMUSG00000109773.1
chr8	35000000	35500000	A‚ÜíB	RP23-93F3.2	ENSMUSG00000109607.1
chr8	35000000	35500000	A‚ÜíB	RP23-93F3.3	ENSMUSG00000109688.1
chr8	35000000	35500000	A‚ÜíB	RP23-93F3.4	ENSMUSG00000109698.1
chr8	35000000	35500000	A‚ÜíB	Ppp1r3b	ENSMUSG00000046794.9
chr8	35000000	35500000	A‚ÜíB	RP23-93F3.6	ENSMUSG00000110384.1
chr8	35000000	35500000	A‚ÜíB	RP23-273A20.1	ENSMUSG00000110367.1
chr8	35000000	35500000	A‚ÜíB	Eri1	ENSMUSG00000031527.7
chr8	44500000	45000000	A‚ÜíB	Gm26241	ENSMUSG00000092685.1
chr8	44500000	45000000	A‚ÜíB	Gm26089	ENSMUSG00000088523.1
chr8	44500000	45000000	A‚ÜíB	RP24-199K4.3	ENSMUSG00000110409.1
chr8	44500000	45000000	A‚ÜíB	Fat1	ENSMUSG00000070047.13
chr8	45000000	45500000	A‚ÜíB	Fat1	ENSMUSG00000070047.13
chr8	45000000	45500000	A‚ÜíB	Gm2366	ENSMUSG00000097491.1
chr8	45000000	45500000	A‚ÜíB	AY512931	ENSMUSG00000066158.7
chr8	45000000	45500000	A‚ÜíB	Mtnr1a	ENSMUSG00000054764.9
chr8	45000000	45500000	A‚ÜíB	RP24-241I4.1	ENSMUSG00000110260.1
chr8	45000000	45500000	A‚ÜíB	RP24-241I4.2	ENSMUSG00000110231.1
chr8	45000000	45500000	A‚ÜíB	F11	ENSMUSG00000031645.4
chr8	45000000	45500000	A‚ÜíB	Klkb1	ENSMUSG00000109764.1
chr8	45000000	45500000	A‚ÜíB	Klkb1	ENSMUSG00000031640.10
chr8	45000000	45500000	A‚ÜíB	Cyp4v3	ENSMUSG00000079057.4
chr8	45000000	45500000	A‚ÜíB	Fam149a	ENSMUSG00000070044.15
chr8	45000000	45500000	A‚ÜíB	Tlr3	ENSMUSG00000031639.12
chr8	45000000	45500000	A‚ÜíB	RP24-407N9.2	ENSMUSG00000109785.1
chr8	78500000	79000000	A‚ÜíB	Rbmxl1	ENSMUSG00000037070.9
chr8	78500000	79000000	A‚ÜíB	Slc10a7	ENSMUSG00000031684.11
chr8	78500000	79000000	A‚ÜíB	RP23-430L2.2	ENSMUSG00000110244.1
chr8	78500000	79000000	A‚ÜíB	RP23-183A4.1	ENSMUSG00000109768.1
chr8	78500000	79000000	A‚ÜíB	Lsm6	ENSMUSG00000031683.16
chr8	78500000	79000000	A‚ÜíB	Gm8054	ENSMUSG00000069986.4
chr8	78500000	79000000	A‚ÜíB	RP23-341D16.1	ENSMUSG00000110094.1
chr8	78500000	79000000	A‚ÜíB	RP23-134A7.1	ENSMUSG00000109583.1
chr8	82500000	83000000	A‚ÜíB	Gm8167	ENSMUSG00000097984.1
chr8	82500000	83000000	A‚ÜíB	RP23-116P5.1	ENSMUSG00000109893.1
chr8	82500000	83000000	A‚ÜíB	Zfp330	ENSMUSG00000031711.7
chr8	82500000	83000000	A‚ÜíB	RP23-116P5.3	ENSMUSG00000109643.1
chr8	82500000	83000000	A‚ÜíB	Rnf150	ENSMUSG00000047747.10
chr8	82500000	83000000	A‚ÜíB	RP23-478B10.1	ENSMUSG00000109600.1
chr8	92000000	92500000	A‚ÜíB	RP24-486I4.2	ENSMUSG00000110274.1
chr8	92000000	92500000	A‚ÜíB	Gm28516	ENSMUSG00000101613.1
chr8	92000000	92500000	A‚ÜíB	Gm24254	ENSMUSG00000065636.1
chr8	92000000	92500000	A‚ÜíB	RP24-491F15.1	ENSMUSG00000110380.1
chr8	92000000	92500000	A‚ÜíB	RP24-328B20.1	ENSMUSG00000110198.1
chr8	92000000	92500000	A‚ÜíB	RP24-328B20.2	ENSMUSG00000110134.1
chr8	92000000	92500000	A‚ÜíB	Crnde	ENSMUSG00000031736.11
chr8	92000000	92500000	A‚ÜíB	Gm21817	ENSMUSG00000095651.1
chr8	92000000	92500000	A‚ÜíB	Irx5	ENSMUSG00000031737.11
chr8	92000000	92500000	A‚ÜíB	RP24-390A22.1	ENSMUSG00000110290.1
chr9	13500000	14000000	A‚ÜíB	Maml2	ENSMUSG00000031925.16
chr9	13500000	14000000	A‚ÜíB	Gm22643	ENSMUSG00000093092.1
chr9	13500000	14000000	A‚ÜíB	Mtmr2	ENSMUSG00000031918.16
chr9	13500000	14000000	A‚ÜíB	Cep57	ENSMUSG00000031922.12
chr9	13500000	14000000	A‚ÜíB	Fam76b	ENSMUSG00000037808.12
chr9	31000000	31500000	A‚ÜíB	Zbtb44	ENSMUSG00000047412.15
chr9	31000000	31500000	A‚ÜíB	Gm17508	ENSMUSG00000097701.1
chr9	31000000	31500000	A‚ÜíB	St14	ENSMUSG00000031995.8
chr9	31000000	31500000	A‚ÜíB	Gm16071	ENSMUSG00000081343.1
chr9	31000000	31500000	A‚ÜíB	Aplp2	ENSMUSG00000031996.16
chr9	31000000	31500000	A‚ÜíB	Gm7244	ENSMUSG00000091003.1
chr9	31000000	31500000	A‚ÜíB	Prdm10	ENSMUSG00000042496.17
chr9	31000000	31500000	A‚ÜíB	Nfrkb	ENSMUSG00000042185.13
chr9	31000000	31500000	A‚ÜíB	Tmem45b	ENSMUSG00000041737.7
chr9	47500000	48000000	B‚ÜíA	Gm22286	ENSMUSG00000094895.1
chr9	47500000	48000000	B‚ÜíA	Cadm1	ENSMUSG00000032076.18
chr9	51000000	51500000	A‚ÜíB	Sik2	ENSMUSG00000037112.16
chr9	51000000	51500000	A‚ÜíB	Layn	ENSMUSG00000060594.5
chr9	51000000	51500000	A‚ÜíB	4833427G06Rik	ENSMUSG00000032057.8
chr9	51000000	51500000	A‚ÜíB	Mir34c	ENSMUSG00000065587.1
chr9	51000000	51500000	A‚ÜíB	Mir34b	ENSMUSG00000065492.1
chr9	51000000	51500000	A‚ÜíB	Btg4	ENSMUSG00000032056.9
chr9	51000000	51500000	A‚ÜíB	RP23-281F13.1	ENSMUSG00000110266.1
chr9	51000000	51500000	A‚ÜíB	Pou2af1	ENSMUSG00000032053.7
chr9	51000000	51500000	A‚ÜíB	Gm684	ENSMUSG00000079559.3
chr9	51000000	51500000	A‚ÜíB	2010007H06Rik	ENSMUSG00000044694.2
chr9	51000000	51500000	A‚ÜíB	1810046K07Rik	ENSMUSG00000036027.11
chr9	69000000	69500000	B‚ÜíA	Rora	ENSMUSG00000032238.17
chr9	69000000	69500000	B‚ÜíA	Gm15511	ENSMUSG00000086648.1
chr9	69000000	69500000	B‚ÜíA	Ice2	ENSMUSG00000032235.15
chr9	69000000	69500000	B‚ÜíA	Gm4978	ENSMUSG00000062874.5
chr9	69000000	69500000	B‚ÜíA	Anxa2	ENSMUSG00000032231.14
chr9	69000000	69500000	B‚ÜíA	Mir3109	ENSMUSG00000093042.1
chr9	69000000	69500000	B‚ÜíA	Gm16144	ENSMUSG00000086399.1
chr9	69500000	70000000	B‚ÜíA	Foxb1	ENSMUSG00000059246.4
chr9	69500000	70000000	B‚ÜíA	B230323A14Rik	ENSMUSG00000097623.7
chr9	69500000	70000000	B‚ÜíA	Gm28731	ENSMUSG00000101555.1
chr9	69500000	70000000	B‚ÜíA	Bnip2	ENSMUSG00000011958.17
chr9	111000000	111500000	A‚ÜíB	Gm10030	ENSMUSG00000057802.8
chr9	111000000	111500000	A‚ÜíB	Ltf	ENSMUSG00000032496.7
chr9	111000000	111500000	A‚ÜíB	Gm43814	ENSMUSG00000104654.1
chr9	111000000	111500000	A‚ÜíB	Ccrl2	ENSMUSG00000043953.12
chr9	111000000	111500000	A‚ÜíB	Rp31-ps19	ENSMUSG00000097529.1
chr9	111000000	111500000	A‚ÜíB	Gm26409	ENSMUSG00000088296.1
chr9	111000000	111500000	A‚ÜíB	Lrrfip2	ENSMUSG00000032497.15
chr9	111000000	111500000	A‚ÜíB	Mlh1	ENSMUSG00000032498.9
chr9	111000000	111500000	A‚ÜíB	Gm24860	ENSMUSG00000089082.1
chr9	111000000	111500000	A‚ÜíB	Epm2aip1	ENSMUSG00000046785.8
chr9	111000000	111500000	A‚ÜíB	Trank1	ENSMUSG00000062296.8
chr9	111000000	111500000	A‚ÜíB	Gm42527	ENSMUSG00000105592.1
chr9	111000000	111500000	A‚ÜíB	Dclk3	ENSMUSG00000032500.10
chr9	116000000	116500000	A‚ÜíB	Gadl1	ENSMUSG00000056880.12
chr9	116000000	116500000	A‚ÜíB	Gm16142	ENSMUSG00000087469.1
chr9	116000000	116500000	A‚ÜíB	Gm9385	ENSMUSG00000080848.3
chr9	116000000	116500000	A‚ÜíB	Tgfbr2	ENSMUSG00000032440.12
chrX	50500000	51000000	A‚ÜíB	Gm14620	ENSMUSG00000083112.1
chrX	50500000	51000000	A‚ÜíB	Firre	ENSMUSG00000085396.7
chrX	50500000	51000000	A‚ÜíB	Stk26	ENSMUSG00000031112.10
chrX	50500000	51000000	A‚ÜíB	Frmd7	ENSMUSG00000036131.12
chrX	69000000	69500000	A‚ÜíB	Gm14705	ENSMUSG00000086676.2
chrX	69000000	69500000	A‚ÜíB	Aff2	ENSMUSG00000031189.12
chrX	69500000	70000000	A‚ÜíB	Aff2	ENSMUSG00000031189.12
chrX	69500000	70000000	A‚ÜíB	Gm8172	ENSMUSG00000082926.3
chrX	69500000	70000000	A‚ÜíB	1700111N16Rik	ENSMUSG00000100511.1
chrX	69500000	70000000	A‚ÜíB	1700020N15Rik	ENSMUSG00000059690.1
chrX	133000000	133500000	B‚ÜíA	Gm7821	ENSMUSG00000083205.1
chrX	133000000	133500000	B‚ÜíA	Gm7823	ENSMUSG00000082905.1
chrX	133000000	133500000	B‚ÜíA	Gm14979	ENSMUSG00000083858.1
chrX	133000000	133500000	B‚ÜíA	Gm22552	ENSMUSG00000088421.1
chrX	133000000	133500000	B‚ÜíA	Gm14980	ENSMUSG00000083062.1
chrX	137000000	137500000	B‚ÜíA	Slc25a53	ENSMUSG00000044348.14
chrX	137000000	137500000	B‚ÜíA	Fam199x	ENSMUSG00000042595.7
chrX	137000000	137500000	B‚ÜíA	Gm25770	ENSMUSG00000089191.1
chrX	137000000	137500000	B‚ÜíA	Gm8019	ENSMUSG00000080718.1
chrX	137000000	137500000	B‚ÜíA	Gm5761	ENSMUSG00000084086.1
chrX	137000000	137500000	B‚ÜíA	Gm15039	ENSMUSG00000081938.1
chrX	137000000	137500000	B‚ÜíA	Gm15042	ENSMUSG00000095988.1
chrX	137000000	137500000	B‚ÜíA	Gm15045	ENSMUSG00000095591.1
chrX	137000000	137500000	B‚ÜíA	Gm15043	ENSMUSG00000082011.1
chrX	137000000	137500000	B‚ÜíA	Gm15044	ENSMUSG00000083493.1
chrX	137000000	137500000	B‚ÜíA	Esx1	ENSMUSG00000023443.13
chrX	137000000	137500000	B‚ÜíA	Gm15040	ENSMUSG00000082696.1
chrX	137000000	137500000	B‚ÜíA	Gm15041	ENSMUSG00000081349.1
chrX	137000000	137500000	B‚ÜíA	Gm23679	ENSMUSG00000065095.1
chrX	137000000	137500000	B‚ÜíA	Gm8036	ENSMUSG00000082955.1
chrX	144000000	144500000	B‚ÜíA	Gm15048	ENSMUSG00000082060.1
chrX	144000000	144500000	B‚ÜíA	A730046J19Rik	ENSMUSG00000085139.1
chrX	144000000	144500000	B‚ÜíA	Gm8199	ENSMUSG00000082121.1
chrX	144000000	144500000	B‚ÜíA	Gm8202	ENSMUSG00000084361.1
chrX	144000000	144500000	B‚ÜíA	Gm15067	ENSMUSG00000081897.1
chrX	144000000	144500000	B‚ÜíA	Gm15066	ENSMUSG00000083200.1
chrX	144000000	144500000	B‚ÜíA	Mir680-2	ENSMUSG00000076117.1
chrX	144000000	144500000	B‚ÜíA	Alg13	ENSMUSG00000041718.15
chrX	144000000	144500000	B‚ÜíA	Gm2214	ENSMUSG00000080922.1
chrX	144000000	144500000	B‚ÜíA	Trpc5	ENSMUSG00000041710.4
chrX	144000000	144500000	B‚ÜíA	Trpc5os	ENSMUSG00000072934.10
chrX	144000000	144500000	B‚ÜíA	Gm15071	ENSMUSG00000081635.1
chrX	147000000	147500000	A‚ÜíB	Htr2c	ENSMUSG00000041380.13
chrX	147000000	147500000	A‚ÜíB	Mir764	ENSMUSG00000076458.1
chrX	147000000	147500000	A‚ÜíB	Mir1912	ENSMUSG00000093039.1
chrX	147000000	147500000	A‚ÜíB	Mir1264	ENSMUSG00000093122.1
chrX	147000000	147500000	A‚ÜíB	Mir1298	ENSMUSG00000080331.1
chrX	147000000	147500000	A‚ÜíB	Gm24627	ENSMUSG00000084713.2
chrX	147000000	147500000	A‚ÜíB	Mir448	ENSMUSG00000065450.1
chrX	147000000	147500000	A‚ÜíB	Il13ra2	ENSMUSG00000031289.10
chrX	147000000	147500000	A‚ÜíB	Vmn1r239-ps	ENSMUSG00000067262.8
chrX	147000000	147500000	A‚ÜíB	Lrch2	ENSMUSG00000031290.14
chrX	147000000	147500000	A‚ÜíB	Gm25107	ENSMUSG00000084421.1
chrX	150000000	150500000	B‚ÜíA	Gm15102	ENSMUSG00000095534.1
chrX	150000000	150500000	B‚ÜíA	Gm15103	ENSMUSG00000081827.1
chrX	150000000	150500000	B‚ÜíA	Gm8402	ENSMUSG00000094767.1
chrX	150000000	150500000	B‚ÜíA	Gm5946	ENSMUSG00000048592.9
chrX	150000000	150500000	B‚ÜíA	Gm15104	ENSMUSG00000087360.2
chrX	150000000	150500000	B‚ÜíA	Gm15105	ENSMUSG00000081928.1
chrX	150000000	150500000	B‚ÜíA	Tmem29	ENSMUSG00000041353.12
chrX	150000000	150500000	B‚ÜíA	Gm15129	ENSMUSG00000082974.1
chrX	150000000	150500000	B‚ÜíA	3110067C02Rik	ENSMUSG00000081187.1
chrX	157500000	158000000	B‚ÜíA	Mbtps2	ENSMUSG00000046873.18
chrX	157500000	158000000	B‚ÜíA	Gm6568	ENSMUSG00000082002.1
chrX	157500000	158000000	B‚ÜíA	Yy2	ENSMUSG00000091736.3
chrX	157500000	158000000	B‚ÜíA	Gm15176	ENSMUSG00000081415.1
chrX	157500000	158000000	B‚ÜíA	Gm15175	ENSMUSG00000083636.1
chrX	157500000	158000000	B‚ÜíA	Gm15173	ENSMUSG00000081222.1
chrX	157500000	158000000	B‚ÜíA	Gm23381	ENSMUSG00000088301.1
chrX	157500000	158000000	B‚ÜíA	Gm8644	ENSMUSG00000081505.1
chrX	157500000	158000000	B‚ÜíA	Gm15171	ENSMUSG00000083117.1
chrX	157500000	158000000	B‚ÜíA	Gm8648	ENSMUSG00000083166.1
chrX	157500000	158000000	B‚ÜíA	Smpx	ENSMUSG00000041476.12
chrX	157500000	158000000	B‚ÜíA	Gm15169	ENSMUSG00000086188.1
chrX	157500000	158000000	B‚ÜíA	Klhl34	ENSMUSG00000047485.6
chrX	157500000	158000000	B‚ÜíA	Cnksr2	ENSMUSG00000025658.16
chrX	163000000	163500000	B‚ÜíA	Ctps2	ENSMUSG00000031360.14
chrX	163000000	163500000	B‚ÜíA	Gm23501	ENSMUSG00000088369.1
chrX	163000000	163500000	B‚ÜíA	Gm22746	ENSMUSG00000064428.1
chrX	163000000	163500000	B‚ÜíA	Gm15215	ENSMUSG00000083225.1
chrX	163000000	163500000	B‚ÜíA	Gm15212	ENSMUSG00000082598.1
chrX	163000000	163500000	B‚ÜíA	Gm15214	ENSMUSG00000082970.1
chrX	163000000	163500000	B‚ÜíA	Gm26007	ENSMUSG00000089423.1
chrX	163000000	163500000	B‚ÜíA	Gm7199	ENSMUSG00000080778.1
