# Supplementary material for: Nuclear Myosin 1 links genomic architecture to adipose tissue remodeling, metabolic inflammation and obesity in mice
Source: Cell Death Dis. 2026 Feb 26;17(1):270. doi: 10.1038/s41419-026-08525-3 (PMC13004839; doi:10.1038/s41419-026-08525-3)
Supplement: Supplementary file 8 — Supplemental table 4 [file 41419_2026_8525_MOESM8_ESM.xlsx]

## Sheet: data-2025-01-14
gene.ids	gene.names	AdiposeOKO_1	AdiposeOKO_2	AdiposeOKO_3	AdiposeOWT_2	AdiposeOWT_3	AdiposeOWT_4		baseMean	log2FoldChange	lfcSE	stat	pvalue	padj		AdiposeOKO_1	AdiposeOKO_2	AdiposeOKO_3	AdiposeOWT_2	AdiposeOWT_3	AdiposeOWT_4
ENSMUSG00000000001	Gnai3	4463	2525	3462	2459	3099	2555	ENSMUSG00000000001	3079.66	0.254319	0.249143	1.02078	0.307359	0.589221	ENSMUSG00000000001	12.0523	11.1403	11.8633	11.3933	11.5047	11.5551
ENSMUSG00000000003	Pbsn	1	1	1	1	1	1	ENSMUSG00000000003	0	NA	NA	NA	NA	2	ENSMUSG00000000003	4.9012	4.9012	4.9012	4.9012	4.9012	4.9012
ENSMUSG00000000028	Cdc45	281	273	211	268	181	193	ENSMUSG00000000028	232.487	0.103954	0.25649	0.405297	0.68526	0.85895	ENSMUSG00000000028	8.32084	8.19752	8.12416	8.4216	7.78859	8.12048
ENSMUSG00000000031	H19	7	2	3	14	4	14	ENSMUSG00000000031	6.71707	-1.87207	1.11336	-1.68145	0.0926755	0.298115	ENSMUSG00000000031	5.52267	5.14718	5.28421	5.86743	5.3377	5.90354
ENSMUSG00000000037	Scml2	22	4	28	13	21	27	ENSMUSG00000000037	18.6943	-0.271686	0.832227	-0.326457	0.744079	0.888823	ENSMUSG00000000037	6.04285	5.32622	6.26164	5.8308	6.00539	6.29282
ENSMUSG00000000049	Apoh	7	3	4	1	1	4	ENSMUSG00000000049	2.33585	1.65668	1.81491	0.912815	0.36134	2	ENSMUSG00000000049	5.52267	5.24864	5.36961	4.9012	4.9012	5.39011
ENSMUSG00000000056	Narf	1023	1138	807	812	1172	689	ENSMUSG00000000056	923.552	0.0330817	0.176216	0.187734	0.851085	0.939219	ENSMUSG00000000056	9.99161	10.0347	9.83376	9.85595	10.1483	9.73689
ENSMUSG00000000058	Cav2	16747	8213	11386	10602	9190	9893	ENSMUSG00000000058	11023	0.162253	0.290886	0.55779	0.576988	0.793132	ENSMUSG00000000058	13.9455	12.8158	13.565	13.4773	13.0536	13.4873
ENSMUSG00000000078	Klf6	7361	6867	7403	5388	5291	5637	ENSMUSG00000000078	6310.15	0.27465	0.179047	1.53395	0.125041	0.355314	ENSMUSG00000000078	12.7664	12.5599	12.9477	12.5079	12.2644	12.6814
ENSMUSG00000000085	Scmh1	614	869	623	809	760	731	ENSMUSG00000000085	732.514	-0.272427	0.181191	-1.50353	0.132702	0.36888	ENSMUSG00000000085	9.30759	9.66971	9.48659	9.85094	9.56212	9.81675
ENSMUSG00000000088	Cox5a	1451	1555	1451	1468	1807	1184	ENSMUSG00000000088	1474.23	-0.11352	0.145749	-0.778877	0.436052	0.699915	ENSMUSG00000000088	10.4717	10.4638	10.6395	10.6699	10.747	10.4771
ENSMUSG00000000093	Tbx2	147	296	153	346	304	258	ENSMUSG00000000093	249.883	-0.765102	0.292067	-2.61961	0.00880301	0.064001	ENSMUSG00000000093	7.58602	8.29363	7.75922	8.73767	8.39013	8.46781
ENSMUSG00000000094	Tbx4	44	48	37	57	40	88	ENSMUSG00000000094	52.6086	-0.710168	0.451557	-1.57271	0.115786	0.339314	ENSMUSG00000000094	6.49543	6.50559	6.45479	6.80346	6.41115	7.27108
ENSMUSG00000000103	Zfy2	1	1	1	1	1	1	ENSMUSG00000000103	0	NA	NA	NA	NA	2	ENSMUSG00000000103	4.9012	4.9012	4.9012	4.9012	4.9012	4.9012
ENSMUSG00000000120	Ngfr	13	14	14	14	25	11	ENSMUSG00000000120	13.9773	-0.399219	0.599844	-0.665538	0.505706	0.750609	ENSMUSG00000000120	5.77355	5.7757	5.86267	5.86743	6.10526	5.78425
ENSMUSG00000000125	Wnt3	1	1	1	1	1	1	ENSMUSG00000000125	0	NA	NA	NA	NA	2	ENSMUSG00000000125	4.9012	4.9012	4.9012	4.9012	4.9012	4.9012
ENSMUSG00000000126	Wnt9a	373	410	436	313	637	553	ENSMUSG00000000126	453.629	-0.416577	0.283135	-1.4713	0.14121	0.383044	ENSMUSG00000000126	8.66782	8.69257	9.01909	8.61239	9.32804	9.44291
ENSMUSG00000000127	Fer	837	672	928	564	635	611	ENSMUSG00000000127	706.715	0.314811	0.23075	1.3643	0.172475	0.428543	ENSMUSG00000000127	9.71992	9.32786	10.0235	9.36831	9.3239	9.5757
ENSMUSG00000000131	Xpo6	2498	2831	1994	1994	2389	1916	ENSMUSG00000000131	2242.88	0.0818502	0.122802	0.66652	0.505079	0.75012	ENSMUSG00000000131	11.2306	11.3013	11.0838	11.0981	11.1379	11.1491
ENSMUSG00000000134	Tfe3	2170	2607	1849	2162	2445	1999	ENSMUSG00000000134	2187.98	-0.132331	0.121999	-1.08468	0.278061	0.560316	ENSMUSG00000000134	11.0327	11.1852	10.9779	11.2119	11.1705	11.2088
ENSMUSG00000000142	Axin2	687	1201	638	1122	649	2217	ENSMUSG00000000142	1119.62	-0.881032	0.45613	-1.93154	0.0534165	0.212682	ENSMUSG00000000142	9.45599	10.1083	9.51825	10.2977	9.35263	11.3546
ENSMUSG00000000148	Brat1	824	1152	782	929	1135	835	ENSMUSG00000000148	933.347	-0.204285	0.159895	-1.27762	0.201384	0.466049	ENSMUSG00000000148	9.69887	10.0514	9.79122	10.0389	10.1044	9.99729
ENSMUSG00000000149	Gna12	4654	4671	3454	3217	3708	2773	ENSMUSG00000000149	3689.97	0.266928	0.127931	2.08649	0.0369338	0.168913	ENSMUSG00000000149	12.112	12.0105	11.86	11.7736	11.7588	11.671
ENSMUSG00000000154	Slc22a18	220	343	257	328	403	318	ENSMUSG00000000154	309.982	-0.486703	0.203971	-2.38614	0.0170265	0.100704	ENSMUSG00000000154	8.03283	8.47184	8.35849	8.6707	8.73816	8.7271
ENSMUSG00000000157	Itgb2l	1	1	1	1	2	2	ENSMUSG00000000157	0.345613	-1.97893	4.03901	-0.489956	0.624165	2	ENSMUSG00000000157	4.9012	4.9012	4.9012	4.9012	5.15385	5.18437
ENSMUSG00000000159	Igsf5	3	1	4	1	1	1	ENSMUSG00000000159	0.842471	3.12763	3.39592	0.920995	0.357053	2	ENSMUSG00000000159	5.26185	4.9012	5.36961	4.9012	4.9012	4.9012
ENSMUSG00000000167	Pih1d2	28	37	26	24	31	12	ENSMUSG00000000167	24.6748	0.350408	0.491209	0.71336	0.475623	0.728498	ENSMUSG00000000167	6.18679	6.32085	6.21361	6.16934	6.23841	5.82596
ENSMUSG00000000168	Dlat	4339	3834	3395	3128	3899	2383	ENSMUSG00000000168	3447.12	0.184887	0.1647	1.12257	0.261622	0.542827	ENSMUSG00000000168	12.0122	11.7301	11.8355	11.7338	11.8301	11.4566
ENSMUSG00000000171	Sdhd	3838	4484	3446	3313	4173	2931	ENSMUSG00000000171	3652.52	0.0515434	0.118102	0.436431	0.662524	0.845694	ENSMUSG00000000171	11.8379	11.9524	11.8567	11.8153	11.9265	11.7496
ENSMUSG00000000182	Fgf23	1	1	1	1	1	1	ENSMUSG00000000182	0	NA	NA	NA	NA	2	ENSMUSG00000000182	4.9012	4.9012	4.9012	4.9012	4.9012	4.9012
ENSMUSG00000000183	Fgf6	1	1	1	1	1	1	ENSMUSG00000000183	0	NA	NA	NA	NA	2	ENSMUSG00000000183	4.9012	4.9012	4.9012	4.9012	4.9012	4.9012
ENSMUSG00000000184	Ccnd2	11802	11951	10383	7612	8063	6135	ENSMUSG00000000184	9185.71	0.520792	0.11658	4.46724	7.9235e-06	0.000275232	ENSMUSG00000000184	13.4428	13.3533	13.4327	13.0022	12.8663	12.8025
ENSMUSG00000000194	Gpr107	2222	2717	1923	2098	2374	1966	ENSMUSG00000000194	2196.5	-0.0452838	0.124308	-0.364287	0.715644	0.874341	ENSMUSG00000000194	11.066	11.2434	11.0329	11.1696	11.129	11.1853
ENSMUSG00000000197	Nalcn	175	92	153	123	22	104	ENSMUSG00000000197	112.059	0.588344	0.616664	0.954076	0.340045	0.616909	ENSMUSG00000000197	7.77472	7.04711	7.75922	7.53535	6.03135	7.43941
ENSMUSG00000000202	Btbd17	77	103	58	83	39	31	ENSMUSG00000000202	62.9722	0.490169	0.46145	1.06224	0.288128	0.571329	ENSMUSG00000000202	6.95285	7.15283	6.8097	7.14152	6.39325	6.388
ENSMUSG00000000204	Slfn4	62	56	45	20	183	53	ENSMUSG00000000204	66.5588	-0.709578	0.655538	-1.08244	0.279059	0.561228	ENSMUSG00000000204	6.76563	6.62349	6.60263	6.05987	7.80075	6.80522
ENSMUSG00000000214	Th	1	1	1	1	1	1	ENSMUSG00000000214	0	NA	NA	NA	NA	2	ENSMUSG00000000214	4.9012	4.9012	4.9012	4.9012	4.9012	4.9012
ENSMUSG00000000215	Ins2	1	1	1	1	1	1	ENSMUSG00000000215	0	NA	NA	NA	NA	2	ENSMUSG00000000215	4.9012	4.9012	4.9012	4.9012	4.9012	4.9012
ENSMUSG00000000216	Scnn1g	1	1	1	1	1	1	ENSMUSG00000000216	0	NA	NA	NA	NA	2	ENSMUSG00000000216	4.9012	4.9012	4.9012	4.9012	4.9012	4.9012
ENSMUSG00000000223	Drp2	17	31	43	13	4	6	ENSMUSG00000000223	17.8333	2.01042	0.762813	2.63553	0.00840061	0.0621333	ENSMUSG00000000223	5.90363	6.20524	6.56738	5.8308	5.3377	5.53041
ENSMUSG00000000244	Tspan32	326	288	280	321	315	252	ENSMUSG00000000244	295.213	-0.115303	0.186372	-0.61867	0.536134	0.769857	ENSMUSG00000000244	8.50112	8.26094	8.46257	8.64379	8.43328	8.43909
ENSMUSG00000000247	Lhx2	2	2	6	5	1	1	ENSMUSG00000000247	1.89769	0.725337	2.08451	0.347965	0.727866	2	ENSMUSG00000000247	5.15655	5.14718	5.50418	5.44403	4.9012	4.9012
ENSMUSG00000000248	Clec2g	69	9	5	5	9	11	ENSMUSG00000000248	16.3671	1.69925	1.06216	1.5998	0.109643	0.328417	ENSMUSG00000000248	6.85646	5.59117	5.4413	5.44403	5.60958	5.78425
ENSMUSG00000000253	Gmpr	355	522	235	266	388	244	ENSMUSG00000000253	325.592	0.169051	0.270054	0.625991	0.531321	0.766263	ENSMUSG00000000253	8.60626	8.99907	8.25124	8.4125	8.69059	8.39986
ENSMUSG00000000263	Glra1	75	63	50	64	52	39	ENSMUSG00000000263	55.5839	0.149868	0.346417	0.432624	0.665288	0.846526	ENSMUSG00000000263	6.92943	6.71791	6.68648	6.90359	6.60673	6.55716
ENSMUSG00000000266	Mid2	1162	654	905	636	688	641	ENSMUSG00000000266	777.611	0.351567	0.261646	1.34368	0.179053	0.437154	ENSMUSG00000000266	10.1657	9.29216	9.98933	9.52767	9.42976	9.63985
ENSMUSG00000000275	Trim25	2058	2182	2277	1804	2411	1939	ENSMUSG00000000275	2103.74	-0.0326668	0.161057	-0.202827	0.83927	0.934497	ENSMUSG00000000275	10.9585	10.9354	11.2705	10.9577	11.1508	11.1659
ENSMUSG00000000276	Dgke	561	553	456	530	522	493	ENSMUSG00000000276	516.864	-0.115027	0.15576	-0.738489	0.460217	0.718542	ENSMUSG00000000276	9.18935	9.07348	9.07701	9.28643	9.06819	9.29129
ENSMUSG00000000278	Scpep1	4428	5038	3875	3109	2948	2782	ENSMUSG00000000278	3648.29	0.451977	0.136596	3.30887	0.000936732	0.0125786	ENSMUSG00000000278	12.0411	12.1181	12.0234	11.7252	11.4341	11.6756
ENSMUSG00000000282	Mnt	1616	1750	1051	1242	1254	1089	ENSMUSG00000000282	1314.44	0.152635	0.180721	0.84459	0.39834	0.667343	ENSMUSG00000000282	10.6211	10.6276	10.1938	10.4379	10.2411	10.3615
ENSMUSG00000000290	Itgb2	12847	10089	6737	4506	5481	3316	ENSMUSG00000000290	6943.31	1.03158	0.231664	4.4529	8.47199e-06	0.000288558	ENSMUSG00000000290	13.5646	13.1104	12.8127	12.2528	12.3147	11.9248
ENSMUSG00000000295	Hddc2	284	242	222	229	293	198	ENSMUSG00000000295	241.556	-0.0621444	0.194095	-0.320175	0.748835	0.890797	ENSMUSG00000000295	8.3336	8.05668	8.18383	8.23261	8.34563	8.15044
ENSMUSG00000000296	Tpd52l1	19	16	6	20	16	21	ENSMUSG00000000296	15.4105	-0.684033	0.646867	-1.05745	0.290304	0.573486	ENSMUSG00000000296	5.9619	5.83844	5.50418	6.05987	5.86305	6.13195
ENSMUSG00000000301	Pemt	203	237	124	184	283	154	ENSMUSG00000000301	192.833	-0.265686	0.275054	-0.96594	0.334074	0.612408	ENSMUSG00000000301	7.94083	8.03258	7.53319	7.97762	8.30393	7.86186
ENSMUSG00000000303	Cdh1	38	4	8	5	9	2	ENSMUSG00000000303	9.5897	1.7894	1.15417	1.55038	0.12105	0.348672	ENSMUSG00000000303	6.38955	5.32622	5.61263	5.44403	5.60958	5.18437
ENSMUSG00000000305	Cdh4	13	25	19	21	23	16	ENSMUSG00000000305	18.361	-0.203811	0.529419	-0.384971	0.700259	0.867114	ENSMUSG00000000305	5.77355	6.07503	6.02499	6.0884	6.05663	5.97473
ENSMUSG00000000308	Ckmt1	49	38	34	23	121	28	ENSMUSG00000000308	46.2001	-0.561967	0.622734	-0.902419	0.366834	0.640447	ENSMUSG00000000308	6.57681	6.33897	6.39407	6.14308	7.36275	6.3174
ENSMUSG00000000317	Bcl6b	239	358	291	547	729	649	ENSMUSG00000000317	473.826	-1.25022	0.207998	-6.01072	1.84702e-09	2.27717e-07	ENSMUSG00000000317	8.12899	8.52431	8.50977	9.32795	9.50662	9.65648
ENSMUSG00000000318	Clec10a	2456	4667	4293	4713	2959	5159	ENSMUSG00000000318	4105.09	-0.329839	0.341753	-0.965137	0.334476	0.612649	ENSMUSG00000000318	11.2067	12.0093	12.1693	12.3169	11.4394	12.5547
ENSMUSG00000000320	Alox12	28	29	23	53	43	46	ENSMUSG00000000320	36.5386	-0.996876	0.384774	-2.59081	0.00957499	0.0678937	ENSMUSG00000000320	6.18679	6.16368	6.1371	6.74244	6.46323	6.6875
ENSMUSG00000000325	Arvcf	799	1096	739	955	535	658	ENSMUSG00000000325	792.408	0.130612	0.281516	0.463958	0.642678	0.833126	ENSMUSG00000000325	9.6575	9.98347	9.71499	10.0766	9.10004	9.67497
ENSMUSG00000000326	Comt	9163	13769	10238	11339	14891	8478	ENSMUSG00000000326	11172.5	-0.179915	0.198334	-0.907129	0.364339	0.63777	ENSMUSG00000000326	13.0799	13.5565	13.4125	13.5738	13.7461	13.2659
ENSMUSG00000000339	Rtca	558	538	488	371	587	353	ENSMUSG00000000339	474.514	0.165848	0.190245	0.871762	0.383338	0.654431	ENSMUSG00000000339	9.18236	9.03796	9.16508	8.82576	9.22079	8.85912
ENSMUSG00000000340	Dbt	2375	2066	2473	1964	1920	2145	ENSMUSG00000000340	2164.09	0.0677597	0.209128	0.324011	0.745929	0.889353	ENSMUSG00000000340	11.1595	10.859	11.3869	11.0769	10.8316	11.3081
ENSMUSG00000000346	Dazap2	7173	7598	5564	5489	6679	5389	ENSMUSG00000000346	6244.98	0.0776997	0.116796	0.665258	0.505886	0.750711	ENSMUSG00000000346	12.7294	12.7045	12.5392	12.5345	12.5969	12.6171
ENSMUSG00000000355	Mcts1	977	776	811	718	969	572	ENSMUSG00000000355	794.157	0.0792355	0.199266	0.397637	0.690898	0.862024	ENSMUSG00000000355	9.92904	9.51839	9.84045	9.68997	9.88904	9.48778
ENSMUSG00000000359	Rem1	307	517	396	444	490	347	ENSMUSG00000000359	412.975	-0.196291	0.224985	-0.872464	0.382955	0.654431	ENSMUSG00000000359	8.42777	8.9867	8.89571	9.05573	8.98665	8.83734
ENSMUSG00000000365	Rnf17	39	11	20	30	28	32	ENSMUSG00000000365	26.0234	-0.506952	0.599361	-0.845821	0.397653	0.666766	ENSMUSG00000000365	6.4079	5.67082	6.05426	6.31429	6.17401	6.41057
ENSMUSG00000000374	Trappc10	2414	3221	2149	2421	2690	2152	ENSMUSG00000000374	2481.38	-0.0386637	0.144197	-0.268132	0.788598	0.909246	ENSMUSG00000000374	11.1824	11.4834	11.189	11.3713	11.3049	11.3127
ENSMUSG00000000378	Ccm2	2130	2199	1958	2031	2316	1720	ENSMUSG00000000378	2044.94	-0.0708406	0.115212	-0.614871	0.53864	0.771091	ENSMUSG00000000378	11.0066	10.9463	11.0582	11.124	11.0943	10.9976
ENSMUSG00000000381	Wap	1	1	1	1	2	1	ENSMUSG00000000381	0.153129	-1.09227	4.08047	-0.267683	0.788943	2	ENSMUSG00000000381	4.9012	4.9012	4.9012	4.9012	5.15385	4.9012
ENSMUSG00000000384	Tbrg4	888	965	701	896	1215	826	ENSMUSG00000000384	906.552	-0.326536	0.147011	-2.22117	0.0263396	0.136146	ENSMUSG00000000384	9.79966	9.81082	9.64409	9.98964	10.1977	9.98253
ENSMUSG00000000385	Tmprss2	2	3	4	3	4	1	ENSMUSG00000000385	1.7924	0.22166	1.66136	0.133421	0.89386	2	ENSMUSG00000000385	5.15655	5.24864	5.36961	5.28617	5.3377	4.9012
ENSMUSG00000000386	Mx1	71	105	144	113	103	161	ENSMUSG00000000386	117.681	-0.37258	0.408294	-0.912529	0.36149	0.635466	ENSMUSG00000000386	6.88125	7.17117	7.69295	7.44712	7.20381	7.91193
ENSMUSG00000000392	Fap	732	426	507	329	251	274	ENSMUSG00000000392	414.683	0.830108	0.287363	2.88871	0.00386822	0.0360794	ENSMUSG00000000392	9.54037	8.74058	9.21492	8.67451	8.16158	8.5417
ENSMUSG00000000394	Gcg	2	1	1	1	1	1	ENSMUSG00000000394	0.156421	0.831281	4.08047	0.203722	0.838571	2	ENSMUSG00000000394	5.15655	4.9012	4.9012	4.9012	4.9012	4.9012
ENSMUSG00000000399	Ndufa9	2840	3874	2774	2861	3466	2433	ENSMUSG00000000399	3004.51	-0.0126403	0.147766	-0.0855427	0.93183	0.973774	ENSMUSG00000000399	11.4115	11.7448	11.5492	11.6074	11.6631	11.4859
ENSMUSG00000000402	Egfl6	16	4	7	29	6	27	ENSMUSG00000000402	14.6052	-1.48322	0.928973	-1.59662	0.110351	0.329621	ENSMUSG00000000402	5.87296	5.32622	5.56079	6.29146	5.46331	6.29282
ENSMUSG00000000409	Lck	312	73	234	59	96	90	ENSMUSG00000000409	142.253	1.2535	0.52134	2.40438	0.0162	0.0973044	ENSMUSG00000000409	8.44745	6.84134	8.24617	6.83289	7.13649	7.29331
ENSMUSG00000000411	Tssk3	1	1	1	1	1	1	ENSMUSG00000000411	0	NA	NA	NA	NA	2	ENSMUSG00000000411	4.9012	4.9012	4.9012	4.9012	4.9012	4.9012
ENSMUSG00000000416	Cttnbp2	96	18	18	28	6	6	ENSMUSG00000000416	26.872	1.63868	0.939832	1.74359	0.0812302	0.275333	ENSMUSG00000000416	7.15649	5.89673	5.99478	6.26814	5.46331	5.53041
ENSMUSG00000000420	Galnt1	4727	3885	4239	3205	3518	2949	ENSMUSG00000000420	3728.55	0.290018	0.160527	1.80666	0.0708148	0.253011	ENSMUSG00000000420	12.1341	11.7488	12.1512	11.7683	11.6842	11.7583
ENSMUSG00000000435	Myf5	1	1	2	1	1	1	ENSMUSG00000000435	0.176543	0.831281	4.08047	0.203722	0.838571	2	ENSMUSG00000000435	4.9012	4.9012	5.17243	4.9012	4.9012	4.9012
ENSMUSG00000000439	Mkrn2	776	1079	692	782	778	700	ENSMUSG00000000439	792.485	0.0259285	0.175254	0.147948	0.882384	0.953632	ENSMUSG00000000439	9.61836	9.9622	9.62677	9.80503	9.59338	9.75824
ENSMUSG00000000440	Pparg	5475	8359	5353	6418	4489	5181	ENSMUSG00000000440	5842.87	0.0916251	0.238191	0.384671	0.700481	0.867174	ENSMUSG00000000440	12.3435	12.841	12.484	12.758	12.0303	12.5608
ENSMUSG00000000441	Raf1	1473	2039	1289	1613	1366	1041	ENSMUSG00000000441	1450.12	0.113109	0.210455	0.53745	0.590957	0.801117	ENSMUSG00000000441	10.4925	10.8406	10.4752	10.8012	10.3589	10.2994
ENSMUSG00000000486	2001-09-01	749	297	378	379	481	317	ENSMUSG00000000486	428.262	0.166592	0.351352	0.474144	0.635397	0.828271	ENSMUSG00000000486	9.57101	8.29766	8.83653	8.85284	8.96286	8.72315
ENSMUSG00000000489	Pdgfb	811	1171	976	1382	1781	1495	ENSMUSG00000000489	1275.08	-0.783254	0.17865	-4.38428	1.16369e-05	0.000374499	ENSMUSG00000000489	9.67751	10.0737	10.0924	10.586	10.7268	10.8015
ENSMUSG00000000530	Acvrl1	2400	3115	2395	2965	3626	2636	ENSMUSG00000000530	2840.75	-0.348243	0.132434	-2.62956	0.00854959	0.0629162	ENSMUSG00000000530	11.1742	11.4361	11.3417	11.658	11.7271	11.5993
ENSMUSG00000000531	Grasp	282	376	206	397	425	327	ENSMUSG00000000531	332.873	-0.557413	0.211375	-2.63708	0.00836236	0.0619027	ENSMUSG00000000531	8.3251	8.58482	8.09618	8.91196	8.80519	8.76223
ENSMUSG00000000532	Acvr1b	1686	2414	1122	1528	3755	1432	ENSMUSG00000000532	1934.3	-0.468045	0.342086	-1.36821	0.171247	0.426886	ENSMUSG00000000532	10.68	11.0771	10.2836	10.7257	11.7767	10.7414
ENSMUSG00000000538	Tom1l2	2096	2827	2196	2901	3076	2589	ENSMUSG00000000538	2611.59	-0.401218	0.143194	-2.80191	0.00508008	0.043452	ENSMUSG00000000538	10.9841	11.2993	11.2194	11.627	11.4942	11.5738
ENSMUSG00000000544	Gpa33	2	1	1	1	1	1	ENSMUSG00000000544	0.156421	0.831281	4.08047	0.203722	0.838571	2	ENSMUSG00000000544	5.15655	4.9012	4.9012	4.9012	4.9012	4.9012
ENSMUSG00000000552	Zfp385a	3415	3980	2988	3599	2974	3259	ENSMUSG00000000552	3362.9	-0.0729154	0.178064	-0.409491	0.682179	0.857291	ENSMUSG00000000552	11.6723	11.7831	11.6544	11.9329	11.4465	11.9002
ENSMUSG00000000555	Itga5	2026	2577	2053	2184	3082	1649	ENSMUSG00000000555	2231.21	-0.162837	0.19074	-0.853711	0.393265	0.663156	ENSMUSG00000000555	10.9365	11.1689	11.1247	11.2261	11.497	10.9385
ENSMUSG00000000560	Gabra2	1	1	1	1	1	1	ENSMUSG00000000560	0	NA	NA	NA	NA	2	ENSMUSG00000000560	4.9012	4.9012	4.9012	4.9012	4.9012	4.9012
ENSMUSG00000000561	Wdr77	512	665	471	607	841	525	ENSMUSG00000000561	596.843	-0.381227	0.175846	-2.16796	0.030162	0.148997	ENSMUSG00000000561	9.07063	9.31408	9.11896	9.46559	9.69777	9.37414
ENSMUSG00000000562	Adora3	18	36	18	13	29	19	ENSMUSG00000000562	20.6323	0.118914	0.558037	0.213094	0.831253	0.92971	ENSMUSG00000000562	5.93324	6.30243	5.99478	5.8308	6.19593	6.07211
ENSMUSG00000000563	Atp5f1	6748	6826	6032	5444	7382	4857	ENSMUSG00000000563	6146.32	0.0349299	0.132201	0.264219	0.791612	0.910741	ENSMUSG00000000563	12.642	12.5513	12.6546	12.5227	12.74	12.4686
ENSMUSG00000000567	Sox9	213	327	204	184	220	219	ENSMUSG00000000567	224.446	0.107714	0.235711	0.456975	0.647689	0.836093	ENSMUSG00000000567	7.99567	8.41365	8.08483	7.97762	8.00847	8.26978
ENSMUSG00000000568	Hnrnpd	2364	2107	1931	1849	2952	1965	ENSMUSG00000000568	2175.51	-0.191008	0.174907	-1.09205	0.274809	0.556967	ENSMUSG00000000568	11.153	10.8865	11.0387	10.9922	11.4361	11.1846
ENSMUSG00000000579	Dynlt1c	377	487	354	424	392	340	ENSMUSG00000000579	392.235	-0.0642798	0.179867	-0.357374	0.720812	0.876824	ENSMUSG00000000579	8.68115	8.91015	8.7536	8.9963	8.70343	8.8115
ENSMUSG00000000581	C1d	1603	1141	1255	1045	1432	1105	ENSMUSG00000000581	1255.25	0.0446382	0.199536	0.22371	0.822983	0.9262	ENSMUSG00000000581	10.6098	10.0383	10.4382	10.2	10.424	10.3817
ENSMUSG00000000594	Gm2a	10306	12631	8453	7582	8774	6633	ENSMUSG00000000594	8909.04	0.313771	0.131717	2.38215	0.0172118	0.101218	ENSMUSG00000000594	13.2484	13.4327	13.1377	12.9966	12.9873	12.9142
ENSMUSG00000000600	Krit1	1295	515	1009	831	853	775	ENSMUSG00000000600	882.443	0.0896163	0.343178	0.261136	0.793987	0.911916	ENSMUSG00000000600	10.3146	8.98172	10.1379	9.88729	9.71682	9.89591
ENSMUSG00000000605	Clcn4-2	3135	2824	2402	2389	2739	2115	ENSMUSG00000000605	2575.88	0.0802725	0.130523	0.615007	0.53855	0.771084	ENSMUSG00000000605	11.5511	11.2978	11.3458	11.3526	11.3304	11.2882
ENSMUSG00000000606	Vmn2r88	1	1	1	1	1	1	ENSMUSG00000000606	0	NA	NA	NA	NA	2	ENSMUSG00000000606	4.9012	4.9012	4.9012	4.9012	4.9012	4.9012
ENSMUSG00000000617	Grm6	3	1	1	1	1	1	ENSMUSG00000000617	0.312842	1.70841	4.03975	0.422901	0.672367	2	ENSMUSG00000000617	5.26185	4.9012	4.9012	4.9012	4.9012	4.9012
ENSMUSG00000000627	Sema4f	22	21	5	16	26	16	ENSMUSG00000000627	16.2843	-0.439153	0.686566	-0.639636	0.522409	0.761517	ENSMUSG00000000627	6.04285	5.97743	5.4413	5.93626	6.12871	5.97473
ENSMUSG00000000628	Hk2	4067	6099	3822	4730	4088	4453	ENSMUSG00000000628	4521.77	-0.0832102	0.205311	-0.405288	0.685266	0.85895	ENSMUSG00000000628	11.9202	12.3905	12.0039	12.322	11.8973	12.3446
ENSMUSG00000000631	Myo18a	2813	3130	2258	2269	2873	1824	ENSMUSG00000000631	2487.6	0.112618	0.1471	0.765585	0.443923	0.705818	ENSMUSG00000000631	11.398	11.4429	11.2587	11.2799	11.3978	11.08
ENSMUSG00000000632	Sez6	12	17	15	55	13	19	ENSMUSG00000000632	21.4478	-1.19476	0.718647	-1.66251	0.0964113	0.304725	ENSMUSG00000000632	5.73744	5.86809	5.89761	6.77333	5.76459	6.07211
ENSMUSG00000000673	Haao	106	80	61	58	64	45	ENSMUSG00000000673	66.7643	0.444091	0.322021	1.37908	0.167871	0.422781	ENSMUSG00000000673	7.25221	6.92105	6.85293	6.81826	6.77468	6.66972
ENSMUSG00000000682	Cd52	1572	1177	1142	784	1237	556	ENSMUSG00000000682	1053.59	0.502856	0.256527	1.96025	0.0499669	0.205071	ENSMUSG00000000682	10.5827	10.0807	10.308	9.80848	10.2223	9.45009
ENSMUSG00000000686	Abhd15	901	845	702	732	878	666	ENSMUSG00000000686	779.695	-0.0211373	0.136074	-0.155336	0.876556	0.951151	ENSMUSG00000000686	9.8193	9.63215	9.646	9.71593	9.75572	9.69121
ENSMUSG00000000690	Hoxb6	150	255	193	292	251	235	ENSMUSG00000000690	229.29	-0.522653	0.255759	-2.04354	0.0409991	0.181256	ENSMUSG00000000690	7.60752	8.11746	8.02072	8.52653	8.16158	8.35439
ENSMUSG00000000693	Loxl3	511	754	588	705	642	686	ENSMUSG00000000693	648.254	-0.279999	0.206568	-1.35548	0.175264	0.431884	ENSMUSG00000000693	9.0681	9.48014	9.40989	9.66543	9.33833	9.73101
ENSMUSG00000000701	Tcl1b5	1	1	1	1	1	1	ENSMUSG00000000701	0	NA	NA	NA	NA	2	ENSMUSG00000000701	4.9012	4.9012	4.9012	4.9012	4.9012	4.9012
ENSMUSG00000000706	Btn1a1	1	2	1	1	1	1	ENSMUSG00000000706	0.145122	0.831281	4.08047	0.203722	0.838571	2	ENSMUSG00000000706	4.9012	5.14718	4.9012	4.9012	4.9012	4.9012
ENSMUSG00000000708	Kat2b	2453	2828	2277	1840	1699	1871	ENSMUSG00000000708	2143.58	0.335357	0.166471	2.01451	0.0439559	0.189168	ENSMUSG00000000708	11.205	11.2998	11.2705	10.9854	10.6611	11.1157
ENSMUSG00000000711	Rab5b	5355	6959	4791	5255	5475	4387	ENSMUSG00000000711	5312.44	0.039944	0.140183	0.284942	0.775689	0.903697	ENSMUSG00000000711	12.3119	12.5789	12.3257	12.4722	12.3132	12.3233
ENSMUSG00000000724	Cryba1	1	1	1	1	2	1	ENSMUSG00000000724	0.153129	-1.09227	4.08047	-0.267683	0.788943	2	ENSMUSG00000000724	4.9012	4.9012	4.9012	4.9012	5.15385	4.9012
ENSMUSG00000000730	Dnmt3l	151	121	71	41	78	6	ENSMUSG00000000730	73.1235	1.41437	0.68321	2.07019	0.0384349	0.173643	ENSMUSG00000000730	7.61461	7.30946	6.98725	6.53862	6.94563	5.53041
ENSMUSG00000000731	Aire	7	1	1	2	1	7	ENSMUSG00000000731	2.27178	-0.491005	2.42987	-0.202071	0.839862	2	ENSMUSG00000000731	5.52267	4.9012	4.9012	5.17382	4.9012	5.58939
ENSMUSG00000000732	Icosl	623	855	619	717	700	420	ENSMUSG00000000732	645.725	0.0664845	0.221701	0.299884	0.764266	0.898618	ENSMUSG00000000732	9.32674	9.64792	9.47803	9.68809	9.45268	9.0822
ENSMUSG00000000738	Spg7	2608	3345	2485	2724	2981	2287	ENSMUSG00000000738	2713.62	-0.0535185	0.131163	-0.40803	0.683252	0.857653	ENSMUSG00000000738	11.2913	11.5368	11.3937	11.5379	11.4499	11.3985
ENSMUSG00000000739	Sult5a1	214	181	175	278	74	232	ENSMUSG00000000739	195.206	-0.218977	0.483329	-0.453059	0.650506	0.837716	ENSMUSG00000000739	8.00104	7.72989	7.90905	8.46627	6.89909	8.33891
ENSMUSG00000000740	Rpl13	3465	3905	2965	3062	3942	3023	ENSMUSG00000000740	3362.8	-0.0853334	0.113001	-0.755158	0.450154	0.711	ENSMUSG00000000740	11.6929	11.7561	11.6435	11.7036	11.8457	11.7934
ENSMUSG00000000743	Chmp1a	4070	4552	3061	3318	3790	2968	ENSMUSG00000000743	3580.07	0.0761486	0.13313	0.571988	0.56733	0.788086	ENSMUSG00000000743	11.9212	11.9738	11.6886	11.8175	11.7898	11.7674
ENSMUSG00000000751	Rpa1	1801	2001	1506	1697	1934	1397	ENSMUSG00000000751	1704.7	-0.0502995	0.123214	-0.40823	0.683105	0.857639	ENSMUSG00000000751	10.772	10.8144	10.6912	10.8721	10.8418	10.7069
ENSMUSG00000000753	Serpinf1	9631	11284	8711	6043	5256	3888	ENSMUSG00000000753	7311.96	0.831614	0.17943	4.63476	3.57357e-06	0.000143081	ENSMUSG00000000753	13.1513	13.2709	13.1808	12.6719	12.255	12.1512
ENSMUSG00000000759	Tubgcp3	898	1183	838	827	1162	813	ENSMUSG00000000759	941.015	-0.0669864	0.160319	-0.41783	0.676071	0.853659	ENSMUSG00000000759	9.81479	10.0877	9.88481	9.88075	10.1366	9.96094
ENSMUSG00000000766	Oprm1	1	2	1	1	1	1	ENSMUSG00000000766	0.145122	0.831281	4.08047	0.203722	0.838571	2	ENSMUSG00000000766	4.9012	5.14718	4.9012	4.9012	4.9012	4.9012
ENSMUSG00000000776	Polr3d	616	694	559	510	883	543	ENSMUSG00000000776	625.45	-0.162115	0.195993	-0.827144	0.408156	0.676089	ENSMUSG00000000776	9.31187	9.37032	9.34309	9.23599	9.76337	9.41873
ENSMUSG00000000782	Tcf7	227	126	175	55	115	76	ENSMUSG00000000782	125.734	1.01677	0.362106	2.80792	0.00498624	0.0429175	ENSMUSG00000000782	8.06902	7.3499	7.90905	6.77333	7.31183	7.12932
ENSMUSG00000000787	Ddx3x	9610	5378	7465	4531	5625	4962	ENSMUSG00000000787	6225.16	0.456592	0.253102	1.80399	0.0712333	0.253988	ENSMUSG00000000787	13.1482	12.2111	12.9596	12.2607	12.3517	12.4991
ENSMUSG00000000791	Il12rb1	42	22	31	39	45	32	ENSMUSG00000000791	34.2394	-0.406058	0.436011	-0.931301	0.351698	0.626366	ENSMUSG00000000791	6.46122	6.0028	6.32986	6.50097	6.49668	6.41057
ENSMUSG00000000792	Slc5a5	1	2	1	6	2	1	ENSMUSG00000000792	1.19005	-2.61354	2.67521	-0.976948	0.328595	2	ENSMUSG00000000792	4.9012	5.14718	4.9012	5.50723	5.15385	4.9012
ENSMUSG00000000794	Kcnn3	56	29	15	14	48	4	ENSMUSG00000000794	25.2314	0.575844	0.867317	0.663937	0.506731	0.751142	ENSMUSG00000000794	6.68211	6.16368	5.89761	5.86743	6.54511	5.39011
ENSMUSG00000000804	Usp32	1756	855	1346	680	734	662	ENSMUSG00000000804	996.484	0.818382	0.292836	2.79468	0.00519508	0.0441292	ENSMUSG00000000804	10.7367	9.64792	10.5351	9.61703	9.51571	9.68311
ENSMUSG00000000805	Car4	135	293	236	928	1528	504	ENSMUSG00000000805	600.81	-2.24298	0.37709	-5.94814	2.712e-09	3.08849e-07	ENSMUSG00000000805	7.49651	8.28146	8.2563	10.0375	10.5138	9.32031
ENSMUSG00000000811	Txnrd3	643	847	552	567	826	704	ENSMUSG00000000811	683.069	-0.177504	0.19106	-0.929052	0.352862	0.627245	ENSMUSG00000000811	9.36839	9.63532	9.32648	9.37531	9.67359	9.76592
ENSMUSG00000000817	Fasl	10	3	8	5	3	6	ENSMUSG00000000817	4.91594	0.574066	1.08255	0.530292	0.59591	0.804253	ENSMUSG00000000817	5.65948	5.24864	5.61263	5.44403	5.25805	5.53041
ENSMUSG00000000823	Znf512b	1097	1540	1055	1555	1358	1485	ENSMUSG00000000823	1351.47	-0.407158	0.195515	-2.08249	0.0372981	0.170135	ENSMUSG00000000823	10.0869	10.4504	10.199	10.7501	10.3508	10.7921
ENSMUSG00000000826	Dnajc5	4774	5192	4004	3882	4713	3519	ENSMUSG00000000826	4297.54	0.0776863	0.104763	0.741541	0.458366	0.717168	ENSMUSG00000000826	12.1482	12.161	12.07	12.0406	12.0996	12.0093
ENSMUSG00000000827	Tpd52l2	2531	3051	2242	2437	3063	2152	ENSMUSG00000000827	2551.4	-0.0944197	0.126513	-0.746327	0.45547	0.714893	ENSMUSG00000000827	11.249	11.4068	11.2486	11.3806	11.4882	11.3127
ENSMUSG00000000838	Fmr1	10218	3470	4737	4782	3540	2569	ENSMUSG00000000838	4826.64	0.637084	0.396362	1.60733	0.107982	0.325661	ENSMUSG00000000838	13.2361	11.5887	12.3095	12.3376	11.6931	11.5628
ENSMUSG00000000861	Bcl11a	213	43	20	24	46	27	ENSMUSG00000000861	58.6083	1.41237	0.770814	1.83231	0.0669048	0.244888	ENSMUSG00000000861	7.99567	6.42535	6.05426	6.16934	6.51305	6.29282
ENSMUSG00000000869	Il4	35	16	20	30	25	27	ENSMUSG00000000869	24.7015	-0.351135	0.521975	-0.672706	0.501135	0.74756	ENSMUSG00000000869	6.33261	5.83844	6.05426	6.31429	6.10526	6.29282
ENSMUSG00000000876	Pxmp4	2607	3355	2457	2914	3329	2690	ENSMUSG00000000876	2874.72	-0.219862	0.126071	-1.74396	0.0811668	0.275225	ENSMUSG00000000876	11.2907	11.541	11.3777	11.6334	11.606	11.628
ENSMUSG00000000881	Dlg3	784	675	560	419	286	451	ENSMUSG00000000881	523.791	0.640797	0.279048	2.29637	0.021655	0.119153	ENSMUSG00000000881	9.63209	9.33372	9.34544	8.98106	8.31657	9.17474
ENSMUSG00000000884	Gnb1l	123	133	79	70	124	94	ENSMUSG00000000884	101.052	0.0858833	0.29862	0.2876	0.773653	0.902669	ENSMUSG00000000884	7.40071	7.40455	7.08546	6.98355	7.3875	7.33669
ENSMUSG00000000889	Dbh	1	1	1	1	1	1	ENSMUSG00000000889	0	NA	NA	NA	NA	2	ENSMUSG00000000889	4.9012	4.9012	4.9012	4.9012	4.9012	4.9012
ENSMUSG00000000901	Mmp11	1473	1381	737	1228	369	527	ENSMUSG00000000901	936.9	0.574592	0.443526	1.29551	0.195145	0.457659	ENSMUSG00000000901	10.4925	10.3	9.71134	10.4223	8.62796	9.37916
ENSMUSG00000000902	Smarcb1	1396	1780	1330	1466	2150	1495	ENSMUSG00000000902	1588.95	-0.304442	0.155815	-1.95387	0.0507171	0.206586	ENSMUSG00000000902	10.4182	10.6513	10.5186	10.668	10.9899	10.8015
ENSMUSG00000000903	Vpreb3	8	3	8	1	2	2	ENSMUSG00000000903	2.9666	2.91529	1.59703	1.82545	0.0679334	2	ENSMUSG00000000903	5.57162	5.24864	5.61263	4.9012	5.15385	5.18437
ENSMUSG00000000915	Hip1r	876	684	488	828	970	649	ENSMUSG00000000915	742.577	-0.385502	0.22046	-1.74862	0.0803559	0.273748	ENSMUSG00000000915	9.78129	9.35118	9.16508	9.88239	9.89044	9.65648
ENSMUSG00000000916	Nsun5	235	375	240	338	416	353	ENSMUSG00000000916	324.482	-0.523057	0.211336	-2.47499	0.0133238	0.0857258	ENSMUSG00000000916	8.10928	8.58153	8.27634	8.70829	8.77815	8.85912
ENSMUSG00000000934	Top1mt	366	417	300	330	450	287	ENSMUSG00000000934	352.736	-0.100956	0.17594	-0.573809	0.566097	0.787296	ENSMUSG00000000934	8.6442	8.71377	8.54726	8.6783	8.87773	8.59903
ENSMUSG00000000938	Hoxa10	9	1	2	3	2	20	ENSMUSG00000000938	5.59494	-1.53612	1.65338	-0.929083	0.352846	0.627245	ENSMUSG00000000938	5.61701	4.9012	5.17243	5.28617	5.15385	6.10248
ENSMUSG00000000942	Hoxa4	51	54	68	49	94	65	ENSMUSG00000000942	62.4621	-0.367603	0.363712	-1.0107	0.312161	0.592927	ENSMUSG00000000942	6.60785	6.59509	6.94842	6.67825	7.11661	6.98443
ENSMUSG00000000948	Gm38393	17	4	24	2	3	4	ENSMUSG00000000948	8.06066	2.72766	1.13447	2.40434	0.0162017	0.0973044	ENSMUSG00000000948	5.90363	5.32622	6.16325	5.17382	5.25805	5.39011
ENSMUSG00000000957	Mmp14	6321	6655	4872	5030	3118	3036	ENSMUSG00000000957	4772.62	0.5231	0.247781	2.11114	0.0347607	0.162541	ENSMUSG00000000957	12.5486	12.5151	12.3496	12.4098	11.5134	11.7995
ENSMUSG00000000958	Slc7a7	542	490	353	327	525	328	ENSMUSG00000000958	419.058	0.112291	0.215371	0.521383	0.6021	0.807833	ENSMUSG00000000958	9.14448	8.91799	8.75003	8.66689	9.07561	8.76608
ENSMUSG00000000959	Oxa1l	1611	1881	1305	1661	1909	1364	ENSMUSG00000000959	1605.48	-0.172091	0.137658	-1.25013	0.211253	0.478078	ENSMUSG00000000959	10.6168	10.7281	10.4923	10.8421	10.8236	10.6736
ENSMUSG00000000976	Heatr6	986	1184	871	1033	1155	880	ENSMUSG00000000976	1009.32	-0.144574	0.129473	-1.11663	0.264151	0.545828	ENSMUSG00000000976	9.94149	10.0888	9.93724	10.1841	10.1283	10.0689
ENSMUSG00000000982	Ccl3	130	65	53	4	15	5	ENSMUSG00000000982	42.0952	3.4561	0.63752	5.42116	5.92127e-08	4.11364e-06	ENSMUSG00000000982	7.45741	6.7436	6.73414	5.37199	5.83154	5.46486
ENSMUSG00000000983	Wfdc18	13	10	13	9	13	7	ENSMUSG00000000983	9.72099	0.248374	0.690449	0.359728	0.719051	0.876087	ENSMUSG00000000983	5.77355	5.63217	5.82622	5.66448	5.76459	5.58939
ENSMUSG00000001014	Icam4	2	12	2	6	3	13	ENSMUSG00000001014	5.43716	-0.833142	1.30889	-0.636527	0.524433	0.762763	ENSMUSG00000001014	5.15655	5.70746	5.17243	5.50723	5.25805	5.86565
ENSMUSG00000001016	Ilf2	1306	1530	1345	1344	1726	1348	ENSMUSG00000001016	1426.25	-0.202312	0.131257	-1.54134	0.123233	0.352451	ENSMUSG00000001016	10.3263	10.4414	10.5341	10.5473	10.6831	10.6572
ENSMUSG00000001017	Chtop	3414	4147	3380	3121	4398	3232	ENSMUSG00000001017	3583.78	-0.0964837	0.137571	-0.701339	0.483092	0.734029	ENSMUSG00000001017	11.6718	11.8414	11.8292	11.7306	12.0012	11.8884
ENSMUSG00000001018	Snapin	2184	2848	2023	2048	2235	1752	ENSMUSG00000001018	2155.83	0.0903943	0.136629	0.661603	0.508226	0.751426	ENSMUSG00000001018	11.0418	11.3097	11.1041	11.1357	11.0443	11.0235
ENSMUSG00000001020	S100a4	246	241	174	113	148	91	ENSMUSG00000001020	163.504	0.791646	0.224449	3.52706	0.000420195	0.00679884	ENSMUSG00000001020	8.16283	8.05189	7.90258	7.44712	7.57082	7.30429
ENSMUSG00000001021	S100a3	9	11	11	3	11	2	ENSMUSG00000001021	6.54851	1.06637	1.00837	1.05752	0.290275	0.573486	ENSMUSG00000001021	5.61701	5.67082	5.74795	5.28617	5.69127	5.18437
ENSMUSG00000001023	S100a5	1	2	1	1	1	1	ENSMUSG00000001023	0.145122	0.831281	4.08047	0.203722	0.838571	2	ENSMUSG00000001023	4.9012	5.14718	4.9012	4.9012	4.9012	4.9012
ENSMUSG00000001025	S100a6	7610	14021	10300	7767	8581	6472	ENSMUSG00000001025	8987.58	0.354432	0.22018	1.60974	0.107455	0.325019	ENSMUSG00000001025	12.814	13.5825	13.4211	13.0311	12.9554	12.879
ENSMUSG00000001027	Scn4a	142	20	9	41	50	28	ENSMUSG00000001027	46.0598	0.402982	0.872976	0.461618	0.644355	0.833981	ENSMUSG00000001027	7.54943	5.95134	5.66068	6.53862	6.57632	6.3174
ENSMUSG00000001029	Icam2	384	460	297	441	568	389	ENSMUSG00000001029	418.763	-0.424269	0.174972	-2.42478	0.0153176	0.0936328	ENSMUSG00000001029	8.70417	8.83756	8.53487	9.04697	9.17784	8.98328
ENSMUSG00000001034	Mapk7	589	717	569	792	929	833	ENSMUSG00000001034	739.491	-0.581434	0.142453	-4.08159	4.47292e-05	0.00113985	ENSMUSG00000001034	9.25303	9.41342	9.36647	9.8222	9.83195	9.99402
ENSMUSG00000001036	Epn2	2097	3024	1985	2657	2126	1789	ENSMUSG00000001036	2260.11	-0.0335588	0.211458	-0.158702	0.873903	0.949685	ENSMUSG00000001036	10.9848	11.3943	11.0774	11.5027	10.9742	11.0528
ENSMUSG00000001039	B9d1	133	210	222	170	207	168	ENSMUSG00000001039	183.826	-0.061878	0.279873	-0.221093	0.82502	0.927121	ENSMUSG00000001039	7.481	7.89479	8.18383	7.88783	7.93895	7.96027
ENSMUSG00000001052	Sec24b	2481	2765	2506	2102	3229	2344	ENSMUSG00000001052	2551.3	-0.100683	0.159075	-0.632929	0.52678	0.763977	ENSMUSG00000001052	11.2209	11.268	11.4056	11.1723	11.5629	11.4333
ENSMUSG00000001053	N4bp3	300	437	288	564	654	384	ENSMUSG00000001053	434.842	-0.770379	0.217272	-3.54569	0.000391593	0.0064372	ENSMUSG00000001053	8.39977	8.77268	8.49705	9.36831	9.36275	8.96667
ENSMUSG00000001054	Rmnd5b	892	1088	713	861	1069	864	ENSMUSG00000001054	905.861	-0.191375	0.150343	-1.27292	0.203045	0.468342	ENSMUSG00000001054	9.80573	9.9735	9.66686	9.93544	10.0226	10.0438
ENSMUSG00000001056	Nhp2	1361	1305	1052	899	1643	772	ENSMUSG00000001056	1147.53	0.068483	0.236825	0.289171	0.77245	0.902253	ENSMUSG00000001056	10.3832	10.2221	10.1951	9.99419	10.6145	9.89065
ENSMUSG00000001062	Vps9d1	628	886	703	897	1000	880	ENSMUSG00000001062	832.421	-0.459513	0.166194	-2.76491	0.00569378	0.0471528	ENSMUSG00000001062	9.33726	9.69573	9.64791	9.99116	9.93178	10.0689
ENSMUSG00000001065	Zfp276	419	597	494	602	706	557	ENSMUSG00000001065	561.083	-0.431615	0.175645	-2.45731	0.0139981	0.0886308	ENSMUSG00000001065	8.81405	9.17286	9.181	9.45461	9.46401	9.45248
ENSMUSG00000001076	C1ql4	1	1	1	1	1	1	ENSMUSG00000001076	0	NA	NA	NA	NA	2	ENSMUSG00000001076	4.9012	4.9012	4.9012	4.9012	4.9012	4.9012
ENSMUSG00000001082	Mfsd10	804	1196	911	953	1377	987	ENSMUSG00000001082	1029.97	-0.311282	0.186478	-1.66927	0.0950631	0.302594	ENSMUSG00000001082	9.66587	10.1026	9.99833	10.0738	10.37	10.2261
ENSMUSG00000001089	Luzp1	2124	1963	1824	1253	1355	1283	ENSMUSG00000001089	1616.06	0.47088	0.143409	3.28348	0.00102535	0.0133667	ENSMUSG00000001089	11.0027	10.7876	10.9588	10.4501	10.3477	10.5885
ENSMUSG00000001095	Slc13a2	8	4	4	3	2	8	ENSMUSG00000001095	3.91717	0.174949	1.23154	0.142057	0.887035	2	ENSMUSG00000001095	5.57162	5.32622	5.36961	5.28617	5.15385	5.64339
ENSMUSG00000001098	Kctd10	2209	2927	2272	2211	3000	2023	ENSMUSG00000001098	2413.54	-0.0859309	0.151775	-0.566175	0.571275	0.790268	ENSMUSG00000001098	11.0577	11.3483	11.2674	11.2434	11.4588	11.2256
ENSMUSG00000001100	Poldip2	3049	3614	2439	2907	3988	2630	ENSMUSG00000001100	3066.39	-0.191672	0.151668	-1.26376	0.206317	0.472263	ENSMUSG00000001100	11.5118	11.6463	11.3674	11.63	11.8621	11.5961
ENSMUSG00000001103	Sebox	1	1	1	1	2	1	ENSMUSG00000001103	0.153129	-1.09227	4.08047	-0.267683	0.788943	2	ENSMUSG00000001103	4.9012	4.9012	4.9012	4.9012	5.15385	4.9012
ENSMUSG00000001105	Ift20	1323	1495	1566	1323	1525	1265	ENSMUSG00000001105	1412.35	-0.026073	0.1641	-0.158885	0.87376	0.949685	ENSMUSG00000001105	10.3441	10.4094	10.7457	10.5254	10.5111	10.5689
ENSMUSG00000001119	Col6a1	22880	38701	22421	21853	21822	13322	ENSMUSG00000001119	22956.1	0.424105	0.238519	1.77808	0.0753908	0.263236	ENSMUSG00000001119	14.3942	15.0429	14.5392	14.517	14.2955	13.9148
ENSMUSG00000001120	Pcbp3	484	499	336	465	584	372	ENSMUSG00000001120	450.408	-0.234274	0.18536	-1.26388	0.206272	0.472263	ENSMUSG00000001120	8.9981	8.94126	8.68808	9.11558	9.21409	8.92599
ENSMUSG00000001123	Lgals9	2143	3323	2731	2686	3804	3274	ENSMUSG00000001123	2990.35	-0.380571	0.205863	-1.84866	0.0645066	0.239567	ENSMUSG00000001123	11.0152	11.5275	11.5271	11.5181	11.7951	11.9067
ENSMUSG00000001127	Araf	2701	3154	2530	2861	3063	2777	ENSMUSG00000001127	2839.71	-0.189958	0.119887	-1.58447	0.113086	0.334482	ENSMUSG00000001127	11.3407	11.4537	11.4191	11.6074	11.4882	11.6731
ENSMUSG00000001128	Cfp	3876	5406	4406	4693	5648	5411	ENSMUSG00000001128	4911.1	-0.339157	0.173211	-1.95806	0.0502235	0.205724	ENSMUSG00000001128	11.8519	12.2185	12.2063	12.3108	12.3575	12.6229
ENSMUSG00000001131	Timp1	429	567	356	150	3173	128	ENSMUSG00000001131	748.507	-1.34192	1.26742	-1.05878	NA	2	ENSMUSG00000001131	8.84395	9.10585	8.76069	7.74863	11.5381	7.65833
ENSMUSG00000001134	Uxt	209	274	195	187	261	197	ENSMUSG00000001134	217.118	-0.0571186	0.196777	-0.29027	0.77161	0.902135	ENSMUSG00000001134	7.97399	8.20184	8.0326	7.99613	8.20763	8.1445
ENSMUSG00000001138	Cnnm3	1060	1317	1057	1204	958	964	ENSMUSG00000001138	1089.53	-0.00850403	0.189576	-0.0448582	0.96422	0.98642	ENSMUSG00000001138	10.04	10.2347	10.2016	10.395	9.87357	10.1937
ENSMUSG00000001143	Lman2l	880	1442	1166	1284	1397	1318	ENSMUSG00000001143	1248.39	-0.333732	0.209193	-1.59533	0.110639	0.3302	ENSMUSG00000001143	9.78744	10.3595	10.3366	10.484	10.3899	10.6259
ENSMUSG00000001150	Mcm3ap	1506	1933	1341	1380	1504	1213	ENSMUSG00000001150	1461.76	0.0852355	0.138358	0.616048	0.537863	0.770822	ENSMUSG00000001150	10.5232	10.7661	10.53	10.584	10.4919	10.5107
ENSMUSG00000001151	Pcnt	1162	1361	1023	1131	1038	872	ENSMUSG00000001151	1087.39	0.0838361	0.154974	0.540968	0.588529	0.79927	ENSMUSG00000001151	10.1657	10.2799	10.1568	10.3087	9.9825	10.0564
ENSMUSG00000001155	Ftcd	13	8	15	14	5	1	ENSMUSG00000001155	8.29569	0.866183	1.15343	0.75096	0.452676	0.712745	ENSMUSG00000001155	5.77355	5.54736	5.89761	5.86743	5.40459	4.9012
ENSMUSG00000001156	Mxd1	411	614	387	404	571	463	ENSMUSG00000001156	469.328	-0.164492	0.204146	-0.805759	0.420382	0.687506	ENSMUSG00000001156	8.78967	9.20949	8.86643	8.93431	9.18471	9.20901
ENSMUSG00000001157	Gmcl1	550	508	432	438	392	425	ENSMUSG00000001157	454.971	0.103753	0.19121	0.542614	0.587395	0.798597	ENSMUSG00000001157	9.16354	8.96416	9.00722	9.03816	8.70343	9.09754
ENSMUSG00000001158	Snrnp27	810	927	762	664	906	673	ENSMUSG00000001158	781.46	0.0330237	0.137699	0.239825	0.810466	0.919694	ENSMUSG00000001158	9.67585	9.75661	9.75627	9.58517	9.79807	9.70527
ENSMUSG00000001166	Oas1c	109	173	150	111	104	131	ENSMUSG00000001166	128.574	0.176561	0.302185	0.584281	0.559031	0.783486	ENSMUSG00000001166	7.27964	7.68073	7.73748	7.42876	7.21315	7.6834
ENSMUSG00000001168	Oas1h	2	1	10	8	4	1	ENSMUSG00000001168	3.45321	0.0133747	1.89563	0.00705558	0.994371	2	ENSMUSG00000001168	5.15655	4.9012	5.70562	5.6162	5.3377	4.9012
ENSMUSG00000001173	Ocrl	888	1045	901	656	687	571	ENSMUSG00000001173	780.729	0.437884	0.138284	3.16656	0.00154251	0.0182712	ENSMUSG00000001173	9.79966	9.91869	9.9833	9.56898	9.42783	9.48545
ENSMUSG00000001175	Calm1	19627	20463	16273	16083	18258	13079	ENSMUSG00000001175	17093.5	0.123409	0.114361	1.07912	0.280536	0.562647	ENSMUSG00000001175	14.1736	14.1258	14.0781	14.076	14.0391	13.8883
ENSMUSG00000001211	Agpat3	5642	7674	5695	6109	7446	5411	ENSMUSG00000001211	6271.93	-0.124153	0.140473	-0.883819	0.376794	0.64983	ENSMUSG00000001211	12.3864	12.7187	12.5725	12.6874	12.7524	12.6229
ENSMUSG00000001225	Slc26a3	2	6	5	4	2	2	ENSMUSG00000001225	2.46889	0.857258	1.4169	0.605024	0.545163	2	ENSMUSG00000001225	5.15655	5.44859	5.4413	5.37199	5.15385	5.18437
ENSMUSG00000001227	Sema6b	566	883	565	994	1431	769	ENSMUSG00000001227	859.858	-0.783831	0.226599	-3.45911	0.000541965	0.00825777	ENSMUSG00000001227	9.20093	9.69117	9.35716	10.1314	10.4231	9.88537
ENSMUSG00000001228	Uhrf1	246	257	203	277	187	127	ENSMUSG00000001228	213.098	0.124472	0.304185	0.409198	0.682394	0.857437	ENSMUSG00000001228	8.16283	8.12658	8.07912	8.46186	7.82475	7.64987
ENSMUSG00000001229	Dpp9	1476	1807	1595	1908	2529	1621	ENSMUSG00000001229	1813.29	-0.424982	0.157007	-2.70676	0.00679427	0.0532679	ENSMUSG00000001229	10.4953	10.6722	10.7713	11.0363	11.218	10.9146
ENSMUSG00000001240	Ramp2	1303	1938	1265	1810	1654	1431	ENSMUSG00000001240	1558.94	-0.265221	0.188712	-1.40543	0.159895	0.411607	ENSMUSG00000001240	10.3231	10.7697	10.4492	10.9623	10.6238	10.7404
ENSMUSG00000001247	Lsr	186	314	209	283	530	385	ENSMUSG00000001247	316.298	-0.885335	0.272344	-3.2508	0.00115082	0.014589	ENSMUSG00000001247	7.84235	8.36455	8.11304	8.48808	9.08787	8.97001
ENSMUSG00000001248	Gramd1a	2008	2193	1718	2552	3635	2160	ENSMUSG00000001248	2362.21	-0.609998	0.15825	-3.85465	0.000115896	0.00248651	ENSMUSG00000001248	10.924	10.9425	10.875	11.4457	11.7306	11.3179
ENSMUSG00000001249	Hpn	122	82	53	76	83	66	ENSMUSG00000001249	78.307	0.0542535	0.35341	0.153515	0.877992	0.951353	ENSMUSG00000001249	7.39241	6.94293	6.73414	7.05884	7.00152	6.99829
ENSMUSG00000001260	Gabrg1	1	1	1	1	1	1	ENSMUSG00000001260	0	NA	NA	NA	NA	2	ENSMUSG00000001260	4.9012	4.9012	4.9012	4.9012	4.9012	4.9012
ENSMUSG00000001270	Ckb	4658	4294	2629	2980	3010	2415	ENSMUSG00000001270	3272.17	0.317705	0.201467	1.57696	0.114806	0.337243	ENSMUSG00000001270	12.1132	11.8909	11.4733	11.6651	11.4635	11.4754
ENSMUSG00000001280	Sp1	2458	2189	2437	1608	1638	1604	ENSMUSG00000001280	1977.76	0.420346	0.175368	2.39694	0.0165328	0.0986167	ENSMUSG00000001280	11.2078	10.9399	11.3662	10.7968	10.6103	10.8998
ENSMUSG00000001281	Itgb7	1507	911	901	1013	1396	1141	ENSMUSG00000001281	1140.07	-0.220745	0.245194	-0.900289	0.367966	0.641313	ENSMUSG00000001281	10.5241	9.73315	9.9833	10.1573	10.3889	10.426
ENSMUSG00000001285	Myg1	572	687	598	682	727	675	ENSMUSG00000001285	656.634	-0.299983	0.152271	-1.97007	0.0488306	0.202242	ENSMUSG00000001285	9.21471	9.35695	9.43223	9.62096	9.50296	9.70926
ENSMUSG00000001288	Rarg	1273	2293	1544	2635	2960	2416	ENSMUSG00000001288	2191.75	-0.787344	0.210844	-3.73426	0.000188271	0.00369928	ENSMUSG00000001288	10.291	11.005	10.7259	11.491	11.4399	11.476
ENSMUSG00000001289	Pfdn5	3255	3590	2843	2800	3012	2693	ENSMUSG00000001289	3010.04	0.0512242	0.112723	0.454424	0.649523	0.837143	ENSMUSG00000001289	11.6043	11.6369	11.584	11.5769	11.4645	11.6296
ENSMUSG00000001300	Efnb2	320	448	307	622	657	385	ENSMUSG00000001300	453.917	-0.756432	0.222836	-3.39457	0.000687358	0.00995334	ENSMUSG00000001300	8.47837	8.80408	8.57575	9.49804	9.36879	8.97001
ENSMUSG00000001305	Rrp15	415	495	443	402	635	426	ENSMUSG00000001305	464.892	-0.224909	0.189241	-1.18848	0.234645	0.509921	ENSMUSG00000001305	8.80191	8.93096	9.03963	8.92796	9.3239	9.10058
ENSMUSG00000001313	Rnd2	875	597	373	290	293	223	ENSMUSG00000001313	427.869	1.05587	0.293709	3.59494	0.000324461	0.00556896	ENSMUSG00000001313	9.77975	9.17286	8.81964	8.51807	8.34563	8.29141
ENSMUSG00000001323	Srr	420	488	439	412	384	454	ENSMUSG00000001323	432.69	-0.0361502	0.206804	-0.174804	0.861234	0.943826	ENSMUSG00000001323	8.81707	8.91276	9.02793	8.95943	8.67763	9.18338
ENSMUSG00000001333	Sync	210	221	221	153	184	160	ENSMUSG00000001333	189.196	0.270207	0.199184	1.35657	0.174918	0.431478	ENSMUSG00000001333	7.97944	7.95257	8.17851	7.77042	7.80679	7.90489
ENSMUSG00000001334	Fndc5	299	141	93	108	16	13	ENSMUSG00000001334	106.864	1.81308	0.777452	2.33207	0.0196968	0.111162	ENSMUSG00000001334	8.39572	7.46443	7.24141	7.40076	5.86305	5.86565
ENSMUSG00000001348	Acp5	9889	12072	8786	7033	12916	8267	ENSMUSG00000001348	9672.34	0.0078426	0.198444	0.0395205	0.968475	0.988433	ENSMUSG00000001348	13.1892	13.3677	13.1931	12.8889	13.5418	13.2297
ENSMUSG00000001349	Cnn1	27	13	9	27	106	30	ENSMUSG00000001349	33.5187	-1.86657	0.678725	-2.75011	0.00595747	0.0487371	ENSMUSG00000001349	6.16419	5.74235	5.66068	6.2443	7.23165	6.36497
ENSMUSG00000001366	Fbxo9	1688	1964	1286	1388	1620	1420	ENSMUSG00000001366	1544.05	0.0140509	0.148199	0.0948113	0.924465	0.971177	ENSMUSG00000001366	10.6817	10.7883	10.472	10.592	10.595	10.7297
ENSMUSG00000001376	Ccdc132	1231	570	960	625	764	683	ENSMUSG00000001376	803.684	0.305582	0.309573	0.987109	0.323589	0.602491	ENSMUSG00000001376	10.2449	9.1127	10.0698	9.50444	9.56912	9.72511
ENSMUSG00000001380	Hars	1878	2163	1771	1619	2527	1441	ENSMUSG00000001380	1872.4	-0.0509352	0.177345	-0.287209	0.773952	0.902764	ENSMUSG00000001380	10.8304	10.9232	10.9175	10.8064	11.2169	10.7501
ENSMUSG00000001383	Zmat2	2312	2494	2217	2061	2676	2068	ENSMUSG00000001383	2289.4	-0.0764351	0.118787	-0.643462	0.519924	0.760046	ENSMUSG00000001383	11.1217	11.1229	11.2328	11.1446	11.2976	11.2565
ENSMUSG00000001403	Ube2c	189	319	146	289	185	151	ENSMUSG00000001403	209.57	-0.0981244	0.348777	-0.281338	0.778451	0.904456	ENSMUSG00000001403	7.86024	8.38363	7.70795	8.51383	7.8128	7.83984
ENSMUSG00000001415	Smg5	2006	2654	1757	2384	2872	2089	ENSMUSG00000001415	2275.21	-0.328343	0.147173	-2.23099	0.0256818	0.133369	ENSMUSG00000001415	10.9226	11.2103	10.9064	11.3496	11.3973	11.2708
ENSMUSG00000001416	Cct3	3516	4611	3860	3432	5696	3379	ENSMUSG00000001416	4034.34	-0.167829	0.193399	-0.867787	0.385511	0.656148	ENSMUSG00000001416	11.7136	11.9921	12.0179	11.8654	12.3696	11.9516
ENSMUSG00000001418	Glmp	3132	3759	2798	2715	2935	2371	ENSMUSG00000001418	2918.45	0.1381	0.117224	1.17808	0.238763	0.515289	ENSMUSG00000001418	11.5498	11.702	11.5614	11.5333	11.4279	11.4494
ENSMUSG00000001419	Mef2d	3424	3681	2591	3580	3729	2901	ENSMUSG00000001419	3294.14	-0.211017	0.137242	-1.53755	0.124158	0.35407	ENSMUSG00000001419	11.676	11.6723	11.4527	11.9254	11.7668	11.735
ENSMUSG00000001420	Tmem79	48	83	55	51	103	67	ENSMUSG00000001420	66.0262	-0.372652	0.364186	-1.02325	0.306191	0.588352	ENSMUSG00000001420	6.56098	6.95374	6.76491	6.71076	7.20381	7.012
ENSMUSG00000001424	Snd1	4657	5421	4474	4790	7316	3933	ENSMUSG00000001424	5035.68	-0.245216	0.183969	-1.33292	0.182558	0.440833	ENSMUSG00000001424	12.1129	12.2225	12.2281	12.34	12.7272	12.1676
ENSMUSG00000001435	Col18a1	14526	18319	12175	12822	10212	9549	ENSMUSG00000001435	12767.8	0.315766	0.189665	1.66486	0.0959399	0.303875	ENSMUSG00000001435	13.741	13.9667	13.6612	13.7503	13.2048	13.4365
ENSMUSG00000001436	Slc19a1	648	691	550	569	1027	468	ENSMUSG00000001436	646.569	-0.224903	0.243022	-0.925444	0.354735	0.628641	ENSMUSG00000001436	9.37862	9.36461	9.32171	9.37996	9.968	9.22306
ENSMUSG00000001440	Kpnb1	9196	9265	7920	6875	8766	6041	ENSMUSG00000001440	7911.56	0.16414	0.117422	1.39785	0.162157	0.415101	ENSMUSG00000001440	13.085	12.9884	13.0444	12.8564	12.986	12.7804
ENSMUSG00000001441	Npepps	3355	3385	3318	3000	3651	2915	ENSMUSG00000001441	3256.04	-0.0475514	0.126414	-0.376155	0.706802	0.869939	ENSMUSG00000001441	11.6471	11.5536	11.8029	11.6746	11.7368	11.7418
ENSMUSG00000001444	Tbx21	42	20	57	19	35	10	ENSMUSG00000001444	29.2062	0.89503	0.644879	1.3879	0.165166	0.419189	ENSMUSG00000001444	6.46122	5.95134	6.79495	6.03047	6.31858	5.7402
ENSMUSG00000001445	Mrpl10	1335	1770	1264	1588	1789	1210	ENSMUSG00000001445	1477.92	-0.197936	0.15863	-1.24778	0.21211	0.47915	ENSMUSG00000001445	10.3565	10.6434	10.4481	10.7794	10.733	10.5072
ENSMUSG00000001467	Cyp51	1885	1450	1258	794	1271	620	ENSMUSG00000001467	1181.95	0.674937	0.241789	2.79144	0.00524749	0.0443836	ENSMUSG00000001467	10.8356	10.3672	10.4415	9.82561	10.2596	9.59524
ENSMUSG00000001472	Tcf25	8192	9580	7025	7988	9292	7027	ENSMUSG00000001472	8111.07	-0.102548	0.1106	-0.927205	0.35382	0.628026	ENSMUSG00000001472	12.9194	13.0362	12.8727	13.0713	13.0695	12.9968
ENSMUSG00000001473	Tubb6	2758	3548	2903	2352	4736	2501	ENSMUSG00000001473	3083.93	-0.15689	0.235005	-0.667602	0.504388	0.749857	ENSMUSG00000001473	11.3701	11.6202	11.6135	11.3306	12.1066	11.5249
ENSMUSG00000001482	Def8	1451	1699	1144	1340	1465	1059	ENSMUSG00000001482	1341.67	0.018223	0.149171	0.122162	0.902771	0.963051	ENSMUSG00000001482	10.4717	10.5865	10.3104	10.5431	10.4555	10.323
ENSMUSG00000001493	Meox1	281	299	289	173	263	147	ENSMUSG00000001493	236.789	0.475531	0.220615	2.15548	0.0311242	0.151824	ENSMUSG00000001493	8.32084	8.3057	8.5013	7.90756	8.21666	7.80993
ENSMUSG00000001494	Sost	5	1	1	1	2	1	ENSMUSG00000001494	0.778813	1.74545	3.65146	0.478014	0.63264	2	ENSMUSG00000001494	5.40992	4.9012	4.9012	4.9012	5.15385	4.9012
ENSMUSG00000001496	Nkx2-1	1	1	1	1	1	1	ENSMUSG00000001496	0	NA	NA	NA	NA	2	ENSMUSG00000001496	4.9012	4.9012	4.9012	4.9012	4.9012	4.9012
ENSMUSG00000001497	Pax9	2	4	6	2	1	4	ENSMUSG00000001497	2.23031	0.994385	1.66392	0.597615	0.550097	2	ENSMUSG00000001497	5.15655	5.32622	5.50418	5.17382	4.9012	5.39011
ENSMUSG00000001504	Irx2	6	14	9	9	11	9	ENSMUSG00000001504	8.57907	-0.137202	0.745336	-0.184081	0.85395	0.940528	ENSMUSG00000001504	5.46924	5.7757	5.66068	5.66448	5.69127	5.69342
ENSMUSG00000001506	Col1a1	35468	49075	29877	23431	21281	18271	ENSMUSG00000001506	28898.1	0.712036	0.182059	3.91102	9.19085e-05	0.00206488	ENSMUSG00000001506	15.0252	15.385	14.9525	14.6173	14.2594	14.369
ENSMUSG00000001507	Itga3	1003	1464	1028	865	1458	1115	ENSMUSG00000001507	1142	-0.104341	0.211798	-0.492641	0.622266	0.819962	ENSMUSG00000001507	9.96474	10.3804	10.1635	9.94173	10.4489	10.3941
ENSMUSG00000001508	Sgca	2	2	1	4	4	4	ENSMUSG00000001508	1.87346	-2.33724	1.69126	-1.38195	0.166987	2	ENSMUSG00000001508	5.15655	5.14718	4.9012	5.37199	5.3377	5.39011
ENSMUSG00000001510	Dlx3	9	30	17	8	17	4	ENSMUSG00000001510	12.5606	0.938847	0.8117	1.15664	0.247418	0.526761	ENSMUSG00000001510	5.61701	6.18467	5.96354	5.6162	5.89343	5.39011
ENSMUSG00000001517	Foxm1	120	169	76	123	84	69	ENSMUSG00000001517	103.794	0.245174	0.361458	0.678293	0.497586	0.74506	ENSMUSG00000001517	7.37566	7.65548	7.0495	7.53535	7.01241	7.039
ENSMUSG00000001518	Itfg2	336	392	299	405	525	352	ENSMUSG00000001518	381.612	-0.443522	0.160652	-2.76077	0.00576654	0.0476202	ENSMUSG00000001518	8.53826	8.63654	8.54314	8.93748	9.07561	8.85551
ENSMUSG00000001520	Nrip2	317	518	331	270	75	86	ENSMUSG00000001520	258.388	1.27293	0.490566	2.59482	0.00946406	0.0672893	ENSMUSG00000001520	8.46685	8.98918	8.66933	8.43065	6.91089	7.24848
ENSMUSG00000001521	Tulp3	600	870	690	855	895	653	ENSMUSG00000001521	756.161	-0.280641	0.184077	-1.52458	0.127364	0.359562	ENSMUSG00000001521	9.27729	9.67125	9.62289	9.92594	9.78158	9.66473
ENSMUSG00000001524	Gtf2h4	479	557	453	420	589	510	ENSMUSG00000001524	498.001	-0.159207	0.170528	-0.933616	0.350502	0.625063	ENSMUSG00000001524	8.98475	9.0828	9.06847	8.98412	9.22524	9.3359
ENSMUSG00000001525	Tubb5	10435	11755	8989	9197	16044	7620	ENSMUSG00000001525	10488	-0.176018	0.218973	-0.803838	0.421491	0.68815	ENSMUSG00000001525	13.2662	13.3296	13.2259	13.2733	13.8533	13.1129
ENSMUSG00000001542	Ell2	2502	1552	1842	1428	1638	1133	ENSMUSG00000001542	1664.39	0.380226	0.229214	1.65883	0.0971506	0.30548	ENSMUSG00000001542	11.2328	10.4611	10.9726	10.6315	10.6103	10.4162
ENSMUSG00000001552	Jup	4716	9649	6740	12096	11129	10228	ENSMUSG00000001552	9157.19	-0.809025	0.251879	-3.21195	0.00131835	0.0161968	ENSMUSG00000001552	12.1308	13.0465	12.8134	13.6666	13.3281	13.5351
ENSMUSG00000001555	Fkbp10	931	1234	905	948	1357	973	ENSMUSG00000001555	1047.64	-0.219911	0.160838	-1.36728	0.171537	0.427183	ENSMUSG00000001555	9.86362	10.1454	9.98933	10.0666	10.3498	10.2065
ENSMUSG00000001558	Klhl10	5	18	14	16	8	10	ENSMUSG00000001558	10.8675	-0.0194452	0.802352	-0.0242353	0.980665	0.992937	ENSMUSG00000001558	5.40992	5.89673	5.86267	5.93626	5.56465	5.7402
ENSMUSG00000001566	Mnx1	1	1	1	1	1	1	ENSMUSG00000001566	0	NA	NA	NA	NA	2	ENSMUSG00000001566	4.9012	4.9012	4.9012	4.9012	4.9012	4.9012
ENSMUSG00000001569	Nom1	1285	1301	1034	883	1118	826	ENSMUSG00000001569	1059.03	0.231044	0.125372	1.84287	0.0653476	0.241461	ENSMUSG00000001569	10.3039	10.2179	10.1714	9.96974	10.0838	9.98253
ENSMUSG00000001576	Ergic1	4790	6265	4702	5569	5681	4192	ENSMUSG00000001576	5157.65	-0.101567	0.15042	-0.675224	0.499533	0.746635	ENSMUSG00000001576	12.153	12.4289	12.299	12.5551	12.3658	12.2585
ENSMUSG00000001583	Tnk1	111	104	89	167	131	125	ENSMUSG00000001583	121.072	-0.620038	0.258849	-2.39536	0.016604	0.0988728	ENSMUSG00000001583	7.29761	7.16203	7.19869	7.86781	7.44357	7.6328
ENSMUSG00000001588	Acap1	473	173	235	197	350	196	ENSMUSG00000001588	266.037	0.1527	0.397808	0.383853	0.701087	0.867355	ENSMUSG00000001588	8.96857	7.68073	8.25124	8.05614	8.56245	8.13853
ENSMUSG00000001604	Tcea3	215	189	132	204	104	129	ENSMUSG00000001604	160.501	0.133341	0.348416	0.382705	0.701939	0.867525	ENSMUSG00000001604	8.00639	7.77737	7.59933	8.09668	7.21315	7.66673
ENSMUSG00000001622	Csn3	4	3	2	1	2	2	ENSMUSG00000001622	1.28166	1.44326	1.90927	0.755923	0.449695	2	ENSMUSG00000001622	5.34233	5.24864	5.17243	4.9012	5.15385	5.18437
ENSMUSG00000001627	Ifrd1	3148	3279	3232	2165	3681	2646	ENSMUSG00000001627	2996.98	0.0765826	0.189383	0.404379	0.685934	0.859277	ENSMUSG00000001627	11.557	11.5086	11.7657	11.2138	11.7484	11.6046
ENSMUSG00000001630	Stk38l	658	625	576	456	521	412	ENSMUSG00000001630	534.728	0.296982	0.141347	2.10108	0.0356339	0.165256	ENSMUSG00000001630	9.39886	9.2327	9.38262	9.09023	9.06571	9.05732
ENSMUSG00000001632	Brpf1	1480	1659	1292	1284	1596	1171	ENSMUSG00000001632	1398.16	0.00310266	0.11573	0.0268096	0.978612	0.992391	ENSMUSG00000001632	10.4991	10.5535	10.4784	10.484	10.5742	10.4619
ENSMUSG00000001642	Akr1b3	2262	2596	1919	1731	2322	1485	ENSMUSG00000001642	2018.49	0.170359	0.14392	1.18371	0.236528	0.51217	ENSMUSG00000001642	11.091	11.1792	11.03	10.8999	11.0979	10.7921
ENSMUSG00000001655	Hoxc13	1	1	1	1	2	1	ENSMUSG00000001655	0.153129	-1.09227	4.08047	-0.267683	0.788943	2	ENSMUSG00000001655	4.9012	4.9012	4.9012	4.9012	5.15385	4.9012
ENSMUSG00000001656	Hoxc11	1	1	1	1	1	1	ENSMUSG00000001656	0	NA	NA	NA	NA	2	ENSMUSG00000001656	4.9012	4.9012	4.9012	4.9012	4.9012	4.9012
ENSMUSG00000001657	Hoxc8	3598	3434	3561	3189	3278	2882	ENSMUSG00000001657	3314.3	0.0559859	0.14664	0.381793	0.702615	0.867823	ENSMUSG00000001657	11.7463	11.574	11.9033	11.7612	11.5842	11.7257
ENSMUSG00000001661	Hoxc6	1043	1670	1178	1562	947	1328	ENSMUSG00000001661	1291.69	-0.146442	0.282423	-0.51852	0.604096	0.809237	ENSMUSG00000001661	10.018	10.5627	10.3507	10.7564	9.85792	10.6364
ENSMUSG00000001663	Gstt1	2106	2865	2350	2732	1679	2877	ENSMUSG00000001663	2457.23	-0.162009	0.289037	-0.560516	0.575128	0.79196	ENSMUSG00000001663	10.9908	11.3181	11.3149	11.5421	10.6447	11.7232
ENSMUSG00000001665	Gstt3	304	502	343	432	367	555	ENSMUSG00000001665	420.033	-0.406999	0.291002	-1.39861	0.161929	0.414881	ENSMUSG00000001665	8.41584	8.94894	8.71391	9.02037	8.6212	9.4477
ENSMUSG00000001666	Ddt	366	467	392	424	420	383	ENSMUSG00000001666	406.885	-0.136934	0.172071	-0.795799	0.426149	0.691645	ENSMUSG00000001666	8.6442	8.85674	8.88277	8.9963	8.79023	8.96332
ENSMUSG00000001670	Tat	9	9	14	52	35	14	ENSMUSG00000001670	21.5124	-1.84801	0.672238	-2.74904	0.00597699	0.0488512	ENSMUSG00000001670	5.61701	5.59117	5.86267	6.72671	6.31858	5.90354
ENSMUSG00000001672	Marveld3	42	58	54	20	37	48	ENSMUSG00000001672	41.9902	0.425126	0.464107	0.916009	0.359662	0.633518	ENSMUSG00000001672	6.46122	6.65122	6.74962	6.05987	6.35655	6.72229
ENSMUSG00000001674	Ddx18	1073	1319	1157	1069	1396	1015	ENSMUSG00000001674	1162.32	-0.0905884	0.145136	-0.624161	0.532522	0.766926	ENSMUSG00000001674	10.0567	10.2368	10.3259	10.2312	10.3889	10.2646
ENSMUSG00000001687	Ubl3	4186	3751	3199	3183	3672	2877	ENSMUSG00000001687	3446.67	0.0670956	0.129361	0.51867	0.603991	0.809237	ENSMUSG00000001687	11.9612	11.699	11.7511	11.7585	11.745	11.7232
ENSMUSG00000001700	Gramd3	899	910	651	660	714	496	ENSMUSG00000001700	709.134	0.2658	0.165938	1.60181	0.109198	0.327744	ENSMUSG00000001700	9.8163	9.73168	9.54513	9.5771	9.47897	9.29926
ENSMUSG00000001707	Eef1e1	586	639	578	484	744	468	ENSMUSG00000001707	575.772	-0.0208922	0.177097	-0.11797	0.906091	0.964062	ENSMUSG00000001707	9.24634	9.26171	9.3872	9.16766	9.53374	9.22306
ENSMUSG00000001729	Akt1	5468	6428	4970	5430	6703	4899	ENSMUSG00000001729	5602.46	-0.140383	0.109978	-1.27646	0.201793	0.466744	ENSMUSG00000001729	12.3417	12.4655	12.378	12.519	12.6021	12.4809
ENSMUSG00000001739	Cldn15	1044	1992	1513	2006	2902	1981	ENSMUSG00000001739	1901.97	-0.718398	0.243245	-2.9534	0.00314297	0.0310169	ENSMUSG00000001739	10.0193	10.8081	10.6977	11.1066	11.4119	11.196
ENSMUSG00000001741	Il16	909	990	834	945	789	830	ENSMUSG00000001741	881.222	-0.0515985	0.177507	-0.290685	0.771292	0.902135	ENSMUSG00000001741	9.83125	9.84541	9.87832	10.0623	9.61216	9.98911
ENSMUSG00000001750	Tcirg1	4811	3620	2498	2841	2792	2069	ENSMUSG00000001750	3050.39	0.367568	0.233183	1.57631	0.114955	0.337556	ENSMUSG00000001750	12.1592	11.6487	11.4011	11.5975	11.3574	11.2572
ENSMUSG00000001751	Naglu	2960	2925	2012	1949	1821	1430	ENSMUSG00000001751	2143.41	0.463208	0.17679	2.6201	0.00879027	0.0639349	ENSMUSG00000001751	11.4699	11.3473	11.0964	11.0661	10.7577	10.7394
ENSMUSG00000001755	Coasy	1690	1895	1469	1873	2352	1578	ENSMUSG00000001755	1795.66	-0.321709	0.128984	-2.49418	0.0126247	0.0823475	ENSMUSG00000001755	10.6833	10.7384	10.6566	11.0103	11.116	10.877
ENSMUSG00000001761	Smo	2526	3437	2495	3257	3156	3015	ENSMUSG00000001761	2977.91	-0.301286	0.159135	-1.89327	0.0583225	0.225099	ENSMUSG00000001761	11.2462	11.5752	11.3994	11.7911	11.5305	11.7897
ENSMUSG00000001763	Tspan33	170	192	114	92	67	77	ENSMUSG00000001763	115.069	0.86094	0.294669	2.92172	0.00348104	0.0334115	ENSMUSG00000001763	7.74286	7.79476	7.44575	7.24073	6.81331	7.14173
ENSMUSG00000001767	Crnkl1	1007	615	870	603	734	655	ENSMUSG00000001767	745.38	0.210521	0.251332	0.837622	0.402243	0.670938	ENSMUSG00000001767	9.97015	9.21162	9.93568	9.45682	9.51571	9.66884
ENSMUSG00000001768	Rin2	3729	4075	2677	2201	2253	2348	ENSMUSG00000001768	2835.79	0.470362	0.172916	2.72018	0.00652462	0.0516862	ENSMUSG00000001768	11.797	11.8165	11.4989	11.237	11.0556	11.4357
ENSMUSG00000001773	Folh1	1618	884	974	610	641	607	ENSMUSG00000001773	876.12	0.774353	0.266359	2.90718	0.00364702	0.0346438	ENSMUSG00000001773	10.6228	9.69269	10.0896	9.47214	9.33628	9.56692
ENSMUSG00000001774	Chordc1	1433	913	1500	1353	1563	1289	ENSMUSG00000001774	1349.23	-0.230306	0.260288	-0.884813	0.376258	0.649348	ENSMUSG00000001774	10.4544	9.73611	10.6857	10.5565	10.5452	10.595
ENSMUSG00000001783	Rtcb	3602	4008	3170	3119	3877	3097	ENSMUSG00000001783	3449.82	-0.0345335	0.104691	-0.329861	0.741505	0.887781	ENSMUSG00000001783	11.7478	11.793	11.7382	11.7297	11.822	11.8278
ENSMUSG00000001785	Pwp1	879	908	697	535	764	623	ENSMUSG00000001785	723.643	0.240106	0.159969	1.50095	0.133368	0.369617	ENSMUSG00000001785	9.78591	9.72871	9.63642	9.29877	9.56912	9.6017
ENSMUSG00000001786	Fbxo7	563	674	497	591	693	618	ENSMUSG00000001786	603.101	-0.271502	0.145359	-1.8678	0.06179	0.233793	ENSMUSG00000001786	9.194	9.33177	9.1889	9.43016	9.43935	9.59092
ENSMUSG00000001794	Capns1	12503	16765	12307	12761	15533	11154	ENSMUSG00000001794	13362	-0.0518588	0.137278	-0.377764	0.705606	0.869136	ENSMUSG00000001794	13.5257	13.8393	13.6767	13.7435	13.8068	13.6596
ENSMUSG00000001802	Lrp3	1035	1504	1152	2410	2026	2021	ENSMUSG00000001802	1711.63	-0.952515	0.197173	-4.83086	1.35946e-06	6.21412e-05	ENSMUSG00000001802	10.0075	10.4177	10.32	11.3649	10.9068	11.2242
ENSMUSG00000001804	Dsg4	1	1	1	1	1	1	ENSMUSG00000001804	0	NA	NA	NA	NA	2	ENSMUSG00000001804	4.9012	4.9012	4.9012	4.9012	4.9012	4.9012
ENSMUSG00000001815	Evx2	1	1	1	1	1	1	ENSMUSG00000001815	0	NA	NA	NA	NA	2	ENSMUSG00000001815	4.9012	4.9012	4.9012	4.9012	4.9012	4.9012
ENSMUSG00000001819	Hoxd13	1	1	3	1	1	1	ENSMUSG00000001819	0.353086	1.86087	4.02662	0.462141	0.64398	2	ENSMUSG00000001819	4.9012	4.9012	5.28421	4.9012	4.9012	4.9012
ENSMUSG00000001823	Hoxd12	1	1	1	1	1	1	ENSMUSG00000001823	0	NA	NA	NA	NA	2	ENSMUSG00000001823	4.9012	4.9012	4.9012	4.9012	4.9012	4.9012
ENSMUSG00000001827	Folr1	206	366	188	34	62	81	ENSMUSG00000001827	148.675	1.95105	0.39648	4.92093	8.61331e-07	4.15408e-05	ENSMUSG00000001827	7.95751	8.55152	7.99058	6.40111	6.74824	7.19024
ENSMUSG00000001829	Clpb	1528	2138	1637	1669	2321	1628	ENSMUSG00000001829	1803.74	-0.205489	0.164185	-1.25157	0.210728	0.477692	ENSMUSG00000001829	10.5433	10.9069	10.8075	10.8489	11.0973	10.9206
ENSMUSG00000001833	2007-09-01	5862	2085	4623	2962	3364	3120	ENSMUSG00000001833	3678.65	0.308391	0.362086	0.851706	0.394377	0.664264	ENSMUSG00000001833	12.4409	10.8718	12.2748	11.6565	11.6208	11.8383
ENSMUSG00000001844	Zdhhc4	932	1230	810	938	1169	934	ENSMUSG00000001844	992.371	-0.170473	0.153797	-1.10843	0.267677	0.549639	ENSMUSG00000001844	9.86507	10.141	9.83878	10.0521	10.1448	10.1504
ENSMUSG00000001847	Rac1	9285	10207	8381	7894	9880	7679	ENSMUSG00000001847	8811.2	0.00465595	0.0988543	0.0470991	0.962434	0.985559	ENSMUSG00000001847	13.0988	13.1271	13.1255	13.0543	13.1574	13.124
ENSMUSG00000001855	Nup214	1209	1315	978	1167	1311	995	ENSMUSG00000001855	1152.02	-0.119459	0.124574	-0.95894	0.337589	0.615109	ENSMUSG00000001855	10.2201	10.2326	10.0952	10.3519	10.3022	10.2372
ENSMUSG00000001864	Aif1l	86	382	124	275	245	213	ENSMUSG00000001864	217.342	-0.490806	0.474624	-1.0341	0.301092	0.58292	ENSMUSG00000001864	7.05328	8.60444	7.53319	8.45301	8.13322	8.2367
ENSMUSG00000001865	Cpa3	1260	404	536	490	504	511	ENSMUSG00000001865	612.277	0.415162	0.399396	1.03947	0.298584	0.580813	ENSMUSG00000001865	10.2769	8.67413	9.2878	9.18372	9.0229	9.33848
ENSMUSG00000001870	Ltbp1	2864	3657	2833	2104	2084	2155	ENSMUSG00000001870	2587.04	0.415578	0.159616	2.60362	0.00922462	0.0662409	ENSMUSG00000001870	11.4233	11.6631	11.579	11.1736	10.9463	11.3146
ENSMUSG00000001891	Ugp2	3164	2456	3150	2767	2916	2871	ENSMUSG00000001891	2899.11	-0.0848771	0.207042	-0.409951	0.681842	0.857174	ENSMUSG00000001891	11.5642	11.1013	11.7292	11.5601	11.4187	11.7203
ENSMUSG00000001901	Kcnh6	7	1	3	1	1	1	ENSMUSG00000001901	1.29161	3.74919	3.01595	1.24312	0.213824	2	ENSMUSG00000001901	5.52267	4.9012	5.28421	4.9012	4.9012	4.9012
ENSMUSG00000001909	Trmt1	1088	1337	1037	1243	1617	1083	ENSMUSG00000001909	1224.06	-0.309039	0.141501	-2.184	0.0289624	0.145425	ENSMUSG00000001909	10.0756	10.2554	10.1754	10.4391	10.5924	10.3539
ENSMUSG00000001910	Nacc1	2600	3130	2351	2713	3536	2405	ENSMUSG00000001910	2763.25	-0.22221	0.130942	-1.69701	0.0896942	0.292144	ENSMUSG00000001910	11.2869	11.4429	11.3155	11.5322	11.6915	11.4696
ENSMUSG00000001911	Nfix	6881	10158	6837	8673	7036	7092	ENSMUSG00000001911	7745.92	-0.0862953	0.20093	-0.429481	0.667574	0.84819	ENSMUSG00000001911	12.6699	13.1202	12.8338	13.1892	12.6714	13.01
ENSMUSG00000001918	Slc1a5	51770	77447	51932	80181	89440	71984	ENSMUSG00000001918	70357	-0.554079	0.161323	-3.4346	0.000593432	0.0089025	ENSMUSG00000001918	15.57	16.0425	15.7489	16.3898	16.3274	16.3442
ENSMUSG00000001924	Uba1	10245	13161	9341	10825	13765	10024	ENSMUSG00000001924	11128.6	-0.209437	0.130778	-1.60147	0.109273	0.327796	ENSMUSG00000001924	13.2399	13.4917	13.2809	13.5072	13.6332	13.5062
ENSMUSG00000001930	Vwf	1645	2161	1215	3396	2252	1950	ENSMUSG00000001930	2110.32	-0.755451	0.264938	-2.85143	0.00435231	0.0392358	ENSMUSG00000001930	10.6458	10.9219	10.3934	11.8505	11.0549	11.1739
ENSMUSG00000001942	Siae	972	1184	894	828	610	722	ENSMUSG00000001942	860.756	0.343462	0.214197	1.60348	0.108828	0.327258	ENSMUSG00000001942	9.92207	10.0888	9.97268	9.88239	9.27112	9.8
ENSMUSG00000001943	Vsig2	29	90	85	271	253	164	ENSMUSG00000001943	150.246	-1.8804	0.432887	-4.34387	1.39997e-05	0.000434563	ENSMUSG00000001943	6.20889	7.02694	7.15456	8.43515	8.17091	7.93286
ENSMUSG00000001946	Esam	872	1644	1417	3422	3643	2351	ENSMUSG00000001946	2244.86	-1.37519	0.261353	-5.26181	1.42641e-07	8.67092e-06	ENSMUSG00000001946	9.77512	10.5409	10.6065	11.8613	11.7337	11.4375
ENSMUSG00000001948	Spa17	80	88	55	77	58	37	ENSMUSG00000001948	63.7292	0.241987	0.3672	0.659007	0.509891	0.752151	ENSMUSG00000001948	6.9872	7.00644	6.76491	7.07097	6.69359	6.51714
ENSMUSG00000001962	Fam50a	1381	1358	1203	1093	1271	1081	ENSMUSG00000001962	1222.12	0.0658726	0.121162	0.543675	0.586665	0.798171	ENSMUSG00000001962	10.4033	10.2769	10.3797	10.2617	10.2596	10.3514
ENSMUSG00000001964	Emd	937	1291	1039	963	1555	1088	ENSMUSG00000001964	1135.64	-0.259965	0.192563	-1.35002	0.177008	0.434199	ENSMUSG00000001964	9.87232	10.2073	10.178	10.088	10.5381	10.3603
ENSMUSG00000001983	Taco1	359	401	332	324	388	278	ENSMUSG00000001983	342.672	0.0182227	0.152484	0.119506	0.904875	0.963604	ENSMUSG00000001983	8.62017	8.66483	8.6731	8.65538	8.69059	8.55959
ENSMUSG00000001985	Grik3	9	27	14	7	3	14	ENSMUSG00000001985	11.1983	0.938592	0.904256	1.03797	0.299283	0.58136	ENSMUSG00000001985	5.61701	6.12034	5.86267	5.56411	5.25805	5.90354
ENSMUSG00000001986	Gria3	574	174	316	198	101	221	ENSMUSG00000001986	263.142	0.87762	0.495686	1.77052	0.0766413	0.2658	ENSMUSG00000001986	9.21927	7.68697	8.61157	8.06201	7.18492	8.28063
ENSMUSG00000001988	Npas1	20	15	10	26	12	22	ENSMUSG00000001988	16.7781	-0.616333	0.63456	-0.971276	0.331411	0.610147	ENSMUSG00000001988	5.98968	5.80768	5.70562	6.21991	5.72883	6.16056
ENSMUSG00000001995	Sipa1l2	957	1549	839	1053	1018	734	ENSMUSG00000001995	1006.59	0.108435	0.229623	0.47223	0.636763	0.828895	ENSMUSG00000001995	9.90096	10.4584	9.88643	10.2104	9.95603	9.82228
ENSMUSG00000001998	Ap4e1	674	412	755	376	603	508	ENSMUSG00000001998	554.687	0.214847	0.315892	0.680128	0.496424	0.744338	ENSMUSG00000001998	9.43066	8.69866	9.74383	8.84275	9.25599	9.33072
ENSMUSG00000001999	Blvra	2171	2413	1856	1163	1645	974	ENSMUSG00000001999	1663.24	0.653371	0.160556	4.06942	4.713e-05	0.0011872	ENSMUSG00000001999	11.0334	11.0765	10.9832	10.3472	10.6162	10.2079
ENSMUSG00000002006	Pdzd4	144	196	173	172	228	153	ENSMUSG00000002006	175.55	-0.224588	0.222587	-1.00899	0.31298	0.593517	ENSMUSG00000002006	7.56419	7.81762	7.89608	7.90101	8.04961	7.85456
ENSMUSG00000002007	Srpk3	98	28	16	48	80	23	ENSMUSG00000002007	46.454	-0.186713	0.708189	-0.263648	0.792051	0.911007	ENSMUSG00000002007	7.17619	6.14224	5.93119	6.66165	6.96828	6.18839
ENSMUSG00000002010	Idh3g	4957	6334	4709	4796	6341	4606	ENSMUSG00000002010	5237.9	-0.103094	0.13228	-0.779363	0.435766	0.699583	ENSMUSG00000002010	12.2018	12.4445	12.3011	12.3418	12.5227	12.3928
ENSMUSG00000002012	Pnck	35	31	49	29	30	44	ENSMUSG00000002012	35.8576	0.0353616	0.473347	0.0747056	0.940449	0.976712	ENSMUSG00000002012	6.33261	6.20524	6.67017	6.29146	6.21738	6.65168
ENSMUSG00000002014	Ssr4	2619	2823	2016	2000	2930	1747	ENSMUSG00000002014	2315.91	0.041687	0.168857	0.246877	0.805003	0.91734	ENSMUSG00000002014	11.2972	11.2973	11.0992	11.1024	11.4255	11.0194
ENSMUSG00000002015	Bcap31	10222	12379	8431	8241	10341	6375	ENSMUSG00000002015	9163.28	0.190248	0.158774	1.19823	0.230826	0.504252	ENSMUSG00000002015	13.2367	13.4038	13.134	13.116	13.2228	12.8574
ENSMUSG00000002017	Fam98a	1264	1334	1292	1145	1491	950	ENSMUSG00000002017	1233.8	0.00853227	0.157256	0.0542571	0.95673	0.983665	ENSMUSG00000002017	10.2812	10.2523	10.4784	10.3257	10.4799	10.1737
ENSMUSG00000002020	Ltbp2	5659	6893	4798	1545	1609	1100	ENSMUSG00000002020	3465.25	1.89766	0.158904	11.9422	7.12957e-33	3.12044e-29	ENSMUSG00000002020	12.3906	12.5653	12.3278	10.7411	10.5855	10.3754
ENSMUSG00000002028	Kmt2a	3156	2830	2636	1959	1708	1770	ENSMUSG00000002028	2320.37	0.525991	0.173645	3.02912	0.00245267	0.0258512	ENSMUSG00000002028	11.5606	11.3008	11.477	11.0733	10.6685	11.0378
ENSMUSG00000002031	Ift46	889	1235	899	906	957	877	ENSMUSG00000002031	952.94	0.000988404	0.161687	0.00611305	0.995123	0.998133	ENSMUSG00000002031	9.80118	10.1465	9.98027	10.0048	9.87215	10.0642
ENSMUSG00000002032	Tmem25	25	16	9	25	24	26	ENSMUSG00000002032	19.9579	-0.771645	0.563414	-1.36959	0.170816	0.426296	ENSMUSG00000002032	6.11743	5.83844	5.66068	6.19493	6.08125	6.26767
ENSMUSG00000002033	Cd3g	183	58	134	62	126	70	ENSMUSG00000002033	103.523	0.472459	0.47861	0.987148	0.32357	0.602491	ENSMUSG00000002033	7.82423	6.65122	7.61538	6.87578	7.40376	7.05229
ENSMUSG00000002043	Trappc6a	782	761	658	600	621	564	ENSMUSG00000002043	658.592	0.168709	0.141892	1.189	0.234441	0.509605	ENSMUSG00000002043	9.62867	9.49242	9.5594	9.4502	9.29458	9.46906
ENSMUSG00000002052	Supt6	4771	5210	4217	4088	4458	3567	ENSMUSG00000002052	4344.22	0.0987424	0.101258	0.975158	0.329482	0.607951	ENSMUSG00000002052	12.1473	12.1659	12.1438	12.1142	12.0205	12.0286
ENSMUSG00000002055	Spag5	91	75	37	69	36	36	ENSMUSG00000002055	55.3973	0.368458	0.472357	0.78004	0.435367	0.699184	ENSMUSG00000002055	7.1059	6.86463	6.45479	6.97056	6.33773	6.4966
ENSMUSG00000002057	Foxn1	1	1	1	1	1	1	ENSMUSG00000002057	0	NA	NA	NA	NA	2	ENSMUSG00000002057	4.9012	4.9012	4.9012	4.9012	4.9012	4.9012
ENSMUSG00000002058	Unc119	2221	2439	1256	1629	1671	1051	ENSMUSG00000002058	1670.83	0.302436	0.241706	1.25125	0.210842	0.477764	ENSMUSG00000002058	11.0653	11.0916	10.4393	10.815	10.638	10.3126
ENSMUSG00000002059	Rab34	3234	4434	3149	3585	3720	3374	ENSMUSG00000002059	3562.77	-0.123902	0.150317	-0.824271	0.409785	0.677735	ENSMUSG00000002059	11.5951	11.9365	11.7288	11.9274	11.7634	11.9495
ENSMUSG00000002064	Sdf2	1454	1583	1274	1216	1541	1115	ENSMUSG00000002064	1348.55	0.030974	0.11686	0.265053	0.790969	0.910438	ENSMUSG00000002064	10.4745	10.4885	10.459	10.4087	10.5256	10.3941
ENSMUSG00000002068	Ccne1	242	231	164	136	216	106	ENSMUSG00000002068	177.064	0.36812	0.265427	1.3869	0.165472	0.419783	ENSMUSG00000002068	8.14359	8.00311	7.83615	7.64216	7.98745	7.45905
ENSMUSG00000002076	Hsf2bp	6	4	3	9	8	6	ENSMUSG00000002076	5.03175	-1.13496	0.960207	-1.182	0.237206	0.513067	ENSMUSG00000002076	5.46924	5.32622	5.28421	5.66448	5.56465	5.53041
ENSMUSG00000002083	Bbc3	554	424	413	457	337	390	ENSMUSG00000002083	428.282	0.0883359	0.245785	0.359404	0.719293	0.876177	ENSMUSG00000002083	9.17298	8.73467	8.94945	9.09307	8.51583	8.98658
ENSMUSG00000002100	Mybpc3	27	12	18	4	5	2	ENSMUSG00000002100	10.0046	2.66508	0.880181	3.02787	0.0024628	0.0258957	ENSMUSG00000002100	6.16419	5.70746	5.99478	5.37199	5.40459	5.18437
ENSMUSG00000002102	Psmc3	4853	5509	4067	3802	5270	3517	ENSMUSG00000002102	4437.66	0.0743906	0.136395	0.545407	0.585474	0.79733	ENSMUSG00000002102	12.1716	12.2454	12.0923	12.0109	12.2587	12.0085
ENSMUSG00000002103	Acp2	2755	2982	2267	1827	1876	1658	ENSMUSG00000002103	2195.18	0.439812	0.122651	3.58588	0.000335948	0.00571014	ENSMUSG00000002103	11.3686	11.3745	11.2643	10.9754	10.7993	10.9462
ENSMUSG00000002104	Rapsn	41	24	13	20	16	22	ENSMUSG00000002104	21.4411	0.277699	0.598109	0.464295	0.642437	0.83306	ENSMUSG00000002104	6.44372	6.05156	5.82622	6.05987	5.86305	6.16056
ENSMUSG00000002105	Slc39a13	1257	2038	1520	1681	1880	1435	ENSMUSG00000002105	1623.64	-0.183535	0.190849	-0.961672	0.336214	0.61384	ENSMUSG00000002105	10.2736	10.84	10.7041	10.8589	10.8022	10.7443
ENSMUSG00000002107	Celf2	7628	5561	5930	4987	5228	4893	ENSMUSG00000002107	5677.96	0.211434	0.186528	1.13352	0.256996	0.537728	ENSMUSG00000002107	12.8173	12.2588	12.6303	12.3975	12.2473	12.4791
ENSMUSG00000002108	Nr1h3	2836	3247	2565	3328	3713	2568	ENSMUSG00000002108	3023.1	-0.276549	0.130076	-2.12606	0.0334982	0.158998	ENSMUSG00000002108	11.4095	11.4948	11.4385	11.8217	11.7607	11.5623
ENSMUSG00000002109	Ddb2	153	201	140	150	133	177	ENSMUSG00000002109	158.006	-0.0564703	0.269163	-0.2098	0.833824	0.930979	ENSMUSG00000002109	7.62869	7.84567	7.66244	7.74863	7.45917	8.02007
ENSMUSG00000002111	Spi1	3436	2966	2178	1724	2051	1513	ENSMUSG00000002111	2264.19	0.567516	0.170484	3.32885	0.000872056	0.0119742	ENSMUSG00000002111	11.6809	11.367	11.2079	10.8942	10.9239	10.8182
ENSMUSG00000002129	Sf3a1	1630	1793	1595	1731	2321	1751	ENSMUSG00000002129	1796.94	-0.330022	0.127941	-2.57949	0.00989476	0.0693188	ENSMUSG00000002129	10.633	10.6614	10.7713	10.8999	11.0973	11.0227
ENSMUSG00000002147	Stat6	6002	7609	5649	6069	6588	4936	ENSMUSG00000002147	6080.74	-0.000434753	0.130398	-0.00333405	0.99734	0.998709	ENSMUSG00000002147	12.4746	12.7065	12.5609	12.678	12.5773	12.4916
ENSMUSG00000002190	Clgn	4	2	2	1	2	2	ENSMUSG00000002190	1.13654	1.19567	2.00742	0.595623	0.551427	2	ENSMUSG00000002190	5.34233	5.14718	5.17243	4.9012	5.15385	5.18437
ENSMUSG00000002204	Napsa	602	290	215	337	421	205	ENSMUSG00000002204	337.239	0.0870724	0.386733	0.225148	0.821864	0.926069	ENSMUSG00000002204	9.28166	8.26918	8.14615	8.70458	8.79324	8.19135
ENSMUSG00000002205	Vrk3	529	624	480	505	680	555	ENSMUSG00000002205	558.069	-0.222155	0.151097	-1.47028	0.141487	0.383735	ENSMUSG00000002205	9.11294	9.23061	9.14356	9.2231	9.41427	9.4477
ENSMUSG00000002210	Smg9	698	774	519	503	769	526	ENSMUSG00000002210	620.847	0.0206126	0.181549	0.113537	0.909605	0.965503	ENSMUSG00000002210	9.47708	9.51495	9.24553	9.21791	9.57784	9.37665
ENSMUSG00000002221	Paxip1	704	801	599	725	715	610	ENSMUSG00000002221	687.323	-0.100099	0.144173	-0.694299	0.487495	0.738285	ENSMUSG00000002221	9.48845	9.56065	9.43444	9.70301	9.48083	9.57351
ENSMUSG00000002222	Rmnd5a	3957	3167	3439	2720	2487	2157	ENSMUSG00000002222	2965.84	0.396054	0.183975	2.15277	0.0313371	0.152343	ENSMUSG00000002222	11.8812	11.4595	11.8538	11.5359	11.1944	11.3159
ENSMUSG00000002227	Mov10	614	835	654	978	696	926	ENSMUSG00000002227	790.929	-0.464826	0.24389	-1.90588	0.0566653	0.2209	ENSMUSG00000002227	9.30759	9.61621	9.55126	10.1092	9.44508	10.1386
ENSMUSG00000002228	Ppm1j	38	12	47	13	31	34	ENSMUSG00000002228	28.591	0.241012	0.696557	0.346006	0.729339	0.881865	ENSMUSG00000002228	6.38955	5.70746	6.63687	5.8308	6.23841	6.45439
ENSMUSG00000002233	Rhoc	6070	6703	4992	4308	4968	3828	ENSMUSG00000002233	5068.47	0.307281	0.107513	2.85808	0.00426213	0.0387019	ENSMUSG00000002233	12.4907	12.5253	12.3843	12.1888	12.1747	12.1291
ENSMUSG00000002240	Prr27	1	1	1	1	1	1	ENSMUSG00000002240	0	NA	NA	NA	NA	2	ENSMUSG00000002240	4.9012	4.9012	4.9012	4.9012	4.9012	4.9012
ENSMUSG00000002249	Tead3	381	624	409	486	652	468	ENSMUSG00000002249	497.962	-0.315085	0.208358	-1.51223	0.130475	0.365418	ENSMUSG00000002249	8.69435	9.23061	8.93699	9.17303	9.35871	9.22306
ENSMUSG00000002250	Ppard	1309	1506	980	1214	1645	1019	ENSMUSG00000002250	1259.88	-0.156436	0.172743	-0.905602	0.365146	0.638559	ENSMUSG00000002250	10.3294	10.4195	10.098	10.4064	10.6162	10.27
ENSMUSG00000002257	Def6	426	354	323	310	403	265	ENSMUSG00000002257	342.04	0.0580619	0.189697	0.306077	0.759546	0.896472	ENSMUSG00000002257	8.83505	8.5105	8.63882	8.60044	8.73816	8.50061
ENSMUSG00000002265	Peg3	1996	1484	813	1347	1311	1064	ENSMUSG00000002265	1315.91	0.0558796	0.283708	0.196962	0.843857	0.936449	ENSMUSG00000002265	10.9156	10.3992	9.84378	10.5504	10.3022	10.3295
ENSMUSG00000002266	Zim1	16	18	13	19	21	5	ENSMUSG00000002266	13.9749	-0.0313225	0.696586	-0.0449658	0.964135	0.98639	ENSMUSG00000002266	5.87296	5.89673	5.82622	6.03047	6.00539	5.46486
ENSMUSG00000002274	Metrn	62	61	54	71	57	30	ENSMUSG00000002274	54.2482	0.0487148	0.389826	0.124965	0.900551	0.961631	ENSMUSG00000002274	6.76563	6.69167	6.74962	6.9964	6.67954	6.36497
ENSMUSG00000002279	Lmf1	719	942	808	881	1052	783	ENSMUSG00000002279	859.757	-0.259877	0.154837	-1.67839	0.0932715	0.299286	ENSMUSG00000002279	9.5165	9.77825	9.83543	9.96666	10.0007	9.90984
ENSMUSG00000002280	Narfl	837	872	634	794	911	649	ENSMUSG00000002280	774.436	-0.136332	0.145983	-0.933891	0.35036	0.625063	ENSMUSG00000002280	9.71992	9.67433	9.50987	9.82561	9.80551	9.65648
ENSMUSG00000002289	Angptl4	12734	12945	15315	14780	30174	8036	ENSMUSG00000002289	15376.7	-0.421321	0.361755	-1.16466	0.244158	0.522424	ENSMUSG00000002289	13.5519	13.4679	13.9909	13.9545	14.7619	13.1891
ENSMUSG00000002297	Dbf4	180	94	127	108	76	55	ENSMUSG00000002297	104.703	0.637023	0.389877	1.63391	0.102278	0.315188	ENSMUSG00000002297	7.80587	7.06698	7.55837	7.40076	6.92257	6.8369
ENSMUSG00000002307	Daxx	1813	2324	1865	1991	2556	1526	ENSMUSG00000002307	1989.35	-0.131124	0.168665	-0.777421	0.43691	0.700649	ENSMUSG00000002307	10.7812	11.0238	10.9899	11.096	11.2329	10.8301
ENSMUSG00000002308	Cd320	1094	1712	915	1334	1625	952	ENSMUSG00000002308	1250.12	-0.20531	0.230334	-0.891356	0.372738	0.645709	ENSMUSG00000002308	10.0831	10.5971	10.0043	10.5369	10.5992	10.1766
ENSMUSG00000002319	Ipo4	2213	3290	2480	2738	4172	2470	ENSMUSG00000002319	2863.07	-0.34563	0.198551	-1.74076	0.0817257	0.276382	ENSMUSG00000002319	11.0603	11.5134	11.3909	11.5452	11.9262	11.5073
ENSMUSG00000002320	Tm9sf1	1822	2209	1536	1778	2372	1650	ENSMUSG00000002320	1873.68	-0.186837	0.141243	-1.32281	0.185899	0.444974	ENSMUSG00000002320	10.7882	10.9527	10.7187	10.9374	11.1279	10.9394
ENSMUSG00000002324	Rec8	12	5	3	28	7	10	ENSMUSG00000002324	10.121	-1.48289	0.977977	-1.51628	0.129448	0.363412	ENSMUSG00000002324	5.73744	5.39138	5.28421	6.26814	5.51619	5.7402
ENSMUSG00000002325	Irf9	1043	1585	1437	1284	1943	1861	ENSMUSG00000002325	1530.61	-0.452079	0.243686	-1.85517	0.0635719	0.237502	ENSMUSG00000002325	10.018	10.4902	10.626	10.484	10.8483	11.1082
ENSMUSG00000002326	Gmpr2	800	882	754	695	794	664	ENSMUSG00000002326	758.599	0.0493079	0.123482	0.399312	0.689663	0.86123	ENSMUSG00000002326	9.65918	9.68965	9.74204	9.64626	9.62062	9.68717
ENSMUSG00000002329	Mdp1	1415	1621	1191	1154	1299	942	ENSMUSG00000002329	1251.9	0.186567	0.130478	1.42987	0.152754	0.400442	ENSMUSG00000002329	10.4369	10.5213	10.3659	10.3365	10.2896	10.1621
ENSMUSG00000002332	Dhrs1	1841	2177	1590	1600	1727	1322	ENSMUSG00000002332	1687.89	0.137668	0.127253	1.08185	0.27932	0.561558	ENSMUSG00000002332	10.8026	10.9322	10.7669	10.7899	10.6839	10.6301
ENSMUSG00000002341	Ncan	506	303	190	139	194	15	ENSMUSG00000002341	213.048	1.4558	0.662411	2.19773	0.0279681	0.141801	ENSMUSG00000002341	9.05539	8.32163	8.00272	7.66567	7.86579	5.93985
ENSMUSG00000002342	Tmem161a	1202	1376	1015	1109	1389	971	ENSMUSG00000002342	1163.29	-0.0757158	0.130875	-0.578536	0.562902	0.785803	ENSMUSG00000002342	10.2121	10.295	10.146	10.2817	10.3819	10.2037
ENSMUSG00000002343	Armc6	226	404	328	332	560	284	ENSMUSG00000002343	350.517	-0.39648	0.288115	-1.37612	0.168786	0.423757	ENSMUSG00000002343	8.06391	8.67413	8.65796	8.68586	9.15936	8.586
ENSMUSG00000002345	2310045N01Rik	726	890	702	841	954	618	ENSMUSG00000002345	780.691	-0.179441	0.161803	-1.10901	0.267425	0.549519	ENSMUSG00000002345	9.5294	9.70178	9.646	9.90352	9.8679	9.59092
ENSMUSG00000002346	Slc25a42	633	988	602	1137	955	952	ENSMUSG00000002346	879.949	-0.609946	0.21895	-2.78577	0.00533999	0.0449331	ENSMUSG00000002346	9.34771	9.84267	9.44106	10.316	9.86932	10.1766
ENSMUSG00000002365	Snx9	4039	4498	3277	2644	3052	2533	ENSMUSG00000002365	3288.56	0.385621	0.114009	3.38238	0.000718594	0.0103362	ENSMUSG00000002365	11.9104	11.9568	11.7853	11.4958	11.4831	11.5429
ENSMUSG00000002372	Ranbp3	1782	2191	1637	1882	2185	1688	ENSMUSG00000002372	1879.87	-0.168003	0.119811	-1.40224	0.160845	0.412956	ENSMUSG00000002372	10.7572	10.9412	10.8075	11.017	11.0126	10.9713
ENSMUSG00000002379	Ndufa11	1609	1934	1265	1353	1774	1142	ENSMUSG00000002379	1487.46	0.0444104	0.162386	0.273486	0.78448	0.907186	ENSMUSG00000002379	10.615	10.7668	10.4492	10.5565	10.7213	10.4272
ENSMUSG00000002384	Bmp8b	2	1	2	1	3	1	ENSMUSG00000002384	0.639222	0.0640142	3.10863	0.0205924	0.983571	2	ENSMUSG00000002384	5.15655	4.9012	5.17243	4.9012	5.25805	4.9012
ENSMUSG00000002393	Nr2f6	820	1112	844	875	997	831	ENSMUSG00000002393	906.329	-0.0951981	0.149149	-0.638276	0.523294	0.762172	ENSMUSG00000002393	9.69233	10.0032	9.89448	9.95736	9.9277	9.99075
ENSMUSG00000002395	Use1	2488	2824	1883	2207	2066	2064	ENSMUSG00000002395	2237.72	0.0317174	0.165436	0.19172	0.847961	0.937793	ENSMUSG00000002395	11.2249	11.2978	11.0034	11.2409	10.9341	11.2538
ENSMUSG00000002396	Ocel1	568	700	498	680	825	623	ENSMUSG00000002396	644.882	-0.40093	0.141431	-2.83482	0.00458516	0.0405007	ENSMUSG00000002396	9.20554	9.38169	9.19152	9.61703	9.67197	9.6017
ENSMUSG00000002409	Dyrk1b	828	1072	670	855	781	660	ENSMUSG00000002409	801.499	0.0163249	0.185337	0.0880825	0.929811	0.973169	ENSMUSG00000002409	9.70538	9.95335	9.58354	9.92594	9.59853	9.67905
ENSMUSG00000002413	Braf	1480	662	938	655	785	667	ENSMUSG00000002413	857.587	0.433064	0.306188	1.41437	0.157252	0.407094	ENSMUSG00000002413	10.4991	9.30813	10.0381	9.56694	9.60536	9.69322
ENSMUSG00000002416	Ndufb2	199	227	170	194	237	167	ENSMUSG00000002416	196.119	-0.131618	0.184033	-0.715187	0.474493	0.727723	ENSMUSG00000002416	7.91827	7.98311	7.87638	8.03841	8.09449	7.95347
ENSMUSG00000002428	Hltf	1192	377	827	534	450	479	ENSMUSG00000002428	642.515	0.595993	0.400786	1.48706	0.136998	0.375549	ENSMUSG00000002428	10.2006	8.58811	9.8669	9.29631	8.87773	9.25348
ENSMUSG00000002455	Prpf6	2720	2785	2493	2495	2742	2285	ENSMUSG00000002455	2573.46	-0.0391868	0.109944	-0.356424	0.721523	0.877384	ENSMUSG00000002455	11.3505	11.2782	11.3983	11.4138	11.3319	11.3973
ENSMUSG00000002458	Rgs19	1249	1293	845	869	1258	861	ENSMUSG00000002458	1044.55	0.0521669	0.178434	0.29236	0.770011	0.901435	ENSMUSG00000002458	10.2648	10.2094	9.89609	9.94801	10.2455	10.0391
ENSMUSG00000002459	Rgs20	7	8	6	6	3	11	ENSMUSG00000002459	5.95998	-0.116422	0.97761	-0.119088	0.905205	0.963628	ENSMUSG00000002459	5.52267	5.54736	5.50418	5.50723	5.25805	5.78425
ENSMUSG00000002475	Abhd3	229	322	198	269	276	292	ENSMUSG00000002475	262.951	-0.315309	0.222104	-1.41964	0.155712	0.404758	ENSMUSG00000002475	8.0792	8.39496	8.05022	8.42613	8.27399	8.62048
ENSMUSG00000002477	Snrpd1	720	655	620	535	921	558	ENSMUSG00000002477	659.992	-0.117928	0.203835	-0.578547	0.562895	0.785803	ENSMUSG00000002477	9.51835	9.29416	9.48017	9.29877	9.82026	9.45486
ENSMUSG00000002486	Tchp	340	402	310	416	458	413	ENSMUSG00000002486	389.075	-0.428412	0.153471	-2.79149	0.00524657	0.0443836	ENSMUSG00000002486	8.55285	8.66794	8.58779	8.97183	8.90019	9.06045
ENSMUSG00000002489	Tiam1	1103	1472	1413	1143	1535	1029	ENSMUSG00000002489	1271.59	-0.00364744	0.188718	-0.0193274	0.98458	0.994326	ENSMUSG00000002489	10.0943	10.388	10.6026	10.3233	10.5202	10.2834
ENSMUSG00000002496	Tsc2	3178	4115	2869	3952	4159	3061	ENSMUSG00000002496	3530.71	-0.270464	0.147725	-1.83086	0.0671212	0.24527	ENSMUSG00000002496	11.5704	11.8304	11.5969	12.066	11.9218	11.8112
ENSMUSG00000002500	Rpl3l	2	5	2	3	1	2	ENSMUSG00000002500	1.46265	0.773577	1.85912	0.416099	0.677338	2	ENSMUSG00000002500	5.15655	5.39138	5.17243	5.28617	4.9012	5.18437
ENSMUSG00000002504	Slc9a3r2	1170	2024	1336	2770	2957	2836	ENSMUSG00000002504	2204.34	-1.06697	0.20936	-5.09632	3.46325e-07	1.88882e-05	ENSMUSG00000002504	10.1751	10.8303	10.5248	11.5616	11.4385	11.7029
ENSMUSG00000002524	Puf60	3053	3876	2891	3345	4189	3045	ENSMUSG00000002524	3373.61	-0.234637	0.127518	-1.84003	0.0657634	0.242332	ENSMUSG00000002524	11.5136	11.7455	11.6077	11.829	11.932	11.8037
ENSMUSG00000002546	Golga2	3320	4251	2945	3412	3569	2501	ENSMUSG00000002546	3291.63	0.0173221	0.157213	0.110182	0.912265	0.96671	ENSMUSG00000002546	11.6323	11.8766	11.6339	11.8571	11.7046	11.5249
ENSMUSG00000002550	Uck1	2346	3418	2190	2932	3131	2491	ENSMUSG00000002550	2730.49	-0.245749	0.166567	-1.47538	0.140111	0.381008	ENSMUSG00000002550	11.1422	11.5674	11.2156	11.6421	11.5193	11.5192
ENSMUSG00000002565	Scin	24	49	25	88	92	50	ENSMUSG00000002565	53.6842	-1.38982	0.412212	-3.37163	0.000747255	0.0106015	ENSMUSG00000002565	6.0932	6.52099	6.18874	7.19755	7.09643	6.75613
ENSMUSG00000002578	Ikzf4	36	56	35	35	46	46	ENSMUSG00000002578	41.0757	-0.146205	0.377647	-0.387148	0.698647	0.86606	ENSMUSG00000002578	6.35192	6.62349	6.41468	6.4218	6.51305	6.6875
ENSMUSG00000002580	Mien1	461	512	449	489	513	353	ENSMUSG00000002580	458.398	-0.0513048	0.16827	-0.304895	0.760446	0.896967	ENSMUSG00000002580	8.93564	8.97422	9.057	9.18105	9.04573	8.85912
ENSMUSG00000002588	Pon1	21	12	21	12	39	44	ENSMUSG00000002588	24.3133	-0.963806	0.661182	-1.4577	0.144923	0.388361	ENSMUSG00000002588	6.01664	5.70746	6.08266	5.79246	6.39325	6.65168
ENSMUSG00000002602	Axl	8190	12886	10672	8425	10263	11119	ENSMUSG00000002602	10248.7	-0.0504281	0.225211	-0.223915	0.822824	0.9262	ENSMUSG00000002602	12.9191	13.4614	13.4721	13.1476	13.2119	13.6551
ENSMUSG00000002603	Tgfb1	3982	3512	2684	2370	2102	2109	ENSMUSG00000002603	2755.91	0.482052	0.183436	2.62791	0.00859122	0.0631444	ENSMUSG00000002603	11.8902	11.6058	11.5026	11.3413	10.9583	11.2842
ENSMUSG00000002608	Ccdc97	1386	1694	1298	1604	1695	1444	ENSMUSG00000002608	1514.37	-0.25127	0.126045	-1.99349	0.0462078	0.195074	ENSMUSG00000002608	10.4083	10.5825	10.4848	10.7934	10.6579	10.753
ENSMUSG00000002617	Zfp40	264	49	79	112	63	93	ENSMUSG00000002617	108.875	0.397962	0.608463	0.654044	0.513083	0.75509	ENSMUSG00000002617	8.24629	6.52099	7.08546	7.43797	6.76153	7.32598
ENSMUSG00000002625	Akap8l	1136	1226	919	1560	1362	1498	ENSMUSG00000002625	1292	-0.581533	0.177121	-3.28326	0.00102615	0.0133667	ENSMUSG00000002625	10.1347	10.1365	10.0102	10.7546	10.3548	10.8043
ENSMUSG00000002633	Shh	1	1	1	1	1	1	ENSMUSG00000002633	0	NA	NA	NA	NA	2	ENSMUSG00000002633	4.9012	4.9012	4.9012	4.9012	4.9012	4.9012
ENSMUSG00000002635	Pdcd2l	418	491	277	368	497	378	ENSMUSG00000002635	399.039	-0.208227	0.205439	-1.01357	0.310787	0.591675	ENSMUSG00000002635	8.81102	8.92059	8.44942	8.81547	9.00489	8.94647
ENSMUSG00000002658	Gtf2f1	1809	1907	1542	1597	2149	1428	ENSMUSG00000002658	1719.72	-0.0957615	0.132868	-0.720728	0.471077	0.725917	ENSMUSG00000002658	10.7782	10.7472	10.7241	10.7873	10.9893	10.7375
ENSMUSG00000002660	Clpp	1325	1516	1330	1408	1815	1563	ENSMUSG00000002660	1490.97	-0.326179	0.139464	-2.3388	0.0193458	0.109821	ENSMUSG00000002660	10.3462	10.4287	10.5186	10.6119	10.7531	10.8636
ENSMUSG00000002661	Alkbh7	299	344	245	253	296	275	ENSMUSG00000002661	282.327	-0.0323875	0.177056	-0.182922	0.854859	0.940699	ENSMUSG00000002661	8.39572	8.4754	8.301	8.35186	8.35791	8.54619
ENSMUSG00000002664	Pspn	3	10	8	12	13	4	ENSMUSG00000002664	7.23169	-0.625648	0.945671	-0.661591	0.508233	0.751426	ENSMUSG00000002664	5.26185	5.63217	5.61263	5.79246	5.76459	5.39011
ENSMUSG00000002668	Dennd1c	561	459	447	481	637	445	ENSMUSG00000002668	501.265	-0.206853	0.177438	-1.16577	0.243706	0.521711	ENSMUSG00000002668	9.18935	8.8348	9.05124	9.15956	9.32804	9.15729
ENSMUSG00000002679	Med6	429	538	432	356	453	366	ENSMUSG00000002679	423.757	0.123845	0.156907	0.789285	0.429945	0.694346	ENSMUSG00000002679	8.84395	9.03796	9.00722	8.77356	8.88619	8.90521
ENSMUSG00000002688	Prkd1	1391	1527	1282	1585	1159	1141	ENSMUSG00000002688	1344.31	-0.0302381	0.202585	-0.149261	0.881348	0.95297	ENSMUSG00000002688	10.4133	10.4386	10.4676	10.7767	10.133	10.426
ENSMUSG00000002699	Lcp2	1208	868	815	568	899	575	ENSMUSG00000002699	807.452	0.391947	0.221868	1.76658	0.0772987	0.267392	ENSMUSG00000002699	10.2189	9.66816	9.8471	9.37764	9.7876	9.49473
ENSMUSG00000002718	Cse1l	1561	1258	1351	908	1283	1008	ENSMUSG00000002718	1216.68	0.267983	0.18199	1.47252	0.140881	0.38243	ENSMUSG00000002718	10.573	10.1718	10.5403	10.0078	10.2725	10.255
ENSMUSG00000002728	Naa20	1249	1304	986	834	1088	785	ENSMUSG00000002728	1024.13	0.260443	0.133139	1.95617	0.0504447	0.206051	ENSMUSG00000002728	10.2648	10.2211	10.1063	9.89218	10.0466	9.91331
ENSMUSG00000002731	Prkra	762	945	637	660	724	566	ENSMUSG00000002731	705.317	0.128883	0.14995	0.859508	0.39006	0.660309	ENSMUSG00000002731	9.594	9.78254	9.51616	9.5771	9.49746	9.47376
ENSMUSG00000002732	Fkbp7	1433	1549	1255	1061	1012	1192	ENSMUSG00000002732	1243.15	0.22619	0.18348	1.23278	0.217659	0.48618	ENSMUSG00000002732	10.4544	10.4584	10.4382	10.2208	9.94799	10.4865
ENSMUSG00000002733	Plekha3	1534	1727	1553	1337	2067	1274	ENSMUSG00000002733	1563.95	-0.0660092	0.170308	-0.387587	0.698322	0.86593	ENSMUSG00000002733	10.5488	10.6093	10.734	10.54	10.9348	10.5787
ENSMUSG00000002741	Ykt6	4145	4659	3391	3342	4336	3010	ENSMUSG00000002741	3761.56	0.0642031	0.126813	0.506279	0.61266	0.814565	ENSMUSG00000002741	11.9472	12.0068	11.8338	11.8277	11.981	11.7873
ENSMUSG00000002748	Baz1b	4916	4842	5117	4559	4879	4822	ENSMUSG00000002748	4862.43	-0.0672768	0.163654	-0.41109	0.681006	0.856985	ENSMUSG00000002748	12.19	12.0616	12.4196	12.2695	12.1489	12.4582
ENSMUSG00000002763	Pex6	1681	2432	2201	3143	2896	2583	ENSMUSG00000002763	2504.68	-0.579956	0.198041	-2.92847	0.00340636	0.0328388	ENSMUSG00000002763	10.6759	11.0875	11.2226	11.7406	11.409	11.5705
ENSMUSG00000002767	Mrpl2	1370	1502	1237	1498	1699	1311	ENSMUSG00000002767	1429.35	-0.261222	0.109539	-2.38474	0.017091	0.100875	ENSMUSG00000002767	10.3923	10.4158	10.4182	10.698	10.6611	10.6185
ENSMUSG00000002768	Mea1	1214	1478	1038	1097	1495	1071	ENSMUSG00000002768	1217.37	-0.102087	0.144405	-0.706946	0.4796	0.731223	ENSMUSG00000002768	10.2257	10.3936	10.1767	10.2667	10.4836	10.3385
ENSMUSG00000002769	Gnmt	12	9	14	9	14	18	ENSMUSG00000002769	11.8664	-0.372284	0.685785	-0.542858	0.587227	0.798566	ENSMUSG00000002769	5.73744	5.59117	5.86267	5.66448	5.79877	6.04076
ENSMUSG00000002771	Grin2d	152	238	146	134	137	142	ENSMUSG00000002771	155.3	0.225804	0.254578	0.886973	0.375094	0.648185	ENSMUSG00000002771	7.62167	8.03743	7.70795	7.62626	7.48985	7.77161
ENSMUSG00000002778	Kdelr1	2755	3548	2741	3420	3646	3042	ENSMUSG00000002778	3182.57	-0.294683	0.130056	-2.26582	0.0234624	0.125427	ENSMUSG00000002778	11.3686	11.6202	11.5323	11.8605	11.7349	11.8023
ENSMUSG00000002781	Tmem143	858	1288	991	1193	1256	1137	ENSMUSG00000002781	1119.04	-0.330767	0.179226	-1.84553	0.0649603	0.240435	ENSMUSG00000002781	9.75329	10.2041	10.1133	10.3823	10.2433	10.4211
ENSMUSG00000002791	Pdxk-ps	2	2	2	1	1	1	ENSMUSG00000002791	0.478086	2.31555	3.2559	0.711185	0.476969	2	ENSMUSG00000002791	5.15655	5.14718	5.17243	4.9012	4.9012	4.9012
ENSMUSG00000002797	Ggct	319	340	318	332	600	276	ENSMUSG00000002797	358.597	-0.397281	0.256225	-1.55051	0.121018	0.348672	ENSMUSG00000002797	8.47454	8.46111	8.61941	8.68586	9.24945	8.55067
ENSMUSG00000002799	Jag2	222	425	213	673	774	634	ENSMUSG00000002799	493.596	-1.42937	0.253965	-5.6282	1.82095e-08	1.48969e-06	ENSMUSG00000002799	8.04326	8.73763	8.1352	9.60318	9.58649	9.62513
ENSMUSG00000002803	Btbd6	325	506	293	334	417	333	ENSMUSG00000002803	362.517	-0.0901407	0.212363	-0.424465	0.671227	0.850609	ENSMUSG00000002803	8.49735	8.9591	8.51819	8.69337	8.78118	8.78518
ENSMUSG00000002804	Nudt14	303	335	215	202	227	186	ENSMUSG00000002804	239.557	0.333755	0.192131	1.73712	0.0823659	0.277473	ENSMUSG00000002804	8.41184	8.44304	8.14615	8.08522	8.04453	8.07743
ENSMUSG00000002808	Epdr1	815	1247	827	955	799	915	ENSMUSG00000002808	922.255	-0.043869	0.221498	-0.198056	0.843001	0.936019	ENSMUSG00000002808	9.68411	10.1598	9.8669	10.0766	9.62903	10.1222
ENSMUSG00000002812	Flii	4988	6690	5254	5685	6770	5143	ENSMUSG00000002812	5718.25	-0.18288	0.136374	-1.34102	0.179914	0.437832	ENSMUSG00000002812	12.2107	12.5226	12.4574	12.5846	12.6163	12.5503
ENSMUSG00000002814	Top3a	378	478	294	407	334	367	ENSMUSG00000002814	373.776	-0.105225	0.222895	-0.472085	0.636866	0.828906	ENSMUSG00000002814	8.68446	8.88636	8.52238	8.94378	8.50485	8.90869
ENSMUSG00000002820	Atg4d	564	609	466	656	809	524	ENSMUSG00000002820	599.614	-0.401716	0.1541	-2.60685	0.00913795	0.0658328	ENSMUSG00000002820	9.19631	9.19881	9.10512	9.56898	9.64569	9.37162
ENSMUSG00000002825	Qtrt1	173	203	186	227	346	241	ENSMUSG00000002825	228.214	-0.650989	0.206077	-3.15896	0.00158333	0.0185911	ENSMUSG00000002825	7.76206	7.85674	7.97834	8.22221	8.54827	8.38486
ENSMUSG00000002831	Plin4	76661	110926	63932	98837	141872	96177	ENSMUSG00000002831	97240.6	-0.555394	0.189364	-2.93295	0.00335762	0.0325636	ENSMUSG00000002831	16.1359	16.5604	16.0486	16.6914	16.9927	16.7619
ENSMUSG00000002833	Hdgfrp2	1202	1351	1222	1825	2582	1699	ENSMUSG00000002833	1646.73	-0.805989	0.150347	-5.36084	8.28345e-08	5.49312e-06	ENSMUSG00000002833	10.2121	10.2697	10.4014	10.9739	11.2472	10.9804
ENSMUSG00000002835	Chaf1a	288	301	182	155	174	108	ENSMUSG00000002835	194.938	0.690964	0.243207	2.84105	0.00449653	0.0400411	ENSMUSG00000002835	8.35043	8.31369	7.95354	7.78475	7.74517	7.47841
ENSMUSG00000002844	Adprh	1970	2232	1833	1824	1924	1616	ENSMUSG00000002844	1885.66	0.0380098	0.114314	0.332504	0.739508	0.887124	ENSMUSG00000002844	10.8973	10.9672	10.9657	10.9731	10.8345	10.9102
ENSMUSG00000002845	Tmem39a	622	796	704	683	1038	755	ENSMUSG00000002845	762.188	-0.338976	0.182569	-1.85671	0.0633529	0.237039	ENSMUSG00000002845	9.32462	9.5523	9.64981	9.62292	9.9825	9.86046
ENSMUSG00000002846	Timmdc1	672	827	678	654	796	626	ENSMUSG00000002846	702.857	-0.0583473	0.136859	-0.426332	0.669866	0.849685	ENSMUSG00000002846	9.42672	9.60333	9.59941	9.5649	9.62399	9.60813
ENSMUSG00000002847	Pla1a	2393	3783	3089	3730	2622	4239	ENSMUSG00000002847	3350.37	-0.358237	0.287557	-1.24579	0.21284	0.480117	ENSMUSG00000002847	11.1701	11.7111	11.7015	11.9838	11.2688	12.2744
ENSMUSG00000002870	Mcm2	624	594	460	467	531	293	ENSMUSG00000002870	485.02	0.261899	0.212959	1.22981	0.218769	0.487834	ENSMUSG00000002870	9.32885	9.1663	9.08832	9.12115	9.09032	8.62473
ENSMUSG00000002871	Tpra1	1738	1601	1475	1196	1177	1082	ENSMUSG00000002871	1365.42	0.34604	0.145903	2.37172	0.0177054	0.102911	ENSMUSG00000002871	10.7223	10.5041	10.6623	10.3858	10.1541	10.3526
ENSMUSG00000002881	Nab1	1991	889	1325	1159	1595	1143	ENSMUSG00000002881	1344.33	0.0071334	0.305564	0.023345	0.981375	0.99297	ENSMUSG00000002881	10.9121	9.70027	10.5133	10.3424	10.5734	10.4284
ENSMUSG00000002885	Adgre5	4278	4891	3900	3670	5307	3923	ENSMUSG00000002885	4288.82	-0.104293	0.135488	-0.769755	0.441445	0.703924	ENSMUSG00000002885	11.9921	12.076	12.0326	11.9607	12.2687	12.164
ENSMUSG00000002897	Il17ra	1162	1013	822	832	1643	863	ENSMUSG00000002897	1038.99	-0.257174	0.243176	-1.05756	0.290255	0.573486	ENSMUSG00000002897	10.1657	9.87651	9.85868	9.88892	10.6145	10.0423
ENSMUSG00000002900	Lamb1	9036	13424	10684	8775	9775	8761	ENSMUSG00000002900	9995.01	0.144343	0.170524	0.846466	0.397293	0.666465	ENSMUSG00000002900	13.0599	13.5201	13.4737	13.206	13.1421	13.313
ENSMUSG00000002908	Kcnn1	272	323	241	323	224	184	ENSMUSG00000002908	258.294	0.0532508	0.262409	0.202931	0.839189	0.934467	ENSMUSG00000002908	8.28186	8.39872	8.28131	8.65153	8.02919	8.06488
ENSMUSG00000002910	Arrdc2	445	546	335	457	482	407	ENSMUSG00000002910	440.643	-0.166238	0.178574	-0.930923	0.351894	0.626523	ENSMUSG00000002910	8.89053	9.05701	8.68435	9.09307	8.96552	9.04155
ENSMUSG00000002930	Ppp1r17	1	1	1	1	1	1	ENSMUSG00000002930	0	NA	NA	NA	NA	2	ENSMUSG00000002930	4.9012	4.9012	4.9012	4.9012	4.9012	4.9012
ENSMUSG00000002944	Cd36	123995	75847	84044	69250	73604	59986	ENSMUSG00000002944	80407.5	0.363312	0.221773	1.63822	0.101377	0.313569	ENSMUSG00000002944	16.8291	16.0124	16.4429	16.1785	16.0465	16.0813
ENSMUSG00000002948	Map2k7	2099	2526	1817	2403	2398	2041	ENSMUSG00000002948	2203.34	-0.226548	0.13473	-1.68149	0.0926675	0.298115	ENSMUSG00000002948	10.9861	11.1408	10.9534	11.3608	11.1432	11.238
ENSMUSG00000002949	Timm44	1415	1516	1270	1461	1749	1378	ENSMUSG00000002949	1458.2	-0.254177	0.106861	-2.37857	0.0173798	0.101762	ENSMUSG00000002949	10.4369	10.4287	10.4546	10.6632	10.7015	10.6878
ENSMUSG00000002957	Ap2a2	7332	10208	8045	7498	9935	6756	ENSMUSG00000002957	8206.66	-0.0389065	0.158139	-0.246027	0.805662	0.917716	ENSMUSG00000002957	12.7607	13.1272	13.0668	12.9806	13.1653	12.9405
ENSMUSG00000002963	Pnkp	908	1006	725	894	1185	817	ENSMUSG00000002963	913.185	-0.260245	0.143261	-1.81658	0.0692819	0.249726	ENSMUSG00000002963	9.82976	9.86712	9.68927	9.9866	10.1634	9.96762
ENSMUSG00000002968	Med25	1723	2243	1667	2206	2321	1841	ENSMUSG00000002968	1991.55	-0.310877	0.13839	-2.24638	0.0246798	0.129765	ENSMUSG00000002968	10.7103	10.9741	10.8329	11.2402	11.0973	11.093
ENSMUSG00000002980	Bcam	2721	4630	3107	4179	6517	5772	ENSMUSG00000002980	4499.37	-0.794216	0.233358	-3.40343	0.000665463	0.00970046	ENSMUSG00000002980	11.3511	11.9979	11.7098	12.1455	12.5619	12.7152
ENSMUSG00000002981	Clptm1	4433	5190	3682	3972	5253	3352	ENSMUSG00000002981	4253.66	-0.0417152	0.145802	-0.286109	0.774794	0.903076	ENSMUSG00000002981	12.0427	12.1604	11.9508	12.0732	12.2541	11.9402
ENSMUSG00000002983	Relb	1017	1147	927	883	1542	924	ENSMUSG00000002983	1059.66	-0.22501	0.193366	-1.16365	0.244567	0.522851	ENSMUSG00000002983	9.9836	10.0455	10.0221	9.96974	10.5265	10.1356
ENSMUSG00000002984	Tomm40	1419	1617	1173	1403	1969	1192	ENSMUSG00000002984	1443.9	-0.235523	0.161685	-1.45668	0.145206	0.388466	ENSMUSG00000002984	10.4408	10.5179	10.3449	10.6069	10.8668	10.4865
ENSMUSG00000002985	Apoe	178308	181653	160907	186087	150045	168983	ENSMUSG00000002985	171352	-0.101626	0.181099	-0.561165	0.574685	0.791863	ENSMUSG00000002985	17.353	17.2717	17.3794	17.6039	17.0734	17.5747
ENSMUSG00000002992	Apoc2	78	48	55	50	146	63	ENSMUSG00000002992	71.2758	-0.599459	0.446142	-1.34365	0.179062	0.437154	ENSMUSG00000002992	6.9644	6.50559	6.76491	6.69461	7.55645	6.95625
ENSMUSG00000002996	Hbp1	3917	4137	3000	2738	3027	2333	ENSMUSG00000002996	3142.63	0.315208	0.124758	2.52655	0.0115188	0.0773421	ENSMUSG00000002996	11.8668	11.838	11.6601	11.5452	11.4715	11.4266
ENSMUSG00000002997	Prkar2b	21206	20885	17458	17728	15299	13766	ENSMUSG00000002997	17583.4	0.209734	0.156961	1.33622	0.181476	0.439981	ENSMUSG00000002997	14.2849	14.1551	14.1792	14.216	13.785	13.9619
ENSMUSG00000003031	Cdkn1b	1593	1646	1455	1492	1210	1176	ENSMUSG00000003031	1421.68	0.136839	0.176752	0.774187	0.43882	0.702118	ENSMUSG00000003031	10.6011	10.5426	10.6433	10.6925	10.192	10.4677
ENSMUSG00000003032	Klf4	3163	4146	4167	3302	6124	4626	ENSMUSG00000003032	4248.22	-0.399989	0.239766	-1.66825	0.0952662	0.302856	ENSMUSG00000003032	11.5637	11.8411	12.1268	11.8106	12.473	12.399
ENSMUSG00000003033	Ap1m1	1735	1889	1666	1603	2359	1767	ENSMUSG00000003033	1825.9	-0.234029	0.146965	-1.59242	0.111291	0.331186	ENSMUSG00000003033	10.7199	10.734	10.8321	10.7925	11.1201	11.0354
ENSMUSG00000003037	Rab8a	2199	2565	1986	1943	2479	1860	ENSMUSG00000003037	2150	-0.0233114	0.115115	-0.202505	0.839522	0.9346	ENSMUSG00000003037	11.0514	11.1624	11.0781	11.0618	11.1899	11.1074
ENSMUSG00000003038	Hmgn2	1984	2445	1588	1734	2132	1598	ENSMUSG00000003038	1887.85	0.00364179	0.144249	0.0252466	0.979858	0.99273	ENSMUSG00000003038	10.9072	11.095	10.7651	10.9023	10.9782	10.8946
ENSMUSG00000003039	Fam32a	2813	3414	2315	2590	2988	2341	ENSMUSG00000003039	2713.26	-0.0273038	0.129915	-0.210166	0.833538	0.930898	ENSMUSG00000003039	11.398	11.5657	11.2938	11.4666	11.4532	11.4314
ENSMUSG00000003051	Elf3	1	1	1	1	2	1	ENSMUSG00000003051	0.153129	-1.09227	4.08047	-0.267683	0.788943	2	ENSMUSG00000003051	4.9012	4.9012	4.9012	4.9012	5.15385	4.9012
ENSMUSG00000003053	Cyp2c29	1	1	1	1	1	1	ENSMUSG00000003053	0	NA	NA	NA	NA	2	ENSMUSG00000003053	4.9012	4.9012	4.9012	4.9012	4.9012	4.9012
ENSMUSG00000003062	Stard3nl	1039	1130	1120	917	992	921	ENSMUSG00000003062	1015.97	0.0895994	0.155902	0.574717	0.565483	0.786956	ENSMUSG00000003062	10.0127	10.0251	10.2812	10.0212	9.92087	10.1312
ENSMUSG00000003068	Stk11	3828	4938	3559	4510	5346	4016	ENSMUSG00000003068	4338.75	-0.301821	0.127807	-2.36153	0.0181997	0.104845	ENSMUSG00000003068	11.8342	12.0896	11.9025	12.2541	12.2792	12.1974
ENSMUSG00000003070	Efna2	110	202	151	173	118	139	ENSMUSG00000003070	147.857	-0.0457356	0.323001	-0.141596	0.887399	0.955717	ENSMUSG00000003070	7.28866	7.85121	7.74476	7.90756	7.33753	7.7481
ENSMUSG00000003072	Atp5d	4811	6111	4452	5367	6544	4349	ENSMUSG00000003072	5220.79	-0.205462	0.141627	-1.45073	0.146856	0.391504	ENSMUSG00000003072	12.1592	12.3933	12.2211	12.5023	12.5678	12.3109
ENSMUSG00000003099	Ppp5c	1762	2117	1579	1903	2253	1721	ENSMUSG00000003099	1876.28	-0.237295	0.116844	-2.03086	0.0422688	0.184905	ENSMUSG00000003099	10.7415	10.8931	10.7572	11.0326	11.0556	10.9984
ENSMUSG00000003119	Cdk12	1252	1041	1220	839	925	877	ENSMUSG00000003119	1021.39	0.289692	0.189048	1.53237	0.125431	0.355918	ENSMUSG00000003119	10.2681	9.91349	10.3991	9.90029	9.82612	10.0642
ENSMUSG00000003123	Lipe	36699	52244	41410	48458	55513	43746	ENSMUSG00000003123	46195.9	-0.309169	0.151774	-2.03703	0.0416469	0.182975	ENSMUSG00000003123	15.0744	15.4751	15.4227	15.6639	15.64	15.6263
ENSMUSG00000003131	Pafah1b2	3308	1808	1405	2576	3208	2452	ENSMUSG00000003131	2449.52	-0.469032	0.292513	-1.60346	0.108834	0.327258	ENSMUSG00000003131	11.6272	10.673	10.5947	11.459	11.5536	11.4969
ENSMUSG00000003134	Tbc1d8	323	355	305	329	334	313	ENSMUSG00000003134	324.958	-0.124527	0.164023	-0.759203	0.447731	0.708911	ENSMUSG00000003134	8.48979	8.51397	8.56767	8.67451	8.50485	8.70721
ENSMUSG00000003135	Cnot11	782	880	711	569	850	620	ENSMUSG00000003135	725.534	0.0973506	0.156357	0.622618	0.533535	0.767637	ENSMUSG00000003135	9.62867	9.6866	9.66309	9.37996	9.71208	9.59524
ENSMUSG00000003153	Slc2a3	348	521	457	569	548	533	ENSMUSG00000003153	497.716	-0.451139	0.213835	-2.10975	0.03488	0.162925	ENSMUSG00000003153	8.58158	8.99661	9.07985	9.37996	9.13119	9.39413
ENSMUSG00000003154	Foxj2	1251	1525	1333	1510	1562	1527	ENSMUSG00000003154	1453.76	-0.298659	0.15404	-1.93884	0.0525212	0.210843	ENSMUSG00000003154	10.267	10.4368	10.5217	10.7092	10.5444	10.831
ENSMUSG00000003161	Sri	4558	4447	3914	3434	3828	3095	ENSMUSG00000003161	3842.71	0.191696	0.108635	1.76459	0.0776319	0.268069	ENSMUSG00000003161	12.0823	11.9406	12.0377	11.8663	11.804	11.8269
ENSMUSG00000003166	Dgcr2	1627	1833	1440	1962	1989	1687	ENSMUSG00000003166	1752.96	-0.337745	0.12207	-2.76681	0.00566077	0.0469683	ENSMUSG00000003166	10.6305	10.6921	10.6289	11.0754	10.881	10.9705
ENSMUSG00000003184	Irf3	1470	1812	1426	2069	2423	2063	ENSMUSG00000003184	1880.8	-0.61084	0.123609	-4.94171	7.74388e-07	3.79754e-05	ENSMUSG00000003184	10.4897	10.6761	10.6153	11.15	11.1578	11.2531
ENSMUSG00000003190	Bcl2l12	172	255	160	227	271	207	ENSMUSG00000003190	212.985	-0.402383	0.211801	-1.89981	0.0574576	0.22304	ENSMUSG00000003190	7.75569	8.11746	7.80866	8.22221	8.25222	8.20282
ENSMUSG00000003198	Zfp959	169	28	105	111	114	103	ENSMUSG00000003198	105.114	-0.221135	0.571306	-0.387069	0.698705	0.86606	ENSMUSG00000003198	7.7364	6.14224	7.36193	7.42876	7.30316	7.42948
ENSMUSG00000003199	Mpnd	1527	1957	1449	1602	1840	1350	ENSMUSG00000003199	1605.01	-0.087432	0.134929	-0.647987	0.516993	0.758193	ENSMUSG00000003199	10.5424	10.7833	10.6375	10.7916	10.7722	10.6593
ENSMUSG00000003200	Sh3gl1	1764	2229	1521	1751	2183	1704	ENSMUSG00000003200	1841.5	-0.16695	0.13673	-1.22102	0.22208	0.491959	ENSMUSG00000003200	10.743	10.9653	10.705	10.9159	11.0113	10.9845
ENSMUSG00000003206	Ebi3	160	118	98	77	60	75	ENSMUSG00000003206	95.8086	0.684019	0.320402	2.13488	0.0327711	0.156584	ENSMUSG00000003206	7.67684	7.28459	7.29295	7.07097	6.72122	7.11679
ENSMUSG00000003208	Ccdc94	274	307	267	201	283	245	ENSMUSG00000003208	259.891	0.0915714	0.19099	0.479456	0.631614	0.825177	ENSMUSG00000003208	8.29062	8.33739	8.40468	8.07945	8.30393	8.40482
ENSMUSG00000003226	Ranbp2	6017	1192	2832	1379	1555	1385	ENSMUSG00000003226	2363.8	1.1051	0.469305	2.35476	0.0185348	0.10632	ENSMUSG00000003226	12.4782	10.098	11.5785	10.5829	10.5381	10.6949
ENSMUSG00000003227	Edar	4	2	2	2	3	1	ENSMUSG00000003227	1.27555	0.670068	1.89443	0.353704	0.723561	2	ENSMUSG00000003227	5.34233	5.14718	5.17243	5.17382	5.25805	4.9012
ENSMUSG00000003228	Grk5	1377	1470	1319	928	1373	815	ENSMUSG00000003228	1193.22	0.312151	0.168499	1.85254	0.0639485	0.238452	ENSMUSG00000003228	10.3993	10.3861	10.5071	10.0375	10.3659	9.96428
ENSMUSG00000003233	Dvl3	671	962	660	818	956	679	ENSMUSG00000003233	783.068	-0.228252	0.170342	-1.33996	0.180258	0.438085	ENSMUSG00000003233	9.42475	9.80662	9.56345	9.86592	9.87074	9.71721
ENSMUSG00000003234	Abcf3	1819	2215	1743	1884	2374	1766	ENSMUSG00000003234	1952.17	-0.186252	0.121326	-1.53515	0.124748	0.355048	ENSMUSG00000003234	10.7859	10.9565	10.8952	11.0185	11.129	11.0346
ENSMUSG00000003235	Eif2b5	1623	2097	1486	1469	2087	1375	ENSMUSG00000003235	1665.79	-0.0446689	0.158288	-0.2822	0.77779	0.9041	ENSMUSG00000003235	10.6271	10.8798	10.6726	10.6708	10.9483	10.6848
ENSMUSG00000003269	Cyth2	1839	1937	1442	1427	1681	1398	ENSMUSG00000003269	1603.35	0.0766669	0.121382	0.631617	0.527637	0.764534	ENSMUSG00000003269	10.8011	10.769	10.6308	10.6305	10.6463	10.7079
ENSMUSG00000003271	Sult2b1	28	14	8	7	17	5	ENSMUSG00000003271	11.6359	0.763004	0.820468	0.929962	0.352391	0.627143	ENSMUSG00000003271	6.18679	5.7757	5.61263	5.56411	5.89343	5.46486
ENSMUSG00000003273	Car11	83	133	111	234	123	205	ENSMUSG00000003273	150.908	-0.951251	0.368822	-2.57916	0.0099042	0.0693571	ENSMUSG00000003273	7.02066	7.40455	7.41838	8.2583	7.3793	8.19135
ENSMUSG00000003279	Dlgap1	3	2	2	2	2	1	ENSMUSG00000003279	0.965995	0.907859	2.07162	0.438237	0.661215	2	ENSMUSG00000003279	5.26185	5.14718	5.17243	5.17382	5.15385	4.9012
ENSMUSG00000003282	Plag1	26	12	8	13	3	7	ENSMUSG00000003282	10.3441	0.918586	0.918605	0.999979	0.317321	0.597155	ENSMUSG00000003282	6.14108	5.70746	5.61263	5.8308	5.25805	5.58939
ENSMUSG00000003283	Hck	963	653	531	340	667	337	ENSMUSG00000003283	565.787	0.575403	0.294212	1.95575	0.050495	0.206209	ENSMUSG00000003283	9.90944	9.29015	9.2755	8.71569	9.38874	8.80028
ENSMUSG00000003299	Mrpl4	1514	1858	1317	1500	1901	1414	ENSMUSG00000003299	1568.77	-0.168902	0.131291	-1.28648	0.198276	0.461905	ENSMUSG00000003299	10.5306	10.711	10.505	10.6999	10.8177	10.7238
ENSMUSG00000003308	Keap1	1944	2410	1948	2085	2263	1890	ENSMUSG00000003308	2078.93	-0.117119	0.124777	-0.938626	0.347923	0.623129	ENSMUSG00000003308	10.8787	11.0748	11.051	11.1609	11.0618	11.1299
ENSMUSG00000003309	Ap1m2	12	14	3	4	8	1	ENSMUSG00000003309	5.56729	1.28021	1.25869	1.0171	0.309107	0.590371	ENSMUSG00000003309	5.73744	5.7757	5.28421	5.37199	5.56465	4.9012
ENSMUSG00000003316	Glg1	6709	8271	6695	5496	5032	4636	ENSMUSG00000003316	6073.85	0.376851	0.148954	2.52999	0.0114067	0.076898	ENSMUSG00000003316	12.6337	12.8259	12.8038	12.5363	12.1929	12.4021
ENSMUSG00000003341	Atp8b3	2	2	1	1	1	2	ENSMUSG00000003341	0.494027	0.705476	3.30844	0.213235	0.831144	2	ENSMUSG00000003341	5.15655	5.14718	4.9012	4.9012	4.9012	5.18437
ENSMUSG00000003344	Btbd2	1392	1790	1360	1705	1588	1597	ENSMUSG00000003344	1571.27	-0.251728	0.16286	-1.54567	0.122184	0.350784	ENSMUSG00000003344	10.4143	10.6591	10.5495	10.8787	10.5673	10.8937
ENSMUSG00000003345	Csnk1g2	4565	5263	4076	4635	5131	4018	ENSMUSG00000003345	4582.22	-0.11859	0.105871	-1.12014	0.262655	0.544306	ENSMUSG00000003345	12.0845	12.1803	12.0954	12.2931	12.2206	12.1981
ENSMUSG00000003346	Abhd17a	2499	2931	2108	2457	2573	2066	ENSMUSG00000003346	2417.3	-0.0492109	0.126583	-0.388764	0.697451	0.865669	ENSMUSG00000003346	11.2311	11.3502	11.1619	11.3922	11.2423	11.2552
ENSMUSG00000003348	Mob3a	531	724	523	504	558	405	ENSMUSG00000003348	532.753	0.147544	0.167629	0.880184	0.37876	0.650603	ENSMUSG00000003348	9.11784	9.42628	9.25559	9.22051	9.1547	9.03519
ENSMUSG00000003352	Cacnb3	675	832	755	995	596	886	ENSMUSG00000003352	797.886	-0.28831	0.277593	-1.03861	0.298988	0.581085	ENSMUSG00000003352	9.43262	9.6114	9.74383	10.1328	9.24069	10.0782
ENSMUSG00000003354	Ccdc65	5	9	16	5	5	6	ENSMUSG00000003354	6.72318	0.952094	0.937477	1.01559	0.309824	0.591227	ENSMUSG00000003354	5.40992	5.59117	5.93119	5.44403	5.40459	5.53041
ENSMUSG00000003355	Fkbp11	155	129	129	66	307	53	ENSMUSG00000003355	133.722	-0.0724436	0.562032	-0.128896	0.89744	0.960333	ENSMUSG00000003355	7.64262	7.37359	7.5749	6.9308	8.40203	6.80522
ENSMUSG00000003360	Ddx23	2890	3432	2708	2910	3481	2542	ENSMUSG00000003360	2968.55	-0.110118	0.114146	-0.96471	0.33469	0.612669	ENSMUSG00000003360	11.4361	11.5732	11.5151	11.6314	11.6693	11.5479
ENSMUSG00000003363	Pld3	10963	8612	6148	3853	3208	2601	ENSMUSG00000003363	5728.12	1.27058	0.232908	5.4553	4.88906e-08	3.5079e-06	ENSMUSG00000003363	13.337	12.8837	12.6819	12.0299	11.5536	11.5804
ENSMUSG00000003378	Grik5	332	493	387	509	478	619	ENSMUSG00000003378	473.925	-0.561686	0.24679	-2.27597	0.0228476	0.123264	ENSMUSG00000003378	8.52352	8.92579	8.86643	9.23342	8.95484	9.59309
ENSMUSG00000003379	Cd79a	2355	466	220	610	1058	441	ENSMUSG00000003379	829.531	0.417422	0.955462	0.436879	0.662199	0.845694	ENSMUSG00000003379	11.1476	8.85401	8.17317	9.47214	10.0085	9.14553
ENSMUSG00000003380	Rabac1	8555	10310	8112	7663	8493	7641	ENSMUSG00000003380	8403.56	0.0442196	0.118937	0.371789	0.71005	0.871666	ENSMUSG00000003380	12.9815	13.1415	13.0787	13.0118	12.9407	13.1168
ENSMUSG00000003382	Etv3	2443	3362	2053	2013	2177	1795	ENSMUSG00000003382	2269.38	0.248391	0.164575	1.50929	0.131226	0.366231	ENSMUSG00000003382	11.1992	11.544	11.1247	11.1115	11.0074	11.0575
ENSMUSG00000003402	Prkcsh	2757	3345	2676	2712	3651	2615	ENSMUSG00000003402	2934.24	-0.154682	0.129045	-1.19866	0.230659	0.504152	ENSMUSG00000003402	11.3696	11.5368	11.4983	11.5317	11.7368	11.588
ENSMUSG00000003410	Elavl3	29	14	13	36	16	7	ENSMUSG00000003410	18.0793	-0.209464	0.769043	-0.272369	0.785338	0.907639	ENSMUSG00000003410	6.20889	5.7757	5.82622	6.44211	5.86305	5.58939
ENSMUSG00000003411	Rab3b	58	32	22	52	15	52	ENSMUSG00000003411	38.1789	-0.291839	0.648208	-0.450225	0.652549	0.839149	ENSMUSG00000003411	6.71059	6.2254	6.11026	6.72671	5.83154	6.78907
ENSMUSG00000003418	St8sia6	229	37	71	110	56	58	ENSMUSG00000003418	92.0812	0.455981	0.647179	0.704567	0.48108	0.732561	ENSMUSG00000003418	8.0792	6.32085	6.98725	7.41949	6.66532	6.88298
ENSMUSG00000003420	Fcgrt	8673	14571	11357	13526	12579	13610	ENSMUSG00000003420	12433.6	-0.345559	0.221516	-1.55997	0.118767	0.344703	ENSMUSG00000003420	13.0012	13.6378	13.5614	13.8271	13.5038	13.9455
ENSMUSG00000003421	Nosip	1400	1559	1158	1457	1508	1218	ENSMUSG00000003421	1373.9	-0.158325	0.127988	-1.23703	0.216076	0.484297	ENSMUSG00000003421	10.4222	10.4673	10.3271	10.6594	10.4956	10.5164
ENSMUSG00000003423	Pih1d1	855	1113	908	956	1143	798	ENSMUSG00000003423	953.699	-0.132287	0.151957	-0.870557	0.383996	0.654843	ENSMUSG00000003423	9.74857	10.0044	9.99384	10.0781	10.114	9.93562
ENSMUSG00000003429	Rps11	11914	13175	9671	11145	13481	9625	ENSMUSG00000003429	11386.7	-0.10694	0.116923	-0.914616	0.360393	0.634124	ENSMUSG00000003429	13.4564	13.4932	13.3307	13.549	13.6033	13.4479
ENSMUSG00000003435	Supt5	4823	5459	3981	4846	4935	3735	ENSMUSG00000003435	4587.4	-0.0561867	0.135176	-0.415657	0.677661	0.854988	ENSMUSG00000003435	12.1628	12.2324	12.0618	12.3566	12.1652	12.0941
ENSMUSG00000003436	Dll3	1	9	2	1	3	2	ENSMUSG00000003436	1.83626	1.41866	2.10636	0.673511	0.500622	2	ENSMUSG00000003436	4.9012	5.59117	5.17243	4.9012	5.25805	5.18437
ENSMUSG00000003437	Paf1	2144	2468	2159	2523	3017	2275	ENSMUSG00000003437	2423.57	-0.329299	0.117072	-2.81279	0.00491145	0.0424406	ENSMUSG00000003437	11.0158	11.1082	11.1955	11.4296	11.4668	11.3911
ENSMUSG00000003438	Timm50	1654	2136	1616	1853	2341	1660	ENSMUSG00000003438	1861.49	-0.240097	0.137039	-1.75203	0.0797684	0.272383	ENSMUSG00000003438	10.6534	10.9056	10.7895	10.9952	11.1094	10.9479
ENSMUSG00000003444	Med29	556	676	547	506	699	467	ENSMUSG00000003444	567.816	-0.0289873	0.158126	-0.183318	0.854549	0.940678	ENSMUSG00000003444	9.17768	9.33567	9.31451	9.22569	9.45079	9.22026
ENSMUSG00000003452	Bicd1	272	45	143	144	243	167	ENSMUSG00000003452	168.359	-0.357116	0.554369	-0.644186	0.519455	0.759678	ENSMUSG00000003452	8.28186	6.45812	7.68538	7.704	8.12364	7.95347
ENSMUSG00000003458	Ncstn	3897	4401	3266	3519	4031	3183	ENSMUSG00000003458	3681.43	-0.0254781	0.107658	-0.236659	0.812922	0.920837	ENSMUSG00000003458	11.8595	11.9258	11.7805	11.901	11.8774	11.8667
ENSMUSG00000003464	Pex19	6035	7992	5406	5996	7539	5459	ENSMUSG00000003464	6331.85	-0.0986157	0.14183	-0.695307	0.486863	0.737673	ENSMUSG00000003464	12.4825	12.7768	12.4981	12.6607	12.7701	12.6355
ENSMUSG00000003469	Phyhip	47	89	80	112	151	116	ENSMUSG00000003469	98.8158	-0.938552	0.321636	-2.91805	0.00352224	0.033696	ENSMUSG00000003469	6.54493	7.01673	7.09723	7.43797	7.5921	7.55323
ENSMUSG00000003476	Crhr2	1	3	3	15	10	4	ENSMUSG00000003476	5.09597	-2.80602	1.27773	-2.1961	0.0280847	0.142104	ENSMUSG00000003476	4.9012	5.24864	5.28421	5.90253	5.65163	5.39011
ENSMUSG00000003477	Inmt	5118	3755	2541	4829	939	4855	ENSMUSG00000003477	3732.68	-0.112443	0.767385	-0.146527	0.883505	0.954088	ENSMUSG00000003477	12.2473	11.7005	11.4252	12.3516	9.84644	12.468
ENSMUSG00000003484	Cyp4f18	662	377	348	492	585	430	ENSMUSG00000003484	478.798	-0.24389	0.271806	-0.897294	0.369562	0.64275	ENSMUSG00000003484	9.40687	8.58811	8.73209	9.18903	9.21633	9.11271
ENSMUSG00000003500	Impdh1	1462	1905	1194	2067	2297	1463	ENSMUSG00000003500	1716.94	-0.485067	0.183532	-2.64296	0.00821837	0.061173	ENSMUSG00000003500	10.4821	10.7458	10.3694	11.1487	11.0827	10.7713
ENSMUSG00000003505	Psg18	1	1	1	1	1	1	ENSMUSG00000003505	0	NA	NA	NA	NA	2	ENSMUSG00000003505	4.9012	4.9012	4.9012	4.9012	4.9012	4.9012
ENSMUSG00000003518	Dusp3	7715	9217	6262	5894	6658	4754	ENSMUSG00000003518	6634.74	0.289801	0.137816	2.10282	0.0354819	0.164814	ENSMUSG00000003518	12.8336	12.9809	12.7081	12.6362	12.5924	12.438
ENSMUSG00000003526	Prodh	1511	1471	1230	1766	1134	1903	ENSMUSG00000003526	1520.9	-0.35789	0.27606	-1.29642	0.194831	0.457135	ENSMUSG00000003526	10.5278	10.387	10.4104	10.9279	10.1032	11.1395
ENSMUSG00000003527	Dgcr14	719	880	627	662	849	655	ENSMUSG00000003527	724.022	-0.0923115	0.141931	-0.650395	0.515437	0.757204	ENSMUSG00000003527	9.5165	9.6866	9.4951	9.58114	9.7105	9.66884
ENSMUSG00000003528	Slc25a1	8821	9286	7425	7112	10119	5646	ENSMUSG00000003528	7941.99	0.0483898	0.168882	0.28653	0.774472	0.902982	ENSMUSG00000003528	13.0254	12.9916	12.9519	12.9049	13.1917	12.6837
ENSMUSG00000003531	Dgcr6	910	1158	918	1060	1137	921	ENSMUSG00000003531	1011.9	-0.193852	0.137948	-1.40525	0.159947	0.411612	ENSMUSG00000003531	9.83274	10.0585	10.0088	10.2195	10.1068	10.1312
ENSMUSG00000003534	Ddr1	4025	6122	3593	3720	4241	3648	ENSMUSG00000003534	4166.44	0.0953043	0.182593	0.521949	0.601706	0.807718	ENSMUSG00000003534	11.9054	12.3959	11.916	11.9799	11.9495	12.0605
ENSMUSG00000003541	Ier3	265	437	236	272	1559	636	ENSMUSG00000003541	555.194	-1.48612	0.482852	-3.07781	0.00208531	0.0229319	ENSMUSG00000003541	8.25079	8.77268	8.2563	8.43964	10.5417	9.62935
ENSMUSG00000003545	Fosb	99	303	265	252	207	59	ENSMUSG00000003545	193.24	0.272794	0.541729	0.503562	0.614569	0.815848	ENSMUSG00000003545	7.18594	8.32163	8.39556	8.34709	7.93895	6.89798
ENSMUSG00000003546	Klc4	1343	1128	769	709	760	539	ENSMUSG00000003546	855.114	0.556915	0.210618	2.6442	0.00818847	0.0610023	ENSMUSG00000003546	10.3648	10.0227	9.7686	9.67302	9.56212	9.40894
ENSMUSG00000003549	Ercc1	487	609	590	865	1109	814	ENSMUSG00000003549	748.497	-0.84139	0.17291	-4.86605	1.13849e-06	5.31506e-05	ENSMUSG00000003549	9.00605	9.19881	9.41439	9.94173	10.0727	9.96261
ENSMUSG00000003555	Cyp17a1	2	2	2	1	2	6	ENSMUSG00000003555	1.59363	-1.20523	1.91907	-0.62803	0.529984	2	ENSMUSG00000003555	5.15655	5.14718	5.17243	4.9012	5.15385	5.53041
ENSMUSG00000003559	As3mt	471	585	433	404	455	372	ENSMUSG00000003559	447.346	0.141064	0.148201	0.951842	0.341177	0.61803	ENSMUSG00000003559	8.96313	9.14643	9.0102	8.93431	8.89181	8.92599
ENSMUSG00000003573	Homer3	509	688	483	490	490	491	ENSMUSG00000003573	520.669	0.0450622	0.180223	0.250036	0.80256	0.915946	ENSMUSG00000003573	9.06303	9.35887	9.15167	9.18372	8.98665	9.28594
ENSMUSG00000003575	Crtc1	575	744	652	696	711	646	ENSMUSG00000003575	669.374	-0.191022	0.167079	-1.1433	0.252913	0.53281	ENSMUSG00000003575	9.22154	9.46241	9.54718	9.64819	9.47338	9.65027
ENSMUSG00000003581	Rnf215	668	951	693	890	1025	843	ENSMUSG00000003581	841.803	-0.389511	0.160133	-2.43242	0.0149981	0.0924223	ENSMUSG00000003581	9.41881	9.79109	9.62871	9.98049	9.96535	10.0103
ENSMUSG00000003585	Sec14l2	31	18	7	18	35	11	ENSMUSG00000003585	18.3823	-0.308729	0.721798	-0.427722	0.668853	0.849261	ENSMUSG00000003585	6.25175	5.89673	5.56079	6.00013	6.31858	5.78425
ENSMUSG00000003604	Aven	380	425	349	358	577	354	ENSMUSG00000003604	402.076	-0.271975	0.191498	-1.42025	0.155535	0.404655	ENSMUSG00000003604	8.69106	8.73763	8.73569	8.78063	9.19834	8.86272
ENSMUSG00000003617	Cp	4629	2571	4535	2965	2948	4510	ENSMUSG00000003617	3745.16	0.038157	0.340837	0.111951	0.910863	0.966043	ENSMUSG00000003617	12.1043	11.1656	12.2474	11.658	11.4341	12.3628
ENSMUSG00000003623	Crot	2082	1715	1807	1335	1275	1238	ENSMUSG00000003623	1564.21	0.412388	0.177395	2.32469	0.0200886	0.112817	ENSMUSG00000003623	10.9747	10.5996	10.9457	10.5379	10.2639	10.5389
ENSMUSG00000003644	Rps6ka1	1320	1230	967	881	1184	733	ENSMUSG00000003644	1034.22	0.212409	0.168073	1.26379	0.206306	0.472263	ENSMUSG00000003644	10.341	10.141	10.0797	9.96666	10.1623	9.82044
ENSMUSG00000003657	Calb2	1	1	1	1	1	1	ENSMUSG00000003657	0	NA	NA	NA	NA	2	ENSMUSG00000003657	4.9012	4.9012	4.9012	4.9012	4.9012	4.9012
ENSMUSG00000003660	Snrnp200	4906	5979	4353	3327	3737	3015	ENSMUSG00000003660	4148.56	0.461433	0.11626	3.96899	7.21782e-05	0.0016747	ENSMUSG00000003660	12.1871	12.3622	12.189	11.8213	11.7699	11.7897
ENSMUSG00000003662	Ciao1	1620	1660	1370	1364	1649	1261	ENSMUSG00000003662	1473.68	-0.00467188	0.11044	-0.0423025	0.966258	0.987523	ENSMUSG00000003662	10.6245	10.5543	10.5597	10.5678	10.6196	10.5645
ENSMUSG00000003665	Has1	38	69	121	79	3070	145	ENSMUSG00000003665	548.424	-3.79615	1.40999	-2.69232	NA	2	ENSMUSG00000003665	6.38955	6.79343	7.50754	7.09491	11.4914	7.79473
ENSMUSG00000003680	Taf6l	1009	1158	851	831	993	835	ENSMUSG00000003680	936.113	0.0474395	0.128209	0.370018	0.711369	0.872552	ENSMUSG00000003680	9.97285	10.0585	9.90569	9.88729	9.92224	9.99729
ENSMUSG00000003721	Insig2	2198	2537	2026	2142	2581	2174	ENSMUSG00000003721	2264.39	-0.160581	0.112763	-1.42406	0.15443	0.402443	ENSMUSG00000003721	11.0507	11.1469	11.1061	11.1988	11.2466	11.327
ENSMUSG00000003731	Kpna6	3824	4141	2789	2927	3242	2358	ENSMUSG00000003731	3162.86	0.200344	0.146472	1.3678	0.171375	0.426925	ENSMUSG00000003731	11.8327	11.8393	11.5568	11.6397	11.5685	11.4417
ENSMUSG00000003746	Man1a	7128	5802	5935	3920	4721	4104	ENSMUSG00000003746	5215.79	0.44196	0.158652	2.78571	0.00534106	0.0449331	ENSMUSG00000003746	12.7204	12.3193	12.6315	12.0544	12.102	12.2283
ENSMUSG00000003752	Itpkc	320	461	321	338	435	377	ENSMUSG00000003752	372.087	-0.199286	0.191472	-1.04081	0.297963	0.580313	ENSMUSG00000003752	8.47837	8.84032	8.63108	8.70829	8.83465	8.94308
ENSMUSG00000003762	Adck4	622	809	591	681	849	629	ENSMUSG00000003762	690.574	-0.223753	0.147189	-1.52017	0.128467	0.36182	ENSMUSG00000003762	9.32462	9.57392	9.41663	9.619	9.7105	9.61453
ENSMUSG00000003778	Brd8	1238	1359	1119	1058	1219	1003	ENSMUSG00000003778	1155.85	0.0501876	0.111127	0.451623	0.651541	0.838644	ENSMUSG00000003778	10.2527	10.2779	10.28	10.2169	10.2022	10.2482
ENSMUSG00000003779	Kif20a	109	124	110	47	55	37	ENSMUSG00000003779	77.3896	1.20195	0.2726	4.4092	1.03755e-05	0.00034056	ENSMUSG00000003779	7.27964	7.33386	7.40913	6.64483	6.65094	6.51714
ENSMUSG00000003808	Farsa	1087	1316	917	1031	1676	1111	ENSMUSG00000003808	1176.28	-0.323913	0.180482	-1.79471	0.0727005	0.257333	ENSMUSG00000003808	10.0744	10.2337	10.0073	10.1815	10.6422	10.3891
ENSMUSG00000003809	Gcdh	1248	1636	1018	1524	1486	1166	ENSMUSG00000003809	1335.16	-0.240823	0.175302	-1.37376	0.169515	0.424502	ENSMUSG00000003809	10.2637	10.5341	10.1501	10.722	10.4752	10.4559
ENSMUSG00000003810	Mast2	1989	2759	1932	2099	2471	1721	ENSMUSG00000003810	2135.61	-0.0424122	0.156017	-0.271843	0.785743	0.90782	ENSMUSG00000003810	10.9107	11.265	11.0394	11.1703	11.1853	10.9984
ENSMUSG00000003812	Dnase2a	2237	1998	1445	1103	1065	954	ENSMUSG00000003812	1437.41	0.720837	0.177982	4.05007	5.1203e-05	0.00127331	ENSMUSG00000003812	11.0754	10.8123	10.6337	10.2742	10.0175	10.1794
ENSMUSG00000003813	Rad23a	1454	1928	1513	1736	2146	1433	ENSMUSG00000003813	1687.41	-0.23969	0.153164	-1.56493	0.1176	0.342909	ENSMUSG00000003813	10.4745	10.7625	10.6977	10.9039	10.9873	10.7424
ENSMUSG00000003814	Calr	18163	22446	21257	18865	34156	19728	ENSMUSG00000003814	22242.6	-0.331118	0.213944	-1.54768	0.121698	0.349962	ENSMUSG00000003814	14.0621	14.2588	14.4625	14.3054	14.9403	14.4794
ENSMUSG00000003824	Syce2	68	110	58	67	73	86	ENSMUSG00000003824	75.5196	-0.100269	0.338864	-0.295897	0.767308	0.899991	ENSMUSG00000003824	6.84388	7.21595	6.8097	6.94419	6.88719	7.24848
ENSMUSG00000003847	Nfat5	2868	1736	2278	1589	1553	1489	ENSMUSG00000003847	1909.54	0.449237	0.241439	1.86066	0.062792	0.235497	ENSMUSG00000003847	11.4253	10.6165	11.2711	10.7803	10.5363	10.7958
ENSMUSG00000003848	Nob1	560	636	512	493	840	604	ENSMUSG00000003848	602.101	-0.301057	0.19247	-1.56417	0.117777	0.343196	ENSMUSG00000003848	9.18703	9.25554	9.22775	9.19168	9.69617	9.56031
ENSMUSG00000003849	Nqo1	202	197	109	164	158	150	ENSMUSG00000003849	160.745	-0.0474693	0.267113	-0.177712	0.858949	0.942857	ENSMUSG00000003849	7.93522	7.82327	7.39982	7.84751	7.64051	7.83242
ENSMUSG00000003863	Ppfia3	171	175	130	162	229	114	ENSMUSG00000003863	159.997	-0.196907	0.254834	-0.772688	0.439707	0.70275	ENSMUSG00000003863	7.74929	7.69319	7.58309	7.83381	8.05467	7.53491
ENSMUSG00000003865	Gys1	2709	3309	2197	3048	3038	2806	ENSMUSG00000003865	2839.77	-0.261527	0.149896	-1.74472	0.0810338	0.275041	ENSMUSG00000003865	11.3448	11.5215	11.2201	11.6971	11.4766	11.6878
ENSMUSG00000003868	Ruvbl2	875	1072	886	913	1398	916	ENSMUSG00000003868	1001.09	-0.302472	0.168464	-1.79547	0.0725791	0.257163	ENSMUSG00000003868	9.77975	9.95335	9.96045	10.0152	10.3908	10.1237
ENSMUSG00000003872	Lin7b	24	38	15	38	34	25	ENSMUSG00000003872	27.7109	-0.50021	0.483619	-1.03431	0.300993	0.582843	ENSMUSG00000003872	6.0932	6.33897	5.89761	6.48169	6.2991	6.2419
ENSMUSG00000003873	Bax	1776	1789	1421	1048	1852	1087	ENSMUSG00000003873	1467.04	0.213466	0.197081	1.08314	0.278747	0.561082	ENSMUSG00000003873	10.7525	10.6583	10.6104	10.2039	10.7813	10.359
ENSMUSG00000003882	Il7r	1371	328	468	114	127	109	ENSMUSG00000003882	404.434	2.5147	0.477589	5.26541	1.3988e-07	8.53268e-06	ENSMUSG00000003882	10.3933	8.41735	9.11067	7.4562	7.41182	7.48799
ENSMUSG00000003923	Tfam	976	826	783	668	779	797	ENSMUSG00000003923	801.61	0.0687777	0.185565	0.37064	0.710906	0.872302	ENSMUSG00000003923	9.92764	9.60171	9.79295	9.5932	9.5951	9.93391
ENSMUSG00000003929	Zfp81	246	71	218	81	157	154	ENSMUSG00000003929	154.398	0.359446	0.505726	0.710752	0.477238	0.72944	ENSMUSG00000003929	8.16283	6.81761	8.16242	7.11842	7.6337	7.86186
ENSMUSG00000003934	Efnb3	4	13	13	39	4	9	ENSMUSG00000003934	13.1061	-1.01925	1.05076	-0.970011	0.332041	0.610678	ENSMUSG00000003934	5.34233	5.74235	5.82622	6.50097	5.3377	5.69342
ENSMUSG00000003948	Mmd	46040	47814	27090	37299	43818	26132	ENSMUSG00000003948	37314.4	0.0410408	0.215843	0.190142	0.849198	0.938476	ENSMUSG00000003948	15.401	15.3475	14.8115	15.2868	15.2991	14.8841
ENSMUSG00000003949	Hlf	639	986	602	1028	489	947	ENSMUSG00000003949	788.835	-0.334089	0.347697	-0.960862	0.336622	0.614221	ENSMUSG00000003949	9.36015	9.83993	9.44106	10.1775	8.98403	10.1693
ENSMUSG00000003955	Fam162a	1157	1243	1084	1041	1184	870	ENSMUSG00000003955	1086.17	0.0481834	0.123239	0.390974	0.695816	0.864512	ENSMUSG00000003955	10.1598	10.1554	10.2363	10.1947	10.1623	10.0533
ENSMUSG00000003970	Rpl8	15930	16619	12879	14406	19848	13000	ENSMUSG00000003970	15287.3	-0.176494	0.134734	-1.30994	0.190217	0.451105	ENSMUSG00000003970	13.8736	13.8267	13.742	13.9177	14.1591	13.8796
ENSMUSG00000003974	Grm3	5	2	1	1	1	4	ENSMUSG00000003974	1.34826	0.449477	2.61297	0.172018	0.863424	2	ENSMUSG00000003974	5.40992	5.14718	4.9012	4.9012	4.9012	5.39011
ENSMUSG00000003992	Ssbp2	694	668	533	522	580	389	ENSMUSG00000003992	555.387	0.222479	0.165146	1.34716	0.177928	0.435418	ENSMUSG00000003992	9.46944	9.32	9.28043	9.26647	9.20511	8.98328
ENSMUSG00000004018	Fancl	158	112	91	120	167	156	ENSMUSG00000004018	133.035	-0.43401	0.288746	-1.50308	0.132817	0.368967	ENSMUSG00000004018	7.66326	7.23344	7.22022	7.50947	7.70035	7.87635
ENSMUSG00000004031	Brinp2	22	16	13	4	1	3	ENSMUSG00000004031	8.50023	3.09244	1.01538	3.04559	0.00232228	0.0248054	ENSMUSG00000004031	6.04285	5.83844	5.82622	5.37199	4.9012	5.30103
ENSMUSG00000004032	Gstm5	646	846	603	629	809	671	ENSMUSG00000004032	694.5	-0.144549	0.15611	-0.925942	0.354476	0.6285	ENSMUSG00000004032	9.37453	9.63374	9.44326	9.51293	9.64569	9.70126
ENSMUSG00000004035	Gstm7	146	228	209	226	209	169	ENSMUSG00000004035	196.664	-0.176544	0.259612	-0.68003	0.496485	0.74434	ENSMUSG00000004035	7.57878	7.98814	8.11304	8.21698	7.94987	7.96705
ENSMUSG00000004038	Gstm3	2	7	6	13	6	7	ENSMUSG00000004038	5.97072	-1.08662	1.01769	-1.06773	0.285641	0.567877	ENSMUSG00000004038	5.15655	5.50013	5.50418	5.8308	5.46331	5.58939
ENSMUSG00000004040	Stat3	5290	6191	4899	5394	11117	5645	ENSMUSG00000004040	6340.77	-0.534032	0.234947	-2.27299	0.0230269	0.123888	ENSMUSG00000004040	12.2945	12.4119	12.3575	12.5095	13.3265	12.6834
ENSMUSG00000004043	Stat5a	1748	2583	1603	2114	2790	1662	ENSMUSG00000004043	2054.46	-0.271706	0.196849	-1.38028	0.167502	0.422518	ENSMUSG00000004043	10.7303	11.1722	10.7782	11.1803	11.3564	10.9495
ENSMUSG00000004044	Ptrf	45660	79667	58347	60387	69597	49223	ENSMUSG00000004044	59905.9	-0.0914539	0.206887	-0.442047	0.658455	0.843355	ENSMUSG00000004044	15.3891	16.0832	15.9168	15.9811	15.9658	15.7963
ENSMUSG00000004054	Map3k11	2627	3031	2395	2818	2779	2397	ENSMUSG00000004054	2662.15	-0.125463	0.126041	-0.995411	0.319536	0.599391	ENSMUSG00000004054	11.3015	11.3975	11.3417	11.5859	11.3508	11.4648
ENSMUSG00000004056	Akt2	10606	14841	9617	12847	12666	11421	ENSMUSG00000004056	11938.8	-0.222379	0.163093	-1.36352	0.17272	0.429031	ENSMUSG00000004056	13.2895	13.6642	13.3227	13.7531	13.5137	13.6936
ENSMUSG00000004069	Dnaja3	1758	2131	1684	1874	2454	1897	ENSMUSG00000004069	1955.7	-0.286598	0.125808	-2.27807	0.0227224	0.122854	ENSMUSG00000004069	10.7383	10.9023	10.8471	11.011	11.1756	11.1351
ENSMUSG00000004070	Hmox2	1715	1852	1399	1346	1466	1191	ENSMUSG00000004070	1476.82	0.176945	0.117736	1.5029	0.132864	0.368968	ENSMUSG00000004070	10.7038	10.7065	10.5887	10.5493	10.4565	10.4853
ENSMUSG00000004071	Cdip1	2493	2812	1972	2236	2239	2103	ENSMUSG00000004071	2291.64	0.000225894	0.142541	0.00158477	0.998736	0.999535	ENSMUSG00000004071	11.2277	11.2918	11.0682	11.2593	11.0468	11.2802
ENSMUSG00000004085	Zak	1578	1493	1612	1373	1246	985	ENSMUSG00000004085	1372.37	0.25873	0.185761	1.39281	0.163677	0.41704	ENSMUSG00000004085	10.588	10.4075	10.786	10.5769	10.2323	10.2233
ENSMUSG00000004096	Cwc15	2257	2376	2074	2058	2311	1777	ENSMUSG00000004096	2125.99	0.00121623	0.10929	0.0111285	0.991121	0.996872	ENSMUSG00000004096	11.0879	11.0548	11.139	11.1425	11.0913	11.0433
ENSMUSG00000004098	Col5a3	13435	21938	11216	12739	17218	5744	ENSMUSG00000004098	13278.6	0.272629	0.333276	0.818027	0.413342	0.681263	ENSMUSG00000004098	13.6289	14.2259	13.5434	13.741	13.9548	12.7083
ENSMUSG00000004099	Dnmt1	1533	1440	1204	1077	1246	836	ENSMUSG00000004099	1204.13	0.28215	0.14857	1.89911	0.0575505	0.223252	ENSMUSG00000004099	10.5478	10.3576	10.3809	10.2414	10.2323	9.99892
ENSMUSG00000004100	Ppan	611	677	553	650	1135	790	ENSMUSG00000004100	732.244	-0.601287	0.194379	-3.09338	0.00197892	0.0220437	ENSMUSG00000004100	9.30115	9.33762	9.32887	9.55671	10.1044	9.92193
ENSMUSG00000004105	Angptl2	6100	11031	7791	11787	8191	9006	ENSMUSG00000004105	9019.56	-0.372975	0.262667	-1.41995	0.155621	0.404655	ENSMUSG00000004105	12.4978	13.2384	13.0209	13.6294	12.8888	13.3525
ENSMUSG00000004110	Cacna1e	1436	1087	937	614	689	412	ENSMUSG00000004110	841.109	0.896925	0.22032	4.07101	4.68106e-05	0.00118085	ENSMUSG00000004110	10.4573	9.97225	10.0367	9.48083	9.43168	9.05732
ENSMUSG00000004113	Cacna1b	7	21	14	22	16	10	ENSMUSG00000004113	13.9109	-0.340776	0.695722	-0.489817	0.624264	0.820907	ENSMUSG00000004113	5.52267	5.97743	5.86267	6.11612	5.86305	5.7402
ENSMUSG00000004127	Trmt10a	175	125	172	143	208	143	ENSMUSG00000004127	159.759	-0.165652	0.27372	-0.605189	0.545054	0.775841	ENSMUSG00000004127	7.77472	7.3419	7.88954	7.69642	7.94442	7.77936
ENSMUSG00000004151	Etv1	147	155	179	117	120	129	ENSMUSG00000004151	140.161	0.269953	0.261496	1.03234	0.301912	0.583784	ENSMUSG00000004151	7.58602	7.56328	7.93465	7.4831	7.3544	7.66673
ENSMUSG00000004187	Kifc2	137	238	201	364	190	256	ENSMUSG00000004187	233.745	-0.649258	0.352958	-1.83948	0.0658451	0.24248	ENSMUSG00000004187	7.51184	8.03743	8.06763	8.80164	7.84249	8.4583
ENSMUSG00000004207	Psap	200484	154331	121838	90496	84180	68996	ENSMUSG00000004207	117577	0.830958	0.20064	4.14153	3.44996e-05	0.000909614	ENSMUSG00000004207	17.522	17.0366	16.9783	16.5643	16.2401	16.2831
ENSMUSG00000004221	Ikbkg	2061	2110	1498	1080	1258	1007	ENSMUSG00000004221	1471.15	0.62581	0.136746	4.57644	4.72959e-06	0.000180788	ENSMUSG00000004221	10.9605	10.8885	10.6838	10.2452	10.2455	10.2537
ENSMUSG00000004231	Pax2	1	1	1	1	1	1	ENSMUSG00000004231	0	NA	NA	NA	NA	2	ENSMUSG00000004231	4.9012	4.9012	4.9012	4.9012	4.9012	4.9012
ENSMUSG00000004233	Wars2	217	262	184	254	291	188	ENSMUSG00000004233	229.498	-0.272072	0.197676	-1.37636	0.168711	0.423757	ENSMUSG00000004233	8.01702	8.14914	7.966	8.35662	8.33739	8.08986
ENSMUSG00000004263	Atn1	436	464	352	537	548	517	ENSMUSG00000004263	475.885	-0.497332	0.155398	-3.20037	0.0013725	0.0166493	ENSMUSG00000004263	8.86452	8.84855	8.74646	9.30367	9.13119	9.35387
ENSMUSG00000004264	Phb2	3262	3703	2855	3084	4065	2886	ENSMUSG00000004264	3278.7	-0.155447	0.11892	-1.30715	0.19116	0.452115	ENSMUSG00000004264	11.6073	11.6808	11.5899	11.7137	11.8893	11.7277
ENSMUSG00000004266	Ptpn6	2687	1959	1583	1197	1547	1083	ENSMUSG00000004266	1641.91	0.579138	0.207471	2.79141	0.00524785	0.0443836	ENSMUSG00000004266	11.3333	10.7848	10.7607	10.3869	10.531	10.3539
ENSMUSG00000004267	Eno2	314	393	263	374	390	344	ENSMUSG00000004267	344.219	-0.334797	0.172861	-1.9368	0.0527692	0.211239	ENSMUSG00000004267	8.45524	8.63971	8.38638	8.83598	8.69702	8.82632
ENSMUSG00000004268	Emg1	982	1274	1071	1063	1582	1067	ENSMUSG00000004268	1163.79	-0.273121	0.170954	-1.59763	0.110125	0.329304	ENSMUSG00000004268	9.93597	10.1891	10.2197	10.2234	10.562	10.3334
ENSMUSG00000004270	Lpcat3	1869	2379	1704	1956	2542	1425	ENSMUSG00000004270	1949.84	-0.109736	0.182183	-0.602338	0.546949	0.776997	ENSMUSG00000004270	10.8237	11.0566	10.8636	11.0711	11.2252	10.7346
ENSMUSG00000004285	Atp6v1f	2820	2992	2423	2002	2394	1797	ENSMUSG00000004285	2371.63	0.284932	0.104219	2.73398	0.00625738	0.0503437	ENSMUSG00000004285	11.4015	11.3793	11.3581	11.1038	11.1408	11.059
ENSMUSG00000004296	Il12b	20	8	13	6	1	3	ENSMUSG00000004296	7.38313	2.28253	1.1247	2.02946	0.0424117	0.185208	ENSMUSG00000004296	5.98968	5.54736	5.82622	5.50723	4.9012	5.30103
ENSMUSG00000004317	Clcn5	805	776	730	385	497	366	ENSMUSG00000004317	581.63	0.771921	0.146557	5.26703	1.38647e-07	8.48705e-06	ENSMUSG00000004317	9.66754	9.51839	9.69851	8.87282	9.00489	8.90521
ENSMUSG00000004319	Clcn3	1573	956	1286	711	859	744	ENSMUSG00000004319	1012.38	0.608043	0.241992	2.51266	0.0119826	0.0794064	ENSMUSG00000004319	10.5836	9.79817	10.472	9.67681	9.72625	9.84059
ENSMUSG00000004328	Hif3a	95	187	154	321	71	151	ENSMUSG00000004328	165.374	-0.491611	0.541272	-0.908252	0.363745	0.637063	ENSMUSG00000004328	7.14652	7.76565	7.76639	8.64379	6.86304	7.83984
ENSMUSG00000004341	Gpx6	1	1	1	1	1	1	ENSMUSG00000004341	0	NA	NA	NA	NA	2	ENSMUSG00000004341	4.9012	4.9012	4.9012	4.9012	4.9012	4.9012
ENSMUSG00000004344	Gpx5	1	1	1	1	1	1	ENSMUSG00000004344	0	NA	NA	NA	NA	2	ENSMUSG00000004344	4.9012	4.9012	4.9012	4.9012	4.9012	4.9012
ENSMUSG00000004347	Pde1c	34	20	12	2	20	9	ENSMUSG00000004347	14.4889	1.08176	0.900896	1.20076	0.229846	0.502801	ENSMUSG00000004347	6.31296	5.95134	5.78805	5.17382	5.97867	5.69342
ENSMUSG00000004356	Utp20	1340	1114	1271	638	1224	727	ENSMUSG00000004356	1035.81	0.432859	0.23955	1.80696	0.0707678	0.252946	ENSMUSG00000004356	10.3617	10.0057	10.4557	9.53186	10.2078	9.80933
ENSMUSG00000004359	Spic	61	55	30	13	27	37	ENSMUSG00000004359	35.3927	0.783096	0.536439	1.45981	0.144343	0.388239	ENSMUSG00000004359	6.7521	6.60937	6.3076	5.8308	6.15161	6.51714
ENSMUSG00000004360	9330159F19Rik	432	66	168	117	130	118	ENSMUSG00000004360	169.297	0.755949	0.570964	1.32399	0.185507	0.444461	ENSMUSG00000004360	8.8528	6.75624	7.8631	7.4831	7.4357	7.57132
ENSMUSG00000004364	Cul3	3607	1748	2678	1935	2214	1878	ENSMUSG00000004364	2335.3	0.303824	0.284317	1.06861	0.285245	0.567801	ENSMUSG00000004364	11.7498	10.626	11.4994	11.056	11.0311	11.121
ENSMUSG00000004366	Sst	1	1	1	1	1	1	ENSMUSG00000004366	0	NA	NA	NA	NA	2	ENSMUSG00000004366	4.9012	4.9012	4.9012	4.9012	4.9012	4.9012
ENSMUSG00000004371	Il11	3	3	3	2	12	5	ENSMUSG00000004371	3.58889	-1.47814	1.27835	-1.15629	0.247564	2	ENSMUSG00000004371	5.26185	5.24864	5.28421	5.17382	5.72883	5.46486
ENSMUSG00000004383	Large	1846	2178	1418	1210	1133	935	ENSMUSG00000004383	1423.45	0.588073	0.167908	3.50235	0.000461165	0.00726698	ENSMUSG00000004383	10.8064	10.9329	10.6075	10.4019	10.102	10.1518
ENSMUSG00000004393	Ddx56	1125	1321	916	1043	1370	908	ENSMUSG00000004393	1098.98	-0.108231	0.150506	-0.71911	0.472073	0.726237	ENSMUSG00000004393	10.1214	10.2389	10.0058	10.1973	10.3629	10.1117
ENSMUSG00000004394	Tmed4	2351	3452	2257	2818	3255	2629	ENSMUSG00000004394	2773.25	-0.249994	0.162155	-1.54169	0.123148	0.352437	ENSMUSG00000004394	11.1452	11.5814	11.258	11.5859	11.5742	11.5955
ENSMUSG00000004415	Col26a1	3	1	1	2	1	1	ENSMUSG00000004415	0.491201	0.746633	4.03975	0.184822	0.853369	2	ENSMUSG00000004415	5.26185	4.9012	4.9012	5.17382	4.9012	4.9012
ENSMUSG00000004446	Bid	571	717	598	517	708	715	ENSMUSG00000004446	636.192	-0.17784	0.204028	-0.871642	0.383404	0.654431	ENSMUSG00000004446	9.21242	9.41342	9.43223	9.25385	9.46776	9.78684
ENSMUSG00000004451	Ralb	1870	2339	1840	1783	2370	1726	ENSMUSG00000004451	1968.94	-0.0827547	0.133583	-0.619501	0.535586	0.76926	ENSMUSG00000004451	10.8245	11.0328	10.971	10.9413	11.1267	11.0025
ENSMUSG00000004455	Ppp1cc	3489	3802	3017	2960	3720	2637	ENSMUSG00000004455	3234.3	0.0221446	0.111994	0.19773	0.843256	0.936019	ENSMUSG00000004455	11.7026	11.7182	11.6681	11.6556	11.7634	11.5998
ENSMUSG00000004460	Dnajb11	2603	2826	2609	2272	4471	2200	ENSMUSG00000004460	2790.21	-0.244349	0.235106	-1.03931	0.298659	0.580855	ENSMUSG00000004460	11.2885	11.2988	11.4625	11.2818	12.0246	11.3438
ENSMUSG00000004462	Tbccd1	558	798	525	497	683	551	ENSMUSG00000004462	594.063	-0.0162829	0.185082	-0.0879766	0.929895	0.973179	ENSMUSG00000004462	9.18236	9.55565	9.26059	9.20223	9.4201	9.43811
ENSMUSG00000004473	Clec11a	302	409	349	236	311	374	ENSMUSG00000004473	328.91	0.0586015	0.263313	0.222555	0.823882	0.926497	ENSMUSG00000004473	8.40782	8.68951	8.73569	8.26844	8.41774	8.93285
ENSMUSG00000004500	Zfp324	330	380	285	310	338	285	ENSMUSG00000004500	317.985	-0.0419999	0.155963	-0.269294	0.787703	0.908633	ENSMUSG00000004500	8.51609	8.59793	8.48422	8.60044	8.51947	8.59036
ENSMUSG00000004508	Gab2	2771	2775	2230	2057	1885	1359	ENSMUSG00000004508	2145.96	0.423551	0.173395	2.44269	0.0145781	0.0909868	ENSMUSG00000004508	11.3767	11.2731	11.2411	11.1419	10.8059	10.6685
ENSMUSG00000004530	Coro1c	4565	5252	3971	3187	3802	2640	ENSMUSG00000004530	3835.08	0.392427	0.121562	3.22822	0.00124564	0.0155102	ENSMUSG00000004530	12.0845	12.1774	12.0583	11.7603	11.7943	11.6014
ENSMUSG00000004535	Tax1bp1	7968	2940	5892	3927	4471	4148	ENSMUSG00000004535	4895.69	0.313433	0.348562	0.899217	0.368537	0.64188	ENSMUSG00000004535	12.8798	11.3545	12.6211	12.057	12.0246	12.2435
ENSMUSG00000004540	Psg17	1	2	2	1	1	1	ENSMUSG00000004540	0.321665	1.74173	4.03676	0.431467	0.666129	2	ENSMUSG00000004540	4.9012	5.14718	5.17243	4.9012	4.9012	4.9012
ENSMUSG00000004542	Psg19	1	1	1	1	1	1	ENSMUSG00000004542	0	NA	NA	NA	NA	2	ENSMUSG00000004542	4.9012	4.9012	4.9012	4.9012	4.9012	4.9012
ENSMUSG00000004552	Ctse	105	19	29	49	39	14	ENSMUSG00000004552	40.7056	0.494988	0.739221	0.669608	0.503108	0.748653	ENSMUSG00000004552	7.24294	5.92446	6.28487	6.67825	6.39325	5.90354
ENSMUSG00000004558	Ndrg2	11297	12234	8540	17478	10884	10460	ENSMUSG00000004558	11846.6	-0.428628	0.248766	-1.72301	0.0848859	0.282465	ENSMUSG00000004558	13.3801	13.3869	13.1524	14.1956	13.2962	13.5673
ENSMUSG00000004561	Mettl17	328	423	299	467	491	436	ENSMUSG00000004561	406.88	-0.550138	0.164514	-3.34402	0.000825749	0.0114642	ENSMUSG00000004561	8.50863	8.7317	8.54314	9.12115	8.98927	9.13071
ENSMUSG00000004562	Arhgef40	2720	3453	2161	2722	2137	1771	ENSMUSG00000004562	2460.7	0.18164	0.212611	0.854329	0.392923	0.66296	ENSMUSG00000004562	11.3505	11.5818	11.1968	11.5369	10.9814	11.0386
ENSMUSG00000004565	Pnpla6	742	1069	736	1066	1161	878	ENSMUSG00000004565	937.048	-0.420573	0.167795	-2.50647	0.0121944	0.0803791	ENSMUSG00000004565	9.55847	9.94954	9.70952	10.2273	10.1354	10.0658
ENSMUSG00000004567	Mcoln1	1416	1576	1212	1483	1549	1317	ENSMUSG00000004567	1418.38	-0.184834	0.120127	-1.53865	0.123889	0.353706	ENSMUSG00000004567	10.4379	10.4823	10.39	10.684	10.5328	10.6248
ENSMUSG00000004568	Arhgef18	2102	2287	1760	1931	2144	1628	ENSMUSG00000004568	1956.49	-0.0215013	0.11464	-0.187555	0.851225	0.939248	ENSMUSG00000004568	10.9881	11.0013	10.9088	11.0531	10.986	10.9206
ENSMUSG00000004591	Pkn2	2304	1170	2016	1147	1307	1186	ENSMUSG00000004591	1518.1	0.485523	0.292014	1.66267	0.0963792	0.304679	ENSMUSG00000004591	11.1169	10.0726	11.0992	10.3281	10.298	10.4795
ENSMUSG00000004609	Cd33	526	566	367	230	170	170	ENSMUSG00000004609	327.982	1.20695	0.236916	5.0944	3.49851e-07	1.90213e-05	ENSMUSG00000004609	9.10557	9.10356	8.79911	8.23779	7.71974	7.97378
ENSMUSG00000004610	Etfb	682	797	593	615	639	558	ENSMUSG00000004610	640.975	0.0557547	0.139651	0.399242	0.689715	0.86123	ENSMUSG00000004610	9.4463	9.55397	9.4211	9.48299	9.33217	9.45486
ENSMUSG00000004612	Nkg7	258	58	251	62	74	79	ENSMUSG00000004612	129.68	1.32052	0.549351	2.40378	0.0162267	0.0974214	ENSMUSG00000004612	8.21902	6.65122	8.33004	6.87578	6.89909	7.16621
ENSMUSG00000004613	Lim2	1	1	1	1	1	1	ENSMUSG00000004613	0	NA	NA	NA	NA	2	ENSMUSG00000004613	4.9012	4.9012	4.9012	4.9012	4.9012	4.9012
ENSMUSG00000004626	Stxbp2	1910	2051	1452	1446	1756	1362	ENSMUSG00000004626	1640.71	0.112573	0.129095	0.872015	0.3832	0.654431	ENSMUSG00000004626	10.854	10.8488	10.6404	10.6489	10.7071	10.6716
ENSMUSG00000004630	Pcp2	5	2	6	3	5	8	ENSMUSG00000004630	3.97014	-0.493779	1.18781	-0.415706	0.677625	2	ENSMUSG00000004630	5.40992	5.14718	5.50418	5.28617	5.40459	5.64339
ENSMUSG00000004631	Sgce	2728	3648	3131	3185	2854	3065	ENSMUSG00000004631	3102.94	-0.0799584	0.186877	-0.427865	0.668749	0.849191	ENSMUSG00000004631	11.3547	11.6596	11.7207	11.7594	11.3884	11.813
ENSMUSG00000004633	Chn2	122	207	158	155	152	91	ENSMUSG00000004633	144.453	0.171319	0.296743	0.577331	0.563716	0.786187	ENSMUSG00000004633	7.39241	7.87861	7.79472	7.78475	7.59912	7.30429
ENSMUSG00000004637	Wwox	521	547	442	427	379	427	ENSMUSG00000004637	454.293	0.145324	0.189875	0.765367	0.444053	0.705857	ENSMUSG00000004637	9.09319	9.05937	9.03671	9.00538	8.66126	9.10362
ENSMUSG00000004642	Slbp	844	872	691	757	838	633	ENSMUSG00000004642	764.737	-0.017261	0.130138	-0.132636	0.894481	0.958952	ENSMUSG00000004642	9.73113	9.67433	9.62483	9.76117	9.69296	9.62302
ENSMUSG00000004651	Tyr	1	1	1	1	1	1	ENSMUSG00000004651	0	NA	NA	NA	NA	2	ENSMUSG00000004651	4.9012	4.9012	4.9012	4.9012	4.9012	4.9012
ENSMUSG00000004654	Ghrhr	2	1	1	1	1	1	ENSMUSG00000004654	0.156421	0.831281	4.08047	0.203722	0.838571	2	ENSMUSG00000004654	5.15655	4.9012	4.9012	4.9012	4.9012	4.9012
ENSMUSG00000004655	Aqp1	5415	12217	8221	17582	24263	13361	ENSMUSG00000004655	13493.4	-1.21079	0.284755	-4.25204	2.11833e-05	0.000615019	ENSMUSG00000004655	12.3278	13.3849	13.0978	14.2041	14.4481	13.919
ENSMUSG00000004661	Arid3b	275	207	187	228	283	183	ENSMUSG00000004661	224.293	-0.170276	0.22719	-0.749487	0.453564	0.713503	ENSMUSG00000004661	8.29497	7.87861	7.98448	8.22742	8.30393	8.05857
ENSMUSG00000004665	Cnn2	3048	3984	3425	4080	4973	3544	ENSMUSG00000004665	3829.97	-0.38801	0.147651	-2.62789	0.00859165	0.0631444	ENSMUSG00000004665	11.5113	11.7845	11.848	12.1114	12.1761	12.0194
ENSMUSG00000004667	Polr2e	1821	2284	1652	1784	2303	1574	ENSMUSG00000004667	1880.77	-0.101147	0.139464	-0.725253	0.468297	0.724055	ENSMUSG00000004667	10.7874	10.9994	10.8203	10.9421	11.0864	10.8734
ENSMUSG00000004668	Abca13	1	1	1	1	2	3	ENSMUSG00000004668	0.538096	-2.613	3.94701	-0.662019	0.507959	2	ENSMUSG00000004668	4.9012	4.9012	4.9012	4.9012	5.15385	5.30103
ENSMUSG00000004677	Myo9b	3850	4487	3172	3067	3399	2548	ENSMUSG00000004677	3370.34	0.219222	0.126384	1.73457	0.0828167	0.278701	ENSMUSG00000004677	11.8423	11.9533	11.7391	11.7059	11.6355	11.5512
ENSMUSG00000004698	Hdac9	740	495	625	341	292	293	ENSMUSG00000004698	458.856	0.882314	0.249655	3.53414	0.000409107	0.00666255	ENSMUSG00000004698	9.55487	8.93096	9.49085	8.71938	8.34152	8.62473
ENSMUSG00000004707	Ly9	1457	830	787	388	327	307	ENSMUSG00000004707	664.663	1.4533	0.28278	5.13934	2.75705e-07	1.55702e-05	ENSMUSG00000004707	10.4774	9.60818	9.79983	8.88271	8.4789	8.68296
ENSMUSG00000004709	Cd244	86	86	86	38	136	31	ENSMUSG00000004709	73.6836	0.29134	0.51934	0.56098	0.574811	0.791863	ENSMUSG00000004709	7.05328	6.98562	7.16573	6.48169	7.48224	6.388
ENSMUSG00000004730	Adgre1	8914	7397	6080	3072	2555	2363	ENSMUSG00000004730	4934.19	1.3455	0.194422	6.9205	4.50049e-12	1.14189e-09	ENSMUSG00000004730	13.0404	12.6661	12.666	11.7082	11.2324	11.4447
ENSMUSG00000004748	Mtfp1	163	186	137	157	179	133	ENSMUSG00000004748	156.686	-0.0785877	0.197062	-0.398798	0.690042	0.861421	ENSMUSG00000004748	7.69698	7.75975	7.63911	7.79895	7.77632	7.69986
ENSMUSG00000004768	Rab23	498	646	544	430	641	579	ENSMUSG00000004768	552.982	-0.0968111	0.204622	-0.473121	0.636127	0.828502	ENSMUSG00000004768	9.03482	9.276	9.30727	9.01439	9.33628	9.50396
ENSMUSG00000004771	Rab11a	2432	2218	2390	1951	2601	1953	ENSMUSG00000004771	2245.42	0.00228068	0.157681	0.0144638	0.98846	0.995765	ENSMUSG00000004771	11.1929	10.9584	11.3387	11.0675	11.2575	11.176
ENSMUSG00000004788	Eif2b2	925	1144	857	845	1287	821	ENSMUSG00000004788	966.824	-0.131236	0.16908	-0.776176	0.437645	0.701249	ENSMUSG00000004788	9.85486	10.0419	9.91523	9.90996	10.2768	9.97426
ENSMUSG00000004789	Dlst	5703	7144	5344	6085	7131	5093	ENSMUSG00000004789	6028.86	-0.13666	0.126407	-1.08111	0.27965	0.561964	ENSMUSG00000004789	12.4017	12.6164	12.4816	12.6818	12.6905	12.5363
ENSMUSG00000004791	Pgf	35	69	76	69	97	93	ENSMUSG00000004791	72.9646	-0.650062	0.402885	-1.61352	0.106632	0.323536	ENSMUSG00000004791	6.33261	6.79343	7.0495	6.97056	7.14632	7.32598
ENSMUSG00000004798	Ulk2	3775	3242	3439	2239	2230	1877	ENSMUSG00000004798	2769.22	0.59815	0.160856	3.71854	0.000200375	0.00386766	ENSMUSG00000004798	11.8144	11.4926	11.8538	11.2612	11.0412	11.1202
ENSMUSG00000004814	Ccl24	308	933	584	938	735	1147	ENSMUSG00000004814	786.305	-0.804722	0.387741	-2.07541	0.0379485	0.172249	ENSMUSG00000004814	8.43173	9.7653	9.40086	10.0521	9.51753	10.4332
ENSMUSG00000004815	Dgkq	329	403	328	448	476	446	ENSMUSG00000004815	405.493	-0.507613	0.16208	-3.13187	0.00173694	0.0200565	ENSMUSG00000004815	8.51237	8.67104	8.65796	9.06732	8.94947	9.16021
ENSMUSG00000004821	Tmed11	1	1	1	1	1	1	ENSMUSG00000004821	0	NA	NA	NA	NA	2	ENSMUSG00000004821	4.9012	4.9012	4.9012	4.9012	4.9012	4.9012
ENSMUSG00000004837	Grap	753	665	559	957	723	680	ENSMUSG00000004837	724.267	-0.397484	0.214705	-1.85131	0.0641253	0.238708	ENSMUSG00000004837	9.57812	9.31408	9.34309	10.0795	9.49562	9.71919
ENSMUSG00000004842	Pou1f1	1	1	6	4	2	1	ENSMUSG00000004842	1.57092	0.338378	2.56461	0.131941	0.895031	2	ENSMUSG00000004842	4.9012	4.9012	5.50418	5.37199	5.15385	4.9012
ENSMUSG00000004843	Chmp2b	1659	1642	1363	1413	1615	1365	ENSMUSG00000004843	1499.48	-0.0451717	0.116462	-0.387865	0.698116	0.865925	ENSMUSG00000004843	10.6576	10.5392	10.5526	10.6168	10.5907	10.6746
ENSMUSG00000004846	Plod3	4367	6111	4518	4876	7163	3937	ENSMUSG00000004846	5090.9	-0.20265	0.194827	-1.04015	0.29827	0.580654	ENSMUSG00000004846	12.0214	12.3933	12.2421	12.3654	12.6969	12.1691
ENSMUSG00000004849	Ap1s1	3261	3586	2819	2543	3492	2029	ENSMUSG00000004849	2906.01	0.148128	0.160062	0.925444	0.354735	0.628641	ENSMUSG00000004849	11.6069	11.6353	11.572	11.4408	11.6737	11.2297
ENSMUSG00000004864	Mapk13	22	17	18	3	58	20	ENSMUSG00000004864	21.3503	-0.572312	0.903372	-0.633529	0.526388	0.763717	ENSMUSG00000004864	6.04285	5.86809	5.99478	5.28617	6.69359	6.10248
ENSMUSG00000004865	Srpk1	1270	1428	1086	1182	1532	1197	ENSMUSG00000004865	1272.43	-0.177329	0.12332	-1.43796	0.150445	0.396782	ENSMUSG00000004865	10.2878	10.3461	10.2388	10.3695	10.5175	10.4923
ENSMUSG00000004872	Pax3	1	1	1	1	1	1	ENSMUSG00000004872	0	NA	NA	NA	NA	2	ENSMUSG00000004872	4.9012	4.9012	4.9012	4.9012	4.9012	4.9012
ENSMUSG00000004880	Lbr	967	1039	793	920	1198	827	ENSMUSG00000004880	947.76	-0.197428	0.134804	-1.46456	0.14304	0.386273	ENSMUSG00000004880	9.91507	9.91088	9.81009	10.0257	10.1784	9.98418
ENSMUSG00000004885	Crabp2	1	1	2	1	1	2	ENSMUSG00000004885	0.369026	-0.1305	4.08047	-0.0319816	0.974487	2	ENSMUSG00000004885	4.9012	4.9012	5.17243	4.9012	4.9012	5.18437
ENSMUSG00000004891	Nes	968	1004	704	1175	1322	936	ENSMUSG00000004891	1012.58	-0.490896	0.152981	-3.20887	0.00133258	0.0163144	ENSMUSG00000004891	9.91647	9.86442	9.64981	10.3613	10.3138	10.1533
ENSMUSG00000004892	Bcan	4	2	2	2	9	3	ENSMUSG00000004892	2.57929	-1.19437	1.45219	-0.822461	0.410815	2	ENSMUSG00000004892	5.34233	5.14718	5.17243	5.17382	5.60958	5.30103
ENSMUSG00000004894	Hapln2	1	1	1	1	1	1	ENSMUSG00000004894	0	NA	NA	NA	NA	2	ENSMUSG00000004894	4.9012	4.9012	4.9012	4.9012	4.9012	4.9012
ENSMUSG00000004895	Prcc	1272	1405	1177	1440	1544	1258	ENSMUSG00000004895	1345.07	-0.268244	0.115155	-2.32941	0.0198375	0.111742	ENSMUSG00000004895	10.2899	10.3237	10.3496	10.6431	10.5283	10.5612
ENSMUSG00000004896	Rrnad1	431	503	494	717	724	700	ENSMUSG00000004896	600.111	-0.715661	0.177692	-4.02754	5.63624e-05	0.00136102	ENSMUSG00000004896	8.84986	8.95148	9.181	9.68809	9.49746	9.75824
ENSMUSG00000004897	Hdgf	6233	7866	6443	6301	8194	5641	ENSMUSG00000004897	6717.35	-0.0904968	0.136407	-0.663431	0.507054	0.751142	ENSMUSG00000004897	12.5286	12.754	12.7489	12.7317	12.8893	12.6824
ENSMUSG00000004902	Slc25a18	18	10	6	15	12	5	ENSMUSG00000004902	9.79935	-0.0309681	0.817264	-0.0378924	0.969774	0.988923	ENSMUSG00000004902	5.93324	5.63217	5.50418	5.90253	5.72883	5.46486
ENSMUSG00000004929	Thop1	767	778	673	780	1084	697	ENSMUSG00000004929	789.964	-0.322115	0.152168	-2.11683	0.0342742	0.161388	ENSMUSG00000004929	9.60275	9.52181	9.58951	9.80157	10.0416	9.75245
ENSMUSG00000004931	Apba3	986	1305	954	1221	1675	1161	ENSMUSG00000004931	1208.78	-0.446841	0.154429	-2.89351	0.00380964	0.0357808	ENSMUSG00000004931	9.94149	10.2221	10.0612	10.4144	10.6414	10.45
ENSMUSG00000004933	Matk	463	383	204	123	122	47	ENSMUSG00000004933	212.684	1.7327	0.392247	4.41738	9.99067e-06	0.000330013	ENSMUSG00000004933	8.94118	8.60768	8.08483	7.53535	7.37105	6.70502
ENSMUSG00000004934	Pias4	893	1067	808	863	1079	827	ENSMUSG00000004934	914.508	-0.129725	0.127096	-1.02068	0.307405	0.589221	ENSMUSG00000004934	9.80725	9.947	9.83543	9.93859	10.0353	9.98418
ENSMUSG00000004936	Map2k1	2856	3190	2576	2350	2956	2330	ENSMUSG00000004936	2683.73	0.0475119	0.106987	0.444091	0.656977	0.842121	ENSMUSG00000004936	11.4194	11.4698	11.4445	11.3294	11.438	11.4248
ENSMUSG00000004937	Sgta	3619	4451	3340	3957	4551	3516	ENSMUSG00000004937	3880.11	-0.206796	0.115335	-1.793	0.0729733	0.257902	ENSMUSG00000004937	11.7545	11.9419	11.8123	12.0678	12.0498	12.0081
ENSMUSG00000004939	Nmrk2	2	2	1	1	1	1	ENSMUSG00000004939	0.301543	1.6622	4.044	0.411028	0.681052	2	ENSMUSG00000004939	5.15655	5.14718	4.9012	4.9012	4.9012	4.9012
ENSMUSG00000004945	Tmem242	2019	2551	1917	2016	2092	1621	ENSMUSG00000004945	2015.38	0.0467453	0.137437	0.340123	0.733764	0.884343	ENSMUSG00000004945	10.9317	11.1547	11.0285	11.1136	10.9516	10.9146
ENSMUSG00000004947	Dtx2	1954	3112	2089	2946	3072	2521	ENSMUSG00000004947	2606.17	-0.395312	0.183489	-2.15442	0.0312073	0.152012	ENSMUSG00000004947	10.8859	11.4348	11.1492	11.6488	11.4924	11.5362
ENSMUSG00000004948	Zp3	1	2	1	1	1	1	ENSMUSG00000004948	0.145122	0.831281	4.08047	0.203722	0.838571	2	ENSMUSG00000004948	4.9012	5.14718	4.9012	4.9012	4.9012	4.9012
ENSMUSG00000004951	Hspb1	2011	3059	2766	3171	4167	2172	ENSMUSG00000004951	2867.55	-0.379636	0.237935	-1.59555	0.11059	0.330168	ENSMUSG00000004951	10.9261	11.4105	11.5451	11.7532	11.9245	11.3257
ENSMUSG00000004952	Rasa4	1547	1466	1003	1081	895	940	ENSMUSG00000004952	1141.59	0.307925	0.205286	1.49998	0.133619	0.370137	ENSMUSG00000004952	10.5605	10.3823	10.1297	10.2465	9.78158	10.1592
ENSMUSG00000004961	Syt5	3	2	3	5	6	3	ENSMUSG00000004961	2.6751	-1.22409	1.28747	-0.950777	0.341717	2	ENSMUSG00000004961	5.26185	5.14718	5.28421	5.44403	5.46331	5.30103
ENSMUSG00000004980	Hnrnpa2b1	15220	13218	15396	14402	19762	14030	ENSMUSG00000004980	15311.4	-0.241534	0.175384	-1.37717	0.168459	0.423371	ENSMUSG00000004980	13.8081	13.4979	13.9985	13.9173	14.1529	13.9892
ENSMUSG00000004988	Fxyd4	5	4	7	5	3	4	ENSMUSG00000004988	3.71745	0.408944	1.10179	0.371163	0.710516	2	ENSMUSG00000004988	5.40992	5.32622	5.56079	5.44403	5.25805	5.39011
ENSMUSG00000004994	Ccdc130	253	309	248	277	283	311	ENSMUSG00000004994	279.801	-0.249746	0.201527	-1.23927	0.215246	0.483303	ENSMUSG00000004994	8.19588	8.3452	8.31559	8.46186	8.30393	8.69917
ENSMUSG00000004996	Mri1	835	957	727	765	1002	755	ENSMUSG00000004996	832.043	-0.129544	0.1312	-0.987379	0.323457	0.602491	ENSMUSG00000004996	9.7167	9.79958	9.69298	9.77535	9.9345	9.86046
ENSMUSG00000005034	Prkacb	3100	2912	2675	1857	1994	1887	ENSMUSG00000005034	2378.52	0.465243	0.137905	3.37364	0.0007418	0.0105326	ENSMUSG00000005034	11.5353	11.341	11.4978	10.9983	10.8845	11.1277
ENSMUSG00000005043	Sgsh	1429	1537	1009	1193	1058	792	ENSMUSG00000005043	1150.95	0.245376	0.197078	1.24507	0.213105	0.480592	ENSMUSG00000005043	10.4505	10.4477	10.1379	10.3823	10.0085	9.92536
ENSMUSG00000005045	Chd5	30	73	41	51	21	38	ENSMUSG00000005045	41.1491	0.213915	0.539001	0.396873	0.691461	0.862024	ENSMUSG00000005045	6.23054	6.84134	6.53105	6.71076	6.00539	6.53732
ENSMUSG00000005054	Cstb	5081	4299	3243	2136	2575	1633	ENSMUSG00000005054	3079.79	0.870012	0.186565	4.66332	3.11148e-06	0.000126681	ENSMUSG00000005054	12.237	11.8925	11.7705	11.1949	11.2434	10.9249
ENSMUSG00000005057	Sh2b2	1245	1771	1067	1606	1607	1443	ENSMUSG00000005057	1449.4	-0.339549	0.180049	-1.88587	0.0593126	0.227766	ENSMUSG00000005057	10.2604	10.6442	10.2145	10.7951	10.5838	10.7521
ENSMUSG00000005069	Pex5	3097	3492	2517	2761	3498	2557	ENSMUSG00000005069	2954.83	-0.0826672	0.121938	-0.677946	0.497806	0.745261	ENSMUSG00000005069	11.5339	11.5977	11.4118	11.557	11.6762	11.5562
ENSMUSG00000005078	Jkamp	1068	1154	988	844	1051	817	ENSMUSG00000005078	976.684	0.11862	0.118574	1.00039	0.317124	0.597122	ENSMUSG00000005078	10.0503	10.0538	10.1091	9.90835	9.99944	9.96762
ENSMUSG00000005087	Cd44	3673	3266	3025	1431	2931	1249	ENSMUSG00000005087	2526.01	0.744593	0.265025	2.80951	0.00496165	0.0427899	ENSMUSG00000005087	11.7755	11.503	11.6718	10.6344	11.426	10.5512
ENSMUSG00000005089	Slc1a2	2	4	3	3	7	2	ENSMUSG00000005089	2.41285	-0.656055	1.39064	-0.471765	0.637094	2	ENSMUSG00000005089	5.15655	5.32622	5.28421	5.28617	5.51619	5.18437
ENSMUSG00000005102	Eif2ak4	640	583	562	461	499	378	ENSMUSG00000005102	514.324	0.295215	0.15732	1.87653	0.0605829	0.230821	ENSMUSG00000005102	9.36222	9.14198	9.35014	9.10437	9.01006	8.94647
ENSMUSG00000005103	Wdr1	6860	8519	6490	5578	7805	5596	ENSMUSG00000005103	6721.3	0.0806517	0.135955	0.593223	0.553032	0.780318	ENSMUSG00000005103	12.6656	12.8682	12.7593	12.5574	12.8197	12.6709
ENSMUSG00000005107	Slc2a9	240	234	126	144	117	98	ENSMUSG00000005107	155.205	0.592979	0.297806	1.99116	0.0464631	0.195516	ENSMUSG00000005107	8.13388	8.01792	7.55003	7.704	7.32902	7.37872
ENSMUSG00000005124	Wisp1	28	29	26	2	17	9	ENSMUSG00000005124	16.8687	1.59363	0.768501	2.07369	0.0381082	0.172683	ENSMUSG00000005124	6.18679	6.16368	6.21361	5.17382	5.89343	5.69342
ENSMUSG00000005125	Ndrg1	1678	3022	1962	3356	2995	3276	ENSMUSG00000005125	2734.18	-0.688259	0.234978	-2.92903	0.0034002	0.0327974	ENSMUSG00000005125	10.6734	11.3933	11.0611	11.8336	11.4565	11.9076
ENSMUSG00000005131	4930550C14Rik	23	14	28	23	12	21	ENSMUSG00000005131	19.5525	0.0951696	0.621398	0.153154	0.878277	0.951544	ENSMUSG00000005131	6.06835	5.7757	6.26164	6.14308	5.72883	6.13195
ENSMUSG00000005142	Man2b1	14333	13974	9836	9164	8661	8323	ENSMUSG00000005142	10568.2	0.396739	0.164072	2.41808	0.0156028	0.0946823	ENSMUSG00000005142	13.7218	13.5777	13.355	13.2682	12.9687	13.2394
ENSMUSG00000005148	Klf5	10	12	22	16	81	28	ENSMUSG00000005148	26.8343	-1.59809	0.716467	-2.23051	0.0257138	0.133423	ENSMUSG00000005148	5.65948	5.70746	6.11026	5.93626	6.97945	6.3174
ENSMUSG00000005150	Wdr83	586	752	514	639	788	693	ENSMUSG00000005150	658.564	-0.33537	0.160278	-2.09242	0.0364007	0.167676	ENSMUSG00000005150	9.24634	9.47661	9.23285	9.53395	9.61047	9.74469
ENSMUSG00000005161	Prdx2	4281	5461	4053	3863	5616	3760	ENSMUSG00000005161	4449.39	-0.0617093	0.151771	-0.406594	0.684306	0.8583	ENSMUSG00000005161	11.9931	12.233	12.0874	12.0336	12.3494	12.1036
ENSMUSG00000005198	Polr2a	6454	7829	4964	5302	6029	4256	ENSMUSG00000005198	5709.14	0.169059	0.154008	1.09773	0.272321	0.554749	ENSMUSG00000005198	12.5784	12.7473	12.3763	12.4849	12.4507	12.2801
ENSMUSG00000005202	Shbg	1	1	1	1	1	1	ENSMUSG00000005202	0	NA	NA	NA	NA	2	ENSMUSG00000005202	4.9012	4.9012	4.9012	4.9012	4.9012	4.9012
ENSMUSG00000005204	Senp3	1852	2265	1664	2015	2157	1807	ENSMUSG00000005204	1948.67	-0.185414	0.124286	-1.49183	0.135743	0.373539	ENSMUSG00000005204	10.811	10.9877	10.8304	11.1129	10.9945	11.0668
ENSMUSG00000005220	Corin	4	2	2	4	2	9	ENSMUSG00000005220	3.019	-1.47487	1.42844	-1.03251	0.301834	2	ENSMUSG00000005220	5.34233	5.14718	5.17243	5.37199	5.15385	5.69342
ENSMUSG00000005225	Plekha8	332	325	332	220	301	237	ENSMUSG00000005225	287.656	0.267993	0.18601	1.44074	0.149657	0.395478	ENSMUSG00000005225	8.52352	8.4062	8.6731	8.18517	8.37813	8.36462
ENSMUSG00000005232	G6pc2	1	1	1	1	1	1	ENSMUSG00000005232	0	NA	NA	NA	NA	2	ENSMUSG00000005232	4.9012	4.9012	4.9012	4.9012	4.9012	4.9012
ENSMUSG00000005233	Spc25	282	130	111	48	89	24	ENSMUSG00000005233	108.38	1.63726	0.500369	3.2721	0.00106752	0.0137926	ENSMUSG00000005233	8.3251	7.3814	7.41838	6.66165	7.06555	6.21549
ENSMUSG00000005237	Dnah2	24	11	17	14	31	17	ENSMUSG00000005237	17.8659	-0.354204	0.609165	-0.581459	0.560931	0.784713	ENSMUSG00000005237	6.0932	5.67082	5.96354	5.86743	6.23841	6.00833
ENSMUSG00000005251	Ripk4	51	60	68	127	113	144	ENSMUSG00000005251	95.3605	-1.25223	0.320311	-3.90942	9.25189e-05	0.00206862	ENSMUSG00000005251	6.60785	6.67834	6.94842	7.5691	7.29442	7.78707
ENSMUSG00000005262	Ufd1l	2397	2475	2067	2080	2385	1741	ENSMUSG00000005262	2169.34	0.0367031	0.11351	0.323346	0.746433	0.889572	ENSMUSG00000005262	11.1725	11.1121	11.1343	11.1575	11.1355	11.0146
ENSMUSG00000005267	Zfp287	133	85	111	69	92	82	ENSMUSG00000005267	93.9119	0.325641	0.312654	1.04154	0.297627	0.579981	ENSMUSG00000005267	7.481	6.97508	7.41838	6.97056	7.09643	7.20209
ENSMUSG00000005268	Prlr	427	164	282	243	235	368	ENSMUSG00000005268	289.535	-0.0966321	0.411057	-0.235082	0.814145	0.921359	ENSMUSG00000005268	8.83802	7.62326	8.47127	8.30339	8.08464	8.91217
ENSMUSG00000005299	Letm1	3192	3328	2631	2857	3199	2007	ENSMUSG00000005299	2831.49	0.0620354	0.156553	0.396258	0.691914	0.862269	ENSMUSG00000005299	11.5766	11.5296	11.4744	11.6054	11.5496	11.2144
ENSMUSG00000005312	Ubqln1	7252	7785	6800	5898	7498	5711	ENSMUSG00000005312	6763.03	0.0704174	0.106346	0.662154	0.507873	0.751426	ENSMUSG00000005312	12.745	12.7392	12.8261	12.6371	12.7623	12.7
ENSMUSG00000005320	Fgfr4	3	1	1	1	2	1	ENSMUSG00000005320	0.465971	0.746633	4.03975	0.184822	0.853369	2	ENSMUSG00000005320	5.26185	4.9012	4.9012	4.9012	5.15385	4.9012
ENSMUSG00000005338	Cadm3	433	1237	718	929	2020	1211	ENSMUSG00000005338	1081.12	-0.921689	0.366498	-2.51485	0.0119082	0.0790585	ENSMUSG00000005338	8.85574	10.1487	9.67624	10.0389	10.9026	10.5084
ENSMUSG00000005339	Fcer1a	164	108	65	80	155	91	ENSMUSG00000005339	107.319	-0.0723416	0.385278	-0.187765	0.851061	0.939219	ENSMUSG00000005339	7.70363	7.19822	6.90837	7.10672	7.61997	7.30429
ENSMUSG00000005354	Txn2	3192	4053	3379	3652	4829	3277	ENSMUSG00000005354	3704.61	-0.263827	0.144227	-1.82925	0.0673626	0.24564	ENSMUSG00000005354	11.5766	11.8089	11.8288	11.9537	12.1342	11.908
ENSMUSG00000005355	Casp14	1	1	1	1	1	1	ENSMUSG00000005355	0	NA	NA	NA	NA	2	ENSMUSG00000005355	4.9012	4.9012	4.9012	4.9012	4.9012	4.9012
ENSMUSG00000005357	Slc1a6	11	15	5	6	5	9	ENSMUSG00000005357	7.34627	0.523179	0.867179	0.603311	0.546302	0.77637	ENSMUSG00000005357	5.6995	5.80768	5.4413	5.50723	5.40459	5.69342
ENSMUSG00000005360	Slc1a3	2334	3949	5256	5440	9793	7198	ENSMUSG00000005360	5720.44	-1.04714	0.334467	-3.13079	0.00174339	0.0200932	ENSMUSG00000005360	11.135	11.772	12.4579	12.5216	13.1447	13.0313
ENSMUSG00000005362	Crbn	1661	1003	1154	741	780	713	ENSMUSG00000005362	996.947	0.648366	0.23714	2.7341	0.00625504	0.0503437	ENSMUSG00000005362	10.6593	9.86307	10.3224	9.73238	9.59682	9.78306
ENSMUSG00000005364	Il5ra	276	13	16	81	97	28	ENSMUSG00000005364	81.5715	0.472143	1.3376	0.352976	NA	2	ENSMUSG00000005364	8.29932	5.74235	5.93119	7.11842	7.14632	6.3174
ENSMUSG00000005370	Msh6	858	690	738	644	750	639	ENSMUSG00000005370	716.337	0.0478263	0.174085	0.274729	0.783524	0.907186	ENSMUSG00000005370	9.75329	9.3627	9.71317	9.54434	9.54444	9.63566
ENSMUSG00000005371	Fbxo11	2163	1351	1723	1211	1221	1317	ENSMUSG00000005371	1494.04	0.353659	0.245057	1.44317	0.148973	0.394146	ENSMUSG00000005371	11.0282	10.2697	10.8791	10.403	10.2045	10.6248
ENSMUSG00000005373	Mlxipl	1332	2030	1512	3648	3220	3653	ENSMUSG00000005373	2615.75	-1.26263	0.209644	-6.02273	1.71499e-09	2.16003e-07	ENSMUSG00000005373	10.3534	10.8345	10.6968	11.9522	11.5589	12.0625
ENSMUSG00000005374	Tbl2	1525	2131	1504	1743	1686	1725	ENSMUSG00000005374	1713.41	-0.147336	0.175609	-0.838998	0.401471	0.670407	ENSMUSG00000005374	10.5406	10.9023	10.6894	10.9095	10.6505	11.0017
ENSMUSG00000005378	Wbscr22	633	784	611	676	1087	669	ENSMUSG00000005378	735.449	-0.375926	0.185216	-2.02966	0.0423911	0.185165	ENSMUSG00000005378	9.34771	9.53205	9.46075	9.60913	10.0454	9.69725
ENSMUSG00000005397	Nid1	32282	44673	31758	28342	22682	23521	ENSMUSG00000005397	30194	0.39267	0.192764	2.03705	0.041645	0.182975	ENSMUSG00000005397	14.8897	15.2496	15.0404	14.8913	14.3511	14.7325
ENSMUSG00000005410	Mcm5	535	481	346	451	451	226	ENSMUSG00000005410	406.573	0.152995	0.273075	0.560268	0.575297	0.792113	ENSMUSG00000005410	9.12758	8.89433	8.72485	9.07596	8.88056	8.30742
ENSMUSG00000005413	Hmox1	5390	4235	3330	2666	3417	2644	ENSMUSG00000005413	3552.26	0.440371	0.183942	2.39408	0.0166623	0.0991329	ENSMUSG00000005413	12.3212	11.8712	11.8081	11.5075	11.643	11.6036
ENSMUSG00000005417	Mprip	10541	13216	9773	11484	12471	9201	ENSMUSG00000005417	11020.1	-0.114421	0.130146	-0.879175	0.379306	0.650995	ENSMUSG00000005417	13.2807	13.4977	13.3458	13.592	13.4915	13.3833
ENSMUSG00000005442	Cic	5146	5532	3962	4412	5135	3778	ENSMUSG00000005442	4606.66	0.00432905	0.124379	0.0348052	0.972235	0.989875	ENSMUSG00000005442	12.2551	12.2514	12.055	12.2228	12.2218	12.1104
ENSMUSG00000005447	Pafah1b3	396	266	195	197	249	174	ENSMUSG00000005447	240.727	0.340245	0.277012	1.22827	0.219346	0.488437	ENSMUSG00000005447	8.74281	8.16692	8.0326	8.05614	8.15219	8.00042
ENSMUSG00000005465	Il27ra	350	320	278	328	364	227	ENSMUSG00000005465	307.198	-0.0730273	0.197502	-0.369754	0.711566	0.87261	ENSMUSG00000005465	8.58868	8.38742	8.45381	8.6707	8.61101	8.31272
ENSMUSG00000005469	Prkaca	4662	5725	4082	5605	5386	3818	ENSMUSG00000005469	4839.06	-0.166273	0.167242	-0.994202	0.320124	0.599916	ENSMUSG00000005469	12.1144	12.3003	12.0975	12.5643	12.2898	12.1254
ENSMUSG00000005470	Asf1b	108	159	102	92	47	40	ENSMUSG00000005470	88.2786	0.903918	0.401458	2.25159	0.0243484	0.128548	ENSMUSG00000005470	7.27056	7.59026	7.3328	7.24073	6.52919	6.57668
ENSMUSG00000005474	Myl10	5	1	1	1	1	1	ENSMUSG00000005474	0.625684	2.70687	3.97391	0.681161	0.49577	2	ENSMUSG00000005474	5.40992	4.9012	4.9012	4.9012	4.9012	4.9012
ENSMUSG00000005481	Ddx39	848	890	775	718	1636	723	ENSMUSG00000005481	915.369	-0.378262	0.27687	-1.36621	0.171873	0.427825	ENSMUSG00000005481	9.7375	9.70178	9.77908	9.68997	10.6086	9.80187
ENSMUSG00000005483	Dnajb1	1371	1852	1391	1540	1902	1558	ENSMUSG00000005483	1593.6	-0.248461	0.144706	-1.717	0.0859798	0.284439	ENSMUSG00000005483	10.3933	10.7065	10.5808	10.7366	10.8185	10.8591
ENSMUSG00000005493	Msh4	1	1	1	2	1	2	ENSMUSG00000005493	0.370842	-2.06944	4.0311	-0.513369	0.607693	2	ENSMUSG00000005493	4.9012	4.9012	4.9012	5.17382	4.9012	5.18437
ENSMUSG00000005501	Usp40	1038	1094	930	720	822	615	ENSMUSG00000005501	856.979	0.381138	0.122203	3.1189	0.00181527	0.02071	ENSMUSG00000005501	10.0114	9.98098	10.0265	9.69371	9.66708	9.58442
ENSMUSG00000005503	Evx1	5	1	1	1	1	1	ENSMUSG00000005503	0.625684	2.70687	3.97391	0.681161	0.49577	2	ENSMUSG00000005503	5.40992	4.9012	4.9012	4.9012	4.9012	4.9012
ENSMUSG00000005505	Kbtbd4	175	192	185	170	180	136	ENSMUSG00000005505	170.958	0.0636426	0.203817	0.312254	0.754847	0.894303	ENSMUSG00000005505	7.77472	7.79476	7.97218	7.88783	7.78247	7.72419
ENSMUSG00000005506	Celf1	3419	3686	3572	2987	3612	2986	ENSMUSG00000005506	3359.95	0.0339906	0.13124	0.258996	0.795639	0.913183	ENSMUSG00000005506	11.6739	11.6743	11.9077	11.6684	11.7216	11.776
ENSMUSG00000005510	Ndufs3	2869	3517	2723	2801	3381	2489	ENSMUSG00000005510	2935.3	-0.0555886	0.118567	-0.468836	0.639187	0.830568	ENSMUSG00000005510	11.4258	11.6078	11.523	11.5774	11.628	11.5181
ENSMUSG00000005514	Por	9113	13966	8932	15587	16757	15700	ENSMUSG00000005514	13396.2	-0.734565	0.178918	-4.10559	4.0329e-05	0.00104909	ENSMUSG00000005514	13.072	13.5769	13.2167	14.0309	13.9158	14.1509
ENSMUSG00000005533	Igf1r	351	513	344	158	289	212	ENSMUSG00000005533	302.322	0.749845	0.247667	3.02764	0.00246475	0.0259006	ENSMUSG00000005533	8.59221	8.97673	8.71757	7.80599	8.3291	8.23111
ENSMUSG00000005534	Insr	3145	3196	2712	2372	2881	2397	ENSMUSG00000005534	2759.15	0.114055	0.109289	1.04361	0.296666	0.579334	ENSMUSG00000005534	11.5556	11.4724	11.5172	11.3425	11.4017	11.4648
ENSMUSG00000005540	Fcer2a	249	97	34	25	76	58	ENSMUSG00000005540	85.2869	1.13101	0.663701	1.7041	0.0883624	0.289193	ENSMUSG00000005540	8.17709	7.09622	6.39407	6.19493	6.92257	6.88298
ENSMUSG00000005547	Cyp2a5	1	1	1	1	1	1	ENSMUSG00000005547	0	NA	NA	NA	NA	2	ENSMUSG00000005547	4.9012	4.9012	4.9012	4.9012	4.9012	4.9012
ENSMUSG00000005553	Atp4a	1	1	1	1	2	3	ENSMUSG00000005553	0.538096	-2.613	3.94701	-0.662019	0.507959	2	ENSMUSG00000005553	4.9012	4.9012	4.9012	4.9012	5.15385	5.30103
ENSMUSG00000005566	Trim28	3469	4034	3221	3500	4691	3356	ENSMUSG00000005566	3684.25	-0.229172	0.121102	-1.8924	0.0584382	0.225298	ENSMUSG00000005566	11.6945	11.8022	11.7609	11.8933	12.093	11.9419
ENSMUSG00000005575	Ube2m	2915	3426	2584	2744	3665	2505	ENSMUSG00000005575	2941.15	-0.1213	0.129451	-0.937035	0.348741	0.623663	ENSMUSG00000005575	11.4483	11.5707	11.4489	11.5483	11.7423	11.5272
ENSMUSG00000005580	Adcy9	624	860	682	598	463	462	ENSMUSG00000005580	608.297	0.365029	0.214609	1.7009	0.0889611	0.290513	ENSMUSG00000005580	9.32885	9.65574	9.60728	9.44577	8.91405	9.20619
ENSMUSG00000005583	Mef2c	1763	956	1099	757	674	670	ENSMUSG00000005583	974.716	0.729942	0.27365	2.66743	0.00764337	0.0581122	ENSMUSG00000005583	10.7422	9.79817	10.2551	9.76117	9.40254	9.69926
ENSMUSG00000005609	Ctr9	2221	1868	1648	1512	1803	1415	ENSMUSG00000005609	1726.57	0.152733	0.14823	1.03037	0.302835	0.584987	ENSMUSG00000005609	11.0653	10.7184	10.8169	10.711	10.7439	10.7247
ENSMUSG00000005610	Eif4g2	28260	24797	24637	17844	23556	18174	ENSMUSG00000005610	22655.5	0.265708	0.141982	1.87143	0.0612857	0.232304	ENSMUSG00000005610	14.6981	14.4021	14.6748	14.2254	14.4055	14.3614
ENSMUSG00000005611	Mrvi1	669	826	664	678	457	640	ENSMUSG00000005611	654.836	0.123186	0.250999	0.490784	0.623579	0.820457	ENSMUSG00000005611	9.42079	9.60171	9.57152	9.61308	8.8974	9.63776
ENSMUSG00000005615	Pcyt1a	4611	4893	3650	2871	2683	2186	ENSMUSG00000005615	3418.4	0.627809	0.14792	4.24424	2.1934e-05	0.000632616	ENSMUSG00000005615	12.0987	12.0765	11.9384	11.6123	11.3012	11.3348
ENSMUSG00000005621	Zfp592	1593	1858	1533	1648	1663	1449	ENSMUSG00000005621	1615.95	-0.0675902	0.127796	-0.528892	0.59688	0.804438	ENSMUSG00000005621	10.6011	10.711	10.716	10.8312	10.6314	10.7578
ENSMUSG00000005625	Psmd4	3624	4139	3379	3166	4701	3091	ENSMUSG00000005625	3642.58	-0.0916652	0.146066	-0.627559	0.530293	0.766056	ENSMUSG00000005625	11.7565	11.8387	11.8288	11.7509	12.096	11.825
ENSMUSG00000005628	Tmod4	10	5	4	14	11	12	ENSMUSG00000005628	8.48518	-1.23689	0.801667	-1.54289	0.122857	0.351964	ENSMUSG00000005628	5.65948	5.39138	5.36961	5.86743	5.69127	5.82596
ENSMUSG00000005640	Insrr	5	2	5	5	10	13	ENSMUSG00000005640	5.87838	-1.58964	1.03577	-1.53475	0.124846	0.355048	ENSMUSG00000005640	5.40992	5.14718	5.4413	5.44403	5.65163	5.86565
ENSMUSG00000005649	Cabp5	1	1	1	1	1	1	ENSMUSG00000005649	0	NA	NA	NA	NA	2	ENSMUSG00000005649	4.9012	4.9012	4.9012	4.9012	4.9012	4.9012
ENSMUSG00000005656	Snx6	2431	2112	2284	1756	2455	1822	ENSMUSG00000005656	2128.81	0.0676449	0.16715	0.404695	0.685702	0.859127	ENSMUSG00000005656	11.1923	10.8898	11.2748	10.9199	11.1762	11.0784
ENSMUSG00000005667	Mthfd2	291	399	243	268	360	204	ENSMUSG00000005667	287.513	0.0413265	0.226902	0.182134	0.855478	0.941053	ENSMUSG00000005667	8.36293	8.65859	8.29119	8.4216	8.5973	8.18558
ENSMUSG00000005672	Kit	548	542	470	582	682	404	ENSMUSG00000005672	532.35	-0.210838	0.182143	-1.15755	0.24705	0.526106	ENSMUSG00000005672	9.1588	9.04751	9.11621	9.40984	9.41816	9.032
ENSMUSG00000005674	Tomm40l	349	437	331	400	442	319	ENSMUSG00000005674	375.872	-0.184122	0.163601	-1.12544	0.260404	0.541822	ENSMUSG00000005674	8.58513	8.77268	8.66933	8.92158	8.85492	8.73105
ENSMUSG00000005677	Nr1i3	1	3	1	4	2	1	ENSMUSG00000005677	0.97845	-1.2131	2.76478	-0.438768	0.66083	2	ENSMUSG00000005677	4.9012	5.24864	4.9012	5.37199	5.15385	4.9012
ENSMUSG00000005681	Apoa2	2	8	8	6	5	5	ENSMUSG00000005681	4.68232	0.0808526	1.08358	0.074616	0.94052	0.976728	ENSMUSG00000005681	5.15655	5.54736	5.61263	5.50723	5.40459	5.46486
ENSMUSG00000005682	Pan2	621	693	479	825	909	737	ENSMUSG00000005682	709.47	-0.600793	0.142708	-4.20995	2.55428e-05	0.000716393	ENSMUSG00000005682	9.3225	9.36842	9.14085	9.87747	9.80254	9.8278
ENSMUSG00000005683	Cs	11656	14200	10779	12068	15440	10088	ENSMUSG00000005683	12244.5	-0.158453	0.135153	-1.17239	0.241039	0.518411	ENSMUSG00000005683	13.425	13.6008	13.4864	13.6633	13.7981	13.5154
ENSMUSG00000005686	Ampd3	1682	2242	1767	2343	2224	1769	ENSMUSG00000005686	1998.37	-0.287484	0.164222	-1.75058	0.080018	0.272864	ENSMUSG00000005686	10.6767	10.9734	10.9143	11.3251	11.0374	11.037
ENSMUSG00000005687	Bcas2	1483	1664	1498	1344	1558	1405	ENSMUSG00000005687	1485.64	-0.0208288	0.134014	-0.155422	0.876489	0.951151	ENSMUSG00000005687	10.5019	10.5577	10.6838	10.5473	10.5408	10.7149
ENSMUSG00000005696	Sh2d1a	43	8	18	2	2	3	ENSMUSG00000005696	11.3032	3.913	1.12322	3.48372	0.000494495	0.00766446	ENSMUSG00000005696	6.47845	5.54736	5.99478	5.17382	5.15385	5.30103
ENSMUSG00000005698	Ctcf	2029	1826	1590	1635	1699	1588	ENSMUSG00000005698	1719.52	0.00983422	0.145343	0.0676624	0.946054	0.979304	ENSMUSG00000005698	10.9386	10.6868	10.7669	10.8201	10.6611	10.8858
ENSMUSG00000005699	Pard6a	212	255	175	220	252	176	ENSMUSG00000005699	211.765	-0.144069	0.191839	-0.750987	0.452661	0.712745	ENSMUSG00000005699	7.99028	8.11746	7.90905	8.18517	8.16625	8.01355
ENSMUSG00000005705	Agrp	12	12	8	7	10	7	ENSMUSG00000005705	8.15599	0.336824	0.728078	0.462621	0.643636	0.83367	ENSMUSG00000005705	5.73744	5.70746	5.61263	5.56411	5.65163	5.58939
ENSMUSG00000005716	Pvalb	60	98	17	21	11	5	ENSMUSG00000005716	31.9988	2.1562	0.751344	2.86979	0.00410751	0.0377481	ENSMUSG00000005716	6.73842	7.10583	5.96354	6.0884	5.69127	5.46486
ENSMUSG00000005718	Tfap4	142	153	153	118	121	146	ENSMUSG00000005718	138.102	0.0813493	0.260412	0.312387	0.754747	0.894303	ENSMUSG00000005718	7.54943	7.54959	7.75922	7.49194	7.36275	7.80235
ENSMUSG00000005732	Ranbp1	1878	1982	1776	1528	2701	1514	ENSMUSG00000005732	1871.48	-0.127904	0.199842	-0.640024	0.522157	0.761423	ENSMUSG00000005732	10.8304	10.8011	10.9215	10.7257	11.3107	10.8191
ENSMUSG00000005763	Cd247	201	201	177	230	172	160	ENSMUSG00000005763	189.014	-0.0943836	0.240453	-0.392525	0.694671	0.864014	ENSMUSG00000005763	7.92959	7.84567	7.92191	8.23779	7.73251	7.90489
ENSMUSG00000005774	Rfx5	417	518	357	346	333	389	ENSMUSG00000005774	390.005	0.120069	0.208832	0.574956	0.565321	0.786911	ENSMUSG00000005774	8.80799	8.98918	8.76423	8.73767	8.50117	8.98328
ENSMUSG00000005779	Psmb4	5046	5581	4738	4304	6157	4318	ENSMUSG00000005779	4976.3	-0.061573	0.132401	-0.465051	0.641895	0.832481	ENSMUSG00000005779	12.2271	12.2639	12.3098	12.1875	12.4807	12.3007
ENSMUSG00000005800	Mmp8	6	4	4	2	5	1	ENSMUSG00000005800	2.53798	1.0954	1.48071	0.739782	0.459432	2	ENSMUSG00000005800	5.46924	5.32622	5.36961	5.17382	5.40459	4.9012
ENSMUSG00000005802	Slc30a4	775	599	759	468	624	550	ENSMUSG00000005802	626.039	0.264312	0.219521	1.20404	0.228574	0.501521	ENSMUSG00000005802	9.61663	9.17722	9.75095	9.12393	9.30091	9.4357
ENSMUSG00000005803	Sqrdl	2411	3428	2631	3052	3822	4024	ENSMUSG00000005803	3242.26	-0.507867	0.199748	-2.54254	0.0110049	0.075083	ENSMUSG00000005803	11.1807	11.5715	11.4744	11.6989	11.8018	12.2002
ENSMUSG00000005804	Bloc1s6	895	1104	852	825	984	819	ENSMUSG00000005804	905.093	-0.0149175	0.131173	-0.113724	0.909457	0.965503	ENSMUSG00000005804	9.81027	9.99337	9.90729	9.87747	9.90988	9.97094
ENSMUSG00000005813	Metap1	1350	1480	1139	1219	1658	1146	ENSMUSG00000005813	1317.92	-0.142345	0.133096	-1.06949	0.284851	0.567225	ENSMUSG00000005813	10.372	10.3954	10.3043	10.4121	10.6272	10.432
ENSMUSG00000005823	Gpr108	1767	2000	1708	1791	2238	1593	ENSMUSG00000005823	1835.94	-0.158634	0.120231	-1.31941	0.187033	0.446704	ENSMUSG00000005823	10.7454	10.8137	10.8668	10.9476	11.0462	10.8902
ENSMUSG00000005824	Tnfsf14	32	30	34	34	105	29	ENSMUSG00000005824	42.0843	-0.878855	0.535894	-1.63998	0.10101	0.312822	ENSMUSG00000005824	6.27254	6.18467	6.39407	6.40111	7.22243	6.34144
ENSMUSG00000005836	Gata6	793	1169	846	817	957	1105	ENSMUSG00000005836	947.001	-0.188084	0.223739	-0.840638	0.40055	0.669701	ENSMUSG00000005836	9.64739	10.0714	9.8977	9.86426	9.87215	10.3817
ENSMUSG00000005846	Rsl1d1	1677	1420	1463	1347	1738	1215	ENSMUSG00000005846	1465.93	-0.0272611	0.159483	-0.170934	0.864276	0.945265	ENSMUSG00000005846	10.6726	10.3383	10.6509	10.5504	10.6927	10.5129
ENSMUSG00000005864	Cnga2	2	6	1	8	2	3	ENSMUSG00000005864	2.66864	-0.983981	1.6481	-0.597038	0.550482	2	ENSMUSG00000005864	5.15655	5.44859	4.9012	5.6162	5.15385	5.30103
ENSMUSG00000005871	Apc	3074	1144	2126	1298	1384	1341	ENSMUSG00000005871	1722.75	0.543386	0.348171	1.56069	0.118598	0.344447	ENSMUSG00000005871	11.5233	10.0419	11.1739	10.499	10.3769	10.65
ENSMUSG00000005873	Reep5	15361	16950	12142	12356	13641	9986	ENSMUSG00000005873	13220	0.172966	0.126729	1.36484	0.172303	0.42825	ENSMUSG00000005873	13.8213	13.855	13.6573	13.6971	13.6202	13.5008
ENSMUSG00000005881	Ergic3	4195	4814	4002	3680	3905	3630	ENSMUSG00000005881	4013.37	0.0780874	0.122893	0.635407	0.525163	0.763053	ENSMUSG00000005881	11.9642	12.0534	12.0693	11.9646	11.8323	12.0535
ENSMUSG00000005882	Uqcc1	1415	1917	1347	1431	1640	1291	ENSMUSG00000005882	1491.2	-0.0335496	0.143935	-0.233089	0.815692	0.922263	ENSMUSG00000005882	10.4369	10.7545	10.5362	10.6344	10.612	10.5971
ENSMUSG00000005883	Spo11	8	2	2	6	1	5	ENSMUSG00000005883	3.07834	-0.213192	1.61331	-0.132146	0.894869	2	ENSMUSG00000005883	5.57162	5.14718	5.17243	5.50723	4.9012	5.46486
ENSMUSG00000005886	Ncoa2	2218	2074	2002	1236	1183	997	ENSMUSG00000005886	1593.87	0.755256	0.150863	5.00623	5.5505e-07	2.86645e-05	ENSMUSG00000005886	11.0634	10.8644	11.0894	10.4312	10.1611	10.24
ENSMUSG00000005891	Prl4a1	1	1	1	1	1	1	ENSMUSG00000005891	0	NA	NA	NA	NA	2	ENSMUSG00000005891	4.9012	4.9012	4.9012	4.9012	4.9012	4.9012
ENSMUSG00000005892	Trh	1	1	1	1	1	1	ENSMUSG00000005892	0	NA	NA	NA	NA	2	ENSMUSG00000005892	4.9012	4.9012	4.9012	4.9012	4.9012	4.9012
ENSMUSG00000005893	Nr2c2	844	703	702	171	156	190	ENSMUSG00000005893	447.931	1.98615	0.223709	8.87827	6.79073e-19	7.43033e-16	ENSMUSG00000005893	9.73113	9.38734	9.646	7.89444	7.62685	8.10219
ENSMUSG00000005897	Nr2c1	509	618	479	482	564	477	ENSMUSG00000005897	517.014	-0.0564399	0.141555	-0.398713	0.690105	0.861438	ENSMUSG00000005897	9.06303	9.21797	9.14085	9.16226	9.16863	9.24799
ENSMUSG00000005899	Smpd4	979	1127	849	1013	1106	853	ENSMUSG00000005899	979.799	-0.140024	0.126367	-1.10808	0.267828	0.549884	ENSMUSG00000005899	9.93181	10.0215	9.9025	10.1573	10.069	10.0264
ENSMUSG00000005907	Pex1	495	538	402	349	417	240	ENSMUSG00000005907	397.77	0.394454	0.193271	2.04093	0.0412577	0.181985	ENSMUSG00000005907	9.02703	9.03796	8.91491	8.74853	8.78118	8.37983
ENSMUSG00000005917	Otx1	1	1	1	1	2	1	ENSMUSG00000005917	0.153129	-1.09227	4.08047	-0.267683	0.788943	2	ENSMUSG00000005917	4.9012	4.9012	4.9012	4.9012	5.15385	4.9012
ENSMUSG00000005936	Kctd20	2642	3213	2323	2503	3347	2297	ENSMUSG00000005936	2689.74	-0.119655	0.135984	-0.879916	0.378905	0.650778	ENSMUSG00000005936	11.3095	11.4799	11.2986	11.4184	11.6137	11.4047
ENSMUSG00000005947	Itgae	93	93	72	65	69	34	ENSMUSG00000005947	68.4562	0.511377	0.330524	1.54717	0.121822	0.350089	ENSMUSG00000005947	7.12637	7.05708	6.99994	6.91726	6.83842	6.45439
ENSMUSG00000005949	Ctns	682	862	646	619	773	595	ENSMUSG00000005949	688.12	0.0108551	0.140881	0.0770512	0.938583	0.976279	ENSMUSG00000005949	9.4463	9.65886	9.53485	9.49161	9.58477	9.54027
ENSMUSG00000005950	P2rx5	221	182	142	58	162	46	ENSMUSG00000005950	129.054	0.971221	0.428165	2.26833	0.023309	0.124945	ENSMUSG00000005950	8.03805	7.73591	7.67778	6.81826	7.66743	6.6875
ENSMUSG00000005951	Shpk	524	684	419	467	535	511	ENSMUSG00000005951	517.774	-0.0446964	0.188008	-0.237737	0.812085	0.92057	ENSMUSG00000005951	9.10063	9.35118	8.96795	9.12115	9.10004	9.33848
ENSMUSG00000005952	Trpv1	129	136	118	101	205	81	ENSMUSG00000005952	124.742	-0.101966	0.328977	-0.309948	0.7566	0.894987	ENSMUSG00000005952	7.44945	7.42732	7.4814	7.33308	7.92794	7.19024
ENSMUSG00000005958	Ephb3	510	873	375	315	332	277	ENSMUSG00000005958	432.008	0.769408	0.272667	2.82179	0.00477568	0.0417205	ENSMUSG00000005958	9.06557	9.67587	8.82642	8.6203	8.49748	8.55514
ENSMUSG00000005968	Tuft1	235	366	352	179	502	363	ENSMUSG00000005968	329.683	-0.234182	0.363814	-0.643688	0.519778	0.759959	ENSMUSG00000005968	8.10928	8.55152	8.74646	7.94621	9.01778	8.8947
ENSMUSG00000005973	Rcn1	2316	2861	2349	2283	2574	2666	ENSMUSG00000005973	2505.67	-0.140686	0.163937	-0.858169	0.390799	0.661164	ENSMUSG00000005973	11.1242	11.3161	11.3143	11.2886	11.2428	11.6153
ENSMUSG00000005980	Dnase1	24	54	56	31	60	35	ENSMUSG00000005980	41.9288	-0.00127027	0.486606	-0.00261047	0.997917	0.999116	ENSMUSG00000005980	6.0932	6.59509	6.78002	6.33664	6.72122	6.47569
ENSMUSG00000005981	Trap1	4589	6088	4562	4605	6247	4589	ENSMUSG00000005981	5066.95	-0.145075	0.143053	-1.01414	0.310516	0.591675	ENSMUSG00000005981	12.0919	12.388	12.2559	12.2838	12.5014	12.3876
ENSMUSG00000005982	Naa60	1403	1859	1355	1734	1946	1571	ENSMUSG00000005982	1637.11	-0.320317	0.136783	-2.3418	0.0191912	0.109049	ENSMUSG00000005982	10.4251	10.7117	10.5444	10.9023	10.8504	10.8707
ENSMUSG00000005983	1700037C18Rik	98	104	69	72	90	106	ENSMUSG00000005983	88.6281	-0.137425	0.305955	-0.449166	0.653312	0.83986	ENSMUSG00000005983	7.17619	7.16203	6.96149	7.00913	7.07592	7.45905
ENSMUSG00000005986	Ankrd13d	134	139	125	167	150	159	ENSMUSG00000005986	145.558	-0.399351	0.227409	-1.75609	0.0790733	0.271178	ENSMUSG00000005986	7.48878	7.4497	7.54163	7.86781	7.58505	7.89781
ENSMUSG00000005994	Tyrp1	1	1	2	1	2	3	ENSMUSG00000005994	0.714639	-1.64723	2.98559	-0.551726	0.581136	2	ENSMUSG00000005994	4.9012	4.9012	5.17243	4.9012	5.15385	5.30103
ENSMUSG00000006005	Tpr	7037	1701	2721	2749	2938	2475	ENSMUSG00000006005	3243.56	0.367955	0.43918	0.837823	0.40213	0.670923	ENSMUSG00000006005	12.702	10.5882	11.5219	11.5509	11.4293	11.5101
ENSMUSG00000006007	Pdc	1	1	1	1	1	1	ENSMUSG00000006007	0	NA	NA	NA	NA	2	ENSMUSG00000006007	4.9012	4.9012	4.9012	4.9012	4.9012	4.9012
ENSMUSG00000006010	BC003331	2422	857	1582	1120	1089	1045	ENSMUSG00000006010	1349.18	0.463484	0.359259	1.29011	0.197012	0.460062	ENSMUSG00000006010	11.1871	9.65105	10.7598	10.2953	10.0479	10.3047
ENSMUSG00000006014	Prg4	2883	2007	619	517	3265	836	ENSMUSG00000006014	1603.59	0.177301	0.866659	0.20458	0.8379	0.933744	ENSMUSG00000006014	11.4327	10.8186	9.47803	9.25385	11.5785	9.99892
ENSMUSG00000006019	Dhx34	877	899	659	715	815	687	ENSMUSG00000006019	767.549	-0.00113691	0.13896	-0.00818153	0.993472	0.997897	ENSMUSG00000006019	9.78283	9.71531	9.56143	9.68434	9.6556	9.73298
ENSMUSG00000006021	Kptn	410	529	410	469	503	373	ENSMUSG00000006021	444.753	-0.124336	0.163335	-0.761236	0.446516	0.708012	ENSMUSG00000006021	8.78659	9.01621	8.94012	9.1267	9.02034	8.92942
ENSMUSG00000006024	Napa	4054	4790	3659	3890	5035	3334	ENSMUSG00000006024	4080.8	-0.0929991	0.131182	-0.70893	0.478368	0.730347	ENSMUSG00000006024	11.9156	12.0463	11.9419	12.0435	12.1937	11.9325
ENSMUSG00000006050	Sra1	1859	2800	2382	2668	3684	2704	ENSMUSG00000006050	2677.12	-0.481788	0.190179	-2.53334	0.0112982	0.0763207	ENSMUSG00000006050	10.8162	11.2857	11.334	11.5086	11.7496	11.6353
ENSMUSG00000006056	Calcoco2	1	2	1	1	1	1	ENSMUSG00000006056	0.145122	0.831281	4.08047	0.203722	0.838571	2	ENSMUSG00000006056	4.9012	5.14718	4.9012	4.9012	4.9012	4.9012
ENSMUSG00000006057	Atp5g1	896	1067	906	845	1308	789	ENSMUSG00000006057	956.82	-0.145429	0.177618	-0.818771	0.412917	0.681249	ENSMUSG00000006057	9.81178	9.947	9.99083	9.90996	10.2991	9.92021
ENSMUSG00000006058	Snf8	1276	1414	1205	1207	1592	1098	ENSMUSG00000006058	1286.94	-0.119201	0.129621	-0.919611	0.357776	0.631875	ENSMUSG00000006058	10.2942	10.3325	10.382	10.3984	10.5708	10.3729
ENSMUSG00000006095	Tbcb	1767	2142	1610	1481	2378	1393	ENSMUSG00000006095	1766.9	-0.0410435	0.180729	-0.227099	0.820347	0.924957	ENSMUSG00000006095	10.7454	10.9095	10.7843	10.6822	11.1314	10.7029
ENSMUSG00000006127	Inpp5k	2030	2880	1876	2005	1577	1844	ENSMUSG00000006127	2019.71	0.161645	0.216082	0.748072	0.454417	0.713958	ENSMUSG00000006127	10.9393	11.3254	10.9982	11.1059	10.5576	11.0953
ENSMUSG00000006134	Crkl	1202	1364	1158	805	921	876	ENSMUSG00000006134	1042.63	0.382562	0.142011	2.6939	0.00706222	0.0547314	ENSMUSG00000006134	10.2121	10.2829	10.3271	9.84423	9.82026	10.0627
ENSMUSG00000006143	Upk3bl	2	2	1	2	1	2	ENSMUSG00000006143	0.672385	-0.247672	2.61484	-0.0947176	0.924539	2	ENSMUSG00000006143	5.15655	5.14718	4.9012	5.17382	4.9012	5.18437
ENSMUSG00000006154	Eps8l1	160	202	165	120	148	199	ENSMUSG00000006154	164.84	0.0227843	0.295653	0.0770644	0.938572	0.976279	ENSMUSG00000006154	7.67684	7.85121	7.84294	7.50947	7.57082	8.15636
ENSMUSG00000006169	Clint1	3663	3832	3398	2680	3447	2420	ENSMUSG00000006169	3199.62	0.232242	0.1187	1.95654	0.0504018	0.20601	ENSMUSG00000006169	11.7717	11.7293	11.8368	11.5149	11.6553	11.4783
ENSMUSG00000006179	Prss16	9	4	3	2	2	5	ENSMUSG00000006179	3.14124	0.921026	1.3364	0.689184	0.490707	2	ENSMUSG00000006179	5.61701	5.32622	5.28421	5.17382	5.15385	5.46486
ENSMUSG00000006191	Cdkal1	424	353	287	319	316	275	ENSMUSG00000006191	325.435	0.0900966	0.196395	0.458751	0.646413	0.835353	ENSMUSG00000006191	8.82908	8.50703	8.49279	8.636	8.43714	8.54619
ENSMUSG00000006200	Rhox6	1	1	1	1	1	1	ENSMUSG00000006200	0	NA	NA	NA	NA	2	ENSMUSG00000006200	4.9012	4.9012	4.9012	4.9012	4.9012	4.9012
ENSMUSG00000006204	5430419D17Rik	1	1	1	1	1	1	ENSMUSG00000006204	0	NA	NA	NA	NA	2	ENSMUSG00000006204	4.9012	4.9012	4.9012	4.9012	4.9012	4.9012
ENSMUSG00000006205	Htra1	12661	18438	11370	10819	8651	8475	ENSMUSG00000006205	11548.2	0.447847	0.206899	2.16457	0.0304205	0.149767	ENSMUSG00000006205	13.5437	13.976	13.563	13.5064	12.9671	13.2654
ENSMUSG00000006215	Zbtb17	568	563	453	520	674	514	ENSMUSG00000006215	544.415	-0.23559	0.142593	-1.65218	0.0984971	0.307868	ENSMUSG00000006215	9.20554	9.09668	9.06847	9.26143	9.40254	9.34619
ENSMUSG00000006216	Clcnkb	2	1	1	1	1	1	ENSMUSG00000006216	0.156421	0.831281	4.08047	0.203722	0.838571	2	ENSMUSG00000006216	5.15655	4.9012	4.9012	4.9012	4.9012	4.9012
ENSMUSG00000006218	Fam131c	3	1	1	1	1	1	ENSMUSG00000006218	0.312842	1.70841	4.03975	0.422901	0.672367	2	ENSMUSG00000006218	5.26185	4.9012	4.9012	4.9012	4.9012	4.9012
ENSMUSG00000006219	Fblim1	1619	1170	954	703	768	520	ENSMUSG00000006219	933.539	0.786574	0.221644	3.54881	0.000386973	0.00636723	ENSMUSG00000006219	10.6236	10.0726	10.0612	9.66162	9.5761	9.3615
ENSMUSG00000006221	Hspb7	1104	3493	1452	3660	1411	704	ENSMUSG00000006221	1939.31	-0.101743	0.757867	-0.134249	0.893206	0.958738	ENSMUSG00000006221	10.0956	11.5981	10.6404	11.9568	10.4036	9.76592
ENSMUSG00000006235	Epor	284	314	220	250	236	161	ENSMUSG00000006235	239.547	0.207318	0.217056	0.955136	0.339509	0.616527	ENSMUSG00000006235	8.3336	8.36455	8.17317	8.3375	8.08957	7.91193
ENSMUSG00000006241	Ccdc159	84	127	91	138	110	155	ENSMUSG00000006241	117.926	-0.581612	0.310791	-1.87139	0.0612905	0.232304	ENSMUSG00000006241	7.03162	7.35784	7.22022	7.65788	7.26788	7.86913
ENSMUSG00000006262	Mob1b	1346	591	830	596	783	770	ENSMUSG00000006262	816.253	0.2426	0.324249	0.748188	0.454347	0.713958	ENSMUSG00000006262	10.3679	9.15971	9.87181	9.44133	9.60195	9.88713
ENSMUSG00000006269	Atp6v1b1	1	1	1	1	1	1	ENSMUSG00000006269	0	NA	NA	NA	NA	2	ENSMUSG00000006269	4.9012	4.9012	4.9012	4.9012	4.9012	4.9012
ENSMUSG00000006270	Vax1	1	1	2	1	1	1	ENSMUSG00000006270	0.176543	0.831281	4.08047	0.203722	0.838571	2	ENSMUSG00000006270	4.9012	4.9012	5.17243	4.9012	4.9012	4.9012
ENSMUSG00000006273	Atp6v1b2	11421	10442	8062	5248	5777	4242	ENSMUSG00000006273	7361.31	0.841496	0.146473	5.74507	9.18841e-09	8.20721e-07	ENSMUSG00000006273	13.3958	13.1597	13.0698	12.4703	12.3898	12.2754
ENSMUSG00000006276	Eps15l1	1017	1395	1014	1235	1490	1108	ENSMUSG00000006276	1201.25	-0.291853	0.149009	-1.95863	0.0501566	0.205498	ENSMUSG00000006276	9.9836	10.3139	10.1447	10.4301	10.479	10.3854
ENSMUSG00000006281	Tep1	2902	3839	2862	3159	2646	2805	ENSMUSG00000006281	3023.85	0.00776012	0.183175	0.0423646	0.966208	0.987523	ENSMUSG00000006281	11.442	11.7319	11.5934	11.7478	11.2817	11.6873
ENSMUSG00000006288	Ttc5	926	1072	800	837	927	827	ENSMUSG00000006288	891.07	-0.0272928	0.131478	-0.207585	0.835553	0.932078	ENSMUSG00000006288	9.85633	9.95335	9.82197	9.89705	9.82904	9.98418
ENSMUSG00000006289	Osgep	1168	1523	1304	1401	1548	1364	ENSMUSG00000006289	1382.4	-0.241564	0.150919	-1.60062	0.109461	0.328026	ENSMUSG00000006289	10.1727	10.435	10.4912	10.6049	10.5319	10.6736
ENSMUSG00000006299	Aamp	5030	5921	4600	5115	5813	4510	ENSMUSG00000006299	5127.71	-0.119521	0.105534	-1.13254	0.257407	0.538153	ENSMUSG00000006299	12.2226	12.3483	12.2677	12.4337	12.3986	12.3628
ENSMUSG00000006301	Tmbim1	4849	6791	4815	5479	6587	4703	ENSMUSG00000006301	5484.2	-0.156425	0.150093	-1.04219	0.297323	0.579648	ENSMUSG00000006301	12.1704	12.544	12.3328	12.5318	12.5771	12.4226
ENSMUSG00000006304	Arpc2	10163	10592	8234	6596	9531	6281	ENSMUSG00000006304	8424.41	0.252507	0.141016	1.79063	0.0733529	0.258857	ENSMUSG00000006304	13.2284	13.1802	13.1001	12.7971	13.1058	12.8361
ENSMUSG00000006307	Kmt2b	2181	2499	1868	2584	2745	2071	ENSMUSG00000006307	2312.45	-0.308257	0.125916	-2.44812	0.0143603	0.090077	ENSMUSG00000006307	11.0398	11.1257	10.9922	11.4633	11.3335	11.2586
ENSMUSG00000006310	Zbtb32	557	162	98	276	289	142	ENSMUSG00000006310	247.749	0.0834898	0.559359	0.14926	0.881349	0.95297	ENSMUSG00000006310	9.18002	7.61015	7.29295	8.45745	8.3291	7.77161
ENSMUSG00000006311	Etv2	1	1	1	1	1	1	ENSMUSG00000006311	0	NA	NA	NA	NA	2	ENSMUSG00000006311	4.9012	4.9012	4.9012	4.9012	4.9012	4.9012
ENSMUSG00000006313	Upk1a	6	3	3	25	9	4	ENSMUSG00000006313	7.50853	-2.09289	1.08879	-1.92221	0.0545796	0.215492	ENSMUSG00000006313	5.46924	5.24864	5.28421	6.19493	5.60958	5.39011
ENSMUSG00000006315	Tmem147	1413	1752	1276	1438	1943	1322	ENSMUSG00000006315	1508.02	-0.206945	0.143217	-1.44497	0.148466	0.393519	ENSMUSG00000006315	10.435	10.6292	10.4612	10.6412	10.8483	10.6301
ENSMUSG00000006333	Rps9	19911	19740	15081	15955	20383	14588	ENSMUSG00000006333	17415.5	-0.0220797	0.125046	-0.176572	0.859845	0.943485	ENSMUSG00000006333	14.1943	14.0741	13.9688	14.0645	14.1974	14.0453
ENSMUSG00000006335	Tfpt	455	552	437	483	574	434	ENSMUSG00000006335	485.008	-0.173607	0.14211	-1.22163	0.221846	0.491565	ENSMUSG00000006335	8.91889	9.07113	9.02204	9.16496	9.19154	9.12473
ENSMUSG00000006342	Susd2	763	662	824	788	438	679	ENSMUSG00000006342	698.203	0.0939212	0.310144	0.302831	0.762019	0.897452	ENSMUSG00000006342	9.59575	9.30813	9.86198	9.81536	8.84337	9.71721
ENSMUSG00000006344	Ggt5	2267	2226	1533	2059	1804	1214	ENSMUSG00000006344	1824.45	0.11269	0.217409	0.518333	0.604226	0.809283	ENSMUSG00000006344	11.0941	10.9634	10.716	11.1432	10.7447	10.5118
ENSMUSG00000006345	Ggt1	2	2	1	1	3	2	ENSMUSG00000006345	0.800285	-0.71467	2.4649	-0.289938	0.771863	2	ENSMUSG00000006345	5.15655	5.14718	4.9012	4.9012	5.25805	5.18437
ENSMUSG00000006356	Crip2	2233	4567	3410	4691	6802	3780	ENSMUSG00000006356	4218.92	-0.691261	0.27011	-2.55919	0.0104917	0.0723714	ENSMUSG00000006356	11.0729	11.9785	11.8418	12.3102	12.623	12.1111
ENSMUSG00000006360	Crip1	6689	8227	7606	5424	8334	6330	ENSMUSG00000006360	7044.02	0.0495021	0.17529	0.2824	0.777637	0.9041	ENSMUSG00000006360	12.6295	12.8182	12.9864	12.5174	12.9136	12.8473
ENSMUSG00000006362	Cbfa2t3	587	616	437	870	817	669	ENSMUSG00000006362	666.412	-0.662793	0.168992	-3.92203	8.78051e-05	0.00197838	ENSMUSG00000006362	9.24857	9.21374	9.02204	9.94957	9.65889	9.69725
ENSMUSG00000006369	Fbln1	3414	3554	3778	5801	6062	6487	ENSMUSG00000006369	4927.33	-0.9038	0.183357	-4.92919	8.25719e-07	4.00439e-05	ENSMUSG00000006369	11.6718	11.6226	11.9874	12.6134	12.4585	12.8823
ENSMUSG00000006373	Pgrmc1	5021	5006	4359	3946	4881	4506	ENSMUSG00000006373	4598.98	-0.0231874	0.136333	-0.170079	0.864948	0.945637	ENSMUSG00000006373	12.2201	12.109	12.191	12.0638	12.1495	12.3615
ENSMUSG00000006378	Gcat	234	366	312	358	403	403	ENSMUSG00000006378	346.931	-0.489056	0.230151	-2.12494	0.0335916	0.159158	ENSMUSG00000006378	8.10431	8.55152	8.59576	8.78063	8.73816	9.0288
ENSMUSG00000006386	Tek	1074	1583	1474	1893	1287	1849	ENSMUSG00000006386	1547.56	-0.436818	0.276903	-1.57751	0.114677	0.337138	ENSMUSG00000006386	10.0579	10.4885	10.6613	11.0252	10.2768	11.0991
ENSMUSG00000006389	Mpl	5	2	2	2	7	3	ENSMUSG00000006389	2.42945	-0.660338	1.44682	-0.456407	0.648098	2	ENSMUSG00000006389	5.40992	5.14718	5.17243	5.17382	5.51619	5.30103
ENSMUSG00000006390	Elovl1	2041	2559	2037	2079	3077	1873	ENSMUSG00000006390	2251.75	-0.195697	0.16646	-1.17564	0.23974	0.516697	ENSMUSG00000006390	10.9468	11.1591	11.1137	11.1568	11.4947	11.1172
ENSMUSG00000006392	Med8	945	1033	768	818	1075	804	ENSMUSG00000006392	897.58	-0.102571	0.133223	-0.769919	0.441348	0.703872	ENSMUSG00000006392	9.88385	9.90302	9.76684	9.86592	10.0302	9.9458
ENSMUSG00000006395	Hyi	736	925	678	943	728	843	ENSMUSG00000006395	809.992	-0.259144	0.208571	-1.24247	0.214062	0.48157	ENSMUSG00000006395	9.54764	9.7537	9.59941	10.0594	9.50479	10.0103
ENSMUSG00000006398	Cdc20	110	153	93	95	107	102	ENSMUSG00000006398	107.789	0.08245	0.257469	0.320233	0.748792	0.890797	ENSMUSG00000006398	7.28866	7.54959	7.24141	7.27223	7.2408	7.41948
ENSMUSG00000006403	Adamts4	82	93	74	78	306	36	ENSMUSG00000006403	106.084	-0.790737	0.612692	-1.29059	0.196844	0.459917	ENSMUSG00000006403	7.0096	7.05708	7.02496	7.083	8.39807	6.4966
ENSMUSG00000006411	Pvrl4	122	103	116	26	94	61	ENSMUSG00000006411	84.2808	0.833202	0.439901	1.89407	0.0582159	0.224986	ENSMUSG00000006411	7.39241	7.15283	7.46369	6.21991	7.11661	6.92745
ENSMUSG00000006412	Pfdn2	1068	1188	1165	951	1351	882	ENSMUSG00000006412	1090.4	-0.00386733	0.16793	-0.0230295	0.981627	0.99297	ENSMUSG00000006412	10.0503	10.0934	10.3354	10.0709	10.3437	10.072
ENSMUSG00000006418	Rnf114	2147	2412	1937	2042	2989	2390	ENSMUSG00000006418	2308.78	-0.318837	0.148164	-2.15192	0.0314037	0.152506	ENSMUSG00000006418	11.0178	11.0759	11.0431	11.1316	11.4537	11.4607
ENSMUSG00000006423	C330007P06Rik	2242	1781	2060	1508	1701	1426	ENSMUSG00000006423	1775.75	0.275148	0.176699	1.55716	0.119433	0.346177	ENSMUSG00000006423	11.0785	10.6521	11.1295	10.7073	10.6628	10.7355
ENSMUSG00000006435	Neurl1a	85	88	107	31	38	50	ENSMUSG00000006435	64.9268	1.12505	0.373254	3.01416	0.00257694	0.026806	ENSMUSG00000006435	7.0425	7.00644	7.38101	6.33664	6.37505	6.75613
ENSMUSG00000006442	Srm	1654	2169	1800	1762	2806	1507	ENSMUSG00000006442	1924.29	-0.214814	0.203533	-1.05543	0.29123	0.574422	ENSMUSG00000006442	10.6534	10.9271	10.9403	10.9247	11.3645	10.8126
ENSMUSG00000006445	Epha2	444	542	514	597	1469	628	ENSMUSG00000006445	690.155	-0.923392	0.307442	-3.00347	0.00266923	0.0275313	ENSMUSG00000006445	8.88766	9.04751	9.23285	9.44355	10.4593	9.6124
ENSMUSG00000006456	Rbm14	573	768	651	679	1031	616	ENSMUSG00000006456	712.562	-0.332459	0.196904	-1.68843	0.0913291	0.295691	ENSMUSG00000006456	9.21699	9.50459	9.54513	9.61506	9.97329	9.58659
ENSMUSG00000006457	Actn3	109	180	136	568	62	301	ENSMUSG00000006457	234.919	-1.3338	0.633793	-2.10447	0.0353374	0.164273	ENSMUSG00000006457	7.27964	7.72384	7.63125	9.37764	6.74824	8.6583
ENSMUSG00000006462	A530013C23Rik	49	63	42	79	72	46	ENSMUSG00000006462	57.19	-0.493233	0.338225	-1.4583	0.144758	0.388339	ENSMUSG00000006462	6.57681	6.71791	6.54936	7.09491	6.87517	6.6875
ENSMUSG00000006463	Zdhhc24	634	671	516	667	828	582	ENSMUSG00000006463	644.424	-0.315382	0.138086	-2.28395	0.0223746	0.121802	ENSMUSG00000006463	9.34979	9.3259	9.23793	9.5912	9.67684	9.51084
ENSMUSG00000006464	Bbs1	240	312	255	334	295	308	ENSMUSG00000006464	290.865	-0.358942	0.205763	-1.74445	0.0810814	0.275059	ENSMUSG00000006464	8.13388	8.35684	8.34907	8.69337	8.35383	8.68703
ENSMUSG00000006469	Slc34a3	1	1	1	1	1	1	ENSMUSG00000006469	0	NA	NA	NA	NA	2	ENSMUSG00000006469	4.9012	4.9012	4.9012	4.9012	4.9012	4.9012
ENSMUSG00000006471	Ndor1	906	999	814	1110	1302	856	ENSMUSG00000006471	991.517	-0.386014	0.143136	-2.69684	0.00700014	0.0543948	ENSMUSG00000006471	9.82678	9.85766	9.84544	10.2829	10.2928	10.0312
ENSMUSG00000006476	Nsmf	1426	1678	1338	1582	1486	1282	ENSMUSG00000006476	1458.26	-0.105876	0.14363	-0.737143	0.461035	0.719051	ENSMUSG00000006476	10.4476	10.5693	10.5269	10.7741	10.4752	10.5874
ENSMUSG00000006488	Prl7a1	1	1	1	1	1	1	ENSMUSG00000006488	0	NA	NA	NA	NA	2	ENSMUSG00000006488	4.9012	4.9012	4.9012	4.9012	4.9012	4.9012
ENSMUSG00000006490	Prl8a9	1	1	1	1	1	1	ENSMUSG00000006490	0	NA	NA	NA	NA	2	ENSMUSG00000006490	4.9012	4.9012	4.9012	4.9012	4.9012	4.9012
ENSMUSG00000006494	Pdk1	1246	1192	1142	880	916	683	ENSMUSG00000006494	997.185	0.409815	0.148716	2.75569	0.00585685	0.0481211	ENSMUSG00000006494	10.2615	10.098	10.308	9.96511	9.8129	9.72511
ENSMUSG00000006498	Ptbp1	4263	5441	4012	4716	7195	4461	ENSMUSG00000006498	4965.29	-0.372202	0.167041	-2.22821	0.0258668	0.134072	ENSMUSG00000006498	11.9871	12.2277	12.0729	12.3178	12.7033	12.3472
ENSMUSG00000006517	Mvd	596	525	425	482	526	280	ENSMUSG00000006517	463.855	0.149046	0.234506	0.635572	0.525056	0.763053	ENSMUSG00000006517	9.26852	9.00644	8.98621	9.16226	9.07807	8.56845
ENSMUSG00000006519	Cyba	8650	5933	5136	3191	3385	2999	ENSMUSG00000006519	4784.52	0.906908	0.21042	4.30999	1.63259e-05	0.000493639	ENSMUSG00000006519	12.9973	12.3512	12.4249	11.7621	11.6296	11.7821
ENSMUSG00000006522	Itih3	17	3	2	2	6	9	ENSMUSG00000006522	5.45339	0.266922	1.33941	0.199283	0.842042	0.935701	ENSMUSG00000006522	5.90363	5.24864	5.17243	5.17382	5.46331	5.69342
ENSMUSG00000006526	Tmem110	1055	1235	1054	1337	1374	1038	ENSMUSG00000006526	1177.99	-0.290951	0.141975	-2.04931	0.0404318	0.179472	ENSMUSG00000006526	10.0336	10.1465	10.1977	10.54	10.3669	10.2954
ENSMUSG00000006527	Sfmbt1	1118	798	748	571	592	552	ENSMUSG00000006527	720.484	0.502167	0.206488	2.43194	0.0150182	0.0924812	ENSMUSG00000006527	10.1128	9.55565	9.73128	9.3846	9.23188	9.44051
ENSMUSG00000006529	Itih1	4	1	4	3	3	1	ENSMUSG00000006529	1.66187	0.561523	1.97497	0.28432	0.776165	2	ENSMUSG00000006529	5.34233	4.9012	5.36961	5.28617	5.25805	4.9012
ENSMUSG00000006538	Ihh	4	1	3	1	2	1	ENSMUSG00000006538	0.975478	2.13105	2.72581	0.781805	0.434329	2	ENSMUSG00000006538	5.34233	4.9012	5.28421	4.9012	5.15385	4.9012
ENSMUSG00000006542	Prkag3	331	539	407	436	246	268	ENSMUSG00000006542	367.867	0.275305	0.311531	0.883718	0.376849	0.64983	ENSMUSG00000006542	8.51981	9.04035	8.93072	9.03225	8.13799	8.51444
ENSMUSG00000006546	Cryba2	1	1	1	1	1	1	ENSMUSG00000006546	0	NA	NA	NA	NA	2	ENSMUSG00000006546	4.9012	4.9012	4.9012	4.9012	4.9012	4.9012
ENSMUSG00000006567	Atp7b	50	77	45	42	78	14	ENSMUSG00000006567	48.0678	0.286376	0.557506	0.513673	0.607481	0.810789	ENSMUSG00000006567	6.59243	6.8875	6.60263	6.55699	6.94563	5.90354
ENSMUSG00000006570	Defb2	1	1	1	1	1	1	ENSMUSG00000006570	0	NA	NA	NA	NA	2	ENSMUSG00000006570	4.9012	4.9012	4.9012	4.9012	4.9012	4.9012
ENSMUSG00000006574	Slc4a1	3	15	10	37	28	25	ENSMUSG00000006574	19.1084	-1.9446	0.69151	-2.8121	0.00492186	0.0425096	ENSMUSG00000006574	5.26185	5.80768	5.70562	6.46207	6.17401	6.2419
ENSMUSG00000006575	Rundc3a	77	62	42	67	69	36	ENSMUSG00000006575	56.9001	-0.048856	0.379006	-0.128906	0.897432	0.960333	ENSMUSG00000006575	6.95285	6.70486	6.54936	6.94419	6.83842	6.4966
ENSMUSG00000006576	Slc4a3	529	749	628	856	803	726	ENSMUSG00000006576	716.691	-0.458658	0.188402	-2.43446	0.0149138	0.0920975	ENSMUSG00000006576	9.11294	9.4713	9.49722	9.92752	9.63572	9.80747
ENSMUSG00000006585	Cdt1	368	318	175	186	230	123	ENSMUSG00000006585	225.675	0.550492	0.301598	1.82525	0.0679633	0.246905	ENSMUSG00000006585	8.65099	8.37984	7.90905	7.98999	8.05971	7.61551
ENSMUSG00000006586	Runx1t1	192	96	167	144	76	94	ENSMUSG00000006586	127.86	0.411175	0.417794	0.984157	0.325039	0.603605	ENSMUSG00000006586	7.87791	7.08655	7.85641	7.704	6.92257	7.33669
ENSMUSG00000006587	Snai3	3	1	6	2	4	7	ENSMUSG00000006587	2.9882	-0.599786	1.55472	-0.385785	0.699656	2	ENSMUSG00000006587	5.26185	4.9012	5.50418	5.17382	5.3377	5.58939
ENSMUSG00000006589	Aprt	1229	1340	926	758	1221	751	ENSMUSG00000006589	1015.9	0.237269	0.186783	1.27029	0.20398	0.46957	ENSMUSG00000006589	10.2426	10.2585	10.0206	9.76295	10.2045	9.85327
ENSMUSG00000006599	Gtf2h1	1722	1226	1526	1057	1453	1036	ENSMUSG00000006599	1326.11	0.231227	0.210102	1.10054	0.271095	0.553477	ENSMUSG00000006599	10.7095	10.1365	10.7096	10.2156	10.4442	10.2928
ENSMUSG00000006611	Hfe	6036	5131	3262	2916	4019	1878	ENSMUSG00000006611	3760.66	0.597287	0.262407	2.27618	0.022835	0.123264	ENSMUSG00000006611	12.4827	12.1442	11.7788	11.6343	11.8731	11.121
ENSMUSG00000006638	Abhd1	10	12	7	11	12	4	ENSMUSG00000006638	8.10885	0.00053027	0.799587	0.000663179	0.999471	0.999753	ENSMUSG00000006638	5.65948	5.70746	5.56079	5.75218	5.72883	5.39011
ENSMUSG00000006641	Slc5a6	716	1103	779	1296	2145	1975	ENSMUSG00000006641	1348.36	-1.19877	0.239893	-4.99713	5.81913e-07	2.97013e-05	ENSMUSG00000006641	9.51093	9.99214	9.78603	10.4968	10.9867	11.1918
ENSMUSG00000006642	Tcf23	97	93	73	116	123	149	ENSMUSG00000006642	108.759	-0.716444	0.27737	-2.58299	0.00979477	0.0688925	ENSMUSG00000006642	7.16638	7.05708	7.01251	7.47419	7.3793	7.82497
ENSMUSG00000006649	Nphs1	1	1	1	1	1	1	ENSMUSG00000006649	0	NA	NA	NA	NA	2	ENSMUSG00000006649	4.9012	4.9012	4.9012	4.9012	4.9012	4.9012
ENSMUSG00000006651	Aplp1	159	249	221	260	493	290	ENSMUSG00000006651	276.707	-0.833421	0.279978	-2.97674	0.00291334	0.0292285	ENSMUSG00000006651	7.67007	8.08973	8.17851	8.38484	8.9945	8.61194
ENSMUSG00000006673	Qrich1	2098	2405	1727	1762	2063	1674	ENSMUSG00000006673	1933.47	0.0447352	0.118812	0.376521	0.706529	0.869785	ENSMUSG00000006673	10.9854	11.0719	10.8823	10.9247	10.9321	10.9596
ENSMUSG00000006675	P4htm	161	213	169	207	208	225	ENSMUSG00000006675	197.008	-0.382284	0.220679	-1.73231	0.0832186	0.27922	ENSMUSG00000006675	7.68359	7.91079	7.86976	8.1137	7.94442	8.3021
ENSMUSG00000006676	Usp19	4701	6596	4472	6475	6257	5456	ENSMUSG00000006676	5644.25	-0.349745	0.162253	-2.15556	0.0311182	0.151824	ENSMUSG00000006676	12.1263	12.5024	12.2275	12.7706	12.5037	12.6347
ENSMUSG00000006678	Pola1	450	129	308	168	160	186	ENSMUSG00000006678	232.75	0.672355	0.445203	1.51022	0.130987	0.365831	ENSMUSG00000006678	8.90478	7.37359	8.57978	7.87452	7.65403	8.07743
ENSMUSG00000006699	Cdc42	19376	20076	16996	14460	17887	13195	ENSMUSG00000006699	16801.7	0.186875	0.100183	1.86534	0.0621332	0.234584	ENSMUSG00000006699	14.1551	14.0983	14.1407	13.9231	14.0096	13.901
ENSMUSG00000006705	Pknox1	600	794	532	554	754	538	ENSMUSG00000006705	619.825	-0.0686904	0.167368	-0.410416	0.6815	0.857166	ENSMUSG00000006705	9.27729	9.54894	9.27797	9.34471	9.55154	9.40648
ENSMUSG00000006711	D130043K22Rik	1	1	1	2	2	2	ENSMUSG00000006711	0.523971	-2.57774	3.16908	-0.813402	0.415988	2	ENSMUSG00000006711	4.9012	4.9012	4.9012	5.17382	5.15385	5.18437
ENSMUSG00000006715	Gmnn	304	227	198	132	142	106	ENSMUSG00000006715	180.139	0.818722	0.239564	3.41755	0.000631879	0.00935106	ENSMUSG00000006715	8.41584	7.98311	8.05022	7.61017	7.52725	7.45905
ENSMUSG00000006717	Acot13	552	618	461	488	601	458	ENSMUSG00000006717	523.641	-0.0535699	0.137505	-0.389586	0.696843	0.865015	ENSMUSG00000006717	9.16827	9.21797	9.09113	9.17838	9.25163	9.19483
ENSMUSG00000006720	Zfp184	42	2	15	9	5	4	ENSMUSG00000006720	11.6468	1.78719	1.15024	1.55376	0.120242	0.347601	ENSMUSG00000006720	6.46122	5.14718	5.89761	5.66448	5.40459	5.39011
ENSMUSG00000006724	Cyp27b1	3	1	1	4	3	3	ENSMUSG00000006724	1.53914	-1.9579	1.99192	-0.982922	0.325646	2	ENSMUSG00000006724	5.26185	4.9012	4.9012	5.37199	5.25805	5.30103
ENSMUSG00000006728	Cdk4	2242	2611	2018	2082	3319	2198	ENSMUSG00000006728	2387.53	-0.262867	0.163536	-1.6074	0.107967	0.325661	ENSMUSG00000006728	11.0785	11.1873	11.1006	11.1588	11.6018	11.3425
ENSMUSG00000006731	B4galnt1	1620	946	847	549	969	413	ENSMUSG00000006731	865.014	0.729868	0.321187	2.27241	0.0230618	0.124038	ENSMUSG00000006731	10.6245	9.78397	9.8993	9.33276	9.88904	9.06045
ENSMUSG00000006732	Mettl1	455	594	570	473	1041	450	ENSMUSG00000006732	587.39	-0.358443	0.297444	-1.20508	0.228174	0.501161	ENSMUSG00000006732	8.91889	9.1663	9.36879	9.13774	9.98643	9.17184
ENSMUSG00000006736	Tspan31	1692	2193	1619	1721	2154	1507	ENSMUSG00000006736	1794.61	-0.0935391	0.13973	-0.669427	0.503223	0.748698	ENSMUSG00000006736	10.685	10.9425	10.7921	10.8918	10.9925	10.8126
ENSMUSG00000006740	Kif5b	6774	1935	4379	2629	3476	2763	ENSMUSG00000006740	3645.5	0.463365	0.397668	1.1652	0.243936	0.522077	ENSMUSG00000006740	12.6475	10.7676	12.1975	11.4877	11.6672	11.6659
ENSMUSG00000006763	Saal1	344	386	294	280	390	353	ENSMUSG00000006763	338.335	-0.134103	0.187149	-0.716556	0.473648	0.727319	ENSMUSG00000006763	8.56729	8.61737	8.52238	8.47503	8.69702	8.85912
ENSMUSG00000006764	Tph2	2079	872	529	125	277	28	ENSMUSG00000006764	614.236	2.9676	0.9141	3.24647	0.00116844	0.0147483	ENSMUSG00000006764	10.9727	9.67433	9.27054	7.55233	8.27831	6.3174
ENSMUSG00000006777	Krt23	5	2	1	2	1	2	ENSMUSG00000006777	1.14165	1.09505	2.31744	0.472528	0.63655	2	ENSMUSG00000006777	5.40992	5.14718	4.9012	5.17382	4.9012	5.18437
ENSMUSG00000006782	Cnp	1605	1572	1321	1401	1463	1266	ENSMUSG00000006782	1428.99	-0.0100715	0.124765	-0.0807237	0.935662	0.974979	ENSMUSG00000006782	10.6116	10.4788	10.5092	10.6049	10.4537	10.57
ENSMUSG00000006784	Ttc25	21	35	18	31	36	12	ENSMUSG00000006784	23.8914	-0.215782	0.558991	-0.386021	0.699481	0.866676	ENSMUSG00000006784	6.01664	6.28369	5.99478	6.33664	6.33773	5.82596
ENSMUSG00000006800	Sulf2	11293	16343	10535	12181	12232	11800	ENSMUSG00000006800	12314	-0.0746481	0.172608	-0.432472	0.665398	0.846532	ENSMUSG00000006800	13.3796	13.8026	13.4535	13.6766	13.4637	13.7405
ENSMUSG00000006818	Sod2	6075	6791	5320	5086	10810	3661	ENSMUSG00000006818	6141.13	-0.184597	0.302038	-0.611172	0.541086	0.773099	ENSMUSG00000006818	12.4919	12.544	12.4752	12.4256	13.2864	12.0656
ENSMUSG00000006850	Tmco6	293	398	311	387	518	439	ENSMUSG00000006850	390.339	-0.555765	0.183524	-3.02829	0.00245943	0.0258758	ENSMUSG00000006850	8.3712	8.65546	8.59178	8.87942	9.05825	9.13962
ENSMUSG00000006906	Stambp	613	807	673	654	716	563	ENSMUSG00000006906	665.466	-0.0123167	0.156968	-0.0784662	0.937457	0.975892	ENSMUSG00000006906	9.30545	9.57062	9.58951	9.5649	9.48269	9.4667
ENSMUSG00000006920	Ezh1	2389	3799	2590	3026	2825	2656	ENSMUSG00000006920	2864.79	-0.101788	0.194341	-0.52376	0.600445	0.80738	ENSMUSG00000006920	11.1678	11.7171	11.4522	11.6868	11.374	11.61
ENSMUSG00000006930	Hap1	130	79	105	39	79	95	ENSMUSG00000006930	86.6735	0.438377	0.430645	1.01795	0.3087	0.590334	ENSMUSG00000006930	7.45741	6.90996	7.36193	6.50097	6.957	7.34732
ENSMUSG00000006931	P3h4	771	1197	1007	945	1541	1131	ENSMUSG00000006931	1093.31	-0.398907	0.224168	-1.7795	0.0751581	0.262686	ENSMUSG00000006931	9.60971	10.1037	10.1352	10.0623	10.5256	10.4138
ENSMUSG00000006932	Ctnnb1	15592	15375	12459	11478	13851	9795	ENSMUSG00000006932	12922.3	0.182447	0.117655	1.55068	0.120977	0.348672	ENSMUSG00000006932	13.8428	13.7149	13.6944	13.5913	13.6421	13.473
ENSMUSG00000006941	Eif1b	1367	1808	1388	1502	1803	1385	ENSMUSG00000006941	1530.82	-0.168474	0.137229	-1.22769	0.219564	0.488612	ENSMUSG00000006941	10.3892	10.673	10.5778	10.7018	10.7439	10.6949
ENSMUSG00000006948	Klk4	1	1	1	1	1	1	ENSMUSG00000006948	0	NA	NA	NA	NA	2	ENSMUSG00000006948	4.9012	4.9012	4.9012	4.9012	4.9012	4.9012
ENSMUSG00000006958	Chrd	567	718	538	834	842	841	ENSMUSG00000006958	726.431	-0.61025	0.163073	-3.7422	0.000182418	0.00360451	ENSMUSG00000006958	9.20324	9.41526	9.29269	9.89218	9.69936	10.007
ENSMUSG00000006998	Psmd2	8632	9351	7432	6896	9829	6386	ENSMUSG00000006998	7982.6	0.0198138	0.137237	0.144377	0.885203	0.954911	ENSMUSG00000006998	12.9944	13.0016	12.9533	12.8608	13.15	12.8599
ENSMUSG00000007021	Syngr3	8	4	4	4	10	13	ENSMUSG00000007021	6.28298	-1.03045	0.979917	-1.05157	0.292998	0.57635	ENSMUSG00000007021	5.57162	5.32622	5.36961	5.37199	5.65163	5.86565
ENSMUSG00000007029	Vars	3399	2452	1889	2465	3748	2039	ENSMUSG00000007029	2626.06	-0.203743	0.244469	-0.833411	0.404613	0.67315	ENSMUSG00000007029	11.6656	11.099	11.0079	11.3968	11.774	11.2367
ENSMUSG00000007030	Vwa7	28	25	35	28	28	46	ENSMUSG00000007030	31.3207	-0.360008	0.492653	-0.730755	0.464929	0.721801	ENSMUSG00000007030	6.18679	6.07503	6.41468	6.26814	6.17401	6.6875
ENSMUSG00000007033	Hspa1l	6	12	4	13	12	16	ENSMUSG00000007033	9.62006	-1.1839	0.771671	-1.5342	0.124981	0.355202	ENSMUSG00000007033	5.46924	5.70746	5.36961	5.8308	5.72883	5.97473
ENSMUSG00000007034	Slc44a4	17	1	1	6	22	20	ENSMUSG00000007034	10.2674	-1.63061	1.5114	-1.07887	0.280646	0.562739	ENSMUSG00000007034	5.90363	4.9012	4.9012	5.50723	6.03135	6.10248
ENSMUSG00000007035	Msh5	47	30	27	37	14	18	ENSMUSG00000007035	27.6778	0.458381	0.575397	0.796635	0.425663	0.691596	ENSMUSG00000007035	6.54493	6.18467	6.2379	6.46207	5.79877	6.04076
ENSMUSG00000007036	Abhd16a	3058	3645	2587	2875	3692	3058	ENSMUSG00000007036	3129.77	-0.186913	0.131619	-1.42011	0.155575	0.404655	ENSMUSG00000007036	11.516	11.6584	11.4505	11.6143	11.7527	11.8098
ENSMUSG00000007038	Neu1	1585	1723	1247	1462	1731	1328	ENSMUSG00000007038	1498.57	-0.121639	0.122869	-0.98999	0.322179	0.601641	ENSMUSG00000007038	10.5941	10.606	10.4294	10.6642	10.6871	10.6364
ENSMUSG00000007039	Ddah2	1258	1681	1292	1335	1225	1415	ENSMUSG00000007039	1365.88	-0.0610628	0.193572	-0.315452	0.752418	0.893017	ENSMUSG00000007039	10.2747	10.5718	10.4784	10.5379	10.209	10.7247
ENSMUSG00000007041	Clic1	4334	4332	3394	2666	4022	2415	ENSMUSG00000007041	3461.02	0.292195	0.165455	1.76601	0.0773942	0.267668	ENSMUSG00000007041	12.0106	11.9034	11.8351	11.5075	11.8742	11.4754
ENSMUSG00000007050	Lsm2	290	334	276	320	392	315	ENSMUSG00000007050	319.29	-0.318915	0.15408	-2.0698	0.0384711	0.173714	ENSMUSG00000007050	8.35877	8.4394	8.44501	8.6399	8.70343	8.7152
ENSMUSG00000007080	Pole	245	239	182	152	83	110	ENSMUSG00000007080	165.13	0.795066	0.314773	2.52584	0.0115422	0.0773421	ENSMUSG00000007080	8.15804	8.04227	7.95354	7.76319	7.00152	7.49751
ENSMUSG00000007097	Atp1a2	20754	22805	16554	24949	27676	19146	ENSMUSG00000007097	21850.5	-0.384512	0.13535	-2.84088	0.00449892	0.040042	ENSMUSG00000007097	14.2539	14.2816	14.1028	14.7077	14.6375	14.4363
ENSMUSG00000007107	Atp1a4	216	205	100	46	130	26	ENSMUSG00000007107	113.305	1.30273	0.518473	2.51264	0.0119833	0.0794064	ENSMUSG00000007107	8.01171	7.86771	7.31302	6.62777	7.4357	6.26767
ENSMUSG00000007122	Casq1	69	58	32	26	122	15	ENSMUSG00000007122	50.0638	-0.0800431	0.70057	-0.114254	0.909036	0.965393	ENSMUSG00000007122	6.85646	6.65122	6.35168	6.21991	7.37105	5.93985
ENSMUSG00000007207	Stx1a	86	123	97	217	267	181	ENSMUSG00000007207	161.854	-1.24937	0.224917	-5.5548	2.77928e-08	2.15296e-06	ENSMUSG00000007207	7.05328	7.32578	7.2828	8.169	8.23455	8.04585
ENSMUSG00000007209	Ceacam9	1	1	1	1	1	1	ENSMUSG00000007209	0	NA	NA	NA	NA	2	ENSMUSG00000007209	4.9012	4.9012	4.9012	4.9012	4.9012	4.9012
ENSMUSG00000007216	Zfp775	157	212	188	203	183	210	ENSMUSG00000007216	192.163	-0.240584	0.244254	-0.984975	0.324636	0.603436	ENSMUSG00000007216	7.65641	7.90547	7.99058	8.09096	7.80075	8.21986
ENSMUSG00000007279	Scube2	4	10	2	1	2	1	ENSMUSG00000007279	2.10503	3.39443	1.97983	1.7145	0.0864368	2	ENSMUSG00000007279	5.34233	5.63217	5.17243	4.9012	5.15385	4.9012
ENSMUSG00000007338	Mrpl49	1236	1670	1041	1482	1648	1292	ENSMUSG00000007338	1383.84	-0.30474	0.161062	-1.89207	0.0584815	0.225415	ENSMUSG00000007338	10.2504	10.5627	10.1807	10.6831	10.6188	10.5982
ENSMUSG00000007379	Dennd2c	66	148	53	77	47	40	ENSMUSG00000007379	68.7866	0.537553	0.468775	1.14672	0.251498	0.531438	ENSMUSG00000007379	6.81834	7.51475	6.73414	7.07097	6.52919	6.57668
ENSMUSG00000007411	Mark3	1988	2155	1685	1648	1893	1421	ENSMUSG00000007411	1777.5	0.103732	0.111234	0.932556	0.351049	0.625529	ENSMUSG00000007411	10.91	10.918	10.8479	10.8312	10.8118	10.7306
ENSMUSG00000007415	Gatad1	2858	3726	2486	2822	3076	2126	ENSMUSG00000007415	2809.23	0.0443573	0.159391	0.278293	0.780788	0.905908	ENSMUSG00000007415	11.4204	11.6896	11.3943	11.588	11.4942	11.2955
ENSMUSG00000007440	Pcdha11	5	5	3	1	1	1	ENSMUSG00000007440	1.55926	4.02521	2.16924	1.85559	0.0635126	2	ENSMUSG00000007440	5.40992	5.39138	5.28421	4.9012	4.9012	4.9012
ENSMUSG00000007457	2310003L06Rik	1	1	1	1	1	1	ENSMUSG00000007457	0	NA	NA	NA	NA	2	ENSMUSG00000007457	4.9012	4.9012	4.9012	4.9012	4.9012	4.9012
ENSMUSG00000007458	M6pr	6695	7511	5752	4779	6779	5389	ENSMUSG00000007458	6079.46	0.106866	0.136821	0.781068	0.434763	0.698741	ENSMUSG00000007458	12.6307	12.688	12.5867	12.3367	12.6182	12.6171
ENSMUSG00000007476	Lrrc8a	337	461	395	544	613	493	ENSMUSG00000007476	474.137	-0.59531	0.173936	-3.42258	0.000620298	0.00921128	ENSMUSG00000007476	8.54192	8.84032	8.89249	9.32071	9.27756	9.29129
ENSMUSG00000007480	Mc5r	19	5	11	11	3	2	ENSMUSG00000007480	7.44383	1.17795	1.12241	1.04948	0.293957	0.577113	ENSMUSG00000007480	5.9619	5.39138	5.74795	5.75218	5.25805	5.18437
ENSMUSG00000007564	Ppp2r1a	7649	9228	6493	7997	9355	6521	ENSMUSG00000007564	7794.99	-0.160084	0.132358	-1.20947	0.226481	0.49893	ENSMUSG00000007564	12.8213	12.9826	12.76	13.0729	13.0791	12.8898
ENSMUSG00000007570	Fance	639	727	506	605	696	553	ENSMUSG00000007570	614.714	-0.121656	0.141961	-0.856969	0.391462	0.661561	ENSMUSG00000007570	9.36015	9.43176	9.21234	9.46121	9.44508	9.44291
ENSMUSG00000007589	Tinf2	485	586	378	446	583	415	ENSMUSG00000007589	475.34	-0.127201	0.169753	-0.749331	0.453658	0.71352	ENSMUSG00000007589	9.00075	9.14865	8.83653	9.06154	9.21185	9.0667
ENSMUSG00000007591	Tssk4	14	10	10	24	13	6	ENSMUSG00000007591	11.8307	-0.488564	0.761784	-0.641341	0.521301	0.76101	ENSMUSG00000007591	5.80806	5.63217	5.70562	6.16934	5.76459	5.53041
ENSMUSG00000007594	Hapln4	18	3	3	2	4	3	ENSMUSG00000007594	4.3252	1.68622	1.34531	1.25341	0.210057	2	ENSMUSG00000007594	5.93324	5.24864	5.28421	5.17382	5.3377	5.30103
ENSMUSG00000007603	Dus3l	1049	1136	744	1203	1284	967	ENSMUSG00000007603	1056.61	-0.375626	0.160493	-2.34044	0.0192609	0.10941	ENSMUSG00000007603	10.0258	10.0323	9.72406	10.3938	10.2736	10.198
ENSMUSG00000007610	Gtpbp3	539	701	563	650	803	515	ENSMUSG00000007610	622.458	-0.245001	0.169591	-1.44465	0.148555	0.393577	ENSMUSG00000007610	9.13726	9.38358	9.35249	9.55671	9.63572	9.34876
ENSMUSG00000007613	Tgfbr1	2008	1008	1224	563	821	568	ENSMUSG00000007613	1010.93	1.01272	0.286178	3.53878	0.000401987	0.00655879	ENSMUSG00000007613	10.924	9.86981	10.4036	9.36597	9.66544	9.47845
ENSMUSG00000007617	Homer1	369	219	340	157	244	162	ENSMUSG00000007617	245.072	0.63201	0.299993	2.10675	0.0351392	0.163764	ENSMUSG00000007617	8.65437	7.94224	8.7029	7.79895	8.12844	7.91894
ENSMUSG00000007646	Rad51c	21	30	37	48	20	15	ENSMUSG00000007646	27.6796	-0.0326649	0.617799	-0.052873	0.957833	0.984134	ENSMUSG00000007646	6.01664	6.18467	6.45479	6.66165	5.97867	5.93985
ENSMUSG00000007653	Gabrb2	1	1	1	1	1	1	ENSMUSG00000007653	0	NA	NA	NA	NA	2	ENSMUSG00000007653	4.9012	4.9012	4.9012	4.9012	4.9012	4.9012
ENSMUSG00000007655	Cav1	72972	92565	73830	80954	69950	64143	ENSMUSG00000007655	75377.5	0.0147477	0.163673	0.0901045	0.928204	0.972301	ENSMUSG00000007655	16.0648	16.2995	16.2561	16.4036	15.9731	16.1779
ENSMUSG00000007656	Arpp19	2153	2009	1847	1783	1888	1472	ENSMUSG00000007656	1843.86	0.100001	0.132009	0.757527	0.448734	0.709869	ENSMUSG00000007656	11.0217	10.8199	10.9764	10.9413	10.8082	10.7798
ENSMUSG00000007659	Bcl2l1	1705	2068	1462	1402	1964	1835	ENSMUSG00000007659	1727.93	-0.131749	0.17842	-0.738423	0.460258	0.718542	ENSMUSG00000007659	10.6956	10.8604	10.65	10.6059	10.8633	11.0884
ENSMUSG00000007670	Khsrp	2405	2975	2271	2820	3399	2748	ENSMUSG00000007670	2760.26	-0.360816	0.118189	-3.05287	0.00226665	0.0244198	ENSMUSG00000007670	11.1772	11.3712	11.2667	11.5869	11.6355	11.6582
ENSMUSG00000007682	Dio2	126	35	26	33	20	5	ENSMUSG00000007682	38.2872	1.62023	0.807146	2.00736	0.0447118	0.191059	ENSMUSG00000007682	7.4253	6.28369	6.21361	6.38003	5.97867	5.46486
ENSMUSG00000007721	Ccdc124	1816	2112	1635	1543	2205	1452	ENSMUSG00000007721	1770.55	-0.0217056	0.144167	-0.150559	0.880323	0.952656	ENSMUSG00000007721	10.7836	10.8898	10.8058	10.7393	11.0254	10.7607
ENSMUSG00000007739	Cct4	4118	4342	3654	3357	4637	3233	ENSMUSG00000007739	3849.46	-0.00900765	0.124763	-0.072198	0.942444	0.977814	ENSMUSG00000007739	11.9379	11.9067	11.9399	11.8341	12.0765	11.8888
ENSMUSG00000007777	0610009B22Rik	663	692	520	549	603	451	ENSMUSG00000007777	571.998	0.0956784	0.144427	0.662468	0.507671	0.751426	ENSMUSG00000007777	9.40887	9.36651	9.24805	9.33276	9.25599	9.17474
ENSMUSG00000007783	Cpt1c	244	325	287	449	290	413	ENSMUSG00000007783	338.983	-0.585198	0.282539	-2.07121	0.0383387	0.173413	ENSMUSG00000007783	8.15324	8.4062	8.49279	9.0702	8.33325	9.06045
ENSMUSG00000007805	Twist2	86	127	151	74	83	114	ENSMUSG00000007805	105.39	0.296057	0.376109	0.787156	0.431191	0.695055	ENSMUSG00000007805	7.05328	7.35784	7.74476	7.03422	7.00152	7.53491
ENSMUSG00000007812	Zfp655	1576	1098	1374	907	1223	917	ENSMUSG00000007812	1172.99	0.30298	0.212936	1.42287	0.154774	0.403004	ENSMUSG00000007812	10.5862	9.98595	10.5637	10.0063	10.2067	10.1252
ENSMUSG00000007815	Rhoa	12965	16858	12544	12542	17111	12589	ENSMUSG00000007815	13968.4	-0.122221	0.138314	-0.883647	0.376887	0.64983	ENSMUSG00000007815	13.5778	13.8472	13.7041	13.7186	13.9458	13.8334
ENSMUSG00000007817	Zmiz1	5787	7167	4364	4616	4698	3374	ENSMUSG00000007817	4906.88	0.309166	0.175569	1.76094	0.0782494	0.269442	ENSMUSG00000007817	12.4226	12.621	12.1926	12.2872	12.0951	11.9495
ENSMUSG00000007827	Ankrd26	307	79	164	109	118	124	ENSMUSG00000007827	148.815	0.531596	0.474619	1.12005	0.262694	0.544322	ENSMUSG00000007827	8.42777	6.90996	7.83615	7.41016	7.33753	7.62418
ENSMUSG00000007833	Aldh16a1	915	927	727	850	957	631	ENSMUSG00000007833	824.605	-0.0478601	0.155533	-0.307716	0.758298	0.895645	ENSMUSG00000007833	9.84015	9.75661	9.69298	9.91797	9.87215	9.61878
ENSMUSG00000007836	Hnrnpa0	5978	6889	5388	4946	7103	5203	ENSMUSG00000007836	5856.37	-0.0420622	0.133349	-0.31543	0.752435	0.893017	ENSMUSG00000007836	12.4689	12.5644	12.4933	12.3857	12.6849	12.5669
ENSMUSG00000007837	Prrg2	462	560	477	659	678	546	ENSMUSG00000007837	563.2	-0.458213	0.151913	-3.01628	0.00255893	0.0266662	ENSMUSG00000007837	8.93842	9.08976	9.13541	9.57507	9.41037	9.42603
ENSMUSG00000007850	Hnrnph1	5957	4634	6644	5863	6854	6360	ENSMUSG00000007850	6095.71	-0.2574	0.225763	-1.14013	0.25423	0.53466	ENSMUSG00000007850	12.4639	11.9992	12.7928	12.6286	12.6339	12.854
ENSMUSG00000007867	Ift43	375	614	497	510	574	517	ENSMUSG00000007867	512.876	-0.241262	0.215895	-1.1175	0.263783	0.545542	ENSMUSG00000007867	8.6745	9.20949	9.1889	9.23599	9.19154	9.35387
ENSMUSG00000007872	Id3	3381	5394	3867	3620	5861	6396	ENSMUSG00000007872	4767.61	-0.476198	0.26846	-1.77382	0.0760937	0.264372	ENSMUSG00000007872	11.6581	12.2154	12.0205	11.9412	12.4104	12.8621
ENSMUSG00000007877	Tcap	1	15	1	1	2	9	ENSMUSG00000007877	3.72471	0.280274	2.3239	0.120605	0.904004	2	ENSMUSG00000007877	4.9012	5.80768	4.9012	4.9012	5.15385	5.69342
ENSMUSG00000007880	Arid1a	3822	4327	3173	4103	3968	3364	ENSMUSG00000007880	3771.89	-0.153646	0.134701	-1.14064	0.254019	0.53438	ENSMUSG00000007880	11.832	11.9017	11.7396	12.1194	11.855	11.9452
ENSMUSG00000007888	Crlf1	73	66	58	50	100	33	ENSMUSG00000007888	60.817	0.0258019	0.411298	0.0627329	0.949979	0.981313	ENSMUSG00000007888	6.90557	6.75624	6.8097	6.69461	7.17538	6.43269
ENSMUSG00000007891	Ctsd	130472	101476	76337	53385	62444	36840	ENSMUSG00000007891	74785.5	0.893136	0.218133	4.09445	4.23173e-05	0.00108788	ENSMUSG00000007891	16.9025	16.432	16.3042	15.8034	15.8095	15.3787
ENSMUSG00000007892	Rplp1	19531	21326	16599	16737	21977	15621	ENSMUSG00000007892	18436.7	-0.0433624	0.112871	-0.384178	0.700847	0.867311	ENSMUSG00000007892	14.1666	14.1852	14.1067	14.1333	14.3057	14.1436
ENSMUSG00000007907	Cabs1	1	1	1	1	1	1	ENSMUSG00000007907	0	NA	NA	NA	NA	2	ENSMUSG00000007907	4.9012	4.9012	4.9012	4.9012	4.9012	4.9012
ENSMUSG00000007908	Hmgcll1	2	5	1	7	1	1	ENSMUSG00000007908	1.80706	-0.51963	2.49006	-0.208681	0.834697	2	ENSMUSG00000007908	5.15655	5.39138	4.9012	5.56411	4.9012	4.9012
ENSMUSG00000007944	Ttc9b	1	1	1	1	1	1	ENSMUSG00000007944	0	NA	NA	NA	NA	2	ENSMUSG00000007944	4.9012	4.9012	4.9012	4.9012	4.9012	4.9012
ENSMUSG00000007946	Phox2a	1	6	1	5	6	3	ENSMUSG00000007946	2.58966	-1.33094	1.74817	-0.76133	0.44646	2	ENSMUSG00000007946	4.9012	5.44859	4.9012	5.44403	5.46331	5.30103
ENSMUSG00000007950	Abhd8	486	417	380	422	362	351	ENSMUSG00000007950	400.883	0.0397995	0.198294	0.200709	0.840926	0.935151	ENSMUSG00000007950	9.0034	8.71377	8.84323	8.99022	8.60417	8.85189
ENSMUSG00000007987	Ift22	823	971	640	693	728	574	ENSMUSG00000007987	727.2	0.1482	0.156626	0.946203	0.344045	0.619713	ENSMUSG00000007987	9.69724	9.8192	9.52242	9.6424	9.50479	9.49242
ENSMUSG00000007989	Fzd3	117	71	116	47	72	45	ENSMUSG00000007989	76.1518	0.813361	0.368505	2.20719	0.0273009	0.13955	ENSMUSG00000007989	7.35015	6.81761	7.46369	6.64483	6.87517	6.66972
ENSMUSG00000008028	1700008O03Rik	8	11	1	3	1	14	ENSMUSG00000008028	5.40517	-0.148478	1.73046	-0.0858025	0.931623	0.973774	ENSMUSG00000008028	5.57162	5.67082	4.9012	5.28617	4.9012	5.90354
ENSMUSG00000008035	Mid1ip1	1569	1836	1363	1719	1401	1313	ENSMUSG00000008035	1525.36	-0.0398802	0.177873	-0.224206	0.822597	0.926182	ENSMUSG00000008035	10.5801	10.6944	10.5526	10.8901	10.3938	10.6206
ENSMUSG00000008036	Ap2s1	3016	3097	2518	2410	3341	2178	ENSMUSG00000008036	2725.42	0.00510312	0.137652	0.0370725	0.970427	0.989359	ENSMUSG00000008036	11.4964	11.428	11.4124	11.3649	11.6111	11.3296
ENSMUSG00000008090	Fgfrl1	6786	10292	7055	8791	9132	8287	ENSMUSG00000008090	8361.02	-0.263202	0.171473	-1.53495	0.124796	0.355048	ENSMUSG00000008090	12.65	13.139	12.8788	13.2086	13.0446	13.2332
ENSMUSG00000008129	4930432K21Rik	11	16	18	11	2	13	ENSMUSG00000008129	10.9888	0.681579	0.919197	0.741493	0.458394	0.717168	ENSMUSG00000008129	5.6995	5.83844	5.99478	5.75218	5.15385	5.86565
ENSMUSG00000008136	Fhl2	279	290	289	119	111	102	ENSMUSG00000008136	193.601	1.25028	0.211203	5.91981	3.22319e-09	3.50301e-07	ENSMUSG00000008136	8.31227	8.26918	8.5013	7.50074	7.27679	7.41948
ENSMUSG00000008140	Emc10	3713	4331	3345	3399	4629	3194	ENSMUSG00000008140	3728.72	-0.100762	0.127727	-0.788885	0.430179	0.694346	ENSMUSG00000008140	11.7909	11.9031	11.8145	11.8517	12.074	11.8716
ENSMUSG00000008153	Clstn3	939	784	511	765	659	452	ENSMUSG00000008153	674.226	0.11397	0.259747	0.438773	0.660826	0.844705	ENSMUSG00000008153	9.87521	9.53205	9.22519	9.77535	9.3728	9.17762
ENSMUSG00000008167	Fbxw9	289	357	292	260	358	269	ENSMUSG00000008167	300.534	-0.0427395	0.174218	-0.245323	0.806207	0.917716	ENSMUSG00000008167	8.35461	8.52087	8.51399	8.38484	8.5904	8.51902
ENSMUSG00000008193	Spib	1032	124	80	238	314	102	ENSMUSG00000008193	302.708	0.816151	1.10282	0.740058	NA	2	ENSMUSG00000008193	10.0035	7.33386	7.09723	8.27852	8.42941	7.41948
ENSMUSG00000008200	Fnbp4	1285	1134	1096	1109	1435	1209	ENSMUSG00000008200	1208.31	-0.218298	0.152862	-1.42807	0.153271	0.401032	ENSMUSG00000008200	10.3039	10.0299	10.2514	10.2817	10.4269	10.5061
ENSMUSG00000008206	Cers4	2205	2204	1774	1962	2594	1894	ENSMUSG00000008206	2088.66	-0.185159	0.124149	-1.49143	0.135849	0.373741	ENSMUSG00000008206	11.0552	10.9495	10.9199	11.0754	11.2537	11.1329
ENSMUSG00000008226	Scrn3	874	713	835	726	855	689	ENSMUSG00000008226	779.63	-0.0207183	0.182657	-0.113427	0.909692	0.965503	ENSMUSG00000008226	9.77821	9.40601	9.87995	9.70486	9.71997	9.73689
ENSMUSG00000008301	Phax	1131	1132	961	896	1054	898	ENSMUSG00000008301	1003.9	0.0486311	0.122399	0.397317	0.691134	0.862024	ENSMUSG00000008301	10.1286	10.0275	10.0712	9.98964	10.0033	10.0966
ENSMUSG00000008305	Tle1	1353	1452	1262	1367	1212	1014	ENSMUSG00000008305	1268.74	0.0469951	0.160536	0.292738	0.769722	0.901313	ENSMUSG00000008305	10.375	10.3691	10.4459	10.5708	10.1943	10.2632
ENSMUSG00000008307	1700109H08Rik	22	23	34	10	19	20	ENSMUSG00000008307	20.3222	0.614928	0.573524	1.07219	0.283633	0.566123	ENSMUSG00000008307	6.04285	6.02749	6.39407	5.70964	5.95115	6.10248
ENSMUSG00000008318	Relt	247	179	195	306	451	270	ENSMUSG00000008318	273.646	-0.831411	0.237742	-3.49712	0.000470312	0.0073799	ENSMUSG00000008318	8.1676	7.71776	8.0326	8.58434	8.88056	8.52358
ENSMUSG00000008333	Snrpb2	896	775	853	627	822	672	ENSMUSG00000008333	769.264	0.135229	0.17552	0.770446	0.441035	0.703462	ENSMUSG00000008333	9.81178	9.51667	9.90888	9.50869	9.66708	9.70327
ENSMUSG00000008348	Ubc	4015	3566	3464	2999	4437	1621	ENSMUSG00000008348	3282.43	0.202935	0.280771	0.722779	0.469816	0.725186	ENSMUSG00000008348	11.9019	11.6274	11.8641	11.6741	12.0138	10.9146
ENSMUSG00000008373	Prpf31	1082	1120	934	871	1365	847	ENSMUSG00000008373	1023.08	-0.0873533	0.169181	-0.516329	0.605624	0.80956	ENSMUSG00000008373	10.0681	10.013	10.0323	9.95113	10.3579	10.0167
ENSMUSG00000008384	Sertad1	552	618	498	530	835	693	ENSMUSG00000008384	618.73	-0.431223	0.186889	-2.30737	0.021034	0.11668	ENSMUSG00000008384	9.16827	9.21797	9.19152	9.28643	9.68815	9.74469
ENSMUSG00000008393	Carhsp1	8392	9346	6619	7900	8082	6656	ENSMUSG00000008393	7764.33	-0.0334179	0.128836	-0.259383	0.79534	0.912991	ENSMUSG00000008393	12.954	13.0008	12.7875	13.0554	12.8696	12.9191
ENSMUSG00000008398	Elk3	1381	1808	1287	1525	1468	1261	ENSMUSG00000008398	1444.12	-0.0671957	0.154633	-0.434549	0.66389	0.846322	ENSMUSG00000008398	10.4033	10.673	10.473	10.7229	10.4584	10.5645
ENSMUSG00000008429	Herpud2	1968	2314	1786	1871	1976	1663	ENSMUSG00000008429	1914.35	0.00426088	0.117961	0.0361212	0.971186	0.989772	ENSMUSG00000008429	10.8959	11.0177	10.9293	11.0088	10.8718	10.9504
ENSMUSG00000008435	Rdh13	473	631	419	434	505	475	ENSMUSG00000008435	484.696	-0.0376256	0.178429	-0.210871	0.832988	0.930698	ENSMUSG00000008435	8.96857	9.24521	8.96795	9.02632	9.02545	9.24249
ENSMUSG00000008438	Adam21	1	5	2	4	3	1	ENSMUSG00000008438	1.59837	-0.148378	2.04486	-0.0725614	0.942155	2	ENSMUSG00000008438	4.9012	5.39138	5.17243	5.37199	5.25805	4.9012
ENSMUSG00000008450	Nutf2	148	182	174	196	213	184	ENSMUSG00000008450	182.271	-0.361639	0.207792	-1.74039	0.0817907	0.276396	ENSMUSG00000008450	7.59323	7.73591	7.90258	8.05026	7.97147	8.06488
ENSMUSG00000008461	Fut1	8	1	3	9	7	6	ENSMUSG00000008461	4.7561	-1.19605	1.2568	-0.951662	0.341269	0.618048	ENSMUSG00000008461	5.57162	4.9012	5.28421	5.66448	5.51619	5.53041
ENSMUSG00000008475	Arpc5	8583	7559	6207	4569	6157	4551	ENSMUSG00000008475	6168.07	0.424784	0.147899	2.87213	0.00407719	0.0375088	ENSMUSG00000008475	12.9862	12.6971	12.6955	12.2726	12.4807	12.3757
ENSMUSG00000008482	Rnf151	1	1	1	2	4	1	ENSMUSG00000008482	0.637747	-2.87345	3.7221	-0.771997	0.440116	2	ENSMUSG00000008482	4.9012	4.9012	4.9012	5.17382	5.3377	4.9012
ENSMUSG00000008489	Elavl2	1	3	2	3	6	1	ENSMUSG00000008489	1.58915	-1.27747	2.0466	-0.624191	0.532502	2	ENSMUSG00000008489	4.9012	5.24864	5.17243	5.28617	5.46331	4.9012
ENSMUSG00000008496	Pou2f2	1155	441	592	449	450	377	ENSMUSG00000008496	569.734	0.657685	0.352631	1.86508	0.0621699	0.234631	ENSMUSG00000008496	10.1574	8.78418	9.41887	9.0702	8.87773	8.94308
ENSMUSG00000008540	Mgst1	13724	16516	13185	14036	18694	14772	ENSMUSG00000008540	15079.7	-0.256714	0.123412	-2.08013	0.0375136	0.170895	ENSMUSG00000008540	13.6594	13.8178	13.7757	13.8803	14.073	14.0633
ENSMUSG00000008575	Nfib	5717	4031	4886	5720	4932	5268	ENSMUSG00000008575	5130.28	-0.252362	0.223108	-1.13112	0.258004	0.53864	ENSMUSG00000008575	12.4052	11.8011	12.3537	12.5934	12.1643	12.5846
ENSMUSG00000008590	Htr3b	1	1	1	1	1	1	ENSMUSG00000008590	0	NA	NA	NA	NA	2	ENSMUSG00000008590	4.9012	4.9012	4.9012	4.9012	4.9012	4.9012
ENSMUSG00000008601	Rab25	1	2	1	2	4	2	ENSMUSG00000008601	0.975352	-2.29321	2.32357	-0.986932	0.323676	2	ENSMUSG00000008601	4.9012	5.14718	4.9012	5.17382	5.3377	5.18437
ENSMUSG00000008604	Ubqln4	1693	2210	1658	2154	2312	1730	ENSMUSG00000008604	1948.46	-0.286573	0.142317	-2.01362	0.0440493	0.189315	ENSMUSG00000008604	10.6858	10.9533	10.8253	11.2067	11.0919	11.0057
ENSMUSG00000008658	Rbfox1	45	28	55	22	54	22	ENSMUSG00000008658	36.2377	0.34263	0.531761	0.644331	0.519361	0.759666	ENSMUSG00000008658	6.51217	6.14224	6.76491	6.11612	6.63638	6.16056
ENSMUSG00000008668	Rps18	9067	8769	6811	6782	9055	6441	ENSMUSG00000008668	7728.28	0.021364	0.133267	0.160309	0.872638	0.949311	ENSMUSG00000008668	13.0648	12.9096	12.8284	12.8369	13.0324	12.8721
ENSMUSG00000008682	Rpl10	649	840	580	530	933	700	ENSMUSG00000008682	696.951	-0.191842	0.212946	-0.900894	0.367645	0.641071	ENSMUSG00000008682	9.38065	9.62421	9.39177	9.28643	9.83777	9.75824
ENSMUSG00000008683	Rps15a	5449	5497	3947	4248	5723	3913	ENSMUSG00000008683	4733.1	-0.0245892	0.145749	-0.16871	0.866025	0.946293	ENSMUSG00000008683	12.3367	12.2423	12.0496	12.1688	12.3764	12.1604
ENSMUSG00000008690	Ncaph2	2656	3292	2273	2618	3179	2181	ENSMUSG00000008690	2667.02	-0.0855176	0.140792	-0.607402	0.543584	0.775002	ENSMUSG00000008690	11.317	11.5142	11.268	11.4818	11.5408	11.3315
ENSMUSG00000008730	Hipk1	5508	4349	4212	3503	3641	2811	ENSMUSG00000008730	3958.71	0.375925	0.166719	2.25485	0.0241428	0.127792	ENSMUSG00000008730	12.3521	11.9089	12.1421	11.8945	11.7329	11.6903
ENSMUSG00000008734	Gprc5b	4772	5788	4219	4231	5630	3544	ENSMUSG00000008734	4629.16	0.0200594	0.147236	0.136239	0.891632	0.957892	ENSMUSG00000008734	12.1476	12.3159	12.1445	12.1631	12.353	12.0194
ENSMUSG00000008763	Man1a2	2816	1524	1939	1127	1447	1109	ENSMUSG00000008763	1639.01	0.658812	0.257387	2.55962	0.0104786	0.0723379	ENSMUSG00000008763	11.3995	10.4359	11.0445	10.3038	10.4384	10.3866
ENSMUSG00000008789	Ceacam5	1	1	1	1	1	1	ENSMUSG00000008789	0	NA	NA	NA	NA	2	ENSMUSG00000008789	4.9012	4.9012	4.9012	4.9012	4.9012	4.9012
ENSMUSG00000008813	Tppp2	1	1	1	1	1	1	ENSMUSG00000008813	0	NA	NA	NA	NA	2	ENSMUSG00000008813	4.9012	4.9012	4.9012	4.9012	4.9012	4.9012
ENSMUSG00000008822	Acyp1	371	534	446	383	349	285	ENSMUSG00000008822	389.875	0.280008	0.210978	1.32719	0.184447	0.443175	ENSMUSG00000008822	8.66111	9.02833	9.04834	8.86619	8.55892	8.59036
ENSMUSG00000008843	Cldn13	1	1	1	1	1	2	ENSMUSG00000008843	0.192483	-1.09227	4.08047	-0.267683	0.788943	2	ENSMUSG00000008843	4.9012	4.9012	4.9012	4.9012	4.9012	5.18437
ENSMUSG00000008845	Cd163	1213	3668	3522	3369	5022	5446	ENSMUSG00000008845	3761	-0.84779	0.401624	-2.11091	0.0347803	0.162547	ENSMUSG00000008845	10.2246	11.6673	11.8877	11.8391	12.1901	12.6321
ENSMUSG00000008855	Hdac5	3859	4929	3167	4323	3125	3383	ENSMUSG00000008855	3777.79	-0.0170682	0.216388	-0.0788776	0.93713	0.975638	ENSMUSG00000008855	11.8456	12.087	11.7369	12.1938	11.5165	11.9533
ENSMUSG00000008859	Rala	2160	1886	1889	1520	1856	1288	ENSMUSG00000008859	1747.29	0.234269	0.151136	1.55005	0.12113	0.348787	ENSMUSG00000008859	11.0263	10.7318	11.0079	10.7184	10.7843	10.5939
ENSMUSG00000008874	Clec3a	2	1	1	1	1	1	ENSMUSG00000008874	0.156421	0.831281	4.08047	0.203722	0.838571	2	ENSMUSG00000008874	5.15655	4.9012	4.9012	4.9012	4.9012	4.9012
ENSMUSG00000008892	Vdac3	1936	2115	1682	1502	2214	1637	ENSMUSG00000008892	1827.73	-0.0242778	0.143226	-0.169507	0.865398	0.945726	ENSMUSG00000008892	10.8729	10.8918	10.8454	10.7018	11.0311	10.9283
ENSMUSG00000008932	Slc1a7	16	22	17	17	27	45	ENSMUSG00000008932	23.5229	-0.890459	0.58117	-1.53218	0.125477	0.355918	ENSMUSG00000008932	5.87296	6.0028	5.96354	5.96876	6.15161	6.66972
ENSMUSG00000008958	Vps72	966	1052	814	935	1206	832	ENSMUSG00000008958	958.061	-0.193636	0.132079	-1.46606	0.142633	0.385649	ENSMUSG00000008958	9.91366	9.92776	9.84544	10.0477	10.1875	9.99239
ENSMUSG00000008976	Gabpa	1703	819	1224	794	970	884	ENSMUSG00000008976	1060.63	0.385929	0.294047	1.31247	0.189361	0.449571	ENSMUSG00000008976	10.694	9.59034	10.4036	9.82561	9.89044	10.0751
ENSMUSG00000008999	Bmp7	48	132	54	96	189	168	ENSMUSG00000008999	113.597	-1.12121	0.435215	-2.57623	0.00998845	0.0698075	ENSMUSG00000008999	6.56098	7.39688	6.74962	7.28256	7.8366	7.96027
ENSMUSG00000009013	Dynll1	2692	3451	2936	2904	4800	2689	ENSMUSG00000009013	3209.79	-0.298226	0.198379	-1.50331	0.132758	0.36892	ENSMUSG00000009013	11.3359	11.581	11.6295	11.6285	12.1257	11.6275
ENSMUSG00000009030	Pdcl	1220	812	955	786	752	602	ENSMUSG00000009030	847.488	0.36288	0.225093	1.61213	0.106933	0.32394	ENSMUSG00000009030	10.2325	9.57887	10.0627	9.81192	9.548	9.55588
ENSMUSG00000009035	Tmem184b	3136	4065	3228	4391	4250	3568	ENSMUSG00000009035	3770.09	-0.361802	0.147804	-2.44785	0.0143713	0.0901141	ENSMUSG00000009035	11.5516	11.813	11.7639	12.216	11.9525	12.029
ENSMUSG00000009047	Gm5965	1	1	1	1	1	1	ENSMUSG00000009047	0	NA	NA	NA	NA	2	ENSMUSG00000009047	4.9012	4.9012	4.9012	4.9012	4.9012	4.9012
ENSMUSG00000009070	Rsph14	1	1	1	1	1	1	ENSMUSG00000009070	0	NA	NA	NA	NA	2	ENSMUSG00000009070	4.9012	4.9012	4.9012	4.9012	4.9012	4.9012
ENSMUSG00000009073	Nf2	3916	4521	3556	4014	4116	3315	ENSMUSG00000009073	3879.72	-0.0652321	0.118871	-0.548763	0.583168	0.796167	ENSMUSG00000009073	11.8664	11.9641	11.9013	12.0882	11.907	11.9244
ENSMUSG00000009075	Cabp7	2	3	1	6	10	6	ENSMUSG00000009075	3.67904	-2.80622	1.34553	-2.08559	0.037016	2	ENSMUSG00000009075	5.15655	5.24864	4.9012	5.50723	5.65163	5.53041
ENSMUSG00000009076	Zmat5	303	413	266	290	286	235	ENSMUSG00000009076	294.042	0.135082	0.19611	0.688807	0.490945	0.740643	ENSMUSG00000009076	8.41184	8.70169	8.40013	8.51807	8.31657	8.35439
ENSMUSG00000009079	Ewsr1	4495	4937	4088	4677	5520	4681	ENSMUSG00000009079	4720.76	-0.26912	0.102926	-2.61471	0.00893037	0.0646325	ENSMUSG00000009079	12.0625	12.0893	12.0996	12.306	12.3248	12.4159
ENSMUSG00000009090	Ap1b1	3694	4416	3208	3273	4376	2766	ENSMUSG00000009090	3570.3	-0.00111402	0.146666	-0.00759562	0.99394	0.997897	ENSMUSG00000009090	11.7836	11.9307	11.7551	11.7981	11.9941	11.6675
ENSMUSG00000009092	Derl3	130	21	56	102	155	54	ENSMUSG00000009092	84.5884	-0.66202	0.629088	-1.05235	0.29264	0.576034	ENSMUSG00000009092	7.45741	5.97743	6.78002	7.34296	7.61997	6.82116
ENSMUSG00000009093	Gstt4	2	3	3	3	3	1	ENSMUSG00000009093	1.46273	0.244255	1.7529	0.139344	0.889179	2	ENSMUSG00000009093	5.15655	5.24864	5.28421	5.28617	5.25805	4.9012
ENSMUSG00000009097	Tbx1	12	1	9	4	1	8	ENSMUSG00000009097	5.01543	0.745996	1.67923	0.444249	0.656862	0.842036	ENSMUSG00000009097	5.73744	4.9012	5.66068	5.37199	4.9012	5.64339
ENSMUSG00000009108	Gnat2	14	10	4	4	6	2	ENSMUSG00000009108	5.36241	1.35699	1.06048	1.27959	0.200689	0.465348	ENSMUSG00000009108	5.80806	5.63217	5.36961	5.37199	5.46331	5.18437
ENSMUSG00000009112	Bcl2l13	3649	4322	2764	3073	3526	2359	ENSMUSG00000009112	3227.06	0.128794	0.161997	0.795041	0.42659	0.691894	ENSMUSG00000009112	11.7662	11.9001	11.5441	11.7087	11.6875	11.4423
ENSMUSG00000009114	2610028H24Rik	1	3	1	1	2	3	ENSMUSG00000009114	0.828341	-0.848548	2.88242	-0.294388	0.768461	2	ENSMUSG00000009114	4.9012	5.24864	4.9012	4.9012	5.15385	5.30103
ENSMUSG00000009115	Spatc1l	1	1	1	1	1	1	ENSMUSG00000009115	0	NA	NA	NA	NA	2	ENSMUSG00000009115	4.9012	4.9012	4.9012	4.9012	4.9012	4.9012
ENSMUSG00000009145	Dqx1	25	64	61	80	105	71	ENSMUSG00000009145	66.979	-0.891924	0.424066	-2.10327	0.0354426	0.164674	ENSMUSG00000009145	6.11743	6.73082	6.85293	7.10672	7.22243	7.06545
ENSMUSG00000009185	Ccl8	2350	1729	3359	931	1905	1493	ENSMUSG00000009185	1955.65	0.701429	0.344797	2.03432	0.041919	0.183837	ENSMUSG00000009185	11.1446	10.6109	11.8204	10.0419	10.8207	10.7996
ENSMUSG00000009207	Lnp	427	248	340	185	255	195	ENSMUSG00000009207	271.383	0.572565	0.277389	2.06413	0.0390059	0.175429	ENSMUSG00000009207	8.83802	8.08506	8.7029	7.98382	8.18018	8.13254
ENSMUSG00000009210	Prr29	5	3	1	2	6	1	ENSMUSG00000009210	1.85993	-0.0592833	1.99022	-0.0297873	0.976237	2	ENSMUSG00000009210	5.40992	5.24864	4.9012	5.17382	5.46331	4.9012
ENSMUSG00000009214	Tmem8c	2	1	1	1	1	1	ENSMUSG00000009214	0.156421	0.831281	4.08047	0.203722	0.838571	2	ENSMUSG00000009214	5.15655	4.9012	4.9012	4.9012	4.9012	4.9012
ENSMUSG00000009216	Fam163b	21	40	11	23	8	5	ENSMUSG00000009216	16.3193	0.878637	0.821159	1.07	0.284621	0.56709	ENSMUSG00000009216	6.01664	6.37433	5.74795	6.14308	5.56465	5.46486
ENSMUSG00000009246	Trpm5	62	8	4	8	10	1	ENSMUSG00000009246	13.7138	2.06679	1.31028	1.57737	0.114711	0.33718	ENSMUSG00000009246	6.76563	5.54736	5.36961	5.6162	5.65163	4.9012
ENSMUSG00000009248	Ascl2	8	6	18	28	17	26	ENSMUSG00000009248	16.8996	-1.33809	0.718999	-1.86105	0.0627375	0.235494	ENSMUSG00000009248	5.57162	5.44859	5.99478	6.26814	5.89343	6.26767
ENSMUSG00000009281	Rarres2	8004	11397	8836	6543	7408	6914	ENSMUSG00000009281	8097.1	0.298218	0.162826	1.83151	0.0670249	0.245021	ENSMUSG00000009281	12.8862	13.2852	13.2012	12.7856	12.745	12.9736
ENSMUSG00000009291	Pttg1ip	7303	9518	7051	7561	8130	6981	ENSMUSG00000009291	7704.66	-0.0631253	0.130064	-0.485339	0.627436	0.822749	ENSMUSG00000009291	12.755	13.0269	12.8779	12.9926	12.8781	12.9874
ENSMUSG00000009292	Trpm2	92	65	122	73	187	130	ENSMUSG00000009292	111.038	-0.563733	0.425668	-1.32435	0.185387	0.444295	ENSMUSG00000009292	7.11617	6.7436	7.51614	7.02174	7.82475	7.67509
ENSMUSG00000009293	Ube2g2	2017	2484	1914	2025	2429	1928	ENSMUSG00000009293	2117.12	-0.123057	0.11793	-1.04348	0.296726	0.579353	ENSMUSG00000009293	10.9303	11.1172	11.0263	11.1198	11.1612	11.1579
ENSMUSG00000009350	Mpo	2	5	5	1	1	2	ENSMUSG00000009350	1.63557	2.9457	2.03726	1.44591	0.148203	2	ENSMUSG00000009350	5.15655	5.39138	5.4413	4.9012	4.9012	5.18437
ENSMUSG00000009356	Lpo	2	5	1	1	1	2	ENSMUSG00000009356	0.929393	1.9931	2.79998	0.711828	0.476571	2	ENSMUSG00000009356	5.15655	5.39138	4.9012	4.9012	4.9012	5.18437
ENSMUSG00000009376	Met	1597	1393	1492	824	980	1050	ENSMUSG00000009376	1213.5	0.520053	0.199912	2.6014	0.0092843	0.0664514	ENSMUSG00000009376	10.6046	10.3119	10.6782	9.87583	9.90435	10.3112
ENSMUSG00000009378	Slc16a12	1420	908	410	481	401	359	ENSMUSG00000009378	641.566	0.981146	0.376389	2.60673	0.00914107	0.0658328	ENSMUSG00000009378	10.4418	9.72871	8.94012	9.15956	8.73191	8.88057
ENSMUSG00000009394	Syn2	231	294	290	252	292	218	ENSMUSG00000009394	260.616	-0.019295	0.204687	-0.0942661	0.924898	0.971185	ENSMUSG00000009394	8.0893	8.28553	8.50554	8.34709	8.34152	8.26432
ENSMUSG00000009406	Elk1	694	956	670	843	752	677	ENSMUSG00000009406	760.396	-0.113832	0.18277	-0.622816	0.533405	0.767576	ENSMUSG00000009406	9.46944	9.79817	9.58354	9.90674	9.548	9.71324
ENSMUSG00000009418	Nav1	5241	8107	5408	5384	3734	3801	ENSMUSG00000009418	5213.75	0.382769	0.238875	1.60239	0.10907	0.327509	ENSMUSG00000009418	12.2812	12.7972	12.4986	12.5069	11.7687	12.119
ENSMUSG00000009470	Tnpo1	5196	3036	3673	1862	2422	1817	ENSMUSG00000009470	2953.52	0.853465	0.237126	3.59921	0.000319184	0.00549097	ENSMUSG00000009470	12.2689	11.3999	11.9473	11.002	11.1572	11.0746
ENSMUSG00000009471	Myod1	1	2	1	1	1	1	ENSMUSG00000009471	0.145122	0.831281	4.08047	0.203722	0.838571	2	ENSMUSG00000009471	4.9012	5.14718	4.9012	4.9012	4.9012	4.9012
ENSMUSG00000009487	Otog	1	1	1	1	1	1	ENSMUSG00000009487	0	NA	NA	NA	NA	2	ENSMUSG00000009487	4.9012	4.9012	4.9012	4.9012	4.9012	4.9012
ENSMUSG00000009535	Rnmt	808	713	750	496	715	497	ENSMUSG00000009535	654.883	0.302448	0.178133	1.69787	0.0895316	0.291886	ENSMUSG00000009535	9.67253	9.40601	9.73488	9.1996	9.48083	9.30191
ENSMUSG00000009545	Kcnq1	163	204	158	171	141	101	ENSMUSG00000009545	153.525	0.216898	0.257395	0.842667	0.399415	0.668632	ENSMUSG00000009545	7.69698	7.86224	7.79472	7.89444	7.51985	7.4094
ENSMUSG00000009549	Srp14	2641	3042	2506	2300	2801	1994	ENSMUSG00000009549	2518.94	0.0845962	0.116285	0.727492	0.466925	0.722955	ENSMUSG00000009549	11.309	11.4027	11.4056	11.299	11.3619	11.2052
ENSMUSG00000009551	6330409D20Rik	8	12	7	14	28	9	ENSMUSG00000009551	11.7436	-1.09631	0.712559	-1.53855	0.123914	0.353719	ENSMUSG00000009551	5.57162	5.70746	5.56079	5.86743	6.17401	5.69342
ENSMUSG00000009555	Cdk9	2636	2642	2076	2328	2558	2237	ENSMUSG00000009555	2398.75	-0.090185	0.120249	-0.749986	0.453263	0.71342	ENSMUSG00000009555	11.3063	11.204	11.1404	11.3161	11.234	11.3673
ENSMUSG00000009563	Tor2a	681	910	686	603	1066	723	ENSMUSG00000009563	768.642	-0.18917	0.20818	-0.908686	0.363516	0.636963	ENSMUSG00000009563	9.44435	9.73168	9.61511	9.45682	10.0188	9.80187
ENSMUSG00000009566	Fpgs	440	596	473	488	892	496	ENSMUSG00000009566	556.923	-0.419619	0.231111	-1.81566	0.0694227	0.250012	ENSMUSG00000009566	8.87614	9.17068	9.12447	9.17838	9.77705	9.29926
ENSMUSG00000009569	Mkl2	1006	1421	1014	986	794	597	ENSMUSG00000009569	953.95	0.396723	0.223824	1.77248	0.0763148	0.265088	ENSMUSG00000009569	9.9688	10.3393	10.1447	10.1203	9.62062	9.54475
ENSMUSG00000009575	Cbx5	3046	2887	2786	2246	2186	2085	ENSMUSG00000009575	2522.94	0.287766	0.147652	1.94895	0.0513015	0.207998	ENSMUSG00000009575	11.5104	11.3289	11.5553	11.2656	11.0132	11.2681
ENSMUSG00000009580	Odam	1	1	1	1	1	1	ENSMUSG00000009580	0	NA	NA	NA	NA	2	ENSMUSG00000009580	4.9012	4.9012	4.9012	4.9012	4.9012	4.9012
ENSMUSG00000009585	Apobec3	1376	828	807	1269	1318	964	ENSMUSG00000009585	1090.58	-0.361272	0.247061	-1.46228	0.143665	0.387184	ENSMUSG00000009585	10.3983	9.60495	9.83376	10.4677	10.3096	10.1937
ENSMUSG00000009588	St6galnac1	1	1	1	2	1	1	ENSMUSG00000009588	0.178359	-1.09227	4.08047	-0.267683	0.788943	2	ENSMUSG00000009588	4.9012	4.9012	4.9012	5.17382	4.9012	4.9012
ENSMUSG00000009596	Taf7l	7	1	1	1	1	1	ENSMUSG00000009596	0.938526	3.29125	3.95168	0.832873	0.404916	2	ENSMUSG00000009596	5.52267	4.9012	4.9012	4.9012	4.9012	4.9012
ENSMUSG00000009614	Sardh	1869	2516	1640	1796	1943	1238	ENSMUSG00000009614	1802.16	0.145637	0.184372	0.78991	0.42958	0.694321	ENSMUSG00000009614	10.8237	11.1352	10.8101	10.9515	10.8483	10.5389
ENSMUSG00000009621	Vav2	1795	2023	1381	1633	1773	1373	ENSMUSG00000009621	1644.2	-0.015133	0.138105	-0.109576	0.912746	0.967011	ENSMUSG00000009621	10.7673	10.8296	10.5708	10.8184	10.7205	10.6828
ENSMUSG00000009628	Tex15	15	1	2	5	9	3	ENSMUSG00000009628	4.68987	0.0199394	1.5252	0.0130733	0.989569	0.996101	ENSMUSG00000009628	5.84115	4.9012	5.17243	5.44403	5.60958	5.30103
ENSMUSG00000009630	Ppp2cb	2684	3006	2453	2350	3292	2249	ENSMUSG00000009630	2644.27	-0.0733825	0.131619	-0.557539	0.577159	0.793225	ENSMUSG00000009630	11.3317	11.3859	11.3754	11.3294	11.5902	11.3748
ENSMUSG00000009633	G0s2	10134	13232	9158	7776	9579	13329	ENSMUSG00000009633	10540.6	-0.0812792	0.261637	-0.310656	0.756062	0.894847	ENSMUSG00000009633	13.2243	13.4994	13.2526	13.0328	13.113	13.9155
ENSMUSG00000009640	Dmap1	516	770	543	656	840	590	ENSMUSG00000009640	646.515	-0.317437	0.180989	-1.7539	0.0794468	0.271868	ENSMUSG00000009640	9.0807	9.50806	9.30485	9.56898	9.69617	9.52902
ENSMUSG00000009646	Pla2g12b	1	1	1	1	2	1	ENSMUSG00000009646	0.153129	-1.09227	4.08047	-0.267683	0.788943	2	ENSMUSG00000009646	4.9012	4.9012	4.9012	4.9012	5.15385	4.9012
ENSMUSG00000009647	Mcu	750	970	726	490	1094	557	ENSMUSG00000009647	747.385	0.0925259	0.265254	0.34882	0.727225	0.880267	ENSMUSG00000009647	9.57279	9.81781	9.69113	9.18372	10.0541	9.45248
ENSMUSG00000009654	Oit3	54	35	20	5	12	1	ENSMUSG00000009654	18.9766	2.75294	0.879129	3.13144	0.00173949	0.0200614	ENSMUSG00000009654	6.65295	6.28369	6.05426	5.44403	5.72883	4.9012
ENSMUSG00000009670	Tex11	1	1	1	2	3	2	ENSMUSG00000009670	0.677101	-2.95383	2.90353	-1.01732	0.308999	2	ENSMUSG00000009670	4.9012	4.9012	4.9012	5.17382	5.25805	5.18437
ENSMUSG00000009681	Bcr	1723	2419	1823	2044	2507	1874	ENSMUSG00000009681	2050.57	-0.235148	0.151052	-1.55674	0.119533	0.346328	ENSMUSG00000009681	10.7103	11.08	10.958	11.1329	11.2057	11.118
ENSMUSG00000009687	Fxyd5	2223	2613	2178	1775	3367	1688	ENSMUSG00000009687	2267.52	-0.0584156	0.22587	-0.258625	0.795925	0.913183	ENSMUSG00000009687	11.0666	11.1884	11.2079	10.935	11.6221	10.9713
ENSMUSG00000009731	Kcnd1	87	136	71	91	120	82	ENSMUSG00000009731	95.2675	-0.133262	0.292677	-0.45532	0.648879	0.83666	ENSMUSG00000009731	7.06397	7.42732	6.98725	7.23007	7.3544	7.20209
ENSMUSG00000009733	Tfcp2	354	453	390	488	495	384	ENSMUSG00000009733	425.715	-0.318493	0.174829	-1.82174	0.0684942	0.247959	ENSMUSG00000009733	8.60276	8.81813	8.87626	9.17838	8.9997	8.96667
ENSMUSG00000009734	Pou6f2	1	1	1	1	1	1	ENSMUSG00000009734	0	NA	NA	NA	NA	2	ENSMUSG00000009734	4.9012	4.9012	4.9012	4.9012	4.9012	4.9012
ENSMUSG00000009739	Pou6f1	645	769	502	695	759	688	ENSMUSG00000009739	672.726	-0.306148	0.15997	-1.91379	0.055647	0.218546	ENSMUSG00000009739	9.37249	9.50633	9.20197	9.64626	9.56036	9.73493
ENSMUSG00000009741	Ubp1	1800	1936	1666	1806	2148	1706	ENSMUSG00000009741	1835.05	-0.193456	0.105734	-1.82965	0.0673029	0.245627	ENSMUSG00000009741	10.7712	10.7683	10.8321	10.9592	10.9886	10.9861
ENSMUSG00000009772	Nuak2	501	493	383	368	438	481	ENSMUSG00000009772	441.817	-0.0488592	0.20409	-0.2394	0.810795	0.919816	ENSMUSG00000009772	9.04257	8.92579	8.85321	8.81547	8.84337	9.25894
ENSMUSG00000009828	Ick	976	1209	937	968	832	700	ENSMUSG00000009828	927.332	0.183566	0.177444	1.0345	0.300902	0.582792	ENSMUSG00000009828	9.92764	10.1174	10.0367	10.0951	9.68331	9.75824
ENSMUSG00000009863	Sdhb	3641	4855	3560	3774	4581	3475	ENSMUSG00000009863	3945.08	-0.103035	0.134007	-0.768878	0.441966	0.703985	ENSMUSG00000009863	11.7631	12.0654	11.9029	12.0004	12.0592	11.9914
ENSMUSG00000009876	Cox4i2	43	117	63	86	94	58	ENSMUSG00000009876	74.7226	-0.232142	0.408612	-0.568124	0.569951	0.789597	ENSMUSG00000009876	6.47845	7.2762	6.88095	7.17542	7.11661	6.88298
ENSMUSG00000009894	Snap47	1005	1584	916	1046	1098	932	ENSMUSG00000009894	1081.88	0.03995	0.198471	0.201289	0.840473	0.934885	ENSMUSG00000009894	9.96745	10.4894	10.0058	10.2013	10.0591	10.1474
ENSMUSG00000009900	Wnt3a	1	1	1	1	1	1	ENSMUSG00000009900	0	NA	NA	NA	NA	2	ENSMUSG00000009900	4.9012	4.9012	4.9012	4.9012	4.9012	4.9012
ENSMUSG00000009905	Kdsr	1337	1865	1370	1415	2018	1483	ENSMUSG00000009905	1567.5	-0.23092	0.166151	-1.38982	0.164585	0.418398	ENSMUSG00000009905	10.3586	10.7162	10.5597	10.6187	10.9012	10.7902
ENSMUSG00000009907	Vps4b	3107	2144	2506	1815	2140	1714	ENSMUSG00000009907	2219.89	0.337053	0.198249	1.70015	0.0891019	0.290756	ENSMUSG00000009907	11.5384	10.9109	11.4056	10.9662	10.9834	10.9927
ENSMUSG00000009927	Rps25	8184	8843	6371	6810	8507	5784	ENSMUSG00000009927	7317.84	0.0227025	0.131764	0.172296	0.863205	0.944744	ENSMUSG00000009927	12.918	12.9216	12.7328	12.8428	12.943	12.7182
ENSMUSG00000009941	Nxf2	17	21	17	21	11	6	ENSMUSG00000009941	14.2908	0.440763	0.680231	0.64796	0.517011	0.758193	ENSMUSG00000009941	5.90363	5.97743	5.96354	6.0884	5.69127	5.53041
ENSMUSG00000009995	Taz	1219	1567	1324	1423	1596	1436	ENSMUSG00000009995	1425.43	-0.248916	0.147774	-1.68444	0.092097	0.297042	ENSMUSG00000009995	10.2314	10.4744	10.5123	10.6266	10.5742	10.7453
ENSMUSG00000010021	Kif19a	137	111	135	163	184	141	ENSMUSG00000010021	144.758	-0.465223	0.240269	-1.93626	0.0528358	0.211379	ENSMUSG00000010021	7.51184	7.22472	7.62334	7.84067	7.80679	7.76382
ENSMUSG00000010025	Aldh3a2	2440	2821	2166	1920	2213	1681	ENSMUSG00000010025	2177.34	0.223896	0.11049	2.0264	0.0427241	0.186084	ENSMUSG00000010025	11.1975	11.2963	11.2001	11.0451	11.0304	10.9655
ENSMUSG00000010044	Zmynd10	5	2	4	4	4	6	ENSMUSG00000010044	3.25732	-0.591386	1.20088	-0.492461	0.622393	2	ENSMUSG00000010044	5.40992	5.14718	5.36961	5.37199	5.3377	5.53041
ENSMUSG00000010045	Tmem115	1294	1564	1256	1369	1686	1271	ENSMUSG00000010045	1397.11	-0.198424	0.121817	-1.62888	0.103339	0.317118	ENSMUSG00000010045	10.3135	10.4718	10.4393	10.5728	10.6505	10.5754
ENSMUSG00000010047	Hyal2	1186	1585	1017	1343	1744	1294	ENSMUSG00000010047	1349.74	-0.344512	0.158602	-2.17218	0.0298419	0.147875	ENSMUSG00000010047	10.1937	10.4902	10.1487	10.5462	10.6975	10.6004
ENSMUSG00000010048	Ifrd2	776	1025	803	974	1574	1035	ENSMUSG00000010048	1024.86	-0.576744	0.18596	-3.10144	0.0019258	0.0215431	ENSMUSG00000010048	9.61836	9.89248	9.82703	10.1036	10.555	10.2914
ENSMUSG00000010051	Hyal1	422	597	378	506	602	377	ENSMUSG00000010051	473.378	-0.217186	0.200373	-1.08391	0.278405	0.560621	ENSMUSG00000010051	8.82309	9.17286	8.83653	9.22569	9.25381	8.94308
ENSMUSG00000010054	Tusc2	871	959	785	834	1054	814	ENSMUSG00000010054	879.83	-0.17356	0.120972	-1.43471	0.151369	0.397961	ENSMUSG00000010054	9.77357	9.8024	9.79639	9.89218	10.0033	9.96261
ENSMUSG00000010057	Nprl2	423	498	396	449	585	481	ENSMUSG00000010057	469.594	-0.332161	0.150152	-2.21216	0.0269554	0.138349	ENSMUSG00000010057	8.82609	8.93869	8.89571	9.0702	9.21633	9.25894
ENSMUSG00000010064	Slc38a3	106	351	65	203	91	50	ENSMUSG00000010064	137.758	0.407774	0.638414	0.638729	0.522999	0.761933	ENSMUSG00000010064	7.25221	8.50006	6.90837	8.09096	7.08621	6.75613
ENSMUSG00000010066	Cacna2d2	14	3	6	5	1	4	ENSMUSG00000010066	4.49732	1.33449	1.36776	0.975672	0.329227	0.607696	ENSMUSG00000010066	5.80806	5.24864	5.50418	5.44403	4.9012	5.39011
ENSMUSG00000010067	Rassf1	479	704	545	572	882	553	ENSMUSG00000010067	615.83	-0.330937	0.205408	-1.61112	0.107154	0.324333	ENSMUSG00000010067	8.98475	9.38922	9.30969	9.38691	9.76184	9.44291
ENSMUSG00000010080	Epn3	55	75	67	54	108	90	ENSMUSG00000010080	73.8065	-0.480078	0.350635	-1.36917	0.170946	0.42644	ENSMUSG00000010080	6.66762	6.86463	6.93521	6.75798	7.24988	7.29331
ENSMUSG00000010086	Rnf112	31	32	50	106	47	45	ENSMUSG00000010086	52.0829	-0.943917	0.515734	-1.83024	0.067214	0.245456	ENSMUSG00000010086	6.25175	6.2254	6.68648	7.38177	6.52919	6.66972
ENSMUSG00000010095	Slc3a2	6949	6971	4943	5951	6280	4833	ENSMUSG00000010095	5923.6	0.00883594	0.143695	0.0614908	0.950968	0.981489	ENSMUSG00000010095	12.684	12.5813	12.3703	12.6499	12.5089	12.4615
ENSMUSG00000010097	Nxf1	3216	3758	3214	3670	4292	3543	ENSMUSG00000010097	3608.6	-0.303317	0.112917	-2.68619	0.00722729	0.0555436	ENSMUSG00000010097	11.5872	11.7017	11.7578	11.9607	11.9665	12.019
ENSMUSG00000010110	Stx5a	1550	2127	1524	1722	2070	1496	ENSMUSG00000010110	1731.24	-0.153197	0.148758	-1.02984	0.303083	0.585272	ENSMUSG00000010110	10.5631	10.8997	10.7078	10.8926	10.9368	10.8024
ENSMUSG00000010122	Slc47a1	1	7	2	5	4	12	ENSMUSG00000010122	4.33742	-1.61916	1.41694	-1.14272	0.253156	2	ENSMUSG00000010122	4.9012	5.50013	5.17243	5.44403	5.3377	5.82596
ENSMUSG00000010136	Pifo	12	1	1	2	1	1	ENSMUSG00000010136	1.89899	3.20397	3.00254	1.06709	0.285933	2	ENSMUSG00000010136	5.73744	4.9012	4.9012	5.17382	4.9012	4.9012
ENSMUSG00000010142	Tnfrsf13b	681	343	252	302	363	238	ENSMUSG00000010142	355.048	0.372361	0.351222	1.06019	0.289059	0.572526	ENSMUSG00000010142	9.44435	8.47184	8.33482	8.56806	8.6076	8.36971
ENSMUSG00000010154	Spire2	51	76	40	39	94	56	ENSMUSG00000010154	57.1956	-0.304733	0.406627	-0.749416	0.453606	0.713503	ENSMUSG00000010154	6.60785	6.87612	6.51245	6.50097	7.11661	6.85245
ENSMUSG00000010175	Prox1	126	8	17	15	7	25	ENSMUSG00000010175	31.4286	1.54829	1.0105	1.53221	0.12547	0.355918	ENSMUSG00000010175	7.4253	5.54736	5.96354	5.90253	5.51619	6.2419
ENSMUSG00000010205	Raver1	1340	1540	1019	1359	1811	1206	ENSMUSG00000010205	1363.83	-0.294634	0.157405	-1.87182	0.0612309	0.232249	ENSMUSG00000010205	10.3617	10.4504	10.1514	10.5627	10.7501	10.5026
ENSMUSG00000010277	2610507B11Rik	13553	15465	11339	9215	10708	8811	ENSMUSG00000010277	11344.4	0.354595	0.107329	3.30381	0.000953821	0.0127276	ENSMUSG00000010277	13.6414	13.7233	13.5591	13.2761	13.2728	13.3211
ENSMUSG00000010290	AI597479	908	1131	909	692	700	588	ENSMUSG00000010290	809.434	0.441885	0.145231	3.04264	0.00234514	0.0249734	ENSMUSG00000010290	9.82976	10.0263	9.99534	9.64046	9.45268	9.5245
ENSMUSG00000010307	Tmem86a	1469	1561	890	819	1154	825	ENSMUSG00000010307	1094.03	0.349774	0.202965	1.72332	0.0848311	0.282399	ENSMUSG00000010307	10.4887	10.4691	9.96658	9.86758	10.1271	9.98088
ENSMUSG00000010311	Optc	41	48	33	32	72	20	ENSMUSG00000010311	38.7854	-0.106758	0.496432	-0.215051	0.829727	0.928919	ENSMUSG00000010311	6.44372	6.50559	6.37308	6.35855	6.87517	6.10248
ENSMUSG00000010342	Tex14	15	8	9	9	10	9	ENSMUSG00000010342	8.96299	0.0878166	0.726017	0.120957	0.903725	0.963156	ENSMUSG00000010342	5.84115	5.54736	5.66068	5.66448	5.65163	5.69342
ENSMUSG00000010358	Ifi35	873	1011	1139	995	1434	1178	ENSMUSG00000010358	1107.15	-0.365794	0.21023	-1.73998	0.0818632	0.276499	ENSMUSG00000010358	9.77666	9.87383	10.3043	10.1328	10.426	10.4701
ENSMUSG00000010362	Rdm1	472	629	584	687	530	675	ENSMUSG00000010362	600.829	-0.314539	0.243972	-1.28924	0.197313	0.46052	ENSMUSG00000010362	8.96585	9.24105	9.40086	9.63074	9.08787	9.70926
ENSMUSG00000010376	Nedd8	4043	4123	3165	2720	3658	2071	ENSMUSG00000010376	3232.42	0.309453	0.170978	1.8099	0.070311	0.252079	ENSMUSG00000010376	11.9118	11.8332	11.736	11.5359	11.7396	11.2586
ENSMUSG00000010392	Gosr1	1843	2071	1544	1509	1621	1443	ENSMUSG00000010392	1655.53	0.116302	0.123054	0.945132	0.344592	0.620215	ENSMUSG00000010392	10.8042	10.8624	10.7259	10.7082	10.5958	10.7521
ENSMUSG00000010406	Mrpl52	854	1014	916	819	1261	797	ENSMUSG00000010406	934.03	-0.155841	0.177977	-0.875628	0.381232	0.652801	ENSMUSG00000010406	9.747	9.87785	10.0058	9.86758	10.2487	9.93391
ENSMUSG00000010435	Spaca7	1	1	1	1	1	1	ENSMUSG00000010435	0	NA	NA	NA	NA	2	ENSMUSG00000010435	4.9012	4.9012	4.9012	4.9012	4.9012	4.9012
ENSMUSG00000010453	Kansl3	2657	3501	2376	2854	2989	2404	ENSMUSG00000010453	2771.62	-0.0896076	0.145071	-0.617681	0.536786	0.770339	ENSMUSG00000010453	11.3175	11.6013	11.3304	11.6039	11.4537	11.469
ENSMUSG00000010461	Eya4	177	61	76	54	33	31	ENSMUSG00000010461	69.6058	1.29919	0.511752	2.53871	0.0111261	0.0755763	ENSMUSG00000010461	7.78726	6.69167	7.0495	6.75798	6.27925	6.388
ENSMUSG00000010476	Ebf3	672	656	440	625	556	404	ENSMUSG00000010476	551.369	0.0196589	0.216707	0.0907164	0.927718	0.972141	ENSMUSG00000010476	9.42672	9.29617	9.03086	9.50444	9.15003	9.032
ENSMUSG00000010492	Uckl1os	7	6	8	6	10	9	ENSMUSG00000010492	6.70976	-0.401596	0.818158	-0.490854	0.62353	0.820457	ENSMUSG00000010492	5.52267	5.44859	5.61263	5.50723	5.65163	5.69342
ENSMUSG00000010505	Myt1	1	1	1	1	1	1	ENSMUSG00000010505	0	NA	NA	NA	NA	2	ENSMUSG00000010505	4.9012	4.9012	4.9012	4.9012	4.9012	4.9012
ENSMUSG00000010517	Faf1	1640	2098	1609	1533	1954	1330	ENSMUSG00000010517	1672.69	0.0281041	0.141861	0.198111	0.842958	0.936019	ENSMUSG00000010517	10.6416	10.8805	10.7834	10.7302	10.8562	10.6385
ENSMUSG00000010529	Gm266	11	2	8	1	2	1	ENSMUSG00000010529	3.09826	3.97347	1.86479	2.13079	0.0331064	2	ENSMUSG00000010529	5.6995	5.14718	5.61263	4.9012	5.15385	4.9012
ENSMUSG00000010538	Tsacc	14	23	12	26	40	23	ENSMUSG00000010538	21.8338	-1.02954	0.504261	-2.04169	0.0411823	0.18179	ENSMUSG00000010538	5.80806	6.02749	5.78805	6.21991	6.41115	6.18839
ENSMUSG00000010554	Mettl16	1235	1190	1136	1027	1440	981	ENSMUSG00000010554	1157.93	-0.065764	0.15021	-0.437814	0.661521	0.845285	ENSMUSG00000010554	10.2493	10.0957	10.3007	10.1761	10.4317	10.2177
ENSMUSG00000010592	Dazl	6	1	4	3	3	3	ENSMUSG00000010592	2.35968	0.316903	1.54722	0.204821	0.837712	2	ENSMUSG00000010592	5.46924	4.9012	5.36961	5.28617	5.25805	5.30103
ENSMUSG00000010601	Apol7a	19	31	48	36	119	59	ENSMUSG00000010601	50.9426	-1.2059	0.559129	-2.15675	0.0310249	0.151592	ENSMUSG00000010601	5.9619	6.20524	6.65363	6.44211	7.34599	6.89798
ENSMUSG00000010607	Pigyl	537	734	537	580	886	674	ENSMUSG00000010607	653.174	-0.370836	0.186399	-1.98947	0.0466494	0.196084	ENSMUSG00000010607	9.13243	9.44446	9.29025	9.40528	9.76795	9.70726
ENSMUSG00000010608	Rbm25	3745	1475	2724	2429	2963	2529	ENSMUSG00000010608	2653.5	-0.101211	0.332848	-0.304075	0.761071	0.897161	ENSMUSG00000010608	11.8031	10.3908	11.5235	11.376	11.4413	11.5406
ENSMUSG00000010609	Psen2	2678	2772	1995	2095	2158	1697	ENSMUSG00000010609	2203.13	0.187334	0.140317	1.33508	0.181849	0.440154	ENSMUSG00000010609	11.3286	11.2716	11.0845	11.1676	10.9951	10.9787
ENSMUSG00000010651	Acaa1b	1974	2692	1687	1680	1683	1170	ENSMUSG00000010651	1778.83	0.350167	0.186947	1.87309	0.0610564	0.231868	ENSMUSG00000010651	10.9001	11.2303	10.8496	10.858	10.648	10.4607
ENSMUSG00000010660	Plcd1	1176	2138	1461	1991	2083	1786	ENSMUSG00000010660	1769.01	-0.436423	0.217229	-2.00905	0.0445321	0.190549	ENSMUSG00000010660	10.1821	10.9069	10.649	11.096	10.9456	11.0504
ENSMUSG00000010663	Fads1	2330	3444	2687	2560	2174	2890	ENSMUSG00000010663	2683.41	-0.00736528	0.234853	-0.0313612	0.974981	0.990943	ENSMUSG00000010663	11.1326	11.5781	11.5041	11.4502	11.0055	11.7296
ENSMUSG00000010721	Lmbr1	635	788	666	572	799	629	ENSMUSG00000010721	675.703	-0.0607778	0.16114	-0.377173	0.706045	0.86942	ENSMUSG00000010721	9.35187	9.53883	9.57554	9.38691	9.62903	9.61453
ENSMUSG00000010751	Tnfrsf22	168	208	163	233	241	124	ENSMUSG00000010751	186.568	-0.265898	0.268322	-0.990967	0.321702	0.601461	ENSMUSG00000010751	7.7299	7.88402	7.82933	8.2532	8.11399	7.62418
ENSMUSG00000010755	Cars	919	1053	831	845	1077	817	ENSMUSG00000010755	915.162	-0.0934562	0.123626	-0.755956	0.449675	0.71064	ENSMUSG00000010755	9.84606	9.92905	9.87344	9.90996	10.0328	9.96762
ENSMUSG00000010760	Phlda2	1	1	1	2	2	1	ENSMUSG00000010760	0.331488	-1.92792	4.04368	-0.476773	0.633524	2	ENSMUSG00000010760	4.9012	4.9012	4.9012	5.17382	5.15385	4.9012
ENSMUSG00000010796	Asz1	1	2	2	2	2	1	ENSMUSG00000010796	0.653153	-0.0713321	2.62595	-0.0271643	0.978329	2	ENSMUSG00000010796	4.9012	5.14718	5.17243	5.17382	5.15385	4.9012
ENSMUSG00000010797	Wnt2	32	77	7	8	41	3	ENSMUSG00000010797	24.6962	1.11863	1.04055	1.07504	0.282358	0.564814	ENSMUSG00000010797	6.27254	6.8875	5.56079	5.6162	6.42878	5.30103
ENSMUSG00000010803	Gabra1	1	1	1	1	1	1	ENSMUSG00000010803	0	NA	NA	NA	NA	2	ENSMUSG00000010803	4.9012	4.9012	4.9012	4.9012	4.9012	4.9012
ENSMUSG00000010825	Grid2ip	1	1	2	1	1	3	ENSMUSG00000010825	0.56151	-1.15481	3.98962	-0.289454	0.772234	2	ENSMUSG00000010825	4.9012	4.9012	5.17243	4.9012	4.9012	5.30103
ENSMUSG00000010830	Kdelr3	328	379	290	146	366	165	ENSMUSG00000010830	270.348	0.468125	0.311318	1.50369	0.132662	0.36888	ENSMUSG00000010830	8.50863	8.59467	8.50554	7.71903	8.61781	7.93976
ENSMUSG00000010841	1700006E09Rik	4	4	7	1	2	2	ENSMUSG00000010841	2.3095	2.49734	1.64125	1.52161	0.128107	2	ENSMUSG00000010841	5.34233	5.32622	5.56079	4.9012	5.15385	5.18437
ENSMUSG00000010911	Apip	1086	1006	753	843	1121	792	ENSMUSG00000010911	922.262	-0.0802497	0.161189	-0.497862	0.618581	0.818126	ENSMUSG00000010911	10.0731	9.86712	9.74026	9.90674	10.0874	9.92536
ENSMUSG00000010914	Pdhx	1348	1346	1108	1198	1352	983	ENSMUSG00000010914	1210.71	-0.0194853	0.12686	-0.153597	0.877927	0.951353	ENSMUSG00000010914	10.3699	10.2646	10.2664	10.3881	10.3447	10.2205
ENSMUSG00000010936	Vac14	2468	2616	1876	2039	2351	1201	ENSMUSG00000010936	2050.73	0.199987	0.215394	0.92847	0.353164	0.627407	ENSMUSG00000010936	11.2135	11.19	10.9982	11.1295	11.1154	10.4969
ENSMUSG00000011008	Mcoln2	573	419	240	154	299	138	ENSMUSG00000011008	291.619	0.952341	0.349495	2.7249	0.00643203	0.0511379	ENSMUSG00000011008	9.21699	8.71977	8.27634	7.7776	8.37008	7.74018
ENSMUSG00000011034	Slc5a1	1	1	1	1	1	1	ENSMUSG00000011034	0	NA	NA	NA	NA	2	ENSMUSG00000011034	4.9012	4.9012	4.9012	4.9012	4.9012	4.9012
ENSMUSG00000011052	1700049J03Rik	1	1	1	1	1	1	ENSMUSG00000011052	0	NA	NA	NA	NA	2	ENSMUSG00000011052	4.9012	4.9012	4.9012	4.9012	4.9012	4.9012
ENSMUSG00000011096	Akt1s1	2420	2738	2055	2327	2849	2065	ENSMUSG00000011096	2386.46	-0.1332	0.115528	-1.15296	0.248927	0.528517	ENSMUSG00000011096	11.1859	11.2542	11.1261	11.3155	11.3859	11.2545
ENSMUSG00000011114	Tbrg1	2187	2715	1994	1958	3047	2172	ENSMUSG00000011114	2321.01	-0.181468	0.163651	-1.10888	0.267484	0.549519	ENSMUSG00000011114	11.0437	11.2423	11.0838	11.0726	11.4808	11.3257
ENSMUSG00000011118	Panx3	3	1	1	1	1	1	ENSMUSG00000011118	0.312842	1.70841	4.03975	0.422901	0.672367	2	ENSMUSG00000011118	5.26185	4.9012	4.9012	4.9012	4.9012	4.9012
ENSMUSG00000011148	Adssl1	850	854	493	413	476	392	ENSMUSG00000011148	564.931	0.633837	0.207755	3.05089	0.00228162	0.0244906	ENSMUSG00000011148	9.74067	9.64635	9.17836	8.96254	8.94947	8.99316
ENSMUSG00000011154	1700026D08Rik	7	4	1	1	1	1	ENSMUSG00000011154	1.37389	3.84363	2.9201	1.31627	0.188085	2	ENSMUSG00000011154	5.52267	5.32622	4.9012	4.9012	4.9012	4.9012
ENSMUSG00000011158	Brf1	1004	1307	958	1219	1325	1079	ENSMUSG00000011158	1142.85	-0.283545	0.138613	-2.04559	0.0407963	0.180561	ENSMUSG00000011158	9.96609	10.2242	10.067	10.4121	10.3169	10.3488
ENSMUSG00000011171	Vipr2	99	27	22	22	27	12	ENSMUSG00000011171	32.654	1.20894	0.6876	1.7582	0.0787131	0.270463	ENSMUSG00000011171	7.18594	6.12034	6.11026	6.11612	6.15161	5.82596
ENSMUSG00000011179	Odc1	3546	4283	3561	3021	5567	3111	ENSMUSG00000011179	3794	-0.141146	0.207959	-0.678723	0.497313	0.744779	ENSMUSG00000011179	11.7256	11.8872	11.9033	11.6845	12.3369	11.8342
ENSMUSG00000011254	Thg1l	344	361	281	213	378	217	ENSMUSG00000011254	292.447	0.177864	0.223511	0.795773	0.426164	0.691645	ENSMUSG00000011254	8.56729	8.53457	8.46692	8.14714	8.65797	8.25884
ENSMUSG00000011256	Adam19	1475	1717	1210	960	709	743	ENSMUSG00000011256	1115.32	0.715543	0.206333	3.46791	0.000524529	0.00802703	ENSMUSG00000011256	10.4944	10.6012	10.3877	10.0838	9.46964	9.83877
ENSMUSG00000011257	Pabpc4	1832	2550	1991	2251	3303	2048	ENSMUSG00000011257	2308.6	-0.368833	0.179314	-2.05692	0.0396943	0.177205	ENSMUSG00000011257	10.7958	11.1541	11.0817	11.2687	11.5949	11.2429
ENSMUSG00000011263	Exoc3l2	55	74	60	76	129	75	ENSMUSG00000011263	76.6779	-0.684631	0.305107	-2.2439	0.0248388	0.130283	ENSMUSG00000011263	6.66762	6.85304	6.83869	7.05884	7.42778	7.11679
ENSMUSG00000011267	Zfp296	90	39	60	69	73	57	ENSMUSG00000011267	63.7849	-0.187313	0.405369	-0.46208	0.644024	0.833821	ENSMUSG00000011267	7.09554	6.35679	6.83869	6.97056	6.88719	6.86781
ENSMUSG00000011305	Plin5	129	375	209	172	203	202	ENSMUSG00000011305	211.139	0.150402	0.366537	0.410331	0.681563	0.857166	ENSMUSG00000011305	7.44945	8.58153	8.11304	7.90101	7.91684	8.17396
ENSMUSG00000011306	Sugp1	954	1035	726	930	964	796	ENSMUSG00000011306	893.302	-0.12544	0.144131	-0.870319	0.384126	0.65496	ENSMUSG00000011306	9.8967	9.90564	9.69113	10.0404	9.88203	9.93221
ENSMUSG00000011349	Dmrtc2	1	1	2	1	1	2	ENSMUSG00000011349	0.369026	-0.1305	4.08047	-0.0319816	0.974487	2	ENSMUSG00000011349	4.9012	4.9012	5.17243	4.9012	4.9012	5.18437
ENSMUSG00000011350	Gm5893	1	1	1	1	1	1	ENSMUSG00000011350	0	NA	NA	NA	NA	2	ENSMUSG00000011350	4.9012	4.9012	4.9012	4.9012	4.9012	4.9012
ENSMUSG00000011382	Dhdh	5211	5445	5454	4735	4276	3690	ENSMUSG00000011382	4776.74	0.217023	0.164028	1.32309	0.185806	0.444872	ENSMUSG00000011382	12.273	12.2288	12.5107	12.3235	11.9612	12.0768
ENSMUSG00000011427	Zfp790	407	439	473	283	399	340	ENSMUSG00000011427	386.893	0.252568	0.206089	1.22553	0.220377	0.489861	ENSMUSG00000011427	8.77732	8.77844	9.12447	8.48808	8.72563	8.8115
ENSMUSG00000011463	Cpb1	1	1	1	1	1	1	ENSMUSG00000011463	0	NA	NA	NA	NA	2	ENSMUSG00000011463	4.9012	4.9012	4.9012	4.9012	4.9012	4.9012
ENSMUSG00000011486	Slc25a41	2	1	1	1	1	1	ENSMUSG00000011486	0.156421	0.831281	4.08047	0.203722	0.838571	2	ENSMUSG00000011486	5.15655	4.9012	4.9012	4.9012	4.9012	4.9012
ENSMUSG00000011589	Fsd1	3	3	2	2	1	1	ENSMUSG00000011589	0.957988	2.06521	2.29139	0.901287	0.367436	2	ENSMUSG00000011589	5.26185	5.24864	5.17243	5.17382	4.9012	4.9012
ENSMUSG00000011632	Pinlyp	1	1	1	3	1	1	ENSMUSG00000011632	0.356718	-2.02076	4.03529	-0.500772	0.616532	2	ENSMUSG00000011632	4.9012	4.9012	4.9012	5.28617	4.9012	4.9012
ENSMUSG00000011658	Fuz	528	642	618	852	699	760	ENSMUSG00000011658	689.147	-0.509015	0.209635	-2.4281	0.0151781	0.0931383	ENSMUSG00000011658	9.11049	9.26785	9.47588	9.92116	9.45079	9.86941
ENSMUSG00000011751	Sptbn4	7	2	1	3	8	4	ENSMUSG00000011751	3.08972	-0.886764	1.50707	-0.588402	0.556263	2	ENSMUSG00000011751	5.52267	5.14718	4.9012	5.28617	5.56465	5.39011
ENSMUSG00000011752	Pgam1	5405	5600	4358	4621	6116	3836	ENSMUSG00000011752	4925.61	-0.0420558	0.142722	-0.294671	0.768246	0.900588	ENSMUSG00000011752	12.3251	12.2688	12.1907	12.2888	12.4711	12.1321
ENSMUSG00000011831	Evi5	1612	690	1222	847	846	914	ENSMUSG00000011831	1023.57	0.315596	0.33153	0.951939	0.341128	0.61803	ENSMUSG00000011831	10.6176	9.3627	10.4014	9.91317	9.70574	10.1207
ENSMUSG00000011832	Evi5l	1231	1841	1223	1670	1501	1445	ENSMUSG00000011832	1480.48	-0.25382	0.191753	-1.32369	0.185607	0.444578	ENSMUSG00000011832	10.2449	10.6982	10.4025	10.8497	10.4892	10.754
ENSMUSG00000011837	Snapc2	489	583	347	446	526	439	ENSMUSG00000011837	465.949	-0.135953	0.182648	-0.744345	0.456668	0.716126	ENSMUSG00000011837	9.01132	9.14198	8.72847	9.06154	9.07807	9.13962
ENSMUSG00000011877	Git1	2289	2529	1829	2513	2737	2205	ENSMUSG00000011877	2338.71	-0.3015	0.120445	-2.50322	0.012307	0.0809055	ENSMUSG00000011877	11.1077	11.1425	10.9626	11.424	11.3293	11.347
ENSMUSG00000011884	Gltp	7263	7452	5691	5514	5265	3863	ENSMUSG00000011884	5754.5	0.347171	0.15759	2.203	0.0275945	0.140762	ENSMUSG00000011884	12.7472	12.6767	12.5715	12.5409	12.2574	12.142
ENSMUSG00000011958	Bnip2	4399	4080	3944	3207	3863	2987	ENSMUSG00000011958	3713.96	0.184995	0.125204	1.47755	0.13953	0.379957	ENSMUSG00000011958	12.0318	11.8183	12.0486	11.7692	11.8169	11.7765
ENSMUSG00000011960	Ccnt1	1293	995	1247	819	1036	842	ENSMUSG00000011960	1032.58	0.279948	0.20066	1.39513	0.162976	0.416119	ENSMUSG00000011960	10.3125	9.85223	10.4294	9.86758	9.97987	10.0087
ENSMUSG00000012017	Scarf2	1351	1773	1338	1366	1053	1114	ENSMUSG00000012017	1323.15	0.187435	0.200737	0.933732	0.350442	0.625063	ENSMUSG00000012017	10.373	10.6458	10.5269	10.5698	10.002	10.3929
ENSMUSG00000012042	4930579F01Rik	1	1	1	1	1	1	ENSMUSG00000012042	0	NA	NA	NA	NA	2	ENSMUSG00000012042	4.9012	4.9012	4.9012	4.9012	4.9012	4.9012
ENSMUSG00000012076	Brms1l	590	594	472	529	646	484	ENSMUSG00000012076	547.252	-0.129794	0.137299	-0.945341	0.344485	0.620143	ENSMUSG00000012076	9.25525	9.1663	9.12172	9.28395	9.34652	9.26709
ENSMUSG00000012114	Med15	2349	2601	1999	1899	2194	1674	ENSMUSG00000012114	2093.69	0.139298	0.108394	1.28511	0.198755	0.462591	ENSMUSG00000012114	11.144	11.182	11.0873	11.0296	11.0183	10.9596
ENSMUSG00000012117	Dhdds	1608	1828	1472	1603	1907	1426	ENSMUSG00000012117	1628.09	-0.13441	0.110609	-1.21518	0.224296	0.496116	ENSMUSG00000012117	10.6142	10.6883	10.6594	10.7925	10.8221	10.7355
ENSMUSG00000012123	Aim1l	7	2	8	13	8	4	ENSMUSG00000012123	6.10911	-0.725632	1.06899	-0.678803	0.497263	0.744779	ENSMUSG00000012123	5.52267	5.14718	5.61263	5.8308	5.56465	5.39011
ENSMUSG00000012126	Ubxn11	52	47	48	61	89	63	ENSMUSG00000012126	59.0615	-0.658685	0.306143	-2.15156	0.031432	0.152517	ENSMUSG00000012126	6.62308	6.48998	6.65363	6.86164	7.06555	6.95625
ENSMUSG00000012187	Mogat1	280	512	387	411	505	529	ENSMUSG00000012187	437.88	-0.437564	0.262341	-1.66792	0.0953315	0.303008	ENSMUSG00000012187	8.31656	8.97422	8.86643	8.95632	9.02545	9.38417
ENSMUSG00000012211	Tex22	1	1	1	1	1	4	ENSMUSG00000012211	0.57745	-2.70741	3.98713	-0.679038	0.497114	2	ENSMUSG00000012211	4.9012	4.9012	4.9012	4.9012	4.9012	5.39011
ENSMUSG00000012282	Wnt8a	1	1	1	1	1	1	ENSMUSG00000012282	0	NA	NA	NA	NA	2	ENSMUSG00000012282	4.9012	4.9012	4.9012	4.9012	4.9012	4.9012
ENSMUSG00000012296	Tjap1	632	809	659	828	992	765	ENSMUSG00000012296	778.437	-0.426563	0.141972	-3.00456	0.00265964	0.0274703	ENSMUSG00000012296	9.34563	9.57392	9.56143	9.88239	9.92087	9.87829
ENSMUSG00000012350	Ehf	23	6	14	4	16	2	ENSMUSG00000012350	9.48643	1.0688	1.06085	1.0075	0.313694	0.594071	ENSMUSG00000012350	6.06835	5.44859	5.86267	5.37199	5.86305	5.18437
ENSMUSG00000012396	Nanog	16	15	10	10	18	26	ENSMUSG00000012396	14.9874	-0.586663	0.652684	-0.898847	0.368734	0.642076	ENSMUSG00000012396	5.87296	5.80768	5.70562	5.70964	5.92276	6.26767
ENSMUSG00000012405	Rpl15	2102	2354	1906	1829	2481	1653	ENSMUSG00000012405	2030.21	-0.0250779	0.131891	-0.190141	0.849199	0.938476	ENSMUSG00000012405	10.9881	11.0418	11.0204	10.977	11.191	10.9419
ENSMUSG00000012422	Tmem167	2433	1638	1866	1331	1821	1187	ENSMUSG00000012422	1691.43	0.347618	0.214559	1.62015	0.1052	0.320856	ENSMUSG00000012422	11.1934	10.5358	10.9907	10.5338	10.7577	10.4806
ENSMUSG00000012428	Steap4	21724	26609	28929	23274	42675	23664	ENSMUSG00000012428	27606.7	-0.301506	0.240047	-1.25603	0.209106	0.475741	ENSMUSG00000012428	14.3196	14.5036	14.906	14.6076	15.2611	14.7413
ENSMUSG00000012429	Mplkip	405	381	372	347	451	368	ENSMUSG00000012429	385.1	-0.131622	0.165692	-0.794378	0.426976	0.692135	ENSMUSG00000012429	8.77111	8.60119	8.81624	8.7413	8.88056	8.91217
ENSMUSG00000012443	Kif11	168	59	113	82	48	42	ENSMUSG00000012443	83.8482	0.87868	0.491758	1.78681	0.0739678	0.260188	ENSMUSG00000012443	7.7299	6.66486	7.43668	7.13002	6.54511	6.61476
ENSMUSG00000012483	Rpa3	301	311	277	316	337	290	ENSMUSG00000012483	303.902	-0.215046	0.158528	-1.35652	0.174933	0.431478	ENSMUSG00000012483	8.4038	8.35297	8.44942	8.62424	8.51583	8.61194
ENSMUSG00000012519	Mlkl	695	843	833	488	622	573	ENSMUSG00000012519	669.687	0.370656	0.189821	1.95267	0.0508593	0.20684	ENSMUSG00000012519	9.47136	9.62898	9.8767	9.17838	9.2967	9.4901
ENSMUSG00000012520	Phox2b	1	1	1	1	1	1	ENSMUSG00000012520	0	NA	NA	NA	NA	2	ENSMUSG00000012520	4.9012	4.9012	4.9012	4.9012	4.9012	4.9012
ENSMUSG00000012535	Tnpo3	3279	2908	2891	2117	2267	1831	ENSMUSG00000012535	2521.47	0.424228	0.140691	3.01531	0.00256716	0.0267201	ENSMUSG00000012535	11.6147	11.3391	11.6077	11.1823	11.0643	11.0854
ENSMUSG00000012609	Ttll5	410	544	410	363	398	389	ENSMUSG00000012609	415.025	0.105451	0.177818	0.593028	0.553163	0.780318	ENSMUSG00000012609	8.78659	9.05227	8.94012	8.79816	8.72248	8.98328
ENSMUSG00000012640	Zfp715	574	315	474	343	280	379	ENSMUSG00000012640	395.183	0.309944	0.321164	0.965064	0.334513	0.612649	ENSMUSG00000012640	9.21927	8.36839	9.12721	8.72672	8.29118	8.94986
ENSMUSG00000012705	Retn	5513	16676	9768	19220	28694	20763	ENSMUSG00000012705	16824.4	-1.23912	0.335617	-3.69207	0.000222433	0.00419175	ENSMUSG00000012705	12.3534	13.8316	13.3451	14.3322	14.6895	14.553
ENSMUSG00000012777	Acpt	1	5	1	2	2	2	ENSMUSG00000012777	1.10446	0.178309	2.32082	0.0768304	0.938758	2	ENSMUSG00000012777	4.9012	5.39138	4.9012	5.17382	5.15385	5.18437
ENSMUSG00000012819	Cdh23	96	164	94	370	365	293	ENSMUSG00000012819	232.692	-1.69098	0.246598	-6.85721	7.02199e-12	1.68403e-09	ENSMUSG00000012819	7.15649	7.62326	7.25187	8.82234	8.61442	8.62473
ENSMUSG00000012848	Rps5	11385	11284	8521	8741	10857	7882	ENSMUSG00000012848	9660.45	0.0549759	0.125238	0.438973	0.660681	0.844581	ENSMUSG00000012848	13.3912	13.2709	13.1492	13.2004	13.2926	13.1614
ENSMUSG00000012889	Podnl1	68	49	49	71	103	57	ENSMUSG00000012889	64.8035	-0.590036	0.33068	-1.78431	0.0743728	0.260878	ENSMUSG00000012889	6.84388	6.52099	6.67017	6.9964	7.20381	6.86781
ENSMUSG00000013033	Adgrl1	797	940	732	805	943	810	ENSMUSG00000013033	833.201	-0.185056	0.128533	-1.43975	0.149937	0.395861	ENSMUSG00000013033	9.65414	9.77539	9.70219	9.84423	9.85219	9.95591
ENSMUSG00000013076	Amotl1	8527	11478	10173	10617	8707	8264	ENSMUSG00000013076	9612.1	-0.00660616	0.195677	-0.0337605	0.973068	0.990206	ENSMUSG00000013076	12.9768	13.2954	13.4033	13.4793	12.9763	13.2292
ENSMUSG00000013083	2200002J24Rik	2	1	1	2	1	1	ENSMUSG00000013083	0.33478	-0.1305	4.08047	-0.0319816	0.974487	2	ENSMUSG00000013083	5.15655	4.9012	4.9012	5.17382	4.9012	4.9012
ENSMUSG00000013089	Etv5	636	1004	526	543	694	620	ENSMUSG00000013089	659.506	0.0694218	0.22715	0.305622	0.759893	0.896671	ENSMUSG00000013089	9.35395	9.86442	9.26308	9.31829	9.44127	9.59524
ENSMUSG00000013091	Tmem190	3	5	2	3	6	6	ENSMUSG00000013091	3.15465	-0.94111	1.21952	-0.771702	0.440291	2	ENSMUSG00000013091	5.26185	5.39138	5.17243	5.28617	5.46331	5.53041
ENSMUSG00000013150	Gfod2	382	412	337	427	722	482	ENSMUSG00000013150	457.532	-0.644612	0.194213	-3.3191	0.000903096	0.0122752	ENSMUSG00000013150	8.69763	8.69866	8.6918	9.00538	9.49378	9.26166
ENSMUSG00000013155	Enkd1	120	194	133	195	190	170	ENSMUSG00000013155	165.999	-0.456206	0.242049	-1.88477	0.0594611	0.227886	ENSMUSG00000013155	7.37566	7.80623	7.60738	8.04435	7.84249	7.97378
ENSMUSG00000013158	4933405L10Rik	2	2	1	6	2	1	ENSMUSG00000013158	1.34647	-1.76539	2.25681	-0.782251	0.434067	2	ENSMUSG00000013158	5.15655	5.14718	4.9012	5.50723	5.15385	4.9012
ENSMUSG00000013160	Atp6v0d1	4533	4997	3709	3400	4802	3007	ENSMUSG00000013160	4008.57	0.121213	0.148799	0.814611	0.415295	0.682939	ENSMUSG00000013160	12.0745	12.1065	11.9612	11.8521	12.1263	11.7859
ENSMUSG00000013236	Ptprs	3615	5330	3496	3807	3255	2656	ENSMUSG00000013236	3643.84	0.212346	0.200494	1.05912	0.289546	0.572972	ENSMUSG00000013236	11.7529	12.1984	11.8771	12.0128	11.5742	11.61
ENSMUSG00000013275	Slc41a1	1082	1503	1020	1238	2183	1285	ENSMUSG00000013275	1368.87	-0.50038	0.213233	-2.34664	0.0189438	0.108099	ENSMUSG00000013275	10.0681	10.4167	10.1527	10.4335	11.0113	10.5907
ENSMUSG00000013338	Fer1l4	1	1	1	1	1	1	ENSMUSG00000013338	0	NA	NA	NA	NA	2	ENSMUSG00000013338	4.9012	4.9012	4.9012	4.9012	4.9012	4.9012
ENSMUSG00000013353	4931406B18Rik	1	1	1	1	1	1	ENSMUSG00000013353	0	NA	NA	NA	NA	2	ENSMUSG00000013353	4.9012	4.9012	4.9012	4.9012	4.9012	4.9012
ENSMUSG00000013367	Iglon5	195	345	219	278	110	154	ENSMUSG00000013367	214.301	0.315479	0.40345	0.781952	0.434243	0.698034	ENSMUSG00000013367	7.89535	8.47895	8.16781	8.46627	7.26788	7.86186
ENSMUSG00000013415	Igf2bp1	1	2	7	1	1	1	ENSMUSG00000013415	1.20438	3.64229	3.16574	1.15054	0.249923	2	ENSMUSG00000013415	4.9012	5.14718	5.56079	4.9012	4.9012	4.9012
ENSMUSG00000013418	B4galnt2	5	7	5	4	11	18	ENSMUSG00000013418	7.54118	-1.26749	0.945567	-1.34046	0.180097	0.438057	ENSMUSG00000013418	5.40992	5.50013	5.4413	5.37199	5.69127	6.04076
ENSMUSG00000013419	Zfp651	1417	1992	1199	1467	1610	1222	ENSMUSG00000013419	1464.81	-0.0408968	0.174103	-0.2349	0.814286	0.921388	ENSMUSG00000013419	10.4389	10.8081	10.3751	10.6689	10.5864	10.5209
ENSMUSG00000013465	Nelfb	1775	2426	1845	2007	2361	1897	ENSMUSG00000013465	2039.08	-0.182929	0.142502	-1.2837	0.199248	0.463358	ENSMUSG00000013465	10.7517	11.0841	10.9748	11.1073	11.1213	11.1351
ENSMUSG00000013483	Card14	63	78	41	80	342	49	ENSMUSG00000013483	103.481	-1.43661	0.60801	-2.36281	0.018137	0.104587	ENSMUSG00000013483	6.77902	6.89878	6.53105	7.10672	8.53394	6.73933
ENSMUSG00000013495	Tmem175	768	939	683	776	810	653	ENSMUSG00000013495	764.111	-0.0413032	0.141307	-0.292294	0.770062	0.901435	ENSMUSG00000013495	9.60449	9.77395	9.60924	9.79462	9.64735	9.66473
ENSMUSG00000013523	Bcas1	63	135	85	52	31	100	ENSMUSG00000013523	76.7201	0.431175	0.537431	0.802289	0.422386	0.688969	ENSMUSG00000013523	6.77902	7.41977	7.15456	6.72671	6.23841	7.39925
ENSMUSG00000013539	Tango2	725	910	652	727	653	644	ENSMUSG00000013539	713.19	0.0295517	0.172798	0.171018	0.864209	0.945265	ENSMUSG00000013539	9.52757	9.73168	9.54718	9.70671	9.36073	9.64611
ENSMUSG00000013562	4833413E03Rik	1	1	1	1	2	2	ENSMUSG00000013562	0.345613	-1.97893	4.03901	-0.489956	0.624165	2	ENSMUSG00000013562	4.9012	4.9012	4.9012	4.9012	5.15385	5.18437
ENSMUSG00000013584	Aldh1a2	866	1309	968	1236	2791	1528	ENSMUSG00000013584	1437.27	-0.925204	0.272181	-3.39922	0.000675793	0.00981957	ENSMUSG00000013584	9.7658	10.2263	10.0811	10.4312	11.3569	10.8319
ENSMUSG00000013593	Ndufs2	6392	7904	6058	6766	8704	6206	ENSMUSG00000013593	6949.55	-0.215406	0.123446	-1.74494	0.0809947	0.275014	ENSMUSG00000013593	12.5646	12.7609	12.6608	12.8335	12.9758	12.8189
ENSMUSG00000013611	Snx31	3	1	2	5	1	1	ENSMUSG00000013611	1.20282	-0.546456	2.68477	-0.20354	0.838713	2	ENSMUSG00000013611	5.26185	4.9012	5.17243	5.44403	4.9012	4.9012
ENSMUSG00000013622	Atraid	2325	3236	2241	2496	2861	2302	ENSMUSG00000013622	2554.31	-0.109894	0.146776	-0.748719	0.454026	0.71372	ENSMUSG00000013622	11.1296	11.49	11.248	11.4144	11.3919	11.4077
ENSMUSG00000013629	Cad	1172	1490	1203	1335	2456	1233	ENSMUSG00000013629	1462.46	-0.47739	0.22813	-2.09262	0.036383	0.167664	ENSMUSG00000013629	10.1774	10.4047	10.3797	10.5379	11.1768	10.5333
ENSMUSG00000013643	Lypd8	10	2	5	1	4	7	ENSMUSG00000013643	3.87337	0.492312	1.4742	0.333952	0.738416	2	ENSMUSG00000013643	5.65948	5.14718	5.4413	4.9012	5.3377	5.58939
ENSMUSG00000013646	Sh3bp5l	1935	2322	1672	1454	1644	1272	ENSMUSG00000013646	1689.74	0.306951	0.12346	2.48624	0.0129102	0.083525	ENSMUSG00000013646	10.8722	11.0226	10.8371	10.6566	10.6154	10.5765
ENSMUSG00000013653	1810065E05Rik	2	1	1	1	1	1	ENSMUSG00000013653	0.156421	0.831281	4.08047	0.203722	0.838571	2	ENSMUSG00000013653	5.15655	4.9012	4.9012	4.9012	4.9012	4.9012
ENSMUSG00000013662	Atad1	2072	1623	1891	1430	1872	1561	ENSMUSG00000013662	1734.66	0.0851608	0.187488	0.454221	0.64967	0.837168	ENSMUSG00000013662	10.968	10.5231	11.0094	10.6334	10.7963	10.8618
ENSMUSG00000013663	Pten	7268	4354	7302	5868	6611	6372	ENSMUSG00000013663	6342.3	-0.103628	0.269897	-0.383954	0.701013	0.867324	ENSMUSG00000013663	12.7482	11.9106	12.928	12.6299	12.5823	12.8567
ENSMUSG00000013668	4933402N03Rik	1	1	1	1	1	1	ENSMUSG00000013668	0	NA	NA	NA	NA	2	ENSMUSG00000013668	4.9012	4.9012	4.9012	4.9012	4.9012	4.9012
ENSMUSG00000013698	Pea15a	9864	10879	8178	6739	7458	5600	ENSMUSG00000013698	7986.39	0.416053	0.113159	3.67671	0.000236259	0.00439552	ENSMUSG00000013698	13.1855	13.2185	13.0903	12.8278	12.7547	12.672
ENSMUSG00000013701	Timm23	932	1105	809	726	1087	619	ENSMUSG00000013701	863.053	0.112692	0.182782	0.616534	0.537542	0.770651	ENSMUSG00000013701	9.86507	9.99461	9.8371	9.70486	10.0454	9.59309
ENSMUSG00000013707	Tnfaip8l2	1122	1048	726	516	479	541	ENSMUSG00000013707	724.276	0.760685	0.209247	3.63534	0.000277612	0.00496948	ENSMUSG00000013707	10.1177	9.92259	9.69113	9.25131	8.95752	9.41384
ENSMUSG00000013736	Trnt1	1071	588	861	634	706	676	ENSMUSG00000013736	755.168	0.204965	0.272591	0.751915	0.452102	0.712653	ENSMUSG00000013736	10.0541	9.15309	9.92155	9.52348	9.46401	9.71125
ENSMUSG00000013766	Ly6g6e	1	2	1	1	1	2	ENSMUSG00000013766	0.337606	-0.1305	4.08047	-0.0319816	0.974487	2	ENSMUSG00000013766	4.9012	5.14718	4.9012	4.9012	4.9012	5.18437
ENSMUSG00000013787	Ehmt2	5947	6708	4896	6527	6833	5601	ENSMUSG00000013787	6055.65	-0.248467	0.118608	-2.09486	0.0361835	0.166921	ENSMUSG00000013787	12.4615	12.5264	12.3566	12.7821	12.6295	12.6722
ENSMUSG00000013822	Elof1	1118	1389	1146	1056	1379	1038	ENSMUSG00000013822	1177.08	-0.0505791	0.137604	-0.36757	0.713194	0.873226	ENSMUSG00000013822	10.1128	10.3079	10.3128	10.2143	10.372	10.2954
ENSMUSG00000013833	Med16	2043	2123	1647	2064	2135	1323	ENSMUSG00000013833	1867.15	-0.0484506	0.178891	-0.270839	0.786515	0.90804	ENSMUSG00000013833	10.9482	10.8971	10.816	11.1466	10.9801	10.6312
ENSMUSG00000013846	St3gal1	2473	3035	2138	2814	4722	2972	ENSMUSG00000013846	3000.76	-0.577152	0.183645	-3.14276	0.00167361	0.0194297	ENSMUSG00000013846	11.2164	11.3994	11.1818	11.5839	12.1023	11.7693
ENSMUSG00000013858	Tmem259	4818	5215	4110	4763	5630	4198	ENSMUSG00000013858	4754.72	-0.172338	0.102016	-1.68933	0.0911569	0.295261	ENSMUSG00000013858	12.1613	12.1673	12.1072	12.3319	12.353	12.2605
ENSMUSG00000013878	Rnf170	842	493	615	421	514	457	ENSMUSG00000013878	552.586	0.367859	0.253557	1.4508	0.146836	0.391504	ENSMUSG00000013878	9.72794	8.92579	9.46942	8.98717	9.04824	9.19198
ENSMUSG00000013921	Clip3	681	927	640	909	751	730	ENSMUSG00000013921	770.678	-0.237571	0.196338	-1.21001	0.226277	0.498732	ENSMUSG00000013921	9.44435	9.75661	9.52242	10.0093	9.54622	9.81489
ENSMUSG00000013928	Thap8	7	3	2	15	11	7	ENSMUSG00000013928	6.58853	-1.87449	0.997887	-1.87846	0.0603187	0.230065	ENSMUSG00000013928	5.52267	5.24864	5.17243	5.90253	5.69127	5.58939
ENSMUSG00000013936	Myl2	3	2	2	1	1	2	ENSMUSG00000013936	0.82699	1.76324	2.41923	0.728844	0.466097	2	ENSMUSG00000013936	5.26185	5.14718	5.17243	4.9012	4.9012	5.18437
ENSMUSG00000013973	Dedd	145	182	126	170	209	157	ENSMUSG00000013973	162.881	-0.375922	0.20104	-1.86989	0.0614994	0.232945	ENSMUSG00000013973	7.57151	7.73591	7.55003	7.88783	7.94987	7.88354
ENSMUSG00000013974	Mcemp1	98	47	26	33	136	27	ENSMUSG00000013974	57.6465	-0.260333	0.67678	-0.384664	0.700487	0.867174	ENSMUSG00000013974	7.17619	6.48998	6.21361	6.38003	7.48224	6.29282
ENSMUSG00000013997	Nit1	1161	1415	1130	1418	1479	1054	ENSMUSG00000013997	1267.71	-0.21857	0.149425	-1.46274	0.143538	0.387098	ENSMUSG00000013997	10.1645	10.3335	10.2934	10.6217	10.4687	10.3165
ENSMUSG00000014030	Pax5	1197	190	79	129	178	109	ENSMUSG00000014030	299	1.69049	1.04202	1.62231	0.104736	0.31978	ENSMUSG00000014030	10.2064	7.78319	7.08546	7.58568	7.77015	7.48799
ENSMUSG00000014039	Prdm15	209	261	200	200	290	186	ENSMUSG00000014039	220.757	-0.131963	0.199556	-0.661285	0.50843	0.751486	ENSMUSG00000014039	7.97399	8.14465	8.06186	8.07366	8.33325	8.07743
ENSMUSG00000014074	Rnf168	969	824	839	698	718	667	ENSMUSG00000014074	781.098	0.209174	0.167632	1.24781	0.2121	0.47915	ENSMUSG00000014074	9.91787	9.59847	9.88643	9.65204	9.48639	9.69322
ENSMUSG00000014075	Tctex1d2	231	202	143	135	164	152	ENSMUSG00000014075	168.141	0.213678	0.236508	0.90347	0.366276	0.639832	ENSMUSG00000014075	8.0893	7.85121	7.68538	7.63423	7.68069	7.84722
ENSMUSG00000014077	Chp1	15575	20209	15211	14177	18464	12729	ENSMUSG00000014077	15859.5	0.0451647	0.136591	0.330656	0.740905	0.887537	ENSMUSG00000014077	13.8412	14.1078	13.9811	13.8946	14.0552	13.8493
ENSMUSG00000014104	Sval2	1	1	1	1	1	1	ENSMUSG00000014104	0	NA	NA	NA	NA	2	ENSMUSG00000014104	4.9012	4.9012	4.9012	4.9012	4.9012	4.9012
ENSMUSG00000014158	Trpv4	515	893	749	960	930	913	ENSMUSG00000014158	830.752	-0.515652	0.236387	-2.18139	0.0291549	0.145999	ENSMUSG00000014158	9.07819	9.7063	9.73308	10.0838	9.83341	10.1192
ENSMUSG00000014164	Klhl3	71	83	58	57	59	20	ENSMUSG00000014164	55.4392	0.542434	0.430435	1.2602	0.207597	0.473784	ENSMUSG00000014164	6.88125	6.95374	6.8097	6.80346	6.70748	6.10248
ENSMUSG00000014177	Tvp23b	1606	1846	1591	1185	1457	1150	ENSMUSG00000014177	1454.81	0.286713	0.119516	2.39896	0.0164419	0.0983426	ENSMUSG00000014177	10.6124	10.7019	10.7677	10.373	10.448	10.4368
ENSMUSG00000014195	Dnajc7	2479	2167	1963	2254	2741	2112	ENSMUSG00000014195	2276.07	-0.228099	0.13528	-1.68612	0.0917722	0.296533	ENSMUSG00000014195	11.2198	10.9258	11.0618	11.2706	11.3314	11.2862
ENSMUSG00000014198	Zfp385c	45	27	35	20	7	13	ENSMUSG00000014198	23.2756	1.34182	0.611081	2.19582	0.0281047	0.142164	ENSMUSG00000014198	6.51217	6.12034	6.41468	6.05987	5.51619	5.86565
ENSMUSG00000014226	Cacybp	1818	833	1515	1058	1341	1042	ENSMUSG00000014226	1266.34	0.177989	0.310974	0.572359	0.567079	0.787987	ENSMUSG00000014226	10.7851	9.613	10.6995	10.2169	10.3334	10.3007
ENSMUSG00000014232	Cluap1	197	252	272	248	274	269	ENSMUSG00000014232	252.372	-0.258792	0.23774	-1.08855	0.276353	0.55848	ENSMUSG00000014232	7.90686	8.10366	8.42722	8.32783	8.26532	8.51902
ENSMUSG00000014243	Zswim7	250	196	190	194	248	176	ENSMUSG00000014243	206.545	-0.0760771	0.21154	-0.359634	0.719121	0.876106	ENSMUSG00000014243	8.18181	7.81762	8.00272	8.03841	8.14747	8.01355
ENSMUSG00000014245	Pigl	233	241	227	193	333	212	ENSMUSG00000014245	236.716	-0.181865	0.222728	-0.816533	0.414195	0.681643	ENSMUSG00000014245	8.09933	8.05189	8.21014	8.03245	8.50117	8.23111
ENSMUSG00000014294	Ndufa2	2623	3032	2610	2384	3052	2174	ENSMUSG00000014294	2621.09	-0.00021964	0.123107	-0.00178415	0.998576	0.999433	ENSMUSG00000014294	11.2993	11.398	11.463	11.3496	11.4831	11.327
ENSMUSG00000014301	Pam16	69	137	101	101	129	81	ENSMUSG00000014301	100.863	-0.139091	0.320118	-0.4345	0.663926	0.846322	ENSMUSG00000014301	6.85646	7.43482	7.32295	7.33308	7.42778	7.19024
ENSMUSG00000014303	Glis2	752	1228	887	1029	1797	1270	ENSMUSG00000014303	1154.59	-0.636693	0.233433	-2.72752	0.00638122	0.0509911	ENSMUSG00000014303	9.57635	10.1387	9.96199	10.1788	10.7392	10.5744
ENSMUSG00000014313	Cox6c	4452	5146	4028	3852	5149	3659	ENSMUSG00000014313	4333.1	-0.0170713	0.12003	-0.142225	0.886902	0.955543	ENSMUSG00000014313	12.0488	12.1483	12.0785	12.0295	12.2256	12.0648
ENSMUSG00000014329	Bicc1	2745	3171	2620	2067	2299	2093	ENSMUSG00000014329	2474.68	0.267543	0.121773	2.19705	0.0280165	0.141894	ENSMUSG00000014329	11.3634	11.4613	11.4684	11.1487	11.0839	11.2735
ENSMUSG00000014349	Ube2z	3284	3722	3071	3101	3931	2930	ENSMUSG00000014349	3314.01	-0.107292	0.108681	-0.987218	0.323536	0.602491	ENSMUSG00000014349	11.6169	11.688	11.6932	11.7215	11.8417	11.7491
ENSMUSG00000014351	Gip	1	1	1	1	1	1	ENSMUSG00000014351	0	NA	NA	NA	NA	2	ENSMUSG00000014351	4.9012	4.9012	4.9012	4.9012	4.9012	4.9012
ENSMUSG00000014353	Tmem87b	2493	2032	2047	1650	2392	1872	ENSMUSG00000014353	2066.13	0.0352069	0.176112	0.199912	0.841549	0.935637	ENSMUSG00000014353	11.2277	10.8358	11.1206	10.8329	11.1397	11.1165
ENSMUSG00000014355	Anapc1	3855	4411	3460	2129	2523	1903	ENSMUSG00000014355	2985.34	0.711479	0.105269	6.75868	1.39256e-11	3.12558e-09	ENSMUSG00000014355	11.8442	11.9291	11.8624	11.1902	11.2146	11.1395
ENSMUSG00000014361	Mertk	2125	1570	1407	1445	888	1180	ENSMUSG00000014361	1428.47	0.38205	0.276475	1.38186	0.167015	0.422015	ENSMUSG00000014361	11.0033	10.4771	10.5967	10.6479	9.77099	10.4725
ENSMUSG00000014402	Tsg101	2034	2438	1945	1854	2425	1540	ENSMUSG00000014402	2012.78	0.023893	0.144829	0.164974	0.868965	0.947483	ENSMUSG00000014402	10.942	11.091	11.0489	10.996	11.1589	10.8429
ENSMUSG00000014418	Hps5	1560	1740	1411	1205	1467	1194	ENSMUSG00000014418	1414.02	0.155912	0.111512	1.39816	0.162064	0.415046	ENSMUSG00000014418	10.5721	10.6197	10.6006	10.3961	10.4574	10.4888
ENSMUSG00000014426	Map3k4	1262	1788	1104	1523	1420	1108	ENSMUSG00000014426	1353.14	-0.107389	0.192033	-0.559223	0.57601	0.7925	ENSMUSG00000014426	10.2791	10.6575	10.2614	10.7211	10.4124	10.3854
ENSMUSG00000014444	Piezo1	4307	6451	4098	5148	7995	4485	ENSMUSG00000014444	5338.11	-0.365401	0.209402	-1.74497	0.0809898	0.275014	ENSMUSG00000014444	12.0017	12.4706	12.1031	12.4429	12.8542	12.3548
ENSMUSG00000014453	Blk	956	170	100	171	415	227	ENSMUSG00000014453	328.603	0.479931	0.959488	0.500195	0.616938	0.817435	ENSMUSG00000014453	9.89954	7.66184	7.31302	7.89444	8.77511	8.31272
ENSMUSG00000014470	Rnf166	1341	1617	1168	1252	1373	1154	ENSMUSG00000014470	1305.3	-0.0104719	0.126788	-0.0825938	0.934175	0.97457	ENSMUSG00000014470	10.3627	10.5179	10.339	10.449	10.3659	10.4416
ENSMUSG00000014496	Ankrd28	897	653	639	290	295	216	ENSMUSG00000014496	485.357	1.33203	0.216229	6.16028	7.26148e-10	1.02522e-07	ENSMUSG00000014496	9.81328	9.29015	9.52033	8.51807	8.35383	8.25333
ENSMUSG00000014498	Ankrd52	1763	2308	1508	1851	2148	1694	ENSMUSG00000014498	1861.07	-0.1675	0.145379	-1.15216	0.249257	0.528939	ENSMUSG00000014498	10.7422	11.0141	10.6931	10.9937	10.9886	10.9763
ENSMUSG00000014503	Pkd2l2	222	211	204	271	228	234	ENSMUSG00000014503	228.649	-0.33997	0.214827	-1.58252	0.11353	0.335519	ENSMUSG00000014503	8.04326	7.90014	8.08483	8.43515	8.04961	8.34925
ENSMUSG00000014504	Srp19	1136	966	1001	700	1154	761	ENSMUSG00000014504	941.642	0.142042	0.19823	0.716555	0.473649	0.727319	ENSMUSG00000014504	10.1347	9.81222	10.127	9.65588	10.1271	9.87119
ENSMUSG00000014529	Tmbim7	1	1	1	1	1	1	ENSMUSG00000014529	0	NA	NA	NA	NA	2	ENSMUSG00000014529	4.9012	4.9012	4.9012	4.9012	4.9012	4.9012
ENSMUSG00000014542	Clec4f	1	1	1	1	1	1	ENSMUSG00000014542	0	NA	NA	NA	NA	2	ENSMUSG00000014542	4.9012	4.9012	4.9012	4.9012	4.9012	4.9012
ENSMUSG00000014543	Klra17	7	1	7	4	8	1	ENSMUSG00000014543	3.60476	0.289445	1.70333	0.169929	0.865066	2	ENSMUSG00000014543	5.52267	4.9012	5.56079	5.37199	5.56465	4.9012
ENSMUSG00000014547	Wdfy2	266	358	298	49	58	59	ENSMUSG00000014547	174.147	2.36053	0.244071	9.6715	3.98486e-22	8.72036e-19	ENSMUSG00000014547	8.25527	8.52431	8.53902	6.67825	6.69359	6.89798
ENSMUSG00000014550	Rbsn	1271	1431	1181	1000	1132	987	ENSMUSG00000014550	1155.66	0.183769	0.119146	1.54238	0.122981	0.352244	ENSMUSG00000014550	10.2888	10.349	10.3543	10.1396	10.1008	10.2261
ENSMUSG00000014551	Mrps25	822	929	738	831	1149	727	ENSMUSG00000014551	856.78	-0.23831	0.15223	-1.56545	0.117477	0.342835	ENSMUSG00000014551	9.69561	9.75951	9.71317	9.88729	10.1212	9.80933
ENSMUSG00000014554	Dguok	994	1311	1002	1044	1301	1139	ENSMUSG00000014554	1126.3	-0.210069	0.152298	-1.37933	0.167794	0.422732	ENSMUSG00000014554	9.95248	10.2284	10.1284	10.1987	10.2917	10.4235
ENSMUSG00000014592	Camta1	294	347	282	284	333	292	ENSMUSG00000014592	302.979	-0.110422	0.161862	-0.682198	0.495114	0.743456	ENSMUSG00000014592	8.37531	8.48602	8.47127	8.49241	8.50117	8.62048
ENSMUSG00000014599	Csf1	3408	6198	4854	4670	6385	5393	ENSMUSG00000014599	5137.22	-0.315329	0.231627	-1.36136	0.173399	0.429682	ENSMUSG00000014599	11.6693	12.4135	12.3443	12.3038	12.5326	12.6181
ENSMUSG00000014601	Strip1	1034	1184	912	959	1254	917	ENSMUSG00000014601	1033.15	-0.125864	0.126916	-0.991715	0.321336	0.60103	ENSMUSG00000014601	10.0062	10.0888	9.99982	10.0823	10.2411	10.1252
ENSMUSG00000014602	Kif1a	465	176	188	68	31	9	ENSMUSG00000014602	149.073	2.85556	0.639619	4.46447	8.02675e-06	0.000277168	ENSMUSG00000014602	8.9467	7.69937	7.99058	6.95744	6.23841	5.69342
ENSMUSG00000014603	Alx3	1	1	1	1	1	2	ENSMUSG00000014603	0.192483	-1.09227	4.08047	-0.267683	0.788943	2	ENSMUSG00000014603	4.9012	4.9012	4.9012	4.9012	4.9012	5.18437
ENSMUSG00000014606	Slc25a11	2718	2968	2104	2262	2542	2057	ENSMUSG00000014606	2414.96	0.0465849	0.123414	0.37747	0.705825	0.869332	ENSMUSG00000014606	11.3495	11.3679	11.1592	11.2756	11.2252	11.249
ENSMUSG00000014609	Chrne	1	1	4	1	3	2	ENSMUSG00000014609	1.02837	0.050404	2.76487	0.0182301	0.985455	2	ENSMUSG00000014609	4.9012	4.9012	5.36961	4.9012	5.25805	5.18437
ENSMUSG00000014633	Cmc2	463	637	445	504	438	311	ENSMUSG00000014633	459.251	0.167876	0.221233	0.75882	0.44796	0.709072	ENSMUSG00000014633	8.94118	9.2576	9.04544	9.22051	8.84337	8.69917
ENSMUSG00000014668	Chfr	770	898	672	696	939	705	ENSMUSG00000014668	772.026	-0.127857	0.139321	-0.917717	0.358767	0.632713	ENSMUSG00000014668	9.60797	9.71381	9.58753	9.64819	9.84644	9.76784
ENSMUSG00000014686	Ceacam16	38	9	10	17	7	6	ENSMUSG00000014686	13.2724	0.853796	0.89414	0.954879	0.339639	0.61658	ENSMUSG00000014686	6.38955	5.59117	5.70562	5.96876	5.51619	5.53041
ENSMUSG00000014704	Hoxa2	15	54	35	52	39	41	ENSMUSG00000014704	38.4984	-0.506624	0.531414	-0.953352	0.340412	0.617233	ENSMUSG00000014704	5.84115	6.59509	6.41468	6.72671	6.39325	6.59587
ENSMUSG00000014725	Adam28	1	1	1	1	4	1	ENSMUSG00000014725	0.459388	-2.4078	4.00544	-0.601132	0.547752	2	ENSMUSG00000014725	4.9012	4.9012	4.9012	4.9012	5.3377	4.9012
ENSMUSG00000014747	Ankrd53	1	1	2	4	3	5	ENSMUSG00000014747	1.78781	-3.23029	1.9412	-1.66407	0.0960983	2	ENSMUSG00000014747	4.9012	4.9012	5.17243	5.37199	5.25805	5.46486
ENSMUSG00000014748	Tex261	3685	4684	3583	3923	4913	3549	ENSMUSG00000014748	4022.86	-0.177005	0.127422	-1.38912	0.164795	0.418612	ENSMUSG00000014748	11.7801	12.0144	11.9121	12.0555	12.1588	12.0214
ENSMUSG00000014763	Fam120b	1164	1191	1141	1203	1161	1077	ENSMUSG00000014763	1155	-0.108021	0.149901	-0.72062	0.471144	0.725951	ENSMUSG00000014763	10.168	10.0969	10.3068	10.3938	10.1354	10.3462
ENSMUSG00000014767	Tbp	452	518	510	458	640	500	ENSMUSG00000014767	510.843	-0.227394	0.178205	-1.27602	0.201948	0.466951	ENSMUSG00000014767	8.91044	8.98918	9.22263	9.0959	9.33422	9.30982
ENSMUSG00000014769	Psmb1	4151	4390	3328	3147	4188	2857	ENSMUSG00000014769	3625.45	0.096556	0.129078	0.748044	0.454434	0.713958	ENSMUSG00000014769	11.9493	11.9223	11.8072	11.7424	11.9316	11.7133
ENSMUSG00000014771	Pdcd2	1	1	1	1	1	1	ENSMUSG00000014771	0	NA	NA	NA	NA	2	ENSMUSG00000014771	4.9012	4.9012	4.9012	4.9012	4.9012	4.9012
ENSMUSG00000014773	Dll1	92	236	176	274	379	316	ENSMUSG00000014773	246.44	-1.07745	0.337748	-3.1901	0.00142222	0.017089	ENSMUSG00000014773	7.11617	8.02771	7.91549	8.44857	8.66126	8.71918
ENSMUSG00000014776	Nol3	1012	1361	1037	1388	1401	854	ENSMUSG00000014776	1164.36	-0.217578	0.20338	-1.06981	0.284704	0.567108	ENSMUSG00000014776	9.97689	10.2799	10.1754	10.592	10.3938	10.028
ENSMUSG00000014778	Fhod1	952	1341	903	1850	1638	1394	ENSMUSG00000014778	1351.05	-0.755582	0.186253	-4.05674	4.97617e-05	0.00124277	ENSMUSG00000014778	9.89385	10.2595	9.98632	10.993	10.6103	10.7039
ENSMUSG00000014782	Plekhg4	5	11	5	12	5	6	ENSMUSG00000014782	6.31996	-0.330176	0.933732	-0.353609	0.723632	0.878298	ENSMUSG00000014782	5.40992	5.67082	5.4413	5.79246	5.40459	5.53041
ENSMUSG00000014786	Slc9a5	48	75	71	152	140	86	ENSMUSG00000014786	95.0271	-1.0876	0.333988	-3.25641	0.00112831	0.014429	ENSMUSG00000014786	6.56098	6.86463	6.98725	7.76319	7.51241	7.24848
ENSMUSG00000014791	Elmo3	471	654	393	556	558	433	ENSMUSG00000014791	504.922	-0.170244	0.194187	-0.876703	0.380648	0.65231	ENSMUSG00000014791	8.96313	9.29216	8.88602	9.34946	9.1547	9.12174
ENSMUSG00000014813	Stc1	51	50	45	95	127	43	ENSMUSG00000014813	66.8442	-0.964319	0.401919	-2.39929	0.016427	0.0983201	ENSMUSG00000014813	6.60785	6.53619	6.60263	7.27223	7.41182	6.63336
ENSMUSG00000014837	4931428F04Rik	60	85	52	75	74	55	ENSMUSG00000014837	65.1939	-0.189877	0.306219	-0.62007	0.535212	0.768974	ENSMUSG00000014837	6.73842	6.97508	6.71845	7.04659	6.89909	6.8369
ENSMUSG00000014846	Tppp3	2685	5221	6595	3688	5537	4763	ENSMUSG00000014846	4763.43	-0.048803	0.340698	-0.143244	0.886097	0.955158	ENSMUSG00000014846	11.3323	12.1689	12.7823	11.9677	12.3292	12.4407
ENSMUSG00000014850	Msh3	468	347	324	233	268	295	ENSMUSG00000014850	319.139	0.378031	0.240229	1.57362	0.115574	0.338864	ENSMUSG00000014850	8.95494	8.48602	8.64267	8.2532	8.23899	8.6332
ENSMUSG00000014852	Adamts13	5	1	2	2	1	6	ENSMUSG00000014852	1.943	-0.490965	2.08685	-0.235266	0.814002	2	ENSMUSG00000014852	5.40992	4.9012	5.17243	5.17382	4.9012	5.53041
ENSMUSG00000014856	Tmem208	935	907	708	773	1120	684	ENSMUSG00000014856	842.905	-0.131249	0.17203	-0.76294	0.445499	0.707039	ENSMUSG00000014856	9.86943	9.72723	9.65741	9.78939	10.0862	9.72708
ENSMUSG00000014859	E2f4	1159	1237	982	1099	1690	1215	ENSMUSG00000014859	1221.84	-0.36696	0.157134	-2.33533	0.0195262	0.110558	ENSMUSG00000014859	10.1621	10.1487	10.1008	10.2692	10.6538	10.5129
ENSMUSG00000014867	Surf4	7644	10338	7926	8387	11900	7946	ENSMUSG00000014867	8941.84	-0.243393	0.157643	-1.54395	0.122601	0.351576	ENSMUSG00000014867	12.8203	13.1454	13.0455	13.1411	13.4242	13.173
ENSMUSG00000014873	Surf2	505	564	385	446	721	498	ENSMUSG00000014873	513.619	-0.321321	0.19277	-1.66686	0.0955416	0.303376	ENSMUSG00000014873	9.05284	9.09898	8.85984	9.06154	9.49194	9.30455
ENSMUSG00000014905	Dnajb9	1869	1448	1848	1457	1999	1497	ENSMUSG00000014905	1681.86	-0.0439385	0.203868	-0.215524	0.829359	0.928685	ENSMUSG00000014905	10.8237	10.3653	10.9771	10.6594	10.888	10.8033
ENSMUSG00000014907	Naf1	375	332	365	288	453	306	ENSMUSG00000014907	349.909	-0.0707902	0.210528	-0.33625	0.736682	0.885494	ENSMUSG00000014907	8.6745	8.43209	8.7922	8.50957	8.88619	8.67888
ENSMUSG00000014932	Yes1	528	212	464	281	386	262	ENSMUSG00000014932	353.927	0.290532	0.368402	0.788628	0.430329	0.694346	ENSMUSG00000014932	9.11049	7.90547	9.09954	8.4794	8.68412	8.48665
ENSMUSG00000014956	Ppp1cb	6304	3772	5459	3769	4577	3742	ENSMUSG00000014956	4589.6	0.254487	0.242432	1.04972	0.293845	0.577043	ENSMUSG00000014956	12.5448	11.7069	12.512	11.9985	12.0579	12.0967
ENSMUSG00000014959	Gorasp2	3711	4386	3220	3270	4248	2819	ENSMUSG00000014959	3560.79	0.00729936	0.134342	0.0543343	0.956669	0.983665	ENSMUSG00000014959	11.7901	11.921	11.7604	11.7968	11.9519	11.6944
ENSMUSG00000014980	Tsen15	354	405	313	380	384	302	ENSMUSG00000014980	353.111	-0.124177	0.160976	-0.771402	0.440468	0.703152	ENSMUSG00000014980	8.60276	8.67722	8.59973	8.85619	8.67763	8.66244
ENSMUSG00000015001	Oc90	1	1	1	1	1	2	ENSMUSG00000015001	0.192483	-1.09227	4.08047	-0.267683	0.788943	2	ENSMUSG00000015001	4.9012	4.9012	4.9012	4.9012	4.9012	5.18437
ENSMUSG00000015002	Efr3a	3170	2520	2573	1607	1898	1922	ENSMUSG00000015002	2262.02	0.474609	0.188755	2.51442	0.011923	0.0791265	ENSMUSG00000015002	11.5668	11.1375	11.4429	10.796	10.8155	11.1535
ENSMUSG00000015013	Trappc2l	1091	1180	946	906	998	820	ENSMUSG00000015013	980.16	0.108462	0.116103	0.934187	0.350207	0.625063	ENSMUSG00000015013	10.0794	10.0842	10.0497	10.0048	9.92906	9.9726
ENSMUSG00000015016	Acsf3	828	1144	794	1071	1154	824	ENSMUSG00000015016	961.049	-0.272596	0.167418	-1.62824	0.103475	0.317322	ENSMUSG00000015016	9.70538	10.0419	9.8118	10.2337	10.1271	9.97923
ENSMUSG00000015023	Ddx19a	1040	1177	788	932	1050	760	ENSMUSG00000015023	944.904	-0.00166731	0.151587	-0.010999	0.991224	0.996919	ENSMUSG00000015023	10.0141	10.0807	9.80155	10.0433	9.99815	9.86941
ENSMUSG00000015027	Galns	1161	1167	672	603	819	463	ENSMUSG00000015027	790.68	0.544572	0.230891	2.35856	0.0183458	0.105443	ENSMUSG00000015027	10.1645	10.0691	9.58753	9.45682	9.66217	9.20901
ENSMUSG00000015053	Gata2	371	333	230	411	461	419	ENSMUSG00000015053	370.509	-0.611213	0.198761	-3.07512	0.00210417	0.0230957	ENSMUSG00000015053	8.66111	8.43575	8.22569	8.95632	8.90852	9.07912
ENSMUSG00000015083	C8g	88	110	91	116	105	82	ENSMUSG00000015083	97.3437	-0.199171	0.259469	-0.767609	0.44272	0.704608	ENSMUSG00000015083	7.07458	7.21595	7.22022	7.47419	7.22243	7.20209
ENSMUSG00000015085	Entpd2	1552	1558	1233	1205	1260	1104	ENSMUSG00000015085	1305.91	0.147004	0.127868	1.14965	0.250286	0.530222	ENSMUSG00000015085	10.5649	10.4664	10.4137	10.3961	10.2477	10.3804
ENSMUSG00000015087	Rabl6	2376	2829	2193	2709	3070	2320	ENSMUSG00000015087	2568.21	-0.259579	0.114531	-2.26645	0.0234241	0.125293	ENSMUSG00000015087	11.1601	11.3003	11.2175	11.5301	11.4914	11.4187
ENSMUSG00000015090	Ptgds	80	71	53	48	38	47	ENSMUSG00000015090	54.5989	0.476128	0.347397	1.37056	0.170513	0.426027	ENSMUSG00000015090	6.9872	6.81761	6.73414	6.66165	6.37505	6.70502
ENSMUSG00000015092	Edf1	3585	4271	3537	3597	5068	3331	ENSMUSG00000015092	3862.79	-0.190015	0.142495	-1.33349	0.182371	0.440747	ENSMUSG00000015092	11.7411	11.8832	11.8937	11.9321	12.203	11.9312
ENSMUSG00000015093	Clic3	27	89	61	79	193	100	ENSMUSG00000015093	89.7989	-1.18629	0.482185	-2.46023	0.0138848	0.0882327	ENSMUSG00000015093	6.16419	7.01673	6.85293	7.09491	7.86	7.39925
ENSMUSG00000015094	Npdc1	3669	5419	4077	4766	6200	4512	ENSMUSG00000015094	4747.03	-0.35916	0.165001	-2.17671	0.0295019	0.146855	ENSMUSG00000015094	11.774	12.222	12.0958	12.3328	12.4906	12.3634
ENSMUSG00000015095	Fbxw5	1995	2522	1705	2178	2577	1975	ENSMUSG00000015095	2141.3	-0.248462	0.135288	-1.83654	0.0662779	0.243613	ENSMUSG00000015095	10.9149	11.1386	10.8644	11.2223	11.2445	11.1918
ENSMUSG00000015112	Slc25a13	283	261	98	80	90	75	ENSMUSG00000015112	140.93	1.23982	0.375351	3.30309	0.000956254	0.0127503	ENSMUSG00000015112	8.32936	8.14465	7.29295	7.10672	7.07592	7.11679
ENSMUSG00000015120	Ube2i	3094	3314	2452	2597	3420	2538	ENSMUSG00000015120	2872.21	-0.0779539	0.124425	-0.626512	0.530979	0.766059	ENSMUSG00000015120	11.5325	11.5237	11.3749	11.4704	11.6442	11.5457
ENSMUSG00000015126	Tsr3	433	480	398	388	520	390	ENSMUSG00000015126	430.55	-0.109388	0.148025	-0.738983	0.459917	0.718308	ENSMUSG00000015126	8.85574	8.89168	8.90214	8.88271	9.06323	8.98658
ENSMUSG00000015127	Unkl	416	471	355	420	478	340	ENSMUSG00000015127	408.645	-0.123147	0.152902	-0.805398	0.42059	0.687537	ENSMUSG00000015127	8.80496	8.86758	8.75715	8.98412	8.95484	8.8115
ENSMUSG00000015133	Lrrk1	1929	2407	2035	1630	1739	1714	ENSMUSG00000015133	1896.24	0.188388	0.153802	1.22487	0.220625	0.489975	ENSMUSG00000015133	10.8679	11.073	11.1124	10.8158	10.6935	10.9927
ENSMUSG00000015134	Aldh1a3	1886	1818	2084	1449	2337	1553	ENSMUSG00000015134	1840.99	0.0175943	0.201751	0.0872076	0.930507	0.973222	ENSMUSG00000015134	10.8364	10.6807	11.1458	10.6518	11.107	10.8546
ENSMUSG00000015143	Actn1	4568	4511	3430	2891	6829	2216	ENSMUSG00000015143	3961.62	-0.00973909	0.324007	-0.0300583	0.976021	0.991454	ENSMUSG00000015143	12.0854	11.9609	11.8501	11.6222	12.6287	11.354
ENSMUSG00000015149	Sirt2	3090	3589	2772	2825	3224	2794	ENSMUSG00000015149	3027.91	-0.0395208	0.111826	-0.353412	0.723779	0.878298	ENSMUSG00000015149	11.5307	11.6365	11.5482	11.5895	11.5607	11.6817
ENSMUSG00000015165	Hnrnpl	5815	7113	5067	6180	7978	5697	ENSMUSG00000015165	6255.88	-0.270169	0.127721	-2.11531	0.0344037	0.161866	ENSMUSG00000015165	12.4295	12.6102	12.4056	12.7039	12.8511	12.6965
ENSMUSG00000015176	Nolc1	1467	1634	1277	1440	1930	1404	ENSMUSG00000015176	1513.67	-0.249644	0.1242	-2.01002	0.0444289	0.190418	ENSMUSG00000015176	10.4869	10.5324	10.4622	10.6431	10.8389	10.7139
ENSMUSG00000015189	Casd1	1067	875	1039	742	802	706	ENSMUSG00000015189	867.354	0.287737	0.187445	1.53505	0.124772	0.355048	ENSMUSG00000015189	10.049	9.67894	10.178	9.7342	9.63405	9.76975
ENSMUSG00000015202	Cnksr3	678	854	585	628	842	627	ENSMUSG00000015202	693.895	-0.117551	0.155073	-0.758035	0.44843	0.709671	ENSMUSG00000015202	9.4385	9.64635	9.40312	9.51082	9.69936	9.61027
ENSMUSG00000015214	Mtmr1	1195	967	993	668	808	732	ENSMUSG00000015214	885.331	0.389677	0.176056	2.21337	0.0268719	0.137961	ENSMUSG00000015214	10.2041	9.81362	10.116	9.5932	9.64404	9.81859
ENSMUSG00000015217	Hmgb3	613	702	476	511	561	437	ENSMUSG00000015217	541.956	0.111046	0.153446	0.72368	0.469262	0.724692	ENSMUSG00000015217	9.30545	9.38546	9.13268	9.23856	9.16168	9.13368
ENSMUSG00000015222	Map2	24	9	17	13	18	5	ENSMUSG00000015222	13.0968	0.4446	0.760194	0.584851	0.558648	0.783297	ENSMUSG00000015222	6.0932	5.59117	5.96354	5.8308	5.92276	5.46486
ENSMUSG00000015224	Cyp2j9	531	453	361	355	291	327	ENSMUSG00000015224	382.35	0.318228	0.224722	1.4161	0.156747	0.406662	ENSMUSG00000015224	9.11784	8.81813	8.77828	8.77001	8.33739	8.76223
ENSMUSG00000015242	Nipsnap3a	1	1	1	1	1	1	ENSMUSG00000015242	0	NA	NA	NA	NA	2	ENSMUSG00000015242	4.9012	4.9012	4.9012	4.9012	4.9012	4.9012
ENSMUSG00000015243	Abca1	15287	7797	9333	4461	3651	3907	ENSMUSG00000015243	7276.16	1.29553	0.286942	4.51494	6.33335e-06	0.000230996	ENSMUSG00000015243	13.8144	12.7414	13.2797	12.2385	11.7368	12.1582
ENSMUSG00000015247	Nipsnap3b	1167	1450	923	842	1379	899	ENSMUSG00000015247	1089.3	0.0570414	0.19446	0.293333	0.769268	0.901162	ENSMUSG00000015247	10.1716	10.3672	10.0162	9.90513	10.372	10.0981
ENSMUSG00000015289	Lage3	884	1131	865	877	1060	837	ENSMUSG00000015289	933.963	-0.076139	0.135511	-0.561865	0.574208	0.791673	ENSMUSG00000015289	9.79356	10.0263	9.92785	9.96047	10.0111	10.0005
ENSMUSG00000015290	Ubl4a	1325	1849	1381	1407	1877	1272	ENSMUSG00000015290	1501.61	-0.122841	0.162514	-0.755883	0.449719	0.710645	ENSMUSG00000015290	10.3462	10.7042	10.5708	10.6109	10.8	10.5765
ENSMUSG00000015291	Gdi1	3704	5029	4078	5265	6032	5105	ENSMUSG00000015291	4873.51	-0.487794	0.144539	-3.37483	0.000738626	0.0105217	ENSMUSG00000015291	11.7874	12.1156	12.0961	12.4749	12.4514	12.5397
ENSMUSG00000015305	Sash1	6330	7752	6683	4730	4419	3530	ENSMUSG00000015305	5493.75	0.583042	0.156973	3.71428	0.000203783	0.00390435	ENSMUSG00000015305	12.5506	12.7332	12.8012	12.322	12.008	12.0137
ENSMUSG00000015312	Gadd45b	1251	1258	684	484	658	538	ENSMUSG00000015312	788.64	0.78154	0.227267	3.43887	0.000584154	0.00879345	ENSMUSG00000015312	10.267	10.1718	9.6112	9.16766	9.3708	9.40648
ENSMUSG00000015314	Slamf6	159	47	49	62	117	27	ENSMUSG00000015314	73.5116	0.241338	0.619122	0.389807	0.696679	0.864896	ENSMUSG00000015314	7.67007	6.48998	6.67017	6.87578	7.32902	6.29282
ENSMUSG00000015316	Slamf1	20	3	20	3	10	5	ENSMUSG00000015316	9.12137	1.38372	1.05822	1.30759	0.191013	0.452115	ENSMUSG00000015316	5.98968	5.24864	6.05426	5.28617	5.65163	5.46486
ENSMUSG00000015335	Zdhhc12	288	383	262	298	412	300	ENSMUSG00000015335	319.868	-0.244351	0.183898	-1.32873	0.183936	0.442453	ENSMUSG00000015335	8.35043	8.60768	8.38177	8.55159	8.76596	8.65414
ENSMUSG00000015337	Endog	424	508	392	400	509	413	ENSMUSG00000015337	437.029	-0.128384	0.149106	-0.861024	0.389225	0.659559	ENSMUSG00000015337	8.82908	8.96416	8.88277	8.92158	9.03563	9.06045
ENSMUSG00000015340	Cybb	7744	3682	3949	1871	1306	1763	ENSMUSG00000015340	3314.87	1.48521	0.335017	4.43324	9.28277e-06	0.000309305	ENSMUSG00000015340	12.8389	11.6727	12.0504	11.0088	10.297	11.0322
ENSMUSG00000015341	Golga7	2135	2275	1933	1749	2168	1564	ENSMUSG00000015341	1949.35	0.0890682	0.112223	0.793671	0.427387	0.692232	ENSMUSG00000015341	11.0099	10.9939	11.0402	10.9143	11.0016	10.8645
ENSMUSG00000015342	Xk	94	48	47	29	40	49	ENSMUSG00000015342	49.6942	0.549149	0.456244	1.20363	0.228733	0.501536	ENSMUSG00000015342	7.13648	6.50559	6.63687	6.29146	6.41115	6.73933
ENSMUSG00000015354	Pcolce2	2574	5025	2802	3135	2117	2935	ENSMUSG00000015354	3073.81	0.167822	0.296499	0.566014	0.571384	0.790269	ENSMUSG00000015354	11.2728	12.1144	11.5634	11.737	10.9683	11.7515
ENSMUSG00000015355	Cd48	1082	900	843	541	513	521	ENSMUSG00000015355	723.012	0.706612	0.183697	3.84662	0.000119759	0.00255005	ENSMUSG00000015355	10.0681	9.71681	9.89288	9.31343	9.04573	9.36404
ENSMUSG00000015357	Clpx	2412	1852	1801	1689	2076	1709	ENSMUSG00000015357	1911.1	0.0240026	0.17061	0.140687	0.888117	0.955993	ENSMUSG00000015357	11.1813	10.7065	10.941	10.8655	10.9409	10.9886
ENSMUSG00000015363	Trabd	1437	1545	1285	1389	1911	1430	ENSMUSG00000015363	1490.47	-0.271595	0.127925	-2.12308	0.0337472	0.159554	ENSMUSG00000015363	10.4583	10.4549	10.4709	10.593	10.8251	10.7394
ENSMUSG00000015365	Mov10l1	1	1	2	1	1	1	ENSMUSG00000015365	0.176543	0.831281	4.08047	0.203722	0.838571	2	ENSMUSG00000015365	4.9012	4.9012	5.17243	4.9012	4.9012	4.9012
ENSMUSG00000015377	Dennd6b	175	169	157	283	319	194	ENSMUSG00000015377	215.28	-0.785061	0.213296	-3.68062	0.000232671	0.00435654	ENSMUSG00000015377	7.77472	7.65548	7.78769	8.48808	8.44865	8.12652
ENSMUSG00000015396	Cd83	1610	1441	1070	437	311	372	ENSMUSG00000015396	846.028	1.72506	0.236349	7.2988	2.90352e-13	9.41332e-11	ENSMUSG00000015396	10.6159	10.3586	10.2184	9.03521	8.41774	8.92599
ENSMUSG00000015401	Tmem27	1	1	1	1	1	1	ENSMUSG00000015401	0	NA	NA	NA	NA	2	ENSMUSG00000015401	4.9012	4.9012	4.9012	4.9012	4.9012	4.9012
ENSMUSG00000015405	Ace2	4	1	7	1	3	1	ENSMUSG00000015405	1.83478	2.24823	2.36772	0.949533	0.34235	2	ENSMUSG00000015405	5.34233	4.9012	5.56079	4.9012	5.25805	4.9012
ENSMUSG00000015437	Gzmb	30	13	54	18	15	19	ENSMUSG00000015437	24.2751	0.853232	0.686239	1.24335	0.21374	0.481213	ENSMUSG00000015437	6.23054	5.74235	6.74962	6.00013	5.83154	6.07211
ENSMUSG00000015441	Gzmf	1	1	1	1	1	1	ENSMUSG00000015441	0	NA	NA	NA	NA	2	ENSMUSG00000015441	4.9012	4.9012	4.9012	4.9012	4.9012	4.9012
ENSMUSG00000015443	Gzmn	1	1	1	1	1	1	ENSMUSG00000015443	0	NA	NA	NA	NA	2	ENSMUSG00000015443	4.9012	4.9012	4.9012	4.9012	4.9012	4.9012
ENSMUSG00000015451	C4a	58	77	58	72	85	121	ENSMUSG00000015451	78.6326	-0.691976	0.35405	-1.95446	0.0506472	0.206445	ENSMUSG00000015451	6.71059	6.8875	6.8097	7.00913	7.02322	7.598
ENSMUSG00000015452	Ager	37	27	37	41	45	17	ENSMUSG00000015452	32.7117	-0.11451	0.492345	-0.23258	0.816087	0.922591	ENSMUSG00000015452	6.37089	6.12034	6.45479	6.53862	6.49668	6.00833
ENSMUSG00000015461	Atf6b	2050	2224	1717	1951	2718	1649	ENSMUSG00000015461	2027.13	-0.192792	0.153827	-1.2533	0.210095	0.476752	ENSMUSG00000015461	10.953	10.9621	10.8742	11.0675	11.3195	10.9385
ENSMUSG00000015467	Egfl8	12	29	18	36	44	37	ENSMUSG00000015467	28.5418	-1.16508	0.475462	-2.45041	0.0142692	0.089826	ENSMUSG00000015467	5.73744	6.16368	5.99478	6.44211	6.48008	6.51714
ENSMUSG00000015468	Notch4	461	981	706	2151	1840	1453	ENSMUSG00000015468	1283.2	-1.47981	0.280927	-5.26762	1.38206e-07	8.48705e-06	ENSMUSG00000015468	8.93564	9.83305	9.65362	11.2047	10.7722	10.7617
ENSMUSG00000015474	Ppt2	621	655	551	562	626	513	ENSMUSG00000015474	583.306	-0.026206	0.127948	-0.204817	0.837715	0.933656	ENSMUSG00000015474	9.3225	9.29416	9.3241	9.36362	9.30512	9.34363
ENSMUSG00000015476	Prrt1	125	85	67	126	143	120	ENSMUSG00000015476	110.183	-0.629219	0.291242	-2.16047	0.0307364	0.150856	ENSMUSG00000015476	7.41715	6.97508	6.93521	7.56074	7.53461	7.58916
ENSMUSG00000015478	Rnf5	1020	1064	918	905	1065	751	ENSMUSG00000015478	944.076	0.0207078	0.128224	0.161496	0.871703	0.948744	ENSMUSG00000015478	9.98761	9.94317	10.0088	10.0033	10.0175	9.85327
ENSMUSG00000015484	Fam163a	1	1	1	1	1	1	ENSMUSG00000015484	0	NA	NA	NA	NA	2	ENSMUSG00000015484	4.9012	4.9012	4.9012	4.9012	4.9012	4.9012
ENSMUSG00000015488	Cacfd1	1016	1157	1008	983	1262	963	ENSMUSG00000015488	1057.72	-0.134589	0.128047	-1.05109	0.293215	0.576476	ENSMUSG00000015488	9.98226	10.0573	10.1365	10.1161	10.2498	10.1923
ENSMUSG00000015501	Hivep2	2495	2241	2277	1418	1360	1148	ENSMUSG00000015501	1798.61	0.712581	0.158981	4.48217	7.38866e-06	0.000260136	ENSMUSG00000015501	11.2289	10.9728	11.2705	10.6217	10.3528	10.4344
ENSMUSG00000015519	2310057J18Rik	1	1	1	1	1	1	ENSMUSG00000015519	0	NA	NA	NA	NA	2	ENSMUSG00000015519	4.9012	4.9012	4.9012	4.9012	4.9012	4.9012
ENSMUSG00000015522	Arnt	2166	2526	2081	2403	2321	2263	ENSMUSG00000015522	2291.37	-0.184769	0.141978	-1.3014	0.193123	0.455146	ENSMUSG00000015522	11.0301	11.1408	11.1438	11.3608	11.0973	11.3836
ENSMUSG00000015533	Itga2	26	17	25	12	7	1	ENSMUSG00000015533	13.3502	1.85073	0.933097	1.98343	0.0473195	0.198187	ENSMUSG00000015533	6.14108	5.86809	6.18874	5.79246	5.51619	4.9012
ENSMUSG00000015536	Mocs2	3616	3911	2945	2719	3147	2340	ENSMUSG00000015536	3069.37	0.2222	0.11339	1.95961	0.0500409	0.205264	ENSMUSG00000015536	11.7533	11.7583	11.6339	11.5353	11.5265	11.4308
ENSMUSG00000015542	Nat9	777	813	623	690	765	626	ENSMUSG00000015542	709.214	-0.0447087	0.129391	-0.345532	0.729694	0.882113	ENSMUSG00000015542	9.62008	9.58051	9.48659	9.63658	9.57087	9.60813
ENSMUSG00000015568	Lpl	265575	159847	178738	139838	152059	101988	ENSMUSG00000015568	164150	0.504946	0.236037	2.13926	0.0324143	0.155523	ENSMUSG00000015568	17.9276	17.0872	17.531	17.1918	17.0927	16.8465
ENSMUSG00000015575	Atp6v0e	5444	5842	4271	3813	4497	3217	ENSMUSG00000015575	4440.3	0.303585	0.123557	2.45705	0.0140085	0.0886646	ENSMUSG00000015575	12.3354	12.3291	12.162	12.0151	12.0329	11.8818
ENSMUSG00000015579	Nkx2-5	1	1	1	1	1	1	ENSMUSG00000015579	0	NA	NA	NA	NA	2	ENSMUSG00000015579	4.9012	4.9012	4.9012	4.9012	4.9012	4.9012
ENSMUSG00000015597	Zfp318	1187	682	853	438	580	496	ENSMUSG00000015597	696.642	0.73108	0.257518	2.83895	0.00452619	0.0401313	ENSMUSG00000015597	10.1949	9.34732	9.90888	9.03816	9.20511	9.29926
ENSMUSG00000015599	Ttbk1	17	4	2	5	13	1	ENSMUSG00000015599	5.66563	0.27578	1.47678	0.186744	0.851861	0.939731	ENSMUSG00000015599	5.90363	5.32622	5.17243	5.44403	5.76459	4.9012
ENSMUSG00000015605	Srf	1859	2435	2366	2417	3292	2534	ENSMUSG00000015605	2483.81	-0.422668	0.180905	-2.33641	0.0194698	0.110345	ENSMUSG00000015605	10.8162	11.0893	11.3245	11.369	11.5902	11.5434
ENSMUSG00000015619	Gata3	52	47	63	52	81	41	ENSMUSG00000015619	54.6447	-0.191643	0.372049	-0.5151	0.606483	0.81014	ENSMUSG00000015619	6.62308	6.48998	6.88095	6.72671	6.97945	6.59587
ENSMUSG00000015627	Gata5	51	146	123	216	476	299	ENSMUSG00000015627	218.846	-1.74184	0.415174	-4.19544	2.72337e-05	0.000752018	ENSMUSG00000015627	6.60785	7.50056	7.52469	8.16356	8.94947	8.64998
ENSMUSG00000015647	Lama5	1621	2268	1208	1942	2217	1271	ENSMUSG00000015647	1725.46	-0.225278	0.229711	-0.9807	0.326741	0.605102	ENSMUSG00000015647	10.6254	10.9896	10.3855	11.061	11.033	10.5754
ENSMUSG00000015652	Steap1	14	20	11	12	91	12	ENSMUSG00000015652	24.4171	-1.45005	0.838722	-1.72888	0.0838311	0.280243	ENSMUSG00000015652	5.80806	5.95134	5.74795	5.79246	7.08621	5.82596
ENSMUSG00000015653	Steap2	274	194	192	238	444	298	ENSMUSG00000015653	271.706	-0.680953	0.268575	-2.53543	0.011231	0.0759993	ENSMUSG00000015653	8.29062	7.80623	8.01474	8.27852	8.86065	8.6458
ENSMUSG00000015656	Hspa8	18762	20673	20465	18713	29068	18217	ENSMUSG00000015656	20842.1	-0.242533	0.175232	-1.38406	0.166339	0.420944	ENSMUSG00000015656	14.1088	14.1405	14.4078	14.2938	14.7081	14.3648
ENSMUSG00000015659	Serac1	184	182	182	111	116	106	ENSMUSG00000015659	144.287	0.596791	0.216117	2.76143	0.00575495	0.0475696	ENSMUSG00000015659	7.8303	7.73591	7.95354	7.42876	7.32045	7.45905
ENSMUSG00000015665	Awat1	7	7	1	1	1	1	ENSMUSG00000015665	1.80926	4.24152	2.68762	1.57817	0.114527	2	ENSMUSG00000015665	5.52267	5.50013	4.9012	4.9012	4.9012	4.9012
ENSMUSG00000015668	Pdzd11	752	831	625	720	909	567	ENSMUSG00000015668	724.313	-0.112802	0.158288	-0.712635	0.476072	0.728802	ENSMUSG00000015668	9.57635	9.60979	9.49085	9.69371	9.80254	9.47611
ENSMUSG00000015671	Psma2	3131	3362	2776	2497	3412	2281	ENSMUSG00000015671	2873.63	0.060821	0.129196	0.470767	0.637807	0.829638	ENSMUSG00000015671	11.5493	11.544	11.5502	11.415	11.6409	11.3948
ENSMUSG00000015672	Mrpl32	629	673	466	543	668	489	ENSMUSG00000015672	570.587	-0.0749417	0.152961	-0.489942	0.624175	0.820897	ENSMUSG00000015672	9.33936	9.32982	9.10512	9.31829	9.39072	9.28058
ENSMUSG00000015697	Setdb1	1200	1363	1076	1120	1092	1071	ENSMUSG00000015697	1147.59	0.00680007	0.144547	0.0470441	0.962478	0.985559	ENSMUSG00000015697	10.2098	10.2819	10.2261	10.2953	10.0516	10.3385
ENSMUSG00000015702	Anxa9	247	335	305	518	245	637	ENSMUSG00000015702	392.614	-0.840789	0.398207	-2.11144	0.0347349	0.162507	ENSMUSG00000015702	8.1676	8.44304	8.56767	9.25638	8.13322	9.63146
ENSMUSG00000015709	Arnt2	56	125	75	20	12	3	ENSMUSG00000015709	45.1207	2.85498	0.636884	4.48273	7.3695e-06	0.000260117	ENSMUSG00000015709	6.68211	7.3419	7.03728	6.05987	5.72883	5.30103
ENSMUSG00000015711	Prune	1028	1321	789	900	1149	816	ENSMUSG00000015711	984.332	-0.00460742	0.173838	-0.0265041	0.978855	0.992391	ENSMUSG00000015711	9.99825	10.2389	9.80326	9.99571	10.1212	9.96595
ENSMUSG00000015714	Cers2	4671	6028	4112	4585	6392	4630	ENSMUSG00000015714	5018.16	-0.205216	0.148715	-1.37992	0.16761	0.422518	ENSMUSG00000015714	12.1171	12.3738	12.1079	12.2776	12.5342	12.4002
ENSMUSG00000015721	Nlrp5	1	1	1	1	1	1	ENSMUSG00000015721	0	NA	NA	NA	NA	2	ENSMUSG00000015721	4.9012	4.9012	4.9012	4.9012	4.9012	4.9012
ENSMUSG00000015733	Capza2	7489	5027	5904	4076	5115	3795	ENSMUSG00000015733	5182.99	0.39346	0.203237	1.93597	0.0528712	0.211473	ENSMUSG00000015733	12.791	12.115	12.624	12.11	12.2162	12.1168
ENSMUSG00000015745	Plekho1	2152	2037	1551	1435	1479	1183	ENSMUSG00000015745	1615.18	0.35205	0.14682	2.39783	0.0164925	0.0985024	ENSMUSG00000015745	11.0211	10.8393	10.7322	10.6383	10.4687	10.476
ENSMUSG00000015747	Vps45	638	635	583	660	696	453	ENSMUSG00000015747	605.361	-0.0799792	0.175163	-0.456599	0.647959	0.836256	ENSMUSG00000015747	9.35809	9.25348	9.39859	9.5771	9.44508	9.18051
ENSMUSG00000015748	Prpf3	770	750	719	768	1050	690	ENSMUSG00000015748	785.797	-0.275005	0.156558	-1.75657	0.0789913	0.270998	ENSMUSG00000015748	9.60797	9.47307	9.67811	9.78063	9.99815	9.73884
ENSMUSG00000015749	Anp32e	2520	2335	2325	1974	2688	2002	ENSMUSG00000015749	2291.55	-0.00730056	0.145115	-0.0503086	0.959876	0.984376	ENSMUSG00000015749	11.2429	11.0304	11.2999	11.084	11.3039	11.2109
ENSMUSG00000015750	Aph1a	2331	2515	1825	2057	2595	1986	ENSMUSG00000015750	2197.32	-0.124272	0.123251	-1.00828	0.313318	0.593771	ENSMUSG00000015750	11.1332	11.1347	10.9596	11.1419	11.2543	11.1996
ENSMUSG00000015755	Tab2	3775	2720	2895	2119	2623	2134	ENSMUSG00000015755	2685.67	0.330086	0.185191	1.7824	0.0746833	0.261553	ENSMUSG00000015755	11.8144	11.2449	11.6096	11.1836	11.2694	11.3008
ENSMUSG00000015757	Ppil4	1104	501	723	642	722	725	ENSMUSG00000015757	736.65	0.0331158	0.311814	0.106204	0.915421	0.968238	ENSMUSG00000015757	10.0956	8.94638	9.68556	9.54019	9.49378	9.80561
ENSMUSG00000015759	Cnih1	2745	3678	2858	2934	4156	3053	ENSMUSG00000015759	3214.05	-0.251747	0.154722	-1.6271	0.103717	0.317671	ENSMUSG00000015759	11.3634	11.6712	11.5914	11.6431	11.9207	11.8075
ENSMUSG00000015766	Eps8	2431	2411	2573	1856	2258	1966	ENSMUSG00000015766	2238.61	0.166555	0.157184	1.05962	0.289319	0.572781	ENSMUSG00000015766	11.1923	11.0754	11.4429	10.9975	11.0587	11.1853
ENSMUSG00000015776	Med22	2036	2178	1581	1684	1819	1527	ENSMUSG00000015776	1785.48	0.0665602	0.125596	0.529953	0.596145	0.804253	ENSMUSG00000015776	10.9434	10.9329	10.759	10.8614	10.7562	10.831
ENSMUSG00000015787	Abo	1	1	1	1	1	1	ENSMUSG00000015787	0	NA	NA	NA	NA	2	ENSMUSG00000015787	4.9012	4.9012	4.9012	4.9012	4.9012	4.9012
ENSMUSG00000015790	Surf1	1377	1913	1384	1465	1892	1466	ENSMUSG00000015790	1569.54	-0.176249	0.152834	-1.15321	0.248825	0.528471	ENSMUSG00000015790	10.3993	10.7516	10.5738	10.667	10.8111	10.7741
ENSMUSG00000015804	Med28	1772	2345	2162	1803	2516	2046	ENSMUSG00000015804	2098.85	-0.139762	0.179912	-0.776837	0.437255	0.70101	ENSMUSG00000015804	10.7493	11.0364	11.1975	10.9569	11.2107	11.2415
ENSMUSG00000015806	Qdpr	1966	2048	1608	1463	1891	1412	ENSMUSG00000015806	1709.91	0.111922	0.118808	0.942043	0.346171	0.621692	ENSMUSG00000015806	10.8944	10.8468	10.7826	10.6651	10.8104	10.7218
ENSMUSG00000015812	Gnrh1	16	23	17	31	25	23	ENSMUSG00000015812	21.6242	-0.660891	0.480652	-1.37499	0.169136	0.424281	ENSMUSG00000015812	5.87296	6.02749	5.96354	6.33664	6.10526	6.18839
ENSMUSG00000015829	Tnr	4	3	2	1	2	1	ENSMUSG00000015829	1.08918	2.32867	2.22225	1.04789	0.294689	2	ENSMUSG00000015829	5.34233	5.24864	5.17243	4.9012	5.15385	4.9012
ENSMUSG00000015837	Sqstm1	16949	20294	13877	14948	14501	12298	ENSMUSG00000015837	15299	0.149644	0.142709	1.0486	0.294364	0.577221	ENSMUSG00000015837	13.9627	14.1139	13.8492	13.9708	13.708	13.7998
ENSMUSG00000015839	Nfe2l2	3699	3549	3071	2963	4103	3386	ENSMUSG00000015839	3443.32	-0.144837	0.142297	-1.01785	0.308747	0.590334	ENSMUSG00000015839	11.7855	11.6206	11.6932	11.657	11.9025	11.9545
ENSMUSG00000015843	Rxrg	518	653	446	522	534	525	ENSMUSG00000015843	529.455	-0.114642	0.171176	-0.66973	0.50303	0.748653	ENSMUSG00000015843	9.08571	9.29015	9.04834	9.26647	9.09761	9.37414
ENSMUSG00000015846	Rxra	7058	9483	6123	8227	7913	6587	ENSMUSG00000015846	7507.14	-0.148281	0.163035	-0.909506	0.363083	0.636864	ENSMUSG00000015846	12.7062	13.0217	12.676	13.1135	12.8394	12.9042
ENSMUSG00000015850	Adamtsl4	1178	2525	1647	2589	1920	2119	ENSMUSG00000015850	2004.11	-0.467636	0.287976	-1.62387	0.104403	0.319095	ENSMUSG00000015850	10.1844	11.1403	10.816	11.4661	10.8316	11.2909
ENSMUSG00000015852	Fcrls	854	1908	2106	2621	1968	1933	ENSMUSG00000015852	1922.18	-0.544743	0.353314	-1.54181	0.12312	0.352429	ENSMUSG00000015852	9.747	10.748	11.1606	11.4834	10.8661	11.1615
ENSMUSG00000015854	Cd5l	877	405	142	130	640	461	ENSMUSG00000015854	429.947	0.07487	0.865147	0.0865402	0.931037	0.973347	ENSMUSG00000015854	9.78283	8.67722	7.67778	7.59389	9.33422	9.20336
ENSMUSG00000015869	Prpsap1	1111	1378	1095	1235	1331	1135	ENSMUSG00000015869	1208.63	-0.179999	0.130226	-1.3822	0.166909	0.42196	ENSMUSG00000015869	10.1042	10.297	10.2501	10.4301	10.3231	10.4187
ENSMUSG00000015879	Fam184b	1	2	1	1	4	2	ENSMUSG00000015879	0.796993	-1.94503	2.89441	-0.671996	0.501586	2	ENSMUSG00000015879	4.9012	5.14718	4.9012	4.9012	5.3377	5.18437
ENSMUSG00000015880	Ncapg	57	18	33	26	12	9	ENSMUSG00000015880	24.5593	1.13517	0.690353	1.64434	0.100107	0.310904	ENSMUSG00000015880	6.69643	5.89673	6.37308	6.21991	5.72883	5.69342
ENSMUSG00000015882	Lcorl	397	53	113	96	127	77	ENSMUSG00000015882	140.129	0.810667	0.624278	1.29857	0.194093	0.456288	ENSMUSG00000015882	8.74598	6.58064	7.43668	7.28256	7.41182	7.14173
ENSMUSG00000015889	Lta4h	2162	2815	1972	2065	2311	1903	ENSMUSG00000015889	2182.33	0.00877098	0.134504	0.06521	0.948007	0.980368	ENSMUSG00000015889	11.0276	11.2933	11.0682	11.1473	11.0913	11.1395
ENSMUSG00000015890	Amdhd1	9	3	1	7	3	3	ENSMUSG00000015890	3.30299	-0.180004	1.49955	-0.120039	0.904452	2	ENSMUSG00000015890	5.61701	5.24864	4.9012	5.56411	5.25805	5.30103
ENSMUSG00000015932	Dstn	7072	8720	7398	6482	7568	6619	ENSMUSG00000015932	7265.79	0.0352655	0.129328	0.272683	0.785097	0.90748	ENSMUSG00000015932	12.7091	12.9015	12.9467	12.7722	12.7756	12.9112
ENSMUSG00000015937	H2afy	2824	3405	2781	2747	4217	2549	ENSMUSG00000015937	3052.18	-0.189104	0.167401	-1.12965	0.258625	0.539297	ENSMUSG00000015937	11.4035	11.562	11.5528	11.5498	11.9414	11.5518
ENSMUSG00000015942	Gtf2ird2	303	313	275	353	330	284	ENSMUSG00000015942	308.525	-0.250361	0.174473	-1.43496	0.151299	0.397836	ENSMUSG00000015942	8.41184	8.3607	8.44058	8.76289	8.49008	8.586
ENSMUSG00000015943	Bola1	585	658	569	462	690	518	ENSMUSG00000015943	574.215	-0.00214638	0.164893	-0.0130169	0.989614	0.996101	ENSMUSG00000015943	9.2441	9.30017	9.36647	9.10718	9.4336	9.35642
ENSMUSG00000015944	Gatsl2	1197	1580	1051	1268	1471	941	ENSMUSG00000015944	1233.61	-0.0712048	0.172996	-0.411598	0.680634	0.856674	ENSMUSG00000015944	10.2064	10.4859	10.1938	10.4666	10.4612	10.1606
ENSMUSG00000015947	Fcgr1	799	642	614	222	903	493	ENSMUSG00000015947	598.31	0.259642	0.398004	0.65236	0.514169	0.755989	ENSMUSG00000015947	9.6575	9.26785	9.46725	8.19585	9.79359	9.29129
ENSMUSG00000015950	Ncf1	2949	2432	1865	1574	2016	1609	ENSMUSG00000015950	2041.62	0.347112	0.177363	1.95707	0.0503389	0.206004	ENSMUSG00000015950	11.4647	11.0875	10.9899	10.767	10.8998	10.9042
ENSMUSG00000015957	Wnt11	268	617	332	508	640	509	ENSMUSG00000015957	475.654	-0.592626	0.287428	-2.06182	0.0392244	0.175852	ENSMUSG00000015957	8.26419	9.21586	8.6731	9.23085	9.33422	9.33331
ENSMUSG00000015961	Adss	2191	1894	1834	1583	1913	1418	ENSMUSG00000015961	1788.58	0.15009	0.14279	1.05112	0.293202	0.576476	ENSMUSG00000015961	11.0462	10.7377	10.9665	10.775	10.8265	10.7277
ENSMUSG00000015962	1700016C15Rik	1	1	1	1	1	1	ENSMUSG00000015962	0	NA	NA	NA	NA	2	ENSMUSG00000015962	4.9012	4.9012	4.9012	4.9012	4.9012	4.9012
ENSMUSG00000015966	Il17rb	25	19	16	21	43	19	ENSMUSG00000015966	22.4778	-0.586124	0.52144	-1.12405	0.260992	0.5425	ENSMUSG00000015966	6.11743	5.92446	5.93119	6.0884	6.46323	6.07211
ENSMUSG00000015968	Cacna1d	421	276	207	101	194	64	ENSMUSG00000015968	201.49	1.25065	0.387752	3.22538	0.00125806	0.0156094	ENSMUSG00000015968	8.82008	8.21043	8.10182	7.33308	7.86579	6.97042
ENSMUSG00000015970	Chdh	745	739	665	529	562	827	ENSMUSG00000015970	679.772	0.00782198	0.262991	0.0297423	0.976273	0.991454	ENSMUSG00000015970	9.56386	9.45346	9.57353	9.28395	9.164	9.98418
ENSMUSG00000015971	Actr8	841	1094	866	1045	1141	911	ENSMUSG00000015971	978.656	-0.275562	0.141991	-1.9407	0.0522942	0.210237	ENSMUSG00000015971	9.72634	9.98098	9.92942	10.2	10.1116	10.1162
ENSMUSG00000015980	Lrrc27	418	403	326	227	251	159	ENSMUSG00000015980	289.947	0.729627	0.193101	3.77848	0.000157791	0.00320099	ENSMUSG00000015980	8.81102	8.67104	8.65034	8.22221	8.16158	7.89781
ENSMUSG00000015981	Stk32c	77	39	113	87	63	39	ENSMUSG00000015981	69.3227	0.205666	0.522463	0.393646	0.693842	0.863581	ENSMUSG00000015981	6.95285	6.35679	7.43668	7.18653	6.76153	6.55716
ENSMUSG00000015994	Fnta	2892	3446	2606	2614	2975	2408	ENSMUSG00000015994	2796.82	0.0283348	0.110443	0.256555	0.797522	0.913667	ENSMUSG00000015994	11.4371	11.5789	11.4609	11.4797	11.447	11.4713
ENSMUSG00000016018	Skiv2l2	1704	1061	1563	1017	1277	1077	ENSMUSG00000016018	1279.69	0.25345	0.247427	1.02434	0.305673	0.587809	ENSMUSG00000016018	10.6948	9.93933	10.743	10.1627	10.2661	10.3462
ENSMUSG00000016024	Lbp	10779	11609	6503	7349	13019	4714	ENSMUSG00000016024	8729.56	0.101521	0.302207	0.33593	0.736923	0.885593	ENSMUSG00000016024	13.3128	13.3116	12.7622	12.9519	13.5532	12.4259
ENSMUSG00000016028	Celsr1	120	102	79	86	99	56	ENSMUSG00000016028	87.7955	0.204666	0.293998	0.696147	0.486337	0.737169	ENSMUSG00000016028	7.37566	7.14356	7.08546	7.17542	7.16576	6.85245
ENSMUSG00000016087	Fli1	1139	965	843	1218	1193	1005	ENSMUSG00000016087	1059.4	-0.345451	0.164518	-2.09978	0.0357483	0.165699	ENSMUSG00000016087	10.1383	9.81082	9.89288	10.411	10.1726	10.251
ENSMUSG00000016128	Stard13	1102	1488	1268	1187	1270	1120	ENSMUSG00000016128	1232.94	-0.0222421	0.160872	-0.13826	0.890035	0.957174	ENSMUSG00000016128	10.0931	10.4029	10.4525	10.3754	10.2585	10.4003
ENSMUSG00000016150	Tenm1	2	1	5	1	1	1	ENSMUSG00000016150	0.862593	3.15956	3.44633	0.916791	0.359252	2	ENSMUSG00000016150	5.15655	4.9012	5.4413	4.9012	4.9012	4.9012
ENSMUSG00000016179	Camk1g	16	5	6	2	2	1	ENSMUSG00000016179	4.14101	3.48096	1.50835	2.3078	0.0210103	2	ENSMUSG00000016179	5.87296	5.39138	5.50418	5.17382	5.15385	4.9012
ENSMUSG00000016181	Diexf	351	468	366	349	557	374	ENSMUSG00000016181	405.963	-0.229202	0.198707	-1.15346	0.24872	0.52843	ENSMUSG00000016181	8.59221	8.85945	8.79566	8.74853	9.15237	8.93285
ENSMUSG00000016194	Hsd11b1	3074	2894	3169	4347	2729	2673	ENSMUSG00000016194	3167.01	-0.225853	0.256023	-0.882159	0.377691	0.650085	ENSMUSG00000016194	11.5233	11.3323	11.7378	12.2017	11.3252	11.619
ENSMUSG00000016200	Syt14	30	27	43	45	38	37	ENSMUSG00000016200	36.1672	-0.383828	0.434376	-0.883629	0.376897	0.64983	ENSMUSG00000016200	6.23054	6.12034	6.56738	6.61047	6.37505	6.51714
ENSMUSG00000016206	H2-M3	501	628	736	502	548	739	ENSMUSG00000016206	614.133	-0.0759818	0.289413	-0.262538	0.792907	0.911385	ENSMUSG00000016206	9.04257	9.23897	9.70952	9.21531	9.13119	9.83147
ENSMUSG00000016239	Lonrf3	224	105	62	14	9	5	ENSMUSG00000016239	65.0573	3.81404	0.610862	6.24371	4.27318e-10	6.39407e-08	ENSMUSG00000016239	8.05362	7.17117	6.86702	5.86743	5.60958	5.46486
ENSMUSG00000016252	Atp5e	3567	4283	3495	3471	4397	2953	ENSMUSG00000016252	3656.32	-0.0509055	0.131228	-0.387917	0.698078	0.865925	ENSMUSG00000016252	11.734	11.8872	11.8767	11.8815	12.0009	11.7602
ENSMUSG00000016253	Nelfcd	1331	1463	1060	1316	1380	1178	ENSMUSG00000016253	1279.43	-0.146237	0.130213	-1.12306	0.261412	0.542827	ENSMUSG00000016253	10.3524	10.3795	10.2055	10.5181	10.373	10.4701
ENSMUSG00000016255	Tubb1	14	17	6	2	3	21	ENSMUSG00000016255	9.57243	0.291593	1.1736	0.24846	0.803779	0.916786	ENSMUSG00000016255	5.80806	5.86809	5.50418	5.17382	5.25805	6.13195
ENSMUSG00000016256	Ctsz	17691	16049	13232	10244	12239	8713	ENSMUSG00000016256	12809.7	0.466659	0.1345	3.46958	0.000521269	0.00798413	ENSMUSG00000016256	14.0243	13.7766	13.7808	13.428	13.4645	13.3051
ENSMUSG00000016257	Slmo2	1615	1590	1402	1204	1700	1189	ENSMUSG00000016257	1433.8	0.0537512	0.13974	0.384651	0.700496	0.867174	ENSMUSG00000016257	10.6202	10.4946	10.5917	10.395	10.662	10.483
ENSMUSG00000016262	Sertad4	270	299	260	130	130	139	ENSMUSG00000016262	200.373	0.922004	0.205158	4.49411	6.98625e-06	0.000249609	ENSMUSG00000016262	8.27305	8.3057	8.37251	7.59389	7.4357	7.7481
ENSMUSG00000016283	H2-M2	48	19	42	13	11	8	ENSMUSG00000016283	22.2212	1.77277	0.624139	2.84034	0.00450655	0.0400644	ENSMUSG00000016283	6.56098	5.92446	6.54936	5.8308	5.69127	5.64339
ENSMUSG00000016308	Ube2a	954	1058	801	780	1003	721	ENSMUSG00000016308	874.663	0.0417534	0.130128	0.320864	0.748313	0.890797	ENSMUSG00000016308	9.8967	9.93548	9.82366	9.80157	9.93585	9.79813
ENSMUSG00000016319	Slc25a5	8527	10512	8223	7015	11690	7840	ENSMUSG00000016319	8860.38	-0.0779915	0.174445	-0.447083	0.654815	0.840565	ENSMUSG00000016319	12.9768	13.1693	13.0982	12.8853	13.3986	13.1537
ENSMUSG00000016327	Atp1b4	1	1	1	1	1	2	ENSMUSG00000016327	0.192483	-1.09227	4.08047	-0.267683	0.788943	2	ENSMUSG00000016327	4.9012	4.9012	4.9012	4.9012	4.9012	5.18437
ENSMUSG00000016344	Ppdpf	1053	1430	1032	1068	1487	1001	ENSMUSG00000016344	1164.29	-0.140096	0.163506	-0.856826	0.391541	0.661565	ENSMUSG00000016344	10.031	10.348	10.1688	10.2299	10.4762	10.2455
ENSMUSG00000016346	Kcnq2	11	24	22	11	4	1	ENSMUSG00000016346	10.8524	1.93687	1.04678	1.8503	0.0642699	0.239023	ENSMUSG00000016346	5.6995	6.05156	6.11026	5.75218	5.3377	4.9012
ENSMUSG00000016349	Eef1a2	169	46	58	9	2	10	ENSMUSG00000016349	46.1845	3.72056	0.776968	4.78856	1.67985e-06	7.52152e-05	ENSMUSG00000016349	7.7364	6.47416	6.8097	5.66448	5.15385	5.7402
ENSMUSG00000016356	Col20a1	27	49	71	69	72	90	ENSMUSG00000016356	63.5224	-0.78174	0.464609	-1.68257	0.0924575	0.297766	ENSMUSG00000016356	6.16419	6.52099	6.98725	6.97056	6.87517	7.29331
ENSMUSG00000016382	Pls3	3497	2198	2377	2176	2188	1882	ENSMUSG00000016382	2370.03	0.244383	0.222228	1.09969	0.271465	0.553844	ENSMUSG00000016382	11.7059	10.9457	11.331	11.221	11.0145	11.1239
ENSMUSG00000016386	Mpped2	2	6	4	1	2	4	ENSMUSG00000016386	2.14224	0.978825	1.65594	0.591099	0.554454	2	ENSMUSG00000016386	5.15655	5.44859	5.36961	4.9012	5.15385	5.39011
ENSMUSG00000016409	Nkap	606	434	467	363	517	350	ENSMUSG00000016409	450.499	0.184584	0.21558	0.85622	0.391876	0.66177	ENSMUSG00000016409	9.29036	8.764	9.1079	8.79816	9.05575	8.84827
ENSMUSG00000016427	Ndufa1	1759	1688	1385	1274	1734	1279	ENSMUSG00000016427	1502.56	0.0491732	0.136528	0.360171	0.718719	0.875958	ENSMUSG00000016427	10.7391	10.5775	10.5748	10.4731	10.6895	10.5842
ENSMUSG00000016458	Wt1	992	1132	1019	1486	2099	1765	ENSMUSG00000016458	1424.54	-0.892084	0.159594	-5.5897	2.27457e-08	1.82665e-06	ENSMUSG00000016458	9.94974	10.0275	10.1514	10.6869	10.9563	11.0338
ENSMUSG00000016477	E2f3	600	581	569	472	580	393	ENSMUSG00000016477	526.266	0.163053	0.159569	1.02183	0.306859	0.588874	ENSMUSG00000016477	9.27729	9.13751	9.36647	9.13499	9.20511	8.99644
ENSMUSG00000016481	Cr1l	2749	3165	2479	2311	2749	2230	ENSMUSG00000016481	2588.34	0.0721905	0.105451	0.684589	0.493603	0.742755	ENSMUSG00000016481	11.3655	11.4586	11.3903	11.3058	11.3355	11.3629
ENSMUSG00000016487	Ppfibp1	4205	4772	4883	3711	3744	3806	ENSMUSG00000016487	4179.13	0.169098	0.175219	0.965066	0.334512	0.612649	ENSMUSG00000016487	11.9676	12.0409	12.3528	11.9765	11.7725	12.1209
ENSMUSG00000016493	Cd46	71	51	46	68	32	54	ENSMUSG00000016493	53.0487	-0.035554	0.445736	-0.0797648	0.936424	0.97531	ENSMUSG00000016493	6.88125	6.55119	6.61988	6.95744	6.25903	6.82116
ENSMUSG00000016494	Cd34	3990	7627	5143	7086	6798	7063	ENSMUSG00000016494	6302.26	-0.473573	0.238651	-1.98438	0.0472138	0.197861	ENSMUSG00000016494	11.893	12.7099	12.4269	12.8997	12.6222	13.0041
ENSMUSG00000016495	Plgrkt	1230	1238	893	927	1102	973	ENSMUSG00000016495	1050.08	0.0237612	0.148322	0.1602	0.872724	0.949317	ENSMUSG00000016495	10.2437	10.1498	9.97116	10.036	10.0641	10.2065
ENSMUSG00000016496	Cd274	1146	1051	649	647	417	373	ENSMUSG00000016496	696.406	0.83236	0.285683	2.91358	0.00357308	0.0340893	ENSMUSG00000016496	10.1467	9.92647	9.54103	9.55054	8.78118	8.92942
ENSMUSG00000016498	Pdcd1lg2	50	11	9	13	8	3	ENSMUSG00000016498	14.1254	1.54682	0.967043	1.59953	0.109702	0.328417	ENSMUSG00000016498	6.59243	5.67082	5.66068	5.8308	5.56465	5.30103
ENSMUSG00000016503	Gtf3a	329	349	347	378	380	291	ENSMUSG00000016503	343.99	-0.154097	0.181241	-0.850235	0.395195	0.664746	ENSMUSG00000016503	8.51237	8.49306	8.72847	8.84949	8.66455	8.61622
ENSMUSG00000016510	Mtif3	412	493	339	302	397	295	ENSMUSG00000016510	366.276	0.193176	0.16563	1.16631	0.243491	0.521314	ENSMUSG00000016510	8.79274	8.92579	8.69921	8.56806	8.71932	8.6332
ENSMUSG00000016520	Lnx2	1045	1357	927	928	957	932	ENSMUSG00000016520	1014.5	0.0938688	0.162155	0.578885	0.562667	0.785723	ENSMUSG00000016520	10.0206	10.2758	10.0221	10.0375	9.87215	10.1474
ENSMUSG00000016524	Il19	1	1	1	1	1	1	ENSMUSG00000016524	0	NA	NA	NA	NA	2	ENSMUSG00000016524	4.9012	4.9012	4.9012	4.9012	4.9012	4.9012
ENSMUSG00000016526	Dyrk3	41	51	28	29	68	61	ENSMUSG00000016526	45.0823	-0.548551	0.445963	-1.23004	0.218683	0.487767	ENSMUSG00000016526	6.44372	6.55119	6.26164	6.29146	6.82593	6.92745
ENSMUSG00000016528	Mapkapk2	6567	7300	5003	5308	6236	4870	ENSMUSG00000016528	5807.89	0.0651329	0.126393	0.51532	0.606329	0.809997	ENSMUSG00000016528	12.6032	12.6473	12.3875	12.4866	12.4989	12.4724
ENSMUSG00000016529	Il10	17	6	36	39	55	31	ENSMUSG00000016529	30.2285	-1.15945	0.703152	-1.64894	0.0991606	0.309279	ENSMUSG00000016529	5.90363	5.44859	6.43491	6.50097	6.65094	6.388
ENSMUSG00000016534	Lamp2	14488	10728	10922	7693	9047	8124	ENSMUSG00000016534	10071.5	0.412515	0.179569	2.29725	0.0216047	0.119016	ENSMUSG00000016534	13.7373	13.1984	13.5053	13.0174	13.0312	13.2047
ENSMUSG00000016541	Atxn10	4467	5767	3953	4358	4639	4026	ENSMUSG00000016541	4495.12	-0.0184147	0.137407	-0.134016	0.89339	0.958738	ENSMUSG00000016541	12.0536	12.3107	12.0518	12.2053	12.0771	12.2009
ENSMUSG00000016552	Foxred2	326	651	364	571	194	597	ENSMUSG00000016552	455.19	-0.231974	0.460988	-0.503209	0.614817	0.815919	ENSMUSG00000016552	8.50112	9.28612	8.78874	9.3846	7.86579	9.54475
ENSMUSG00000016554	Eif3d	1535	1996	1506	1676	2224	1508	ENSMUSG00000016554	1724.4	-0.225003	0.146908	-1.53159	0.125623	0.356116	ENSMUSG00000016554	10.5497	10.8109	10.6912	10.8547	11.0374	10.8135
ENSMUSG00000016559	H3f3b	8013	8360	7224	5860	8405	6258	ENSMUSG00000016559	7277.76	0.0812954	0.131826	0.616686	0.537442	0.770651	ENSMUSG00000016559	12.8878	12.8412	12.9126	12.6279	12.9257	12.8309
ENSMUSG00000016619	Nup50	2003	2026	1537	1306	1979	1204	ENSMUSG00000016619	1645.4	0.19451	0.169424	1.14806	0.250942	0.530856	ENSMUSG00000016619	10.9205	10.8317	10.7196	10.5075	10.8739	10.5003
ENSMUSG00000016624	Phf21b	38	25	25	49	72	54	ENSMUSG00000016624	43.1426	-1.13605	0.379425	-2.99413	0.00275229	0.0281122	ENSMUSG00000016624	6.38955	6.07503	6.18874	6.67825	6.87517	6.82116
ENSMUSG00000016626	Nlrp14	1	1	1	1	1	1	ENSMUSG00000016626	0	NA	NA	NA	NA	2	ENSMUSG00000016626	4.9012	4.9012	4.9012	4.9012	4.9012	4.9012
ENSMUSG00000016637	Ift27	516	712	461	564	596	502	ENSMUSG00000016637	552.911	-0.118953	0.172323	-0.690293	0.49001	0.739975	ENSMUSG00000016637	9.0807	9.40416	9.09113	9.36831	9.24069	9.31508
ENSMUSG00000016664	Pacsin2	3860	4612	3519	3630	3961	3274	ENSMUSG00000016664	3777.52	0.00796228	0.111703	0.0712805	0.943174	0.977921	ENSMUSG00000016664	11.846	11.9924	11.8865	11.9451	11.8525	11.9067
ENSMUSG00000016756	Cmah	1924	612	861	478	826	824	ENSMUSG00000016756	911.117	0.549628	0.420528	1.307	0.191214	0.452115	ENSMUSG00000016756	10.8642	9.20523	9.92155	9.15141	9.67359	9.97923
ENSMUSG00000016757	Ttll12	859	1176	895	1010	1432	987	ENSMUSG00000016757	1051.44	-0.348649	0.16685	-2.08959	0.0366545	0.168295	ENSMUSG00000016757	9.75486	10.0796	9.9742	10.1533	10.424	10.2261
ENSMUSG00000016758	Bik	25	60	36	76	41	51	ENSMUSG00000016758	47.6216	-0.650225	0.476977	-1.36322	0.172813	0.4292	ENSMUSG00000016758	6.11743	6.67834	6.43491	7.05884	6.42878	6.77271
ENSMUSG00000016763	Scube1	3	4	3	22	5	7	ENSMUSG00000016763	6.61425	-2.31543	1.09541	-2.11375	0.034537	0.162058	ENSMUSG00000016763	5.26185	5.32622	5.28421	6.11612	5.40459	5.58939
ENSMUSG00000016831	Tox4	1813	2081	1570	1688	2254	1647	ENSMUSG00000016831	1825	-0.159035	0.125165	-1.2706	0.203872	0.469464	ENSMUSG00000016831	10.7812	10.8691	10.7492	10.8647	11.0562	10.9368
ENSMUSG00000016833	Mrps18c	298	252	227	236	317	285	ENSMUSG00000016833	267.75	-0.239348	0.204761	-1.16891	0.242439	0.520142	ENSMUSG00000016833	8.39166	8.10366	8.21014	8.26844	8.44098	8.59036
ENSMUSG00000016918	Sulf1	1819	3001	2249	1649	3382	2305	ENSMUSG00000016918	2371.76	-0.168837	0.262456	-0.643297	0.520031	0.760081	ENSMUSG00000016918	10.7859	11.3835	11.253	10.832	11.6284	11.4096
ENSMUSG00000016921	Srsf6	4983	5979	4829	5298	6871	5214	ENSMUSG00000016921	5499.36	-0.263656	0.117513	-2.24363	0.0248563	0.130286	ENSMUSG00000016921	12.2092	12.3622	12.337	12.4839	12.6374	12.5699
ENSMUSG00000016933	Plcg1	2913	3668	2272	3803	3397	2876	ENSMUSG00000016933	3140.13	-0.334737	0.180871	-1.8507	0.0642127	0.238931	ENSMUSG00000016933	11.4473	11.6673	11.2674	12.0113	11.6346	11.7227
ENSMUSG00000016940	Kctd2	1898	2561	1731	2110	2113	2159	ENSMUSG00000016940	2088.61	-0.194976	0.170489	-1.14363	0.252778	0.532793	ENSMUSG00000016940	10.8452	11.1602	10.8856	11.1776	10.9656	11.3172
ENSMUSG00000016942	Tmprss6	21	23	17	16	17	6	ENSMUSG00000016942	15.2337	0.578123	0.611023	0.946156	0.344069	0.619713	ENSMUSG00000016942	6.01664	6.02749	5.96354	5.93626	5.89343	5.53041
ENSMUSG00000016946	Kctd5	618	807	597	470	764	508	ENSMUSG00000016946	616.777	0.0958775	0.190428	0.503485	0.614623	0.815848	ENSMUSG00000016946	9.31613	9.57062	9.43001	9.12947	9.56912	9.33072
ENSMUSG00000016982	Pom121l2	1	1	1	1	2	1	ENSMUSG00000016982	0.153129	-1.09227	4.08047	-0.267683	0.788943	2	ENSMUSG00000016982	4.9012	4.9012	4.9012	4.9012	5.15385	4.9012
ENSMUSG00000016984	Etaa1	301	125	240	142	117	144	ENSMUSG00000016984	177.552	0.605192	0.391081	1.54748	0.121747	0.349984	ENSMUSG00000016984	8.4038	7.3419	8.27634	7.68879	7.32902	7.78707
ENSMUSG00000016995	Matn4	253	315	349	383	244	314	ENSMUSG00000016995	312.014	-0.177085	0.296964	-0.596319	0.550962	0.779387	ENSMUSG00000016995	8.19588	8.36839	8.73569	8.86619	8.12844	8.71121
ENSMUSG00000016998	Svs4	699	5	1	1	1	1	ENSMUSG00000016998	109.762	24.1184	3.90715	6.17288	NA	2	ENSMUSG00000016998	9.47898	5.39138	4.9012	4.9012	4.9012	4.9012
ENSMUSG00000017000	Svs6	71	1	2	1	1	1	ENSMUSG00000017000	11.126	6.8574	3.91058	1.75355	0.0795073	0.271915	ENSMUSG00000017000	6.88125	4.9012	5.17243	4.9012	4.9012	4.9012
ENSMUSG00000017002	Slpi	4793	8378	3893	2800	9010	4507	ENSMUSG00000017002	5398.46	-0.0501298	0.368955	-0.13587	0.891924	0.958147	ENSMUSG00000017002	12.1539	12.8443	12.03	11.5769	13.0253	12.3618
ENSMUSG00000017003	Svs3a	66	1	1	1	1	1	ENSMUSG00000017003	10.1674	6.72744	3.91094	1.72016	0.0854034	0.283269	ENSMUSG00000017003	6.81834	4.9012	4.9012	4.9012	4.9012	4.9012
ENSMUSG00000017004	Svs5	812	5	1	2	10	10	ENSMUSG00000017004	130.727	5.27618	2.5167	2.09647	NA	2	ENSMUSG00000017004	9.67916	5.39138	4.9012	5.17382	5.65163	5.7402
ENSMUSG00000017007	Rbpjl	16	16	8	23	6	24	ENSMUSG00000017007	14.8756	-0.648652	0.787073	-0.824132	0.409865	0.677735	ENSMUSG00000017007	5.87296	5.83844	5.61263	6.14308	5.46331	6.21549
ENSMUSG00000017009	Sdc4	2535	3076	2760	2190	5092	2413	ENSMUSG00000017009	2963.98	-0.297803	0.271884	-1.09533	0.273372	0.555533	ENSMUSG00000017009	11.2513	11.4183	11.542	11.23	12.2098	11.4742
ENSMUSG00000017049	Ccdc70	1	1	1	1	1	1	ENSMUSG00000017049	0	NA	NA	NA	NA	2	ENSMUSG00000017049	4.9012	4.9012	4.9012	4.9012	4.9012	4.9012
ENSMUSG00000017057	Il13ra1	523	474	509	393	876	435	ENSMUSG00000017057	527.421	-0.261868	0.278807	-0.939245	0.347605	0.622751	ENSMUSG00000017057	9.09815	8.87566	9.22006	8.89903	9.75264	9.12772
ENSMUSG00000017064	Prl5a1	1	1	1	1	1	1	ENSMUSG00000017064	0	NA	NA	NA	NA	2	ENSMUSG00000017064	4.9012	4.9012	4.9012	4.9012	4.9012	4.9012
ENSMUSG00000017119	Nbr1	4262	4341	4165	3359	3445	3116	ENSMUSG00000017119	3757.36	0.235215	0.132937	1.76937	0.0768313	0.266196	ENSMUSG00000017119	11.9868	11.9063	12.1262	11.8349	11.6545	11.8365
ENSMUSG00000017132	Cyth1	1365	1537	1077	1692	2224	1558	ENSMUSG00000017132	1567.93	-0.588481	0.138947	-4.23529	2.28254e-05	0.000652948	ENSMUSG00000017132	10.3872	10.4477	10.2274	10.868	11.0374	10.8591
ENSMUSG00000017144	Rnd3	1846	1428	1738	741	1263	1114	ENSMUSG00000017144	1341.81	0.572499	0.247157	2.31634	0.0205397	0.114701	ENSMUSG00000017144	10.8064	10.3461	10.8912	9.73238	10.2509	10.3929
ENSMUSG00000017146	Brca1	159	83	84	50	17	23	ENSMUSG00000017146	66.6919	1.7376	0.527698	3.29279	0.000991981	0.013097	ENSMUSG00000017146	7.67007	6.95374	7.14329	6.69461	5.89343	6.18839
ENSMUSG00000017165	Gast	1	1	1	1	1	1	ENSMUSG00000017165	0	NA	NA	NA	NA	2	ENSMUSG00000017165	4.9012	4.9012	4.9012	4.9012	4.9012	4.9012
ENSMUSG00000017167	Cntnap1	187	279	222	371	380	283	ENSMUSG00000017167	286.763	-0.71755	0.211311	-3.39571	0.000684516	0.0099286	ENSMUSG00000017167	7.84834	8.22323	8.18383	8.82576	8.66455	8.58163
ENSMUSG00000017176	Nt5c3b	495	613	433	546	665	584	ENSMUSG00000017176	553.455	-0.359067	0.155333	-2.31159	0.0208	0.115602	ENSMUSG00000017176	9.02703	9.20736	9.0102	9.32554	9.38477	9.51541
ENSMUSG00000017188	Coa3	1504	1761	1374	1440	1796	1272	ENSMUSG00000017188	1509.08	-0.0830213	0.122545	-0.677478	0.498103	0.745515	ENSMUSG00000017188	10.5214	10.6363	10.5637	10.6431	10.7385	10.5765
ENSMUSG00000017195	Zpbp2	12	5	3	8	7	3	ENSMUSG00000017195	5.20646	0.0553286	1.06949	0.0517335	0.958741	0.984173	ENSMUSG00000017195	5.73744	5.39138	5.28421	5.6162	5.51619	5.30103
ENSMUSG00000017204	Gsdma	2	1	1	1	3	1	ENSMUSG00000017204	0.462679	-0.868644	4.05307	-0.214318	0.830299	2	ENSMUSG00000017204	5.15655	4.9012	4.9012	4.9012	5.25805	4.9012
ENSMUSG00000017210	Med24	1206	1294	928	1137	1481	1052	ENSMUSG00000017210	1171.33	-0.226473	0.138811	-1.63153	0.10278	0.316046	ENSMUSG00000017210	10.2167	10.2105	10.0235	10.316	10.4706	10.3139
ENSMUSG00000017211	Gsdma2	3	3	1	1	1	1	ENSMUSG00000017211	0.603086	2.6582	3.75205	0.708467	0.478655	2	ENSMUSG00000017211	5.26185	5.24864	4.9012	4.9012	4.9012	4.9012
ENSMUSG00000017221	Psmd3	3552	3861	3150	3311	5083	3132	ENSMUSG00000017221	3642.79	-0.23814	0.158087	-1.50639	0.131967	0.367655	ENSMUSG00000017221	11.728	11.74	11.7292	11.8145	12.2073	11.8437
ENSMUSG00000017264	Exosc10	1415	1768	1366	1665	2009	1587	ENSMUSG00000017264	1628.14	-0.339898	0.123504	-2.75212	0.00592104	0.0484844	ENSMUSG00000017264	10.4369	10.6419	10.5556	10.8455	10.895	10.8849
ENSMUSG00000017286	Glod4	1307	1698	1123	988	1405	1111	ENSMUSG00000017286	1253.33	0.10148	0.167518	0.605788	0.544656	0.775725	ENSMUSG00000017286	10.3273	10.5857	10.2849	10.1231	10.3977	10.3891
ENSMUSG00000017288	Vps53	1306	1492	1087	1147	1398	985	ENSMUSG00000017288	1219.96	0.0105774	0.130786	0.0808759	0.935541	0.974911	ENSMUSG00000017288	10.3263	10.4066	10.2401	10.3281	10.3908	10.2233
ENSMUSG00000017291	Taok1	4739	1670	2642	1883	2175	1923	ENSMUSG00000017291	2488.11	0.481071	0.352515	1.36468	0.172352	0.428299	ENSMUSG00000017291	12.1377	10.5627	11.4803	11.0178	11.0061	11.1542
ENSMUSG00000017299	Dnttip1	618	703	494	495	683	560	ENSMUSG00000017299	585.565	-0.0718912	0.162673	-0.441937	0.658535	0.843355	ENSMUSG00000017299	9.31613	9.38734	9.181	9.19697	9.4201	9.45961
ENSMUSG00000017300	Tnnc2	1	2	1	2	1	1	ENSMUSG00000017300	0.323481	-0.1305	4.08047	-0.0319816	0.974487	2	ENSMUSG00000017300	4.9012	5.14718	4.9012	5.17382	4.9012	4.9012
ENSMUSG00000017307	Acot8	409	443	320	361	449	300	ENSMUSG00000017307	374.645	-0.0472729	0.16628	-0.284298	0.776182	0.903697	ENSMUSG00000017307	8.78351	8.78989	8.6272	8.79117	8.8749	8.65414
ENSMUSG00000017309	Cd300lg	1335	2653	1820	4943	5173	3665	ENSMUSG00000017309	3293.35	-1.37881	0.244443	-5.64063	1.69426e-08	1.39847e-06	ENSMUSG00000017309	10.3565	11.2098	10.9557	12.3849	12.2323	12.0671
ENSMUSG00000017310	Spint4	1	1	1	1	1	1	ENSMUSG00000017310	0	NA	NA	NA	NA	2	ENSMUSG00000017310	4.9012	4.9012	4.9012	4.9012	4.9012	4.9012
ENSMUSG00000017311	Pyy	1	1	1	1	1	1	ENSMUSG00000017311	0	NA	NA	NA	NA	2	ENSMUSG00000017311	4.9012	4.9012	4.9012	4.9012	4.9012	4.9012
ENSMUSG00000017314	Mpp2	291	288	203	466	467	464	ENSMUSG00000017314	366.089	-0.986312	0.188837	-5.22309	1.75964e-07	1.04783e-05	ENSMUSG00000017314	8.36293	8.26094	8.07912	9.11837	8.92504	9.21183
ENSMUSG00000017316	Ppy	1	1	1	1	1	1	ENSMUSG00000017316	0	NA	NA	NA	NA	2	ENSMUSG00000017316	4.9012	4.9012	4.9012	4.9012	4.9012	4.9012
ENSMUSG00000017344	Vtn	564	512	323	727	732	534	ENSMUSG00000017344	563.089	-0.650333	0.217757	-2.98652	0.00282176	0.0286479	ENSMUSG00000017344	9.19631	8.97422	8.63882	9.70671	9.51208	9.39661
ENSMUSG00000017376	Nlk	894	840	797	723	775	623	ENSMUSG00000017376	768.991	0.130844	0.140586	0.930707	0.352005	0.626606	ENSMUSG00000017376	9.80876	9.62421	9.81689	9.6993	9.58822	9.6017
ENSMUSG00000017386	Traf4	519	411	323	349	508	359	ENSMUSG00000017386	405.987	-0.0801993	0.214031	-0.374708	0.707878	0.870404	ENSMUSG00000017386	9.0882	8.69561	8.63882	8.74853	9.03309	8.88057
ENSMUSG00000017390	Aldoc	81	73	50	53	40	68	ENSMUSG00000017390	59.7562	0.175796	0.393133	0.447167	0.654755	0.840565	ENSMUSG00000017390	6.99845	6.84134	6.68648	6.74244	6.41115	7.02557
ENSMUSG00000017400	Stac2	618	433	275	237	209	241	ENSMUSG00000017400	327.717	0.790762	0.304668	2.59549	0.0094456	0.0672718	ENSMUSG00000017400	9.31613	8.76109	8.44058	8.27349	7.94987	8.38486
ENSMUSG00000017404	Rpl19	2730	2968	2127	2206	2814	2143	ENSMUSG00000017404	2469.11	-0.00403374	0.125842	-0.032054	0.974429	0.990727	ENSMUSG00000017404	11.3557	11.3679	11.1745	11.2402	11.3685	11.3068
ENSMUSG00000017405	Nek8	261	256	235	353	297	220	ENSMUSG00000017405	269.249	-0.337158	0.224174	-1.504	0.132581	0.36888	ENSMUSG00000017405	8.23272	8.12203	8.25124	8.76289	8.36198	8.27522
ENSMUSG00000017412	Cacnb4	53	31	37	41	19	30	ENSMUSG00000017412	34.3158	0.289148	0.510058	0.566892	0.570787	0.790134	ENSMUSG00000017412	6.63811	6.20524	6.45479	6.53862	5.95115	6.36497
ENSMUSG00000017417	Plxdc1	330	228	113	148	51	58	ENSMUSG00000017417	149.025	1.21801	0.51331	2.37286	0.0176508	0.102662	ENSMUSG00000017417	8.51609	7.98814	7.43668	7.73391	6.59162	6.88298
ENSMUSG00000017418	Arl5b	792	579	739	454	653	539	ENSMUSG00000017418	622.091	0.249018	0.228131	1.09156	0.275027	0.557108	ENSMUSG00000017418	9.6457	9.13303	9.71499	9.08454	9.36073	9.40894
ENSMUSG00000017421	Zfp207	4049	4593	3495	3975	4738	3800	ENSMUSG00000017421	4081.85	-0.176099	0.103311	-1.70455	0.088278	0.289037	ENSMUSG00000017421	11.9139	11.9865	11.8767	12.0743	12.1072	12.1186
ENSMUSG00000017428	Psmd11	1943	2240	1877	2101	2630	1779	ENSMUSG00000017428	2079.26	-0.222143	0.128945	-1.72278	0.0849281	0.282465	ENSMUSG00000017428	10.878	10.9722	10.9989	11.1716	11.2731	11.0449
ENSMUSG00000017446	C1qtnf1	1888	5449	3313	4559	4479	2976	ENSMUSG00000017446	3741.81	-0.310242	0.335155	-0.925666	0.35462	0.628627	ENSMUSG00000017446	10.8378	12.2298	11.8008	12.2695	12.0272	11.7712
ENSMUSG00000017453	Pipox	4	3	6	6	2	3	ENSMUSG00000017453	3.07211	0.198718	1.28014	0.155232	0.876638	2	ENSMUSG00000017453	5.34233	5.24864	5.50418	5.50723	5.15385	5.30103
ENSMUSG00000017466	Timp2	39145	50919	36896	40368	24117	38319	ENSMUSG00000017466	38294.1	0.132544	0.27214	0.487042	0.626228	0.821752	ENSMUSG00000017466	15.1673	15.4381	15.2564	15.4007	14.4394	15.4354
ENSMUSG00000017478	Zc3h18	2005	2321	1763	2231	2368	1835	ENSMUSG00000017478	2074.43	-0.211638	0.121514	-1.74168	0.0815643	0.276145	ENSMUSG00000017478	10.9219	11.022	10.9112	11.2561	11.1255	11.0884
ENSMUSG00000017485	Top2b	4716	1326	2888	1686	1638	1740	ENSMUSG00000017485	2325.43	0.700294	0.406575	1.72242	0.0849928	0.282508	ENSMUSG00000017485	12.1308	10.2441	11.6062	10.863	10.6103	11.0138
ENSMUSG00000017491	Rarb	242	218	249	169	241	175	ENSMUSG00000017491	213.179	0.170024	0.219391	0.77498	0.438351	0.701867	ENSMUSG00000017491	8.14359	7.93705	8.32042	7.88119	8.11399	8.007
ENSMUSG00000017493	Igfbp4	38075	45670	34970	37545	36662	33965	ENSMUSG00000017493	37604.4	-0.006956	0.130719	-0.0532133	0.957562	0.983921	ENSMUSG00000017493	15.1274	15.2814	15.1792	15.2963	15.0423	15.2617
ENSMUSG00000017499	Cdc6	75	102	72	88	98	67	ENSMUSG00000017499	81.8417	-0.152069	0.269108	-0.565087	0.572015	0.790392	ENSMUSG00000017499	6.92943	7.14356	6.99994	7.19755	7.15608	7.012
ENSMUSG00000017548	Suz12	1403	551	1052	644	822	732	ENSMUSG00000017548	865.775	0.346563	0.345995	1.00164	0.316518	0.596799	ENSMUSG00000017548	10.4251	9.06879	10.1951	9.54434	9.66708	9.81859
ENSMUSG00000017550	Atad5	157	50	92	44	59	85	ENSMUSG00000017550	80.2976	0.541717	0.512502	1.05701	0.290509	0.573711	ENSMUSG00000017550	7.65641	6.53619	7.23086	6.59291	6.70748	7.23703
ENSMUSG00000017561	Crlf3	1143	1023	811	760	891	667	ENSMUSG00000017561	869.801	0.233003	0.153178	1.52112	0.12823	0.361326	ENSMUSG00000017561	10.1431	9.88983	9.84045	9.7665	9.77554	9.69322
ENSMUSG00000017588	Krt27	1	1	1	1	1	1	ENSMUSG00000017588	0	NA	NA	NA	NA	2	ENSMUSG00000017588	4.9012	4.9012	4.9012	4.9012	4.9012	4.9012
ENSMUSG00000017607	Tns4	80	128	93	90	104	124	ENSMUSG00000017607	102.351	-0.230736	0.30723	-0.751021	0.45264	0.712745	ENSMUSG00000017607	6.9872	7.36574	7.24141	7.21932	7.21315	7.62418
ENSMUSG00000017615	Tnfaip1	2111	2753	2156	2297	3185	2471	ENSMUSG00000017615	2482.38	-0.306466	0.148977	-2.05713	0.0396738	0.177205	ENSMUSG00000017615	10.9941	11.2619	11.1936	11.2972	11.5434	11.5078
ENSMUSG00000017631	Abr	1900	1573	1208	931	939	586	ENSMUSG00000017631	1160.37	0.806287	0.217876	3.70066	0.000215039	0.00406554	ENSMUSG00000017631	10.8467	10.4797	10.3855	10.0419	9.84644	9.51996
ENSMUSG00000017639	Rab11fip4	1047	627	580	502	625	313	ENSMUSG00000017639	601.646	0.541308	0.292972	1.84765	0.0646534	0.239792	ENSMUSG00000017639	10.0232	9.23688	9.39177	9.21531	9.30302	8.70721
ENSMUSG00000017652	Cd40	262	272	177	183	176	206	ENSMUSG00000017652	209.944	0.175958	0.240118	0.732795	0.463683	0.720933	ENSMUSG00000017652	8.23726	8.19319	7.92191	7.97139	7.75772	8.1971
ENSMUSG00000017664	Slc35c2	988	1115	903	842	1290	923	ENSMUSG00000017664	1000.15	-0.143534	0.157925	-0.908877	0.363415	0.636963	ENSMUSG00000017664	9.94425	10.0069	9.98632	9.90513	10.28	10.1342
ENSMUSG00000017667	Zfp334	126	185	149	153	173	151	ENSMUSG00000017667	154.705	-0.184998	0.227381	-0.813605	0.415871	0.683379	ENSMUSG00000017667	7.4253	7.75383	7.73016	7.77042	7.73886	7.83984
ENSMUSG00000017670	Elmo2	2248	2848	2084	1945	2243	1718	ENSMUSG00000017670	2152.92	0.150125	0.126361	1.18807	0.234806	0.510046	ENSMUSG00000017670	11.0823	11.3097	11.1458	11.0632	11.0493	10.996
ENSMUSG00000017677	Wsb1	1814	1662	1382	986	1337	1228	ENSMUSG00000017677	1384.89	0.318248	0.171452	1.85619	0.0634266	0.237216	ENSMUSG00000017677	10.782	10.556	10.5718	10.1203	10.3293	10.5277
ENSMUSG00000017679	Ttpal	1200	1220	815	818	1143	806	ENSMUSG00000017679	983.701	0.0957645	0.171327	0.558957	0.576191	0.792535	ENSMUSG00000017679	10.2098	10.1298	9.8471	9.86592	10.114	9.94918
ENSMUSG00000017686	Rhot1	2055	1979	1735	1573	2016	1461	ENSMUSG00000017686	1784.43	0.0715628	0.123768	0.578202	0.563127	0.785803	ENSMUSG00000017686	10.9564	10.7989	10.8888	10.7661	10.8998	10.7693
ENSMUSG00000017688	Hnf4g	1	1	1	1	1	1	ENSMUSG00000017688	0	NA	NA	NA	NA	2	ENSMUSG00000017688	4.9012	4.9012	4.9012	4.9012	4.9012	4.9012
ENSMUSG00000017692	Rhbdl3	764	728	483	670	603	340	ENSMUSG00000017692	586.704	0.163325	0.26459	0.617275	0.537053	0.770356	ENSMUSG00000017692	9.59751	9.43358	9.15167	9.5972	9.25599	8.8115
ENSMUSG00000017697	Ada	142	107	88	61	115	60	ENSMUSG00000017697	92.3123	0.413839	0.329762	1.25496	0.209493	0.476125	ENSMUSG00000017697	7.54943	7.18926	7.1878	6.86164	7.31183	6.9128
ENSMUSG00000017707	Serinc3	23891	22090	19227	19855	18137	17967	ENSMUSG00000017707	20113.2	0.0804315	0.15408	0.522012	0.601662	0.807718	ENSMUSG00000017707	14.4564	14.2358	14.318	14.379	14.0295	14.3449
ENSMUSG00000017713	Tha1	209	263	199	197	368	154	ENSMUSG00000017713	226.12	-0.195396	0.28935	-0.675291	0.499491	0.746635	ENSMUSG00000017713	7.97399	8.1536	8.05605	8.05614	8.62458	7.86186
ENSMUSG00000017715	Pgs1	1127	1280	1049	1111	1852	951	ENSMUSG00000017715	1211.04	-0.281573	0.206202	-1.36552	0.172089	0.428071	ENSMUSG00000017715	10.1238	10.1956	10.1912	10.2842	10.7813	10.1751
ENSMUSG00000017716	Birc5	119	123	98	65	48	48	ENSMUSG00000017716	80.946	0.950661	0.292149	3.25402	0.00113782	0.0144767	ENSMUSG00000017716	7.36721	7.32578	7.29295	6.91726	6.54511	6.72229
ENSMUSG00000017718	Afmid	63	52	43	62	83	37	ENSMUSG00000017718	54.88	-0.313547	0.368389	-0.851131	0.394696	0.664354	ENSMUSG00000017718	6.77902	6.56601	6.56738	6.87578	7.00152	6.51714
ENSMUSG00000017720	Trp53tg5	3	3	1	3	5	4	ENSMUSG00000017720	2.14977	-1.3304	1.51604	-0.877553	0.380187	2	ENSMUSG00000017720	5.26185	5.24864	4.9012	5.28617	5.40459	5.39011
ENSMUSG00000017721	Pigt	3043	3332	2767	2667	3593	2348	ENSMUSG00000017721	2924.86	-0.0296878	0.132111	-0.224719	0.822198	0.926097	ENSMUSG00000017721	11.509	11.5313	11.5456	11.508	11.7141	11.4357
ENSMUSG00000017723	Wfdc2	13	41	31	8	13	13	ENSMUSG00000017723	18.3741	1.26855	0.657704	1.92875	0.0537615	0.213619	ENSMUSG00000017723	5.77355	6.39159	6.32986	5.6162	5.76459	5.86565
ENSMUSG00000017724	Etv4	10	18	15	27	17	14	ENSMUSG00000017724	15.9361	-0.594868	0.606646	-0.980585	0.326797	0.605102	ENSMUSG00000017724	5.65948	5.89673	5.89761	6.2443	5.89343	5.90354
ENSMUSG00000017733	Eppin	3	1	1	1	1	1	ENSMUSG00000017733	0.312842	1.70841	4.03975	0.422901	0.672367	2	ENSMUSG00000017733	5.26185	4.9012	4.9012	4.9012	4.9012	4.9012
ENSMUSG00000017734	Dbndd2	91	145	128	179	208	253	ENSMUSG00000017734	169.348	-0.963086	0.299421	-3.21649	0.0012977	0.0159879	ENSMUSG00000017734	7.1059	7.49341	7.56666	7.94621	7.94442	8.44392
ENSMUSG00000017737	Mmp9	252	554	321	1187	1170	1610	ENSMUSG00000017737	876.255	-1.99136	0.314136	-6.33915	2.31043e-10	3.88929e-08	ENSMUSG00000017737	8.1912	9.07581	8.63108	10.3754	10.146	10.905
ENSMUSG00000017740	Slc12a5	55	133	78	193	236	123	ENSMUSG00000017740	134.91	-1.18526	0.35957	-3.29633	0.000979578	0.0129908	ENSMUSG00000017740	6.66762	7.40455	7.07358	8.03245	8.08957	7.61551
ENSMUSG00000017747	Ghdc	819	1071	760	965	987	715	ENSMUSG00000017747	877.586	-0.141719	0.165361	-0.857027	0.39143	0.661561	ENSMUSG00000017747	9.69069	9.95208	9.75272	10.0909	9.91401	9.78684
ENSMUSG00000017754	Pltp	16803	19257	14305	13429	7753	11687	ENSMUSG00000017754	13779.4	0.446795	0.266617	1.67579	0.0937794	0.30028	ENSMUSG00000017754	13.9503	14.0385	13.8929	13.8168	12.8102	13.7266
ENSMUSG00000017756	Slc12a7	1575	2286	1925	2099	2381	1919	ENSMUSG00000017756	2025.31	-0.27206	0.170588	-1.59484	0.110748	0.330361	ENSMUSG00000017756	10.5854	11.0007	11.0344	11.1703	11.1332	11.1513
ENSMUSG00000017760	Ctsa	12164	12467	8691	6991	7580	5963	ENSMUSG00000017760	8800.68	0.561421	0.137651	4.07858	4.53118e-05	0.00114967	ENSMUSG00000017760	13.4862	13.4139	13.1775	12.8804	12.7779	12.7618
ENSMUSG00000017764	Zswim1	311	304	213	207	304	253	ENSMUSG00000017764	261.536	-0.0183813	0.211539	-0.0868933	0.930756	0.973222	ENSMUSG00000017764	8.44353	8.32559	8.1352	8.1137	8.39013	8.44392
ENSMUSG00000017765	Slc12a4	2459	3506	2508	2865	3428	2572	ENSMUSG00000017765	2866.2	-0.196298	0.152039	-1.2911	0.196668	0.459756	ENSMUSG00000017765	11.2084	11.6033	11.4067	11.6094	11.6475	11.5645
ENSMUSG00000017767	Spata25	9	8	8	6	10	1	ENSMUSG00000017767	5.77298	0.601893	1.12178	0.536551	0.591578	0.801482	ENSMUSG00000017767	5.61701	5.54736	5.61263	5.50723	5.65163	4.9012
ENSMUSG00000017774	Myo1c	14054	22822	15135	21672	23749	19996	ENSMUSG00000017774	19532.3	-0.472227	0.182441	-2.58838	0.00964288	0.0681848	ENSMUSG00000017774	13.6936	14.2827	13.9739	14.505	14.4172	14.4988
ENSMUSG00000017776	Crk	5477	4016	4757	3776	4240	3706	ENSMUSG00000017776	4314.44	0.162815	0.189193	0.860577	0.389471	0.659618	ENSMUSG00000017776	12.344	11.7958	12.3156	12.0012	11.9492	12.083
ENSMUSG00000017778	Cox7c	3235	3924	3078	3029	3828	2607	ENSMUSG00000017778	3246.11	-0.00846381	0.128814	-0.0657056	0.947612	0.980256	ENSMUSG00000017778	11.5956	11.763	11.6965	11.6882	11.804	11.5836
ENSMUSG00000017781	Pitpna	7083	7510	6348	5465	8224	5571	ENSMUSG00000017781	6623.88	0.0051614	0.143494	0.0359694	0.971307	0.989772	ENSMUSG00000017781	12.7113	12.6878	12.7277	12.5282	12.8946	12.6645
ENSMUSG00000017801	Mlx	729	890	603	675	752	630	ENSMUSG00000017801	705.453	-0.0280378	0.146242	-0.191722	0.84796	0.937793	ENSMUSG00000017801	9.5349	9.70178	9.44326	9.60715	9.548	9.61666
ENSMUSG00000017802	Fam134c	2747	3354	2471	2696	3002	2377	ENSMUSG00000017802	2749.75	-0.0474399	0.118358	-0.400817	0.688555	0.860674	ENSMUSG00000017802	11.3645	11.5406	11.3858	11.5233	11.4598	11.453
ENSMUSG00000017817	Jph2	112	122	64	145	236	99	ENSMUSG00000017817	126.577	-0.806733	0.340749	-2.36753	0.0179072	0.103523	ENSMUSG00000017817	7.30651	7.31764	6.89473	7.71154	8.08957	7.38902
ENSMUSG00000017830	Dhx58	309	429	353	314	406	454	ENSMUSG00000017830	377.472	-0.248946	0.240233	-1.03627	0.300077	0.582164	ENSMUSG00000017830	8.43567	8.74941	8.75003	8.61635	8.74749	9.18338
ENSMUSG00000017831	Rab5a	2838	1927	2337	1664	2136	1808	ENSMUSG00000017831	2107.04	0.225322	0.210937	1.0682	0.285431	0.567801	ENSMUSG00000017831	11.4105	10.7618	11.3071	10.8447	10.9808	11.0676
ENSMUSG00000017832	Hspb9	3	6	2	2	8	11	ENSMUSG00000017832	4.39009	-1.36199	1.25464	-1.08556	0.277673	0.559799	ENSMUSG00000017832	5.26185	5.44859	5.17243	5.17382	5.56465	5.78425
ENSMUSG00000017837	Nkiras2	1709	2034	1206	1376	1764	1106	ENSMUSG00000017837	1502.84	0.090347	0.186663	0.484012	0.628377	0.823428	ENSMUSG00000017837	10.6989	10.8372	10.3832	10.5799	10.7134	10.3829
ENSMUSG00000017843	Ppp2r5c	3174	2747	2457	2309	2374	1849	ENSMUSG00000017843	2459.16	0.232407	0.149603	1.5535	0.120304	0.347725	ENSMUSG00000017843	11.5686	11.2588	11.3777	11.3045	11.129	11.0991
ENSMUSG00000017858	Ift52	1180	1415	1014	1082	1330	960	ENSMUSG00000017858	1149.37	-0.0312096	0.132261	-0.235971	0.813455	0.921024	ENSMUSG00000017858	10.1868	10.3335	10.1447	10.2478	10.3221	10.188
ENSMUSG00000017861	Mybl2	47	54	37	54	75	35	ENSMUSG00000017861	48.5714	-0.367063	0.364215	-1.00782	0.313542	0.593981	ENSMUSG00000017861	6.54493	6.59509	6.45479	6.75798	6.91089	6.47569
ENSMUSG00000017868	Sgk2	3	1	2	6	2	1	ENSMUSG00000017868	1.53431	-1.10511	2.15603	-0.512568	0.608253	2	ENSMUSG00000017868	5.26185	4.9012	5.17243	5.50723	5.15385	4.9012
ENSMUSG00000017897	Eya2	1022	1343	1097	1004	688	912	ENSMUSG00000017897	1007.4	0.254856	0.243146	1.04816	0.294565	0.577348	ENSMUSG00000017897	9.99028	10.2616	10.2526	10.1451	9.42976	10.1177
ENSMUSG00000017922	Prl3c1	1	1	1	1	1	1	ENSMUSG00000017922	0	NA	NA	NA	NA	2	ENSMUSG00000017922	4.9012	4.9012	4.9012	4.9012	4.9012	4.9012
ENSMUSG00000017929	B4galt5	2104	2070	1585	1350	2479	1485	ENSMUSG00000017929	1814.56	0.00470718	0.206543	0.0227903	0.981818	0.993049	ENSMUSG00000017929	10.9894	10.8617	10.7625	10.5534	11.1899	10.7921
ENSMUSG00000017943	Gdap1l1	5	8	11	11	9	10	ENSMUSG00000017943	8.14794	-0.48282	0.788804	-0.612091	0.540477	0.772545	ENSMUSG00000017943	5.40992	5.54736	5.74795	5.75218	5.60958	5.7402
ENSMUSG00000017950	Hnf4a	1	1	1	1	5	1	ENSMUSG00000017950	0.612517	-2.81872	3.98123	-0.708004	0.478943	2	ENSMUSG00000017950	4.9012	4.9012	4.9012	4.9012	5.40459	4.9012
ENSMUSG00000017969	Ptgis	2126	3112	2434	3060	9153	4087	ENSMUSG00000017969	3946.92	-1.17181	0.330723	-3.54319	0.000395322	0.00648632	ENSMUSG00000017969	11.004	11.4348	11.3645	11.7026	13.0479	12.2223
ENSMUSG00000017978	Cadps2	97	89	78	57	67	53	ENSMUSG00000017978	71.4847	0.458428	0.269569	1.70059	0.0890193	0.290649	ENSMUSG00000017978	7.16638	7.01673	7.07358	6.80346	6.81331	6.80522
ENSMUSG00000017999	Ddx27	1613	1861	1522	1706	2173	1708	ENSMUSG00000017999	1755.87	-0.288086	0.116658	-2.46949	0.0135305	0.0866103	ENSMUSG00000017999	10.6185	10.7132	10.7059	10.8795	11.0049	10.9878
ENSMUSG00000018001	Cyth3	2691	3527	2680	2346	2240	2013	ENSMUSG00000018001	2553.82	0.291674	0.151103	1.9303	0.0535698	0.21305	ENSMUSG00000018001	11.3354	11.6118	11.5004	11.3269	11.0475	11.2186
ENSMUSG00000018008	Cyth4	5065	4896	3296	2981	3624	2582	ENSMUSG00000018008	3667.29	0.39677	0.162638	2.43959	0.014704	0.0912458	ENSMUSG00000018008	12.2325	12.0774	11.7935	11.6656	11.7263	11.57
ENSMUSG00000018012	Rac3	169	170	121	130	98	112	ENSMUSG00000018012	131.217	0.28605	0.266621	1.07287	0.283328	0.566041	ENSMUSG00000018012	7.7364	7.66184	7.50754	7.59389	7.15608	7.51634
ENSMUSG00000018040	Rrp7a	1825	2073	1651	1865	2371	1623	ENSMUSG00000018040	1884.89	-0.200092	0.123911	-1.6148	0.106355	0.323031	ENSMUSG00000018040	10.7905	10.8638	10.8194	11.0043	11.1273	10.9163
ENSMUSG00000018042	Cyb5r3	11608	14844	10075	9594	11008	8147	ENSMUSG00000018042	10712.6	0.211481	0.13503	1.56617	0.117308	0.34257	ENSMUSG00000018042	13.4191	13.6644	13.3894	13.3339	13.3124	13.2088
ENSMUSG00000018068	Ints2	632	490	665	317	436	258	ENSMUSG00000018068	459.332	0.732382	0.245083	2.98831	0.00280529	0.0285702	ENSMUSG00000018068	9.34563	8.91799	9.57353	8.62817	8.83756	8.46781
ENSMUSG00000018076	Med13l	1836	2012	1588	1586	1729	1489	ENSMUSG00000018076	1692.77	0.0436073	0.111865	0.389822	0.696668	0.864896	ENSMUSG00000018076	10.7988	10.822	10.7651	10.7776	10.6855	10.7958
ENSMUSG00000018102	Hist1h2bc	4236	4478	3790	3347	3650	2389	ENSMUSG00000018102	3596.28	0.294371	0.146943	2.0033	0.0451452	0.192191	ENSMUSG00000018102	11.9781	11.9505	11.9919	11.8298	11.7365	11.4601
ENSMUSG00000018126	Baiap2l2	6	5	8	15	26	15	ENSMUSG00000018126	11.6184	-1.8166	0.700271	-2.59413	0.00948293	0.0673773	ENSMUSG00000018126	5.46924	5.39138	5.61263	5.90253	6.12871	5.93985
ENSMUSG00000018143	Mafk	1473	2015	1623	1765	2246	1730	ENSMUSG00000018143	1800.08	-0.293368	0.151775	-1.93292	0.0532466	0.212489	ENSMUSG00000018143	10.4925	10.8241	10.7955	10.9271	11.0512	11.0057
ENSMUSG00000018160	Med1	1294	1418	1467	1163	1201	926	ENSMUSG00000018160	1235.76	0.228014	0.166466	1.36973	0.17077	0.426284	ENSMUSG00000018160	10.3135	10.3364	10.6547	10.3472	10.1818	10.1386
ENSMUSG00000018166	Erbb3	84	139	153	124	177	120	ENSMUSG00000018166	131.639	-0.26592	0.320315	-0.830182	0.406436	0.674581	ENSMUSG00000018166	7.03162	7.4497	7.75922	7.54386	7.76395	7.58916
ENSMUSG00000018167	Stard3	1024	971	730	762	925	753	ENSMUSG00000018167	851.457	0.0259185	0.148211	0.174876	0.861177	0.943823	ENSMUSG00000018167	9.99294	9.8192	9.69851	9.77005	9.82612	9.85687
ENSMUSG00000018168	Ikzf3	858	119	216	242	366	123	ENSMUSG00000018168	311.494	0.627956	0.88757	0.7075	0.479256	0.731019	ENSMUSG00000018168	9.75329	7.29293	8.1516	8.29845	8.61781	7.61551
ENSMUSG00000018169	Mfng	2374	4152	2063	4215	3835	3631	ENSMUSG00000018169	3375.04	-0.606809	0.240379	-2.52439	0.01159	0.0775339	ENSMUSG00000018169	11.1589	11.8431	11.1316	12.1577	11.8066	12.0539
ENSMUSG00000018171	Vmp1	3264	3046	2297	2552	3964	2085	ENSMUSG00000018171	2820.62	-0.108028	0.204065	-0.52938	0.596542	0.804438	ENSMUSG00000018171	11.6082	11.4045	11.2828	11.4457	11.8536	11.2681
ENSMUSG00000018189	Uchl5	772	378	479	456	530	325	ENSMUSG00000018189	484.222	0.209247	0.304841	0.686414	0.492452	0.741686	ENSMUSG00000018189	9.61144	8.59139	9.14085	9.09023	9.08787	8.7545
ENSMUSG00000018196	Glrx2	670	848	645	691	920	688	ENSMUSG00000018196	737.287	-0.214884	0.146407	-1.46772	0.142181	0.384902	ENSMUSG00000018196	9.42277	9.6369	9.53279	9.63852	9.81879	9.73493
ENSMUSG00000018199	Trove2	1246	308	688	435	455	484	ENSMUSG00000018199	600.48	0.587934	0.443482	1.32572	0.184931	0.443576	ENSMUSG00000018199	10.2615	8.3413	9.61901	9.02929	8.89181	9.26709
ENSMUSG00000018209	Stk4	2639	2369	1974	1295	1443	1206	ENSMUSG00000018209	1788.16	0.692603	0.137199	5.04818	4.46048e-07	2.39539e-05	ENSMUSG00000018209	11.3079	11.0507	11.0696	10.4958	10.4346	10.5026
ENSMUSG00000018211	Wfdc15b	2	1	1	3	1	1	ENSMUSG00000018211	0.513139	-1.05899	4.03529	-0.262432	0.792989	2	ENSMUSG00000018211	5.15655	4.9012	4.9012	5.28617	4.9012	4.9012
ENSMUSG00000018217	Pmp22	7496	10339	7652	7002	7345	6106	ENSMUSG00000018217	7571.76	0.181305	0.145004	1.25035	0.211173	0.478065	ENSMUSG00000018217	12.7924	13.1455	12.9951	12.8826	12.7328	12.7957
ENSMUSG00000018238	Gdf9	20	33	31	41	16	20	ENSMUSG00000018238	26.0007	-0.0167651	0.579503	-0.0289302	0.97692	0.991647	ENSMUSG00000018238	5.98968	6.24519	6.32986	6.53862	5.86305	6.10248
ENSMUSG00000018239	Zcchc10	159	207	251	166	226	216	ENSMUSG00000018239	204.013	-0.0935066	0.289129	-0.323408	0.746387	0.889572	ENSMUSG00000018239	7.67007	7.87861	8.33004	7.86108	8.03944	8.25333
ENSMUSG00000018259	Prl8a2	1	1	1	1	1	1	ENSMUSG00000018259	0	NA	NA	NA	NA	2	ENSMUSG00000018259	4.9012	4.9012	4.9012	4.9012	4.9012	4.9012
ENSMUSG00000018263	Tbx5	1	3	3	2	1	5	ENSMUSG00000018263	1.59162	-0.542651	2.09395	-0.259152	0.795518	2	ENSMUSG00000018263	4.9012	5.24864	5.28421	5.17382	4.9012	5.46486
ENSMUSG00000018286	Psmb6	4120	4466	3439	3234	4632	2874	ENSMUSG00000018286	3738	0.0464511	0.149254	0.311222	0.755632	0.894808	ENSMUSG00000018286	11.9386	11.9467	11.8538	11.7811	12.0749	11.7218
ENSMUSG00000018287	Spag7	1438	1598	1369	1195	1582	1124	ENSMUSG00000018287	1369.26	0.0559285	0.126565	0.441895	0.658565	0.843355	ENSMUSG00000018287	10.4592	10.5015	10.5586	10.3846	10.562	10.4052
ENSMUSG00000018293	Pfn1	20103	21764	18335	15442	23014	13165	ENSMUSG00000018293	18351.3	0.114392	0.164999	0.693289	0.488128	0.738546	ENSMUSG00000018293	14.2081	14.2144	14.2497	14.0175	14.372	13.8977
ENSMUSG00000018322	Tomm34	981	1467	1172	1402	1685	1365	ENSMUSG00000018322	1343.07	-0.427475	0.174741	-2.44634	0.0144316	0.0903536	ENSMUSG00000018322	9.93459	10.3833	10.3437	10.6059	10.6496	10.6746
ENSMUSG00000018326	Ywhab	26346	26168	20953	22131	23498	18435	ENSMUSG00000018326	22710.6	0.0665774	0.116508	0.571443	0.5677	0.788349	ENSMUSG00000018326	14.5972	14.4795	14.4417	14.5352	14.402	14.3819
ENSMUSG00000018334	Ksr1	1303	1568	973	1598	1224	907	ENSMUSG00000018334	1249.17	-0.101012	0.238455	-0.423612	0.671849	0.850905	ENSMUSG00000018334	10.3231	10.4753	10.0882	10.7881	10.2078	10.1102
ENSMUSG00000018339	Gpx3	8438	13835	11556	34103	32630	44411	ENSMUSG00000018339	24994.3	-1.87057	0.261027	-7.16619	7.71139e-13	2.36848e-10	ENSMUSG00000018339	12.9618	13.5634	13.5863	15.1577	14.8745	15.648
ENSMUSG00000018340	Anxa6	25103	29975	20742	24263	27644	16843	ENSMUSG00000018340	23740.1	0.0165128	0.168142	0.0982072	0.921768	0.970261	ENSMUSG00000018340	14.5276	14.675	14.4272	14.6675	14.6358	14.252
ENSMUSG00000018341	Il12rb2	10	4	15	4	2	11	ENSMUSG00000018341	6.9278	0.736682	1.14937	0.640945	0.521559	0.761101	ENSMUSG00000018341	5.65948	5.32622	5.89761	5.37199	5.15385	5.78425
ENSMUSG00000018347	Zkscan6	249	281	233	260	245	245	ENSMUSG00000018347	250.909	-0.114718	0.186771	-0.614216	0.539073	0.771417	ENSMUSG00000018347	8.17709	8.2317	8.24108	8.38484	8.13322	8.40482
ENSMUSG00000018362	Kpna2	213	282	234	249	260	193	ENSMUSG00000018362	235.925	-0.071284	0.196965	-0.361912	0.717417	0.875156	ENSMUSG00000018362	7.99567	8.23591	8.24617	8.33267	8.20309	8.12048
ENSMUSG00000018363	Smurf2	2499	2482	2497	1655	1841	1710	ENSMUSG00000018363	2097.16	0.395617	0.146825	2.69449	0.00704969	0.0546827	ENSMUSG00000018363	11.2311	11.1161	11.4005	10.8371	10.773	10.9894
ENSMUSG00000018372	Cep95	294	306	257	355	350	263	ENSMUSG00000018372	302.3	-0.304141	0.175715	-1.73087	0.0834741	0.279583	ENSMUSG00000018372	8.37531	8.33347	8.35849	8.77001	8.56245	8.49132
ENSMUSG00000018377	Vezf1	1913	1932	1760	1583	1470	1443	ENSMUSG00000018377	1674.52	0.181805	0.150877	1.20499	0.228209	0.501161	ENSMUSG00000018377	10.8562	10.7654	10.9088	10.775	10.4603	10.7521
ENSMUSG00000018378	Cuedc1	1532	2299	1823	2509	2320	2339	ENSMUSG00000018378	2147.09	-0.485201	0.194027	-2.50068	0.0123955	0.0813068	ENSMUSG00000018378	10.5469	11.0086	10.958	11.4217	11.0967	11.4302
ENSMUSG00000018379	Srsf1	4318	3929	4089	4159	5742	4121	ENSMUSG00000018379	4380.78	-0.295516	0.153326	-1.92737	0.0539338	0.214011	ENSMUSG00000018379	12.0053	11.7648	12.0999	12.1387	12.3811	12.2341
ENSMUSG00000018381	Abi3	99	77	37	68	107	63	ENSMUSG00000018381	72.8298	-0.293227	0.396691	-0.739183	0.459796	0.718308	ENSMUSG00000018381	7.18594	6.8875	6.45479	6.95744	7.2408	6.95625
ENSMUSG00000018387	Shroom1	28	22	22	13	23	23	ENSMUSG00000018387	20.7221	0.172959	0.513887	0.33657	0.736441	0.885439	ENSMUSG00000018387	6.18679	6.0028	6.11026	5.8308	6.05663	6.18839
ENSMUSG00000018395	Kif3a	1049	608	809	585	571	549	ENSMUSG00000018395	691.591	0.410502	0.258697	1.58681	0.112556	0.333483	ENSMUSG00000018395	10.0258	9.19667	9.8371	9.41664	9.18471	9.43329
ENSMUSG00000018398	2008-09-01	5454	6457	5702	5272	5779	4429	ENSMUSG00000018398	5473.57	0.0627135	0.126317	0.496476	0.619559	0.818612	ENSMUSG00000018398	12.338	12.4719	12.5742	12.4768	12.3902	12.3369
ENSMUSG00000018401	Mtmr4	1029	1317	924	916	1016	1059	ENSMUSG00000018401	1037	-0.0200511	0.174707	-0.11477	0.908628	0.965252	ENSMUSG00000018401	9.99957	10.2347	10.0176	10.0197	9.95335	10.323
ENSMUSG00000018405	Mrm1	478	595	431	435	591	317	ENSMUSG00000018405	465.308	0.0493401	0.204385	0.241408	0.809239	0.919	ENSMUSG00000018405	8.98207	9.16849	9.00424	9.02929	9.22967	8.72315
ENSMUSG00000018411	Mapt	21	55	33	103	107	120	ENSMUSG00000018411	73.9442	-1.78217	0.397641	-4.48185	7.39978e-06	0.000260136	ENSMUSG00000018411	6.01664	6.60937	6.37308	7.35277	7.2408	7.58916
ENSMUSG00000018412	Kansl1	1841	1729	1610	1561	1523	1492	ENSMUSG00000018412	1620.94	0.0436308	0.150838	0.289257	0.772385	0.902253	ENSMUSG00000018412	10.8026	10.6109	10.7843	10.7555	10.5093	10.7986
ENSMUSG00000018415	Gid4	2278	2666	2228	1940	1801	1466	ENSMUSG00000018415	2039.54	0.330618	0.150418	2.198	0.0279495	0.141788	ENSMUSG00000018415	11.1009	11.2167	11.2398	11.0596	10.7423	10.7741
ENSMUSG00000018417	Myo1b	638	667	693	932	797	749	ENSMUSG00000018417	750.38	-0.439852	0.191594	-2.29575	0.0216901	0.119208	ENSMUSG00000018417	9.35809	9.31803	9.62871	10.0433	9.62567	9.84966
ENSMUSG00000018425	Dhx40	1744	1191	1476	1177	1339	1038	ENSMUSG00000018425	1319.98	0.199961	0.209032	0.956606	0.338766	0.615737	ENSMUSG00000018425	10.7271	10.0969	10.6632	10.3637	10.3314	10.2954
ENSMUSG00000018427	Ypel2	1148	1050	705	801	584	461	ENSMUSG00000018427	776.438	0.508896	0.256605	1.98319	0.0473462	0.198204	ENSMUSG00000018427	10.1491	9.92518	9.65172	9.83749	9.21409	9.20336
ENSMUSG00000018428	Akap1	2007	3317	2770	2652	3312	3072	ENSMUSG00000018428	2854.81	-0.291141	0.21709	-1.34111	0.179885	0.437821	ENSMUSG00000018428	10.9233	11.5249	11.5472	11.5001	11.5988	11.8163
ENSMUSG00000018433	Nol11	657	636	539	501	755	547	ENSMUSG00000018433	599.48	-0.0969428	0.166251	-0.583112	0.559818	0.783998	ENSMUSG00000018433	9.39684	9.25554	9.29513	9.2127	9.55331	9.42845
ENSMUSG00000018442	Derl2	2202	2529	1997	1854	2256	1795	ENSMUSG00000018442	2084.65	0.0587654	0.107752	0.545377	0.585494	0.79733	ENSMUSG00000018442	11.0533	11.1425	11.0859	10.996	11.0574	11.0575
ENSMUSG00000018446	C1qbp	1487	1659	1341	1485	2247	1452	ENSMUSG00000018446	1597.53	-0.323798	0.154508	-2.09567	0.0361117	0.166633	ENSMUSG00000018446	10.5056	10.5535	10.53	10.6859	11.0518	10.7607
ENSMUSG00000018449	Rpain	317	418	299	368	626	370	ENSMUSG00000018449	394.745	-0.515208	0.216832	-2.37607	0.017498	0.102044	ENSMUSG00000018449	8.46685	8.71678	8.54314	8.81547	9.30512	8.91909
ENSMUSG00000018451	6330403K07Rik	6	5	2	2	2	4	ENSMUSG00000018451	2.44807	0.796068	1.41473	0.562699	0.57364	2	ENSMUSG00000018451	5.46924	5.39138	5.17243	5.17382	5.15385	5.39011
ENSMUSG00000018459	Slc13a3	123	229	182	412	279	402	ENSMUSG00000018459	277.187	-1.19746	0.324479	-3.69041	0.000223889	0.00421412	ENSMUSG00000018459	7.40071	7.99315	7.95354	8.95943	8.2869	9.0256
ENSMUSG00000018470	Kcnab3	7	7	6	5	13	8	ENSMUSG00000018470	6.59034	-0.541862	0.844888	-0.641342	0.521301	0.76101	ENSMUSG00000018470	5.52267	5.50013	5.50418	5.44403	5.76459	5.64339
ENSMUSG00000018474	Chd3	3183	2876	2397	2413	2316	2011	ENSMUSG00000018474	2509.54	0.191751	0.150497	1.27412	0.202621	0.467795	ENSMUSG00000018474	11.5726	11.3235	11.3429	11.3667	11.0943	11.2172
ENSMUSG00000018476	Kdm6b	1754	2431	1288	2004	1666	1584	ENSMUSG00000018476	1770.98	-0.101943	0.222977	-0.457188	0.647536	0.836018	ENSMUSG00000018476	10.7351	11.087	10.4741	11.1052	10.6339	10.8823
ENSMUSG00000018479	1700125H20Rik	1	1	1	1	1	1	ENSMUSG00000018479	0	NA	NA	NA	NA	2	ENSMUSG00000018479	4.9012	4.9012	4.9012	4.9012	4.9012	4.9012
ENSMUSG00000018481	Appbp2	2174	1949	1978	1414	1644	1507	ENSMUSG00000018481	1765.12	0.292197	0.153179	1.90755	0.05645	0.220301	ENSMUSG00000018481	11.0353	10.7776	11.0725	10.6178	10.6154	10.8126
ENSMUSG00000018486	Wnt9b	3	9	4	4	8	2	ENSMUSG00000018486	3.80291	0.141882	1.19777	0.118455	0.905707	2	ENSMUSG00000018486	5.26185	5.59117	5.36961	5.37199	5.56465	5.18437
ENSMUSG00000018500	Adora2b	58	91	79	131	415	185	ENSMUSG00000018500	157.746	-1.77326	0.407181	-4.35496	1.33091e-05	0.000418791	ENSMUSG00000018500	6.71059	7.03706	7.08546	7.60205	8.77511	8.07117
ENSMUSG00000018501	Ncor1	6542	5106	6760	4506	5417	4723	ENSMUSG00000018501	5499.01	0.218344	0.204351	1.06847	0.285307	0.567801	ENSMUSG00000018501	12.5977	12.1372	12.8176	12.2528	12.298	12.4286
ENSMUSG00000018507	Trpv2	1222	1306	1388	1315	1866	1482	ENSMUSG00000018507	1430.26	-0.365132	0.177406	-2.05818	0.0395732	0.176872	ENSMUSG00000018507	10.2348	10.2232	10.5778	10.517	10.7918	10.7893
ENSMUSG00000018509	Cenpv	259	434	356	443	546	597	ENSMUSG00000018509	442.877	-0.739471	0.258453	-2.86114	0.00422114	0.038489	ENSMUSG00000018509	8.2236	8.764	8.76069	9.05281	9.12644	9.54475
ENSMUSG00000018537	Pcgf2	271	338	295	506	361	449	ENSMUSG00000018537	374.474	-0.693168	0.245317	-2.82559	0.00471929	0.0413103	ENSMUSG00000018537	8.27746	8.45391	8.52656	9.22569	8.60074	9.16894
ENSMUSG00000018541	Cwc25	694	856	570	584	682	622	ENSMUSG00000018541	660.729	0.02376	0.161183	0.14741	0.882808	0.953843	ENSMUSG00000018541	9.46944	9.64949	9.36879	9.41438	9.41816	9.59955
ENSMUSG00000018543	1700001P01Rik	2	1	1	2	2	1	ENSMUSG00000018543	0.487909	-0.970463	3.32102	-0.292218	0.77012	2	ENSMUSG00000018543	5.15655	4.9012	4.9012	5.17382	5.15385	4.9012
ENSMUSG00000018547	Pip4k2b	1797	2302	1766	1829	1837	1626	ENSMUSG00000018547	1846.43	0.0104789	0.140594	0.0745334	0.940586	0.976739	ENSMUSG00000018547	10.7689	11.0104	10.9136	10.977	10.7699	10.9189
ENSMUSG00000018548	Trim37	891	765	728	571	715	554	ENSMUSG00000018548	695.877	0.252966	0.154819	1.63395	0.10227	0.315188	ENSMUSG00000018548	9.80422	9.49939	9.69482	9.3846	9.48083	9.44531
ENSMUSG00000018554	Ybx2	68	110	66	263	203	196	ENSMUSG00000018554	152.97	-1.60472	0.285393	-5.62283	1.87854e-08	1.52257e-06	ENSMUSG00000018554	6.84388	7.21595	6.92186	8.39874	7.91684	8.13853
ENSMUSG00000018559	Ctdnep1	1825	2028	1933	2090	2594	1923	ENSMUSG00000018559	2060.16	-0.308437	0.134056	-2.30081	0.0214023	0.118161	ENSMUSG00000018559	10.7905	10.8331	11.0402	11.1642	11.2537	11.1542
ENSMUSG00000018565	Elp5	1069	1303	1173	1037	1332	978	ENSMUSG00000018565	1139.57	-0.0354049	0.146618	-0.241477	0.809186	0.919	ENSMUSG00000018565	10.0516	10.22	10.3449	10.1894	10.3241	10.2135
ENSMUSG00000018566	Slc2a4	4550	6461	5252	7546	5870	6432	ENSMUSG00000018566	6058.37	-0.434787	0.209972	-2.07069	0.0383876	0.173478	ENSMUSG00000018566	12.0798	12.4728	12.4568	12.9897	12.4125	12.8701
ENSMUSG00000018567	Gabarap	9937	11188	9100	8526	10735	7787	ENSMUSG00000018567	9446.92	0.0369378	0.105248	0.350961	0.725618	0.87948	ENSMUSG00000018567	13.1961	13.2586	13.2435	13.1647	13.2764	13.144
ENSMUSG00000018569	Cldn7	5	1	3	2	2	1	ENSMUSG00000018569	1.31026	1.53061	2.20231	0.695002	0.487054	2	ENSMUSG00000018569	5.40992	4.9012	5.28421	5.17382	5.15385	4.9012
ENSMUSG00000018570	2810408A11Rik	24	29	30	11	15	34	ENSMUSG00000018570	23.0602	0.322799	0.62857	0.513544	0.607571	0.810789	ENSMUSG00000018570	6.0932	6.16368	6.3076	5.75218	5.83154	6.45439
ENSMUSG00000018572	Phf23	1620	1794	1479	1418	1741	1458	ENSMUSG00000018572	1574.01	-0.0461717	0.115163	-0.400923	0.688477	0.860674	ENSMUSG00000018572	10.6245	10.6622	10.666	10.6217	10.6951	10.7665
ENSMUSG00000018574	Acadvl	2968	3740	2725	2855	3646	2649	ENSMUSG00000018574	3064.5	-0.0840949	0.129218	-0.650797	0.515177	0.756963	ENSMUSG00000018574	11.4737	11.6949	11.524	11.6044	11.7349	11.6062
ENSMUSG00000018581	Dnah11	3	1	1	2	1	1	ENSMUSG00000018581	0.491201	0.746633	4.03975	0.184822	0.853369	2	ENSMUSG00000018581	5.26185	4.9012	4.9012	5.17382	4.9012	4.9012
ENSMUSG00000018583	G3bp1	4017	4591	3871	3447	5518	3487	ENSMUSG00000018583	4107.95	-0.107671	0.165594	-0.650208	0.515558	0.757204	ENSMUSG00000018583	11.9026	11.9859	12.022	11.8716	12.3243	11.9963
ENSMUSG00000018585	Atox1	1878	2163	1375	1542	2060	1264	ENSMUSG00000018585	1683.18	0.0284994	0.176355	0.161602	0.871619	0.948744	ENSMUSG00000018585	10.8304	10.9232	10.5647	10.7384	10.93	10.5678
ENSMUSG00000018589	Glra2	1	1	1	2	1	1	ENSMUSG00000018589	0.178359	-1.09227	4.08047	-0.267683	0.788943	2	ENSMUSG00000018589	4.9012	4.9012	4.9012	5.17382	4.9012	4.9012
ENSMUSG00000018593	Sparc	176214	191719	115830	101669	114826	63866	ENSMUSG00000018593	123844	0.659539	0.215055	3.06683	0.00216339	0.0235832	ENSMUSG00000018593	17.336	17.3494	16.9054	16.7321	16.6877	16.1717
ENSMUSG00000018595	Glra4	2	1	2	1	3	2	ENSMUSG00000018595	0.831706	-0.619128	2.45387	-0.252307	0.800804	2	ENSMUSG00000018595	5.15655	4.9012	5.17243	4.9012	5.25805	5.18437
ENSMUSG00000018599	Mief2	376	504	329	426	562	395	ENSMUSG00000018599	427.107	-0.325151	0.17782	-1.82854	0.0674686	0.245822	ENSMUSG00000018599	8.67783	8.95403	8.66176	9.00236	9.164	9.00297
ENSMUSG00000018604	Tbx3	245	331	286	365	550	356	ENSMUSG00000018604	353.694	-0.67389	0.205536	-3.2787	0.00104287	0.0135242	ENSMUSG00000018604	8.15804	8.42842	8.48851	8.80511	9.13593	8.86989
ENSMUSG00000018620	Mmp20	1	1	1	1	1	1	ENSMUSG00000018620	0	NA	NA	NA	NA	2	ENSMUSG00000018620	4.9012	4.9012	4.9012	4.9012	4.9012	4.9012
ENSMUSG00000018623	Mmp7	2	1	2	5	1	1	ENSMUSG00000018623	1.0464	-1.11188	2.81016	-0.395664	0.692353	2	ENSMUSG00000018623	5.15655	4.9012	5.17243	5.44403	4.9012	4.9012
ENSMUSG00000018634	Crhr1	1	1	1	1	1	1	ENSMUSG00000018634	0	NA	NA	NA	NA	2	ENSMUSG00000018634	4.9012	4.9012	4.9012	4.9012	4.9012	4.9012
ENSMUSG00000018648	Dusp14	71	58	63	95	110	80	ENSMUSG00000018648	78.8301	-0.693953	0.275307	-2.52065	0.0117138	0.0780639	ENSMUSG00000018648	6.88125	6.65122	6.88095	7.27223	7.26788	7.17828
ENSMUSG00000018651	Tada2a	273	322	250	327	373	349	ENSMUSG00000018651	315.183	-0.450685	0.167975	-2.68304	0.00729555	0.0559701	ENSMUSG00000018651	8.28625	8.39496	8.32524	8.66689	8.64137	8.84463
ENSMUSG00000018654	Ikzf1	1704	1228	976	685	795	626	ENSMUSG00000018654	980.463	0.760912	0.213373	3.56611	0.000362319	0.00602958	ENSMUSG00000018654	10.6948	10.1387	10.0924	9.62684	9.62231	9.60813
ENSMUSG00000018656	Tcaf3	1	1	1	1	1	2	ENSMUSG00000018656	0.192483	-1.09227	4.08047	-0.267683	0.788943	2	ENSMUSG00000018656	4.9012	4.9012	4.9012	4.9012	4.9012	5.18437
ENSMUSG00000018659	Pnpo	715	1018	696	875	1293	1006	ENSMUSG00000018659	929.146	-0.518291	0.185083	-2.80032	0.00510526	0.0435352	ENSMUSG00000018659	9.50907	9.88318	9.63449	9.95736	10.2832	10.2523
ENSMUSG00000018661	Cog1	1064	1336	925	1166	1350	1085	ENSMUSG00000018661	1146.15	-0.251498	0.135541	-1.85551	0.0635228	0.237475	ENSMUSG00000018661	10.0452	10.2544	10.0191	10.3507	10.3426	10.3564
ENSMUSG00000018666	Cbx1	1148	1234	1191	1188	1336	1104	ENSMUSG00000018666	1196.89	-0.145199	0.134806	-1.0771	0.281435	0.563412	ENSMUSG00000018666	10.1491	10.1454	10.3659	10.3765	10.3283	10.3804
ENSMUSG00000018669	Cdk5rap3	1881	2588	1899	2001	2419	1818	ENSMUSG00000018669	2081.31	-0.100031	0.144808	-0.690788	0.489699	0.739975	ENSMUSG00000018669	10.8327	11.1749	11.0153	11.1031	11.1554	11.0753
ENSMUSG00000018672	Copz2	1753	2414	1789	1956	2247	1670	ENSMUSG00000018672	1953.76	-0.109306	0.14754	-0.740857	0.45878	0.717485	ENSMUSG00000018672	10.7343	11.0771	10.9317	11.0711	11.0518	10.9563
ENSMUSG00000018677	Slc25a39	4751	5145	4060	4653	5619	3775	ENSMUSG00000018677	4622.53	-0.131513	0.124133	-1.05945	0.289396	0.572805	ENSMUSG00000018677	12.1413	12.148	12.0898	12.2986	12.3502	12.1092
ENSMUSG00000018678	Sp2	898	1185	735	1048	1126	967	ENSMUSG00000018678	986.668	-0.302067	0.164709	-1.83394	0.066663	0.244464	ENSMUSG00000018678	9.81479	10.09	9.70769	10.2039	10.0935	10.198
ENSMUSG00000018697	Aatf	460	434	378	499	585	447	ENSMUSG00000018697	465.29	-0.393044	0.144794	-2.71451	0.00663734	0.0522952	ENSMUSG00000018697	8.93286	8.764	8.83653	9.20748	9.21633	9.16313
ENSMUSG00000018698	Lhx1	1	1	1	1	1	1	ENSMUSG00000018698	0	NA	NA	NA	NA	2	ENSMUSG00000018698	4.9012	4.9012	4.9012	4.9012	4.9012	4.9012
ENSMUSG00000018707	Dync1h1	14500	18898	13622	11704	12145	9613	ENSMUSG00000018707	13212.1	0.355154	0.136678	2.59847	0.00936391	0.066901	ENSMUSG00000018707	13.7384	14.0114	13.8226	13.6193	13.4534	13.4461
ENSMUSG00000018727	Cpsf4l	15	25	27	35	31	29	ENSMUSG00000018727	26.3106	-0.648136	0.477178	-1.35827	0.174379	0.430918	ENSMUSG00000018727	5.84115	6.07503	6.2379	6.4218	6.23841	6.34144
ENSMUSG00000018733	Pex12	373	512	348	314	497	419	ENSMUSG00000018733	405.843	-0.131938	0.216571	-0.609213	0.542383	0.774069	ENSMUSG00000018733	8.66782	8.97422	8.73209	8.61635	9.00489	9.07912
ENSMUSG00000018736	Ndel1	2085	2525	1960	1932	2366	1768	ENSMUSG00000018736	2084.8	-0.0119381	0.117452	-0.101643	0.91904	0.969499	ENSMUSG00000018736	10.9767	11.1403	11.0596	11.0538	11.1243	11.0362
ENSMUSG00000018740	Slc25a35	1085	1100	935	1047	1023	700	ENSMUSG00000018740	971.548	0.0482099	0.170871	0.282142	0.777835	0.9041	ENSMUSG00000018740	10.0719	9.98843	10.0338	10.2026	9.96269	9.75824
ENSMUSG00000018750	Zbtb4	4785	6364	4389	5473	4545	4971	ENSMUSG00000018750	5074.84	-0.103352	0.189231	-0.546167	0.584951	0.797066	ENSMUSG00000018750	12.1515	12.4512	12.2008	12.5303	12.048	12.5017
ENSMUSG00000018752	Tnfsfm13	46	50	47	49	53	38	ENSMUSG00000018752	45.9167	-0.0896356	0.327356	-0.273817	0.784225	0.907186	ENSMUSG00000018752	6.52867	6.53619	6.63687	6.67825	6.62165	6.53732
ENSMUSG00000018761	Mpdu1	1994	2146	1399	1680	2299	1428	ENSMUSG00000018761	1795.87	-0.0903783	0.174784	-0.517085	0.605097	0.80956	ENSMUSG00000018761	10.9142	10.9122	10.5887	10.858	11.0839	10.7375
ENSMUSG00000018765	Fxr2	2757	3267	2487	3110	3201	2644	ENSMUSG00000018765	2897.22	-0.208619	0.121463	-1.71755	0.0858781	0.284317	ENSMUSG00000018765	11.3696	11.5035	11.3949	11.7256	11.5505	11.6036
ENSMUSG00000018770	Atp5g3	8806	9381	7335	8327	10040	7119	ENSMUSG00000018770	8425.68	-0.123086	0.111096	-1.10793	0.267894	0.549891	ENSMUSG00000018770	13.023	13.0062	12.9345	13.1309	13.1804	13.0155
ENSMUSG00000018774	Cd68	12699	10403	8117	3702	3713	2487	ENSMUSG00000018774	6635.65	1.52964	0.199801	7.65584	1.92053e-14	8.20065e-12	ENSMUSG00000018774	13.548	13.1543	13.0796	11.973	11.7607	11.517
ENSMUSG00000018776	Slc35g3	2	3	2	3	2	8	ENSMUSG00000018776	2.48044	-1.54585	1.50564	-1.02671	0.304559	2	ENSMUSG00000018776	5.15655	5.24864	5.17243	5.28617	5.15385	5.64339
ENSMUSG00000018796	Acsl1	50792	40971	27129	26827	33025	28287	ENSMUSG00000018796	33965.9	0.289256	0.210468	1.37435	0.169334	0.424379	ENSMUSG00000018796	15.5426	15.125	14.8135	14.8122	14.8918	14.9982
ENSMUSG00000018800	Abca5	449	233	282	213	190	194	ENSMUSG00000018800	257.256	0.562211	0.307536	1.82811	0.0675325	0.246003	ENSMUSG00000018800	8.90194	8.013	8.47127	8.14714	7.84249	8.12652
[truncated: 44,604 more rows]
