# Supplementary material for: Nuclear Myosin 1 links genomic architecture to adipose tissue remodeling, metabolic inflammation and obesity in mice
Source: Cell Death Dis. 2026 Feb 26;17(1):270. doi: 10.1038/s41419-026-08525-3 (PMC13004839; doi:10.1038/s41419-026-08525-3)
Supplement: Supplementary file 9 — Supplemental table 5 [file 41419_2026_8525_MOESM9_ESM.xlsx]

## Sheet: MOY1C network
snp.name	chr	pos	snp.ID	community.ID	Core-score	degree	is.local.hub	is.global.hub
chr17_556960_G_A_b38	17	556960	rs56385816	184	2.95528349186977e-07	10.930118920747	FALSE	FALSE
chr17_843641_A_G_b38	17	843641	rs4968122	184	3.67268481751327e-07	19.1113440936955	TRUE	TRUE
chr17_851068_A_G_b38	17	851068	rs62068394	184	3.91136540503124e-07	14.4661888232044	TRUE	TRUE
chr17_851360_G_A_b38	17	851360	rs8066936	184	3.41740449592304e-07	12.6392739117903	TRUE	TRUE
chr17_853112_G_A_b38	17	853112	rs7220485	184	2.02835037069472e-07	7.50185585431186	FALSE	FALSE
chr17_854000_G_A_b38	17	854000	rs143433261	184	3.60897465422363e-07	13.3477963319412	TRUE	TRUE
chr17_855661_C_A_b38	17	855661	rs78251826	184	1.93882673845932e-07	7.17075261185064	FALSE	FALSE
chr17_855798_T_C_b38	17	855798	rs67770002	184	2.2797501040111e-07	8.4316580168968	FALSE	FALSE
chr17_855920_T_C_b38	17	855920	rs73291521	184	2.26571915024361e-07	8.3797645204955	FALSE	FALSE
chr17_856551_T_C_b38	17	856551	rs11657806	184	3.09605345787608e-07	11.4507567793996	TRUE	TRUE
chr17_857200_T_C_b38	17	857200	rs60697764	184	1.97427712621537e-07	7.30186590606631	FALSE	FALSE
chr17_857354_G_A_b38	17	857354	rs58873302	184	2.2797501040111e-07	8.4316580168968	FALSE	FALSE
chr17_857556_A_G_b38	17	857556	rs35962203	184	2.24021972489801e-07	8.28545487060746	FALSE	FALSE
chr17_858499_T_G_b38	17	858499	rs7212354	184	2.27483704101247e-07	8.41348704853188	FALSE	FALSE
chr17_860269_G_A_b38	17	860269	rs79879966	184	2.76243937394448e-07	10.2168847596627	FALSE	FALSE
chr17_860798_G_A_b38	17	860798	rs4025780	184	2.25170874284416e-07	8.32794701485674	FALSE	FALSE
chr17_860832_A_G_b38	17	860832	rs660732	184	2.13630627029707e-07	7.90113085587977	FALSE	FALSE
chr17_861892_T_C_b38	17	861892	rs61507134	184	2.26180497120227e-07	8.36528792543563	FALSE	FALSE
chr17_863174_C_T_b38	17	863174	rs59986806	184	2.22784962796914e-07	8.23970405486825	FALSE	FALSE
chr17_864995_G_A_b38	17	864995	rs9674522	184	2.85797900854215e-07	10.5702381928173	FALSE	FALSE
chr17_865844_G_A_b38	17	865844	rs148501418	184	2.87538610857935e-07	10.6346183695398	FALSE	FALSE
chr17_866227_A_G_b38	17	866227	rs7218037	184	2.12901121935242e-07	7.87415010273805	FALSE	FALSE
chr17_866908_C_G_b38	17	866908	rs7215355	184	2.12901121935242e-07	7.87415010273805	FALSE	FALSE
chr17_868636_C_T_b38	17	868636	rs510856	184	7.9817367217314e-08	2.95204611681502	FALSE	FALSE
chr17_870073_G_A_b38	17	870073	rs55980085	184	3.25038139592624e-07	12.0215388110803	TRUE	TRUE
chr17_870842_C_T_b38	17	870842	rs79503588	184	3.05880188025956e-07	11.3129817827016	TRUE	TRUE
chr17_871811_T_A_b38	17	871811	rs747685	184	3.21651036077179e-07	11.8962667540254	TRUE	TRUE
chr17_872094_G_C_b38	17	872094	rs747687	184	3.21651036077179e-07	11.8962667540254	TRUE	TRUE
chr17_872101_T_C_b38	17	872101	rs747688	184	3.21651036077179e-07	11.8962667540254	TRUE	TRUE
chr17_872425_C_T_b38	17	872425	rs67353496	184	1.48464919778253e-07	5.49097652797017	FALSE	FALSE
chr17_873105_C_T_b38	17	873105	rs78601373	184	3.21651036077179e-07	11.8962667540254	TRUE	TRUE
chr17_873935_G_C_b38	17	873935	rs55961053	184	3.40775997725783e-07	12.6036036499579	TRUE	TRUE
chr17_874409_C_A_b38	17	874409	rs71357123	184	1.5849032670981e-07	5.86176630259671	FALSE	FALSE
chr17_874641_G_C_b38	17	874641	rs55817438	184	2.33892741300692e-07	8.6505253528101	FALSE	FALSE
chr17_875148_C_T_b38	17	875148	rs76752719	184	2.33892741300692e-07	8.6505253528101	FALSE	FALSE
chr17_875940_T_C_b38	17	875940	rs112365326	184	2.37181894601652e-07	8.77217472021247	FALSE	FALSE
chr17_877216_C_T_b38	17	877216	rs147114282	184	2.74786571390063e-07	10.1629840635609	FALSE	FALSE
chr17_877416_A_G_b38	17	877416	rs12949735	184	1.58132505923596e-07	5.84853229727575	FALSE	FALSE
chr17_878100_C_T_b38	17	878100	rs9890891	184	1.06679486254891e-07	3.94554185538533	FALSE	FALSE
chr17_879712_G_A_b38	17	879712	rs3826524	184	1.51839872902371e-07	5.61579920268153	FALSE	FALSE
chr17_881177_A_G_b38	17	881177	rs541548	184	8.09153217105558e-08	2.99265397461857	FALSE	FALSE
chr17_885522_A_G_b38	17	885522	rs1692197	184	1.44101973250856e-07	5.32961290745624	FALSE	FALSE
chr17_895675_A_G_b38	17	895675	rs143065467	184	7.35829198880407e-08	2.72146502061374	FALSE	FALSE
chr17_1053673_C_T_b38	17	1053673	rs2260781	80	1.4656257691638e-07	8.73824145511558	FALSE	FALSE
chr17_1053930_G_A_b38	17	1053930	rs2440759	80	1.46826033900136e-07	8.5167939352295	FALSE	FALSE
chr17_1056275_A_G_b38	17	1056275	rs2304958	184	1.63062201658926e-07	6.03085714285653	FALSE	FALSE
chr17_1056981_C_G_b38	17	1056981	rs2304959	184	1.62150465218007e-07	5.99713656156191	FALSE	FALSE
chr17_1057909_T_A_b38	17	1057909	rs9912632	184	8.90737439772999e-08	3.29439330293175	FALSE	FALSE
chr17_1058064_C_A_b38	17	1058064	rs2260448	184	9.28520505465779e-08	3.43413400880603	FALSE	FALSE
chr17_1058188_C_G_b38	17	1058188	rs9895639	184	8.90737439772999e-08	3.29439330293175	FALSE	FALSE
chr17_1058189_T_G_b38	17	1058189	rs9913331	184	8.90737439772999e-08	3.29439330293175	FALSE	FALSE
chr17_1058660_G_A_b38	17	1058660	rs2304961	184	8.90737439772999e-08	3.29439330293175	FALSE	FALSE
chr17_1059974_C_T_b38	17	1059974	rs9910502	184	9.04903369009142e-08	3.34678600623751	FALSE	FALSE
chr17_1060283_G_A_b38	17	1060283	rs9889408	184	8.71965020882341e-08	3.22496349307783	FALSE	FALSE
chr17_1061381_C_T_b38	17	1061381	rs9891653	184	8.96840425683412e-08	3.31696520236407	FALSE	FALSE
chr17_1062074_T_A_b38	17	1062074	rs2044194	184	8.96840425683412e-08	3.31696520236407	FALSE	FALSE
chr17_1066397_T_G_b38	17	1066397	rs7223604	184	8.54818713437242e-08	3.16154785801534	FALSE	FALSE
chr17_1067012_G_A_b38	17	1067012	rs7216092	184	8.96840425683412e-08	3.31696520236407	FALSE	FALSE
chr17_1067321_G_A_b38	17	1067321	rs3826527	184	8.96840425683412e-08	3.31696520236407	FALSE	FALSE
chr17_1070474_G_T_b38	17	1070474	rs2256987	184	8.68401987666926e-08	3.21178561120281	FALSE	FALSE
chr17_1073129_G_A_b38	17	1073129	rs9894109	184	7.93712359156811e-08	2.93554594620692	FALSE	FALSE
chr17_1195791_G_A_b38	17	1195791	rs34749150	184	7.1779342015914e-08	2.65475967515566	FALSE	FALSE
chr17_1334760_C_T_b38	17	1334760	rs4790152	184	7.16046065935992e-08	2.64829708383127	FALSE	FALSE
chr17_1335490_C_T_b38	17	1335490	rs4790509	184	7.41856963821747e-08	2.74375871521746	FALSE	FALSE
chr17_1336334_T_C_b38	17	1336334	rs2035923	184	7.33823209470726e-08	2.71404586679588	FALSE	FALSE
chr17_1337154_A_G_b38	17	1337154	rs4790473	184	7.20131961836736e-08	2.66340877386567	FALSE	FALSE
chr17_1341881_G_T_b38	17	1341881	rs60485507	184	7.16496148457758e-08	2.64996171448365	FALSE	FALSE
chr17_1430894_C_T_b38	17	1430894	rs12944951	184	1.43959791550134e-07	5.32435431584731	FALSE	FALSE
chr17_1483904_T_C_b38	17	1483904	rs45570939	184	2.60799431067281e-07	9.64566954023423	FALSE	FALSE
chr17_1484178_C_T_b38	17	1484178	rs11538156	184	3.97859381683306e-07	14.7148331708172	TRUE	TRUE
chr17_1485778_C_T_b38	17	1485778	rs189114107	184	2.60799431067281e-07	9.64566954023423	FALSE	FALSE
chr17_1487610_C_T_b38	17	1487610	rs7502117	184	9.38692348925564e-08	3.47175458191333	FALSE	FALSE
chr17_1487654_A_T_b38	17	1487654	rs60869999	184	9.20575974349876e-08	3.40475115260788	FALSE	FALSE
chr17_1487810_G_A_b38	17	1487810	rs147003567	184	1.89529086684e-07	7.00973514756113	FALSE	FALSE
chr17_1487886_A_G_b38	17	1487886	rs2358972	184	1.55222327113096e-07	5.74089930515534	FALSE	FALSE
chr17_1487981_G_C_b38	17	1487981	rs74251970	184	7.21665185855728e-08	2.66907940441798	FALSE	FALSE
chr17_1488503_C_T_b38	17	1488503	rs34582191	184	1.7525041525778e-07	6.48163834348732	FALSE	FALSE
chr17_1490689_G_A_b38	17	1490689	rs77478392	184	2.35728191596785e-07	8.71840950018417	FALSE	FALSE
chr17_1491962_C_T_b38	17	1491962	rs117310139	184	2.73070431215389e-07	10.0995126022088	FALSE	FALSE
chr17_1493036_C_T_b38	17	1493036	rs55857956	184	7.29493302215117e-08	2.69803170052391	FALSE	FALSE
chr17_1494443_G_A_b38	17	1494443	rs11871984	184	2.42547154243863e-07	8.9706089012018	FALSE	FALSE
chr17_1494462_A_G_b38	17	1494462	rs11869948	184	2.63754009957874e-07	9.75494466975647	FALSE	FALSE
chr17_1499932_A_T_b38	17	1499932	rs17833825	184	2.73033203149804e-07	10.0981357218346	FALSE	FALSE
chr17_1501400_G_T_b38	17	1501400	rs79922546	184	2.7434590600433e-07	10.1466860499065	FALSE	FALSE
chr17_1502088_G_A_b38	17	1502088	rs113368712	184	1.8882523468526e-07	6.98370317441881	FALSE	FALSE
chr17_1502101_G_A_b38	17	1502101	rs142610258	184	8.26659839916569e-08	3.05740223641864	FALSE	FALSE
chr17_1502121_G_A_b38	17	1502121	rs150274876	184	7.9312692969176e-08	2.93338073475079	FALSE	FALSE
chr17_1502142_C_G_b38	17	1502142	rs113279662	184	1.84858191757871e-07	6.83698205247109	FALSE	FALSE
chr17_1502145_G_C_b38	17	1502145	NA	184	8.12869825192894e-08	3.00639985330945	FALSE	FALSE
chr17_1502239_C_T_b38	17	1502239	rs150805998	184	8.21969536552713e-08	3.04005514478349	FALSE	FALSE
chr17_1502252_G_A_b38	17	1502252	rs139036689	184	8.21969536552713e-08	3.04005514478349	FALSE	FALSE
chr17_1505307_G_A_b38	17	1505307	rs79638325	184	8.21969536552713e-08	3.04005514478349	FALSE	FALSE
chr17_1506593_G_A_b38	17	1506593	rs873179	184	1.05074937863643e-07	3.88619761724817	FALSE	FALSE
chr17_1506748_T_C_b38	17	1506748	rs79963031	184	1.35717174700836e-07	5.01950105006473	FALSE	FALSE
chr17_1506965_C_G_b38	17	1506965	rs2240999	184	1.05074937863643e-07	3.88619761724817	FALSE	FALSE
chr17_1507099_A_C_b38	17	1507099	rs34308535	184	1.00736587879394e-07	3.7257437001261	FALSE	FALSE
chr17_1507147_C_T_b38	17	1507147	rs35417891	184	1.00736587879394e-07	3.7257437001261	FALSE	FALSE
chr17_1507403_T_C_b38	17	1507403	rs78484963	184	2.73704002511134e-07	10.1229452428551	FALSE	FALSE
chr17_1507864_T_G_b38	17	1507864	rs74251973	184	1.05074937863643e-07	3.88619761724817	FALSE	FALSE
chr17_1508303_C_T_b38	17	1508303	rs2286868	184	1.05074937863643e-07	3.88619761724817	FALSE	FALSE
chr17_1510849_C_T_b38	17	1510849	rs117763993	184	8.06878866575022e-08	2.98424228692952	FALSE	FALSE
chr17_1511886_C_A_b38	17	1511886	rs4566238	184	8.40460579591794e-08	3.10844428577176	FALSE	FALSE
chr17_1512947_C_T_b38	17	1512947	rs74475760	184	7.71288641252515e-08	2.85261180333586	FALSE	FALSE
chr17_1517420_G_C_b38	17	1517420	rs113289613	184	7.44805260949986e-08	2.7546629950654	FALSE	FALSE
chr17_1520272_A_G_b38	17	1520272	rs15362	184	1.80114292572378e-07	6.66152889412565	FALSE	FALSE
chr17_1520665_A_G_b38	17	1520665	rs2280459	184	1.83046967619193e-07	6.76999390976892	FALSE	FALSE
chr17_1520718_C_A_b38	17	1520718	rs2280460	184	7.24780265142278e-08	2.68060052824357	FALSE	FALSE
chr17_1520721_T_C_b38	17	1520721	rs77090158	184	7.24780265142278e-08	2.68060052824357	FALSE	FALSE
chr17_1521770_A_G_b38	17	1521770	rs73294784	184	7.93042439281991e-08	2.9330682468866	FALSE	FALSE
chr17_1521851_C_T_b38	17	1521851	rs11867459	184	8.45934785069599e-08	3.12869064015151	FALSE	FALSE
chr17_1522102_C_T_b38	17	1522102	rs142195495	184	1.86856171931659e-07	6.91087736898091	FALSE	FALSE
chr17_1522135_A_G_b38	17	1522135	rs112131245	184	1.58608268129958e-07	5.86612836718863	FALSE	FALSE
chr17_1522939_T_C_b38	17	1522939	rs35367191	184	7.71288641252515e-08	2.85261180333586	FALSE	FALSE
chr17_1523431_T_C_b38	17	1523431	rs60969347	184	1.20199218654437e-07	4.44556929204324	FALSE	FALSE
chr17_1523789_G_A_b38	17	1523789	rs113916642	184	7.71288641252515e-08	2.85261180333586	FALSE	FALSE
chr17_1524956_C_T_b38	17	1524956	rs73294800	184	7.71288641252515e-08	2.85261180333586	FALSE	FALSE
chr17_1525029_A_G_b38	17	1525029	rs61137551	184	8.45934785069599e-08	3.12869064015151	FALSE	FALSE
chr17_1526325_T_C_b38	17	1526325	rs57939261	184	8.45934785069599e-08	3.12869064015151	FALSE	FALSE
chr17_1526498_T_A_b38	17	1526498	rs59987815	184	8.45934785069599e-08	3.12869064015151	FALSE	FALSE
chr17_1526818_A_G_b38	17	1526818	rs59740941	184	8.45934785069599e-08	3.12869064015151	FALSE	FALSE
chr17_1527055_G_A_b38	17	1527055	rs11078479	184	7.71288641252515e-08	2.85261180333586	FALSE	FALSE
chr17_1527118_G_A_b38	17	1527118	rs17220733	184	7.71288641252515e-08	2.85261180333586	FALSE	FALSE
chr17_1527220_T_C_b38	17	1527220	rs17220754	184	7.71288641252515e-08	2.85261180333586	FALSE	FALSE
chr17_1529007_G_A_b38	17	1529007	rs113615202	184	7.71288641252515e-08	2.85261180333586	FALSE	FALSE
chr17_1530606_A_G_b38	17	1530606	rs17821228	184	7.71288641252515e-08	2.85261180333586	FALSE	FALSE
chr17_1531284_C_G_b38	17	1531284	rs73296915	184	8.45934785069599e-08	3.12869064015151	FALSE	FALSE
chr17_1532409_T_G_b38	17	1532409	rs202055496	184	8.45934785069599e-08	3.12869064015151	FALSE	FALSE
chr17_1532956_G_A_b38	17	1532956	rs17821234	184	7.71288641252515e-08	2.85261180333586	FALSE	FALSE
chr17_1533282_A_G_b38	17	1533282	rs8066973	184	1.16687422803127e-07	4.31568548771178	FALSE	FALSE
chr17_1533440_G_C_b38	17	1533440	rs8082326	184	8.45934785069599e-08	3.12869064015151	FALSE	FALSE
chr17_1533462_G_C_b38	17	1533462	rs8082335	184	8.45934785069599e-08	3.12869064015151	FALSE	FALSE
chr17_1533880_T_C_b38	17	1533880	rs2270227	184	7.62247543183712e-08	2.81917329317668	FALSE	FALSE
chr17_1534040_A_C_b38	17	1534040	rs2270229	184	7.71288641252515e-08	2.85261180333586	FALSE	FALSE
chr17_1536618_G_A_b38	17	1536618	rs112599288	184	7.71288641252515e-08	2.85261180333586	FALSE	FALSE
chr17_1536634_G_A_b38	17	1536634	rs113409839	184	7.71288641252515e-08	2.85261180333586	FALSE	FALSE
chr17_1537440_A_C_b38	17	1537440	rs8069805	184	8.45934785069599e-08	3.12869064015151	FALSE	FALSE
chr17_1538154_A_G_b38	17	1538154	rs6502772	184	2.07051006118969e-07	7.65778351135038	FALSE	FALSE
chr17_1539055_G_T_b38	17	1539055	rs73296927	184	7.14063188253535e-08	2.64096340875943	FALSE	FALSE
chr17_1539140_T_C_b38	17	1539140	rs73296928	184	1.88954076662521e-07	6.98846839622347	FALSE	FALSE
chr17_1539454_A_G_b38	17	1539454	rs57410400	184	1.88954076662521e-07	6.98846839622347	FALSE	FALSE
chr17_1540578_G_A_b38	17	1540578	rs73296934	184	7.71288641252515e-08	2.85261180333586	FALSE	FALSE
chr17_1542137_C_T_b38	17	1542137	rs12601795	184	1.54689104825452e-07	5.72117807356733	FALSE	FALSE
chr17_1545632_C_T_b38	17	1545632	rs58280862	184	7.86758713127725e-08	2.90982787948345	FALSE	FALSE
chr17_1547095_C_T_b38	17	1547095	rs113723279	184	7.86758713127725e-08	2.90982787948345	FALSE	FALSE
chr17_1548994_A_T_b38	17	1548994	rs73296998	184	7.14063188253535e-08	2.64096340875943	FALSE	FALSE
chr17_1549204_T_C_b38	17	1549204	rs112779593	184	7.14063188253535e-08	2.64096340875943	FALSE	FALSE
chr17_1551516_C_T_b38	17	1551516	rs3785965	184	7.47516143543372e-08	2.76468919702112	FALSE	FALSE
chr17_1556263_C_T_b38	17	1556263	rs17821288	184	7.86758713127725e-08	2.90982787948345	FALSE	FALSE
chr17_1556289_G_T_b38	17	1556289	rs17821294	184	7.14063188253535e-08	2.64096340875943	FALSE	FALSE
chr17_1557718_G_A_b38	17	1557718	rs3785964	184	1.55921604780321e-07	5.76676209660132	FALSE	FALSE
chr17_1558116_G_A_b38	17	1558116	rs112788082	184	1.17238073564731e-07	4.33605131158177	FALSE	FALSE
chr17_1559161_G_A_b38	17	1559161	rs34155204	184	1.76815415706788e-07	6.53951990058916	FALSE	FALSE
chr17_1559418_A_G_b38	17	1559418	rs73298816	184	1.31477496200711e-07	4.86269649875996	FALSE	FALSE
chr17_1561172_G_A_b38	17	1561172	rs79013565	184	1.6712553590329e-07	6.18113960011597	FALSE	FALSE
chr17_1561518_A_G_b38	17	1561518	rs79684903	184	1.69233891728161e-07	6.25911716117396	FALSE	FALSE
chr17_1562253_T_C_b38	17	1562253	rs112421524	184	2.08816151998603e-07	7.72306744918561	FALSE	FALSE
chr17_1563110_C_T_b38	17	1563110	rs73298828	184	1.36502449573539e-07	5.04854444900676	FALSE	FALSE
chr17_1563560_G_T_b38	17	1563560	rs8075135	184	1.8738926577786e-07	6.9305938501609	FALSE	FALSE
chr17_1564644_A_G_b38	17	1564644	rs111389936	184	1.4708141232336e-07	5.43980749105263	FALSE	FALSE
chr17_1564703_T_C_b38	17	1564703	rs73298832	184	1.45095698254077e-07	5.36636583653938	FALSE	FALSE
chr17_1567157_A_C_b38	17	1567157	rs28849696	184	7.35664747647178e-08	2.72085679756482	FALSE	FALSE
chr17_1567251_G_A_b38	17	1567251	rs142151993	184	1.72299010913012e-07	6.37248062457382	FALSE	FALSE
chr17_1567905_G_A_b38	17	1567905	rs113233735	184	1.07480237610908e-07	3.97515765221597	FALSE	FALSE
chr17_1568681_C_A_b38	17	1568681	rs9889592	184	7.3009677411654e-08	2.70026364194882	FALSE	FALSE
chr17_1570707_T_C_b38	17	1570707	rs7502819	184	7.52641050044386e-08	2.78364366878936	FALSE	FALSE
chr17_1572715_T_C_b38	17	1572715	rs112315692	184	8.8380801313245e-08	3.26876481164077	FALSE	FALSE
chr17_1587269_C_T_b38	17	1587269	rs9893515	184	8.45996257046888e-08	3.12891799432038	FALSE	FALSE
chr17_1589385_C_T_b38	17	1589385	rs4239048	184	7.45926924000368e-08	2.75881146696781	FALSE	FALSE
chr17_1589394_C_T_b38	17	1589394	rs4239049	184	7.45926924000368e-08	2.75881146696781	FALSE	FALSE
chr17_1589587_G_A_b38	17	1589587	rs4790664	184	7.45926924000368e-08	2.75881146696781	FALSE	FALSE
chr17_1691763_A_G_b38	17	1691763	rs73291018	184	1.54291200506181e-07	5.70646157837937	FALSE	FALSE
chr17_1708139_A_G_b38	17	1708139	rs4790809	184	7.2622196554848e-08	2.68593265862335	FALSE	FALSE
chr17_1757507_T_C_b38	17	1757507	rs8075977	184	2.5791440521605e-07	9.5389668305614	FALSE	FALSE
chr17_1797244_G_A_b38	17	1797244	rs60597411	184	3.30245438813127e-07	12.2141308243087	TRUE	TRUE
chr17_1821979_C_A_b38	17	1821979	rs7503672	184	4.40335155291209e-07	16.2858000782639	TRUE	TRUE
chr17_1900718_C_G_b38	17	1900718	rs34120859	184	1.64573973864743e-07	6.08677005285692	FALSE	FALSE
chr17_1901813_C_T_b38	17	1901813	rs35136421	184	1.59479238379172e-07	5.89834121047943	FALSE	FALSE
chr17_1902383_G_A_b38	17	1902383	rs17761467	184	1.84818547428953e-07	6.83551580657354	FALSE	FALSE
chr17_1958310_C_T_b38	17	1958310	rs4609888	184	1.68610181116336e-07	6.23604921802014	FALSE	FALSE
chr17_1959474_C_T_b38	17	1959474	rs6503107	184	2.42348088153071e-07	8.96324643986291	FALSE	FALSE
chr17_1960950_T_C_b38	17	1960950	rs7207780	184	1.79405287914536e-07	6.63530634983539	FALSE	FALSE
chr17_2052385_C_G_b38	17	2052385	rs12946716	184	1.47073489505325e-07	5.43951446554917	FALSE	FALSE
chr17_2052386_T_C_b38	17	2052386	rs12951857	184	1.47073489505325e-07	5.43951446554917	FALSE	FALSE

## Sheet: Edges community 184
snp.ID	ID	snp.chr	snp.pos	gene.ensembl.ID	HGNC.symbol	edge.weight
chr17_2945036_G_A_b38	rs4790392	17	2945036	ENSG00000004660	CAMKK1	2.67354838468738
chr17_2949133_A_G_b38	rs12937124	17	2949133	ENSG00000004660	CAMKK1	3.29721854689446
chr17_3545140_A_G_b38	rs9911213	17	3545140	ENSG00000004660	CAMKK1	2.88925925947463
chr17_3545428_G_A_b38	rs422159	17	3545428	ENSG00000004660	CAMKK1	2.64487615025483
chr17_3545904_T_G_b38	rs662771	17	3545904	ENSG00000004660	CAMKK1	2.76872592653532
chr17_3545921_T_C_b38	rs683496	17	3545921	ENSG00000004660	CAMKK1	2.76872592653532
chr17_3545943_C_T_b38	rs683521	17	3545943	ENSG00000004660	CAMKK1	2.76872592653532
chr17_3545962_G_C_b38	rs662712	17	3545962	ENSG00000004660	CAMKK1	2.76848478929352
chr17_3545975_G_A_b38	rs683881	17	3545975	ENSG00000004660	CAMKK1	2.78780195533289
chr17_3546111_T_A_b38	rs2455858	17	3546111	ENSG00000004660	CAMKK1	2.76872592653532
chr17_3546148_T_C_b38	rs661835	17	3546148	ENSG00000004660	CAMKK1	2.8173613941168
chr17_3546169_T_C_b38	rs684489	17	3546169	ENSG00000004660	CAMKK1	2.90429149453687
chr17_3546352_A_G_b38	rs391825	17	3546352	ENSG00000004660	CAMKK1	2.76872592653532
chr17_3546414_T_C_b38	rs393492	17	3546414	ENSG00000004660	CAMKK1	2.73282182109521
chr17_3546514_T_G_b38	rs62069871	17	3546514	ENSG00000004660	CAMKK1	2.76872592653532
chr17_3546516_G_A_b38	rs62069872	17	3546516	ENSG00000004660	CAMKK1	2.76872592653532
chr17_3546523_G_A_b38	rs62069873	17	3546523	ENSG00000004660	CAMKK1	2.76872592653532
chr17_3546613_T_C_b38	rs423431	17	3546613	ENSG00000004660	CAMKK1	2.76872592653532
chr17_3546713_C_T_b38	rs390804	17	3546713	ENSG00000004660	CAMKK1	2.6926681407297
chr17_3546828_T_C_b38	rs401478	17	3546828	ENSG00000004660	CAMKK1	2.76872592653532
chr17_3546838_T_C_b38	rs401464	17	3546838	ENSG00000004660	CAMKK1	2.64068001743007
chr17_3546876_A_G_b38	rs413810	17	3546876	ENSG00000004660	CAMKK1	2.76872592653532
chr17_3546890_A_C_b38	rs389460	17	3546890	ENSG00000004660	CAMKK1	2.76872592653532
chr17_3547398_G_A_b38	rs395735	17	3547398	ENSG00000004660	CAMKK1	2.65796092938112
chr17_3547860_G_A_b38	rs381626	17	3547860	ENSG00000004660	CAMKK1	2.83334257299784
chr17_3547960_G_A_b38	rs1873880	17	3547960	ENSG00000004660	CAMKK1	3.61295442398268
chr17_3548266_A_G_b38	rs414921	17	3548266	ENSG00000004660	CAMKK1	2.76468239472226
chr17_3548900_T_C_b38	rs385688	17	3548900	ENSG00000004660	CAMKK1	2.75652391432772
chr17_3549024_T_C_b38	rs1699138	17	3549024	ENSG00000004660	CAMKK1	2.75652391432772
chr17_3552334_T_C_b38	rs618894	17	3552334	ENSG00000004660	CAMKK1	2.69756043678312
chr17_3554584_T_C_b38	rs322966	17	3554584	ENSG00000004660	CAMKK1	3.68852003962778
chr17_3555744_A_G_b38	rs322963	17	3555744	ENSG00000004660	CAMKK1	3.79268460227035
chr17_3555838_A_G_b38	rs322962	17	3555838	ENSG00000004660	CAMKK1	3.79268460227035
chr17_3557942_T_C_b38	rs322958	17	3557942	ENSG00000004660	CAMKK1	3.727228671034
chr17_3560667_T_C_b38	rs431107	17	3560667	ENSG00000004660	CAMKK1	3.1288069395054
chr17_3561504_T_C_b38	rs12941956	17	3561504	ENSG00000004660	CAMKK1	3.26083880410064
chr17_3561786_C_T_b38	rs59355035	17	3561786	ENSG00000004660	CAMKK1	3.55417685421107
chr17_3562383_C_T_b38	rs4790149	17	3562383	ENSG00000004660	CAMKK1	3.56854035635864
chr17_3562706_C_G_b38	rs7208995	17	3562706	ENSG00000004660	CAMKK1	3.54158589247139
chr17_3563302_A_G_b38	rs879207	17	3563302	ENSG00000004660	CAMKK1	3.56488152449267
chr17_3563754_C_T_b38	rs9908967	17	3563754	ENSG00000004660	CAMKK1	3.56488152449267
chr17_3564258_A_G_b38	rs6502734	17	3564258	ENSG00000004660	CAMKK1	3.22693136085719
chr17_3564547_A_G_b38	rs7406509	17	3564547	ENSG00000004660	CAMKK1	3.28174707001421
chr17_3565158_G_C_b38	rs7223530	17	3565158	ENSG00000004660	CAMKK1	3.298440726893
chr17_3567703_C_G_b38	rs17632843	17	3567703	ENSG00000004660	CAMKK1	2.67084195616477
chr17_3591067_G_A_b38	rs222748	17	3591067	ENSG00000004660	CAMKK1	2.66502623835572
chr17_3591920_A_G_b38	rs161386	17	3591920	ENSG00000004660	CAMKK1	2.74856213124531
chr17_3601939_C_T_b38	rs17707155	17	3601939	ENSG00000004660	CAMKK1	2.74596794097123
chr17_3611304_C_T_b38	rs62069928	17	3611304	ENSG00000004660	CAMKK1	2.82707924171075
chr17_3611981_T_C_b38	rs62069929	17	3611981	ENSG00000004660	CAMKK1	2.98548985983539
chr17_3886861_T_C_b38	rs62071689	17	3886861	ENSG00000004660	CAMKK1	3.97892813592881
chr17_3887127_A_G_b38	rs62071690	17	3887127	ENSG00000004660	CAMKK1	4.06257252268891
chr17_3887204_G_A_b38	rs62071691	17	3887204	ENSG00000004660	CAMKK1	3.86227125534009
chr17_3887256_G_T_b38	rs62071692	17	3887256	ENSG00000004660	CAMKK1	4.17760562649566
chr17_3986549_A_G_b38	rs4790161	17	3986549	ENSG00000004660	CAMKK1	2.72753228177936
chr17_4039997_T_C_b38	rs2176323	17	4039997	ENSG00000004660	CAMKK1	2.78944599511472
chr17_4177939_C_T_b38	rs112105380	17	4177939	ENSG00000004660	CAMKK1	3.43124328320443
chr17_4248566_G_A_b38	rs75353989	17	4248566	ENSG00000004660	CAMKK1	4.29878630172353
chr17_4373817_T_G_b38	rs73972439	17	4373817	ENSG00000004660	CAMKK1	2.80254437825793
chr17_4560501_G_A_b38	rs7216474	17	4560501	ENSG00000004660	CAMKK1	2.71818547709338
chr17_4759064_C_T_b38	rs4790700	17	4759064	ENSG00000004660	CAMKK1	2.89307842134725
chr17_4761515_C_T_b38	rs4239052	17	4761515	ENSG00000004660	CAMKK1	3.37998722418079
chr17_4762573_A_G_b38	rs2036655	17	4762573	ENSG00000004660	CAMKK1	2.96527248948564
chr17_4764221_G_A_b38	rs8072071	17	4764221	ENSG00000004660	CAMKK1	2.74403871826471
chr17_4765702_T_C_b38	rs7207827	17	4765702	ENSG00000004660	CAMKK1	2.98865772607825
chr17_4768746_A_G_b38	rs11869640	17	4768746	ENSG00000004660	CAMKK1	2.66379322199896
chr17_4747071_A_G_b38	rs62065010	17	4747071	ENSG00000005100	DHX33	2.71324665443227
chr17_4774180_C_A_b38	rs4790705	17	4774180	ENSG00000005100	DHX33	2.8823764967808
chr17_4783746_T_C_b38	rs11651939	17	4783746	ENSG00000005100	DHX33	2.64561315454311
chr17_5271500_T_C_b38	rs62073701	17	5271500	ENSG00000005100	DHX33	2.68426980277665
chr17_5275960_T_C_b38	rs9747584	17	5275960	ENSG00000005100	DHX33	2.71082251277464
chr17_5292774_C_T_b38	rs72836367	17	5292774	ENSG00000005100	DHX33	2.83876623717005
chr17_5299627_C_T_b38	rs34494905	17	5299627	ENSG00000005100	DHX33	2.65410189014198
chr17_5343263_T_C_b38	rs72836396	17	5343263	ENSG00000005100	DHX33	2.83876623717005
chr17_5344295_G_A_b38	rs62075132	17	5344295	ENSG00000005100	DHX33	2.83876623717005
chr17_5431530_G_A_b38	rs72634034	17	5431530	ENSG00000005100	DHX33	3.18281918059346
chr17_5437730_G_C_b38	rs2472614	17	5437730	ENSG00000005100	DHX33	3.6109637098627
chr17_5444256_G_A_b38	rs2074438	17	5444256	ENSG00000005100	DHX33	3.472851905243
chr17_5447392_C_G_b38	rs78368247	17	5447392	ENSG00000005100	DHX33	3.48568037704368
chr17_5447451_C_T_b38	rs75457395	17	5447451	ENSG00000005100	DHX33	3.48568037704368
chr17_5450757_C_T_b38	rs3744714	17	5450757	ENSG00000005100	DHX33	3.472851905243
chr17_5451208_C_T_b38	rs75424708	17	5451208	ENSG00000005100	DHX33	3.472851905243
chr17_5451320_G_A_b38	rs140086794	17	5451320	ENSG00000005100	DHX33	2.8332041704984
chr17_5453056_C_G_b38	rs16954692	17	5453056	ENSG00000005100	DHX33	3.23256205091796
chr17_5453294_C_T_b38	rs111857249	17	5453294	ENSG00000005100	DHX33	3.23256205091796
chr17_5479931_A_G_b38	rs1805431	17	5479931	ENSG00000005100	DHX33	2.68390967842377
chr17_5501180_G_A_b38	rs114816590	17	5501180	ENSG00000005100	DHX33	3.09527462189373
chr17_5509612_C_A_b38	rs78352581	17	5509612	ENSG00000005100	DHX33	3.11771890952736
chr17_5509617_G_T_b38	rs77680214	17	5509617	ENSG00000005100	DHX33	3.11771890952736
chr17_5795755_G_A_b38	rs9900117	17	5795755	ENSG00000005100	DHX33	2.93358953542039
chr17_5795883_G_A_b38	rs9900545	17	5795883	ENSG00000005100	DHX33	3.01490814788134
chr17_5799317_C_T_b38	rs11656120	17	5799317	ENSG00000005100	DHX33	3.31443413752313
chr17_5799413_G_A_b38	rs72832199	17	5799413	ENSG00000005100	DHX33	3.26048257484816
chr17_5800425_C_T_b38	rs7217044	17	5800425	ENSG00000005100	DHX33	3.16805238264759
chr17_5809871_A_T_b38	rs740911	17	5809871	ENSG00000005100	DHX33	2.83640126572813
chr17_5811386_A_G_b38	rs7210025	17	5811386	ENSG00000005100	DHX33	2.72188319221397
chr17_5811969_A_G_b38	rs147065613	17	5811969	ENSG00000005100	DHX33	2.85262061483369
chr17_5812230_G_C_b38	rs72833917	17	5812230	ENSG00000005100	DHX33	2.78853245903615
chr17_5813775_G_A_b38	rs72833918	17	5813775	ENSG00000005100	DHX33	2.80864751400493
chr17_5818574_C_T_b38	rs72833924	17	5818574	ENSG00000005100	DHX33	3.01966617026228
chr17_5818857_G_C_b38	rs57208742	17	5818857	ENSG00000005100	DHX33	2.82201040741128
chr17_6165407_C_T_b38	rs871090	17	6165407	ENSG00000005100	DHX33	2.6622036759419
chr17_6166122_G_A_b38	rs4290522	17	6166122	ENSG00000005100	DHX33	2.70430676602904
chr17_6394622_G_A_b38	rs10852880	17	6394622	ENSG00000005100	DHX33	3.25554367853907
chr17_6395428_T_C_b38	rs11651403	17	6395428	ENSG00000005100	DHX33	3.13740737065576
chr17_6401073_G_C_b38	rs72828674	17	6401073	ENSG00000005100	DHX33	3.05675849601707
chr17_6401211_C_T_b38	rs72828675	17	6401211	ENSG00000005100	DHX33	3.05675849601707
chr17_6403340_T_A_b38	rs59720245	17	6403340	ENSG00000005100	DHX33	3.42707389127243
chr17_6404426_T_C_b38	rs11656391	17	6404426	ENSG00000005100	DHX33	3.09121595986583
chr17_6407919_G_A_b38	rs72828682	17	6407919	ENSG00000005100	DHX33	2.72492488544447
chr17_6412326_G_T_b38	rs4988642	17	6412326	ENSG00000005100	DHX33	3.13243027039491
chr17_6414384_T_C_b38	rs8075525	17	6414384	ENSG00000005100	DHX33	3.03621727499773
chr17_6417199_G_A_b38	rs907946	17	6417199	ENSG00000005100	DHX33	2.89070015998505
chr17_1691763_A_G_b38	rs73291018	17	1691763	ENSG00000007168	PAFAH1B1	2.85077636638668
chr17_1963805_G_C_b38	rs35699429	17	1963805	ENSG00000007168	PAFAH1B1	2.99333537299463
chr17_1963876_C_T_b38	rs34856272	17	1963876	ENSG00000007168	PAFAH1B1	2.81491401301872
chr17_1963978_C_T_b38	rs34421123	17	1963978	ENSG00000007168	PAFAH1B1	2.77849730284158
chr17_1964011_C_A_b38	rs34082115	17	1964011	ENSG00000007168	PAFAH1B1	2.69066394297772
chr17_1964592_C_T_b38	rs73288380	17	1964592	ENSG00000007168	PAFAH1B1	2.70359097060022
chr17_2075894_T_C_b38	rs4790311	17	2075894	ENSG00000007168	PAFAH1B1	2.64340245502243
chr17_2080827_G_C_b38	rs12602492	17	2080827	ENSG00000007168	PAFAH1B1	3.46286346659756
chr17_2098531_T_C_b38	rs7225843	17	2098531	ENSG00000007168	PAFAH1B1	2.96544813711221
chr17_2099914_G_A_b38	rs6503245	17	2099914	ENSG00000007168	PAFAH1B1	2.96544813711221
chr17_2101083_G_A_b38	rs4061660	17	2101083	ENSG00000007168	PAFAH1B1	3.00218837922543
chr17_2101836_C_T_b38	rs9914577	17	2101836	ENSG00000007168	PAFAH1B1	2.96544813711221
chr17_2101842_C_G_b38	rs9914578	17	2101842	ENSG00000007168	PAFAH1B1	2.96544813711221
chr17_2101947_T_A_b38	rs9904872	17	2101947	ENSG00000007168	PAFAH1B1	2.96544813711221
chr17_2104532_A_G_b38	rs9915112	17	2104532	ENSG00000007168	PAFAH1B1	2.96544813711221
chr17_2106458_A_C_b38	rs10459917	17	2106458	ENSG00000007168	PAFAH1B1	3.36832579435069
chr17_2107303_T_C_b38	rs8082647	17	2107303	ENSG00000007168	PAFAH1B1	2.90218335344404
chr17_2109764_G_A_b38	rs62067978	17	2109764	ENSG00000007168	PAFAH1B1	2.96544813711221
chr17_2111555_G_A_b38	rs3760232	17	2111555	ENSG00000007168	PAFAH1B1	2.90218335344404
chr17_2111690_T_C_b38	rs3760231	17	2111690	ENSG00000007168	PAFAH1B1	2.86093911184413
chr17_2136896_C_T_b38	rs67008508	17	2136896	ENSG00000007168	PAFAH1B1	2.71282496619465
chr17_2175348_T_C_b38	rs9899468	17	2175348	ENSG00000007168	PAFAH1B1	2.67389752773101
chr17_2191513_G_A_b38	rs67771048	17	2191513	ENSG00000007168	PAFAH1B1	2.68178126209502
chr17_2199668_G_A_b38	rs143838827	17	2199668	ENSG00000007168	PAFAH1B1	2.64913486339358
chr17_2205056_C_T_b38	rs11657720	17	2205056	ENSG00000007168	PAFAH1B1	2.64913486339358
chr17_2220737_C_A_b38	rs60355329	17	2220737	ENSG00000007168	PAFAH1B1	2.74649444459567
chr17_2256490_G_A_b38	rs67298622	17	2256490	ENSG00000007168	PAFAH1B1	2.82233054601092
chr17_2287092_T_C_b38	rs112111542	17	2287092	ENSG00000007168	PAFAH1B1	2.9582878122221
chr17_2287096_T_C_b38	rs113513990	17	2287096	ENSG00000007168	PAFAH1B1	2.9582878122221
chr17_2300159_A_G_b38	rs216193	17	2300159	ENSG00000007168	PAFAH1B1	2.77242498393112
chr17_2302629_T_C_b38	rs2224770	17	2302629	ENSG00000007168	PAFAH1B1	2.65348204376425
chr17_2303942_C_G_b38	rs408067	17	2303942	ENSG00000007168	PAFAH1B1	2.74367817588856
chr17_2306594_G_A_b38	rs4548913	17	2306594	ENSG00000007168	PAFAH1B1	2.65356082456833
chr17_2322072_C_T_b38	rs111405344	17	2322072	ENSG00000007168	PAFAH1B1	2.90819517063128
chr17_2322712_T_A_b38	rs56664509	17	2322712	ENSG00000007168	PAFAH1B1	2.76585381484593
chr17_2327977_G_A_b38	rs8080919	17	2327977	ENSG00000007168	PAFAH1B1	3.19177595381271
chr17_2334320_G_A_b38	rs3785558	17	2334320	ENSG00000007168	PAFAH1B1	2.9939056347732
chr17_2574294_C_T_b38	rs28750706	17	2574294	ENSG00000007168	PAFAH1B1	2.64132564484725
chr17_2597679_A_G_b38	rs7216860	17	2597679	ENSG00000007168	PAFAH1B1	2.88113326200207
chr17_2599092_T_C_b38	rs8068673	17	2599092	ENSG00000007168	PAFAH1B1	2.81396512930988
chr17_2600819_T_C_b38	rs9900665	17	2600819	ENSG00000007168	PAFAH1B1	2.98939550981899
chr17_2601993_A_G_b38	rs7214105	17	2601993	ENSG00000007168	PAFAH1B1	2.98898905687906
chr17_2604955_G_A_b38	rs7209407	17	2604955	ENSG00000007168	PAFAH1B1	2.64890063183285
chr17_2606067_C_T_b38	rs9905797	17	2606067	ENSG00000007168	PAFAH1B1	2.95853317198326
chr17_2606859_G_A_b38	rs12946469	17	2606859	ENSG00000007168	PAFAH1B1	2.94222722374774
chr17_2607018_G_A_b38	rs12947002	17	2607018	ENSG00000007168	PAFAH1B1	3.05834925222791
chr17_2607085_C_T_b38	rs12451340	17	2607085	ENSG00000007168	PAFAH1B1	2.94222722374774
chr17_2613640_T_C_b38	rs9899704	17	2613640	ENSG00000007168	PAFAH1B1	2.71282467303037
chr17_2613828_G_T_b38	rs9897253	17	2613828	ENSG00000007168	PAFAH1B1	2.93972586732256
chr17_2615365_A_G_b38	rs12450893	17	2615365	ENSG00000007168	PAFAH1B1	2.75637132099296
chr17_2615578_C_T_b38	rs9908515	17	2615578	ENSG00000007168	PAFAH1B1	2.76831770111266
chr17_2616440_C_T_b38	rs11078273	17	2616440	ENSG00000007168	PAFAH1B1	3.04950246087239
chr17_2625706_G_T_b38	rs12941801	17	2625706	ENSG00000007168	PAFAH1B1	2.97351988063474
chr17_2626294_G_A_b38	rs12943652	17	2626294	ENSG00000007168	PAFAH1B1	3.01625158808086
chr17_2629571_G_A_b38	rs12449535	17	2629571	ENSG00000007168	PAFAH1B1	2.90803268380257
chr17_2629583_A_G_b38	rs34432210	17	2629583	ENSG00000007168	PAFAH1B1	2.95049773489731
chr17_2630276_G_A_b38	rs8077732	17	2630276	ENSG00000007168	PAFAH1B1	3.08429764493463
chr17_2630329_G_C_b38	rs8077856	17	2630329	ENSG00000007168	PAFAH1B1	2.66697377165595
chr17_2630780_C_T_b38	rs8079534	17	2630780	ENSG00000007168	PAFAH1B1	2.72832842661465
chr17_2632573_G_T_b38	rs7213173	17	2632573	ENSG00000007168	PAFAH1B1	2.97658206844574
chr17_2633225_T_A_b38	rs9889349	17	2633225	ENSG00000007168	PAFAH1B1	2.66697377165595
chr17_2634207_C_A_b38	rs11078281	17	2634207	ENSG00000007168	PAFAH1B1	2.66697377165595
chr17_2634902_G_C_b38	rs7209087	17	2634902	ENSG00000007168	PAFAH1B1	2.89213101930711
chr17_2635124_G_C_b38	rs7209580	17	2635124	ENSG00000007168	PAFAH1B1	2.97029797886548
chr17_2635184_A_C_b38	rs7211338	17	2635184	ENSG00000007168	PAFAH1B1	2.85447157051383
chr17_2635219_G_C_b38	rs7209748	17	2635219	ENSG00000007168	PAFAH1B1	2.85447157051383
chr17_2635646_A_C_b38	rs34471859	17	2635646	ENSG00000007168	PAFAH1B1	2.87029347528694
chr17_2636921_G_A_b38	rs9911447	17	2636921	ENSG00000007168	PAFAH1B1	2.96631545013178
chr17_2639656_G_T_b38	rs8070018	17	2639656	ENSG00000007168	PAFAH1B1	2.87186425703665
chr17_2640167_C_A_b38	rs4609889	17	2640167	ENSG00000007168	PAFAH1B1	2.72366037921782
chr17_2641868_C_G_b38	rs9910645	17	2641868	ENSG00000007168	PAFAH1B1	2.89213101930711
chr17_2643797_C_G_b38	rs8064409	17	2643797	ENSG00000007168	PAFAH1B1	2.89213101930711
chr17_2644118_C_T_b38	rs57848706	17	2644118	ENSG00000007168	PAFAH1B1	3.00877371800409
chr17_2648468_A_G_b38	rs11078285	17	2648468	ENSG00000007168	PAFAH1B1	2.95648121482079
chr17_2648653_G_T_b38	rs11078286	17	2648653	ENSG00000007168	PAFAH1B1	2.98660120204744
chr17_2649088_G_A_b38	rs12150218	17	2649088	ENSG00000007168	PAFAH1B1	3.00877371800409
chr17_2650770_G_A_b38	rs6502440	17	2650770	ENSG00000007168	PAFAH1B1	2.65183997464193
chr17_2650994_G_A_b38	rs7211841	17	2650994	ENSG00000007168	PAFAH1B1	2.89213101930711
chr17_2651036_A_G_b38	rs7213741	17	2651036	ENSG00000007168	PAFAH1B1	2.89213101930711
chr17_2651937_A_G_b38	rs12944429	17	2651937	ENSG00000007168	PAFAH1B1	2.96487360520262
chr17_2651941_G_A_b38	rs12941261	17	2651941	ENSG00000007168	PAFAH1B1	3.00480675960582
chr17_2652058_A_G_b38	rs12051858	17	2652058	ENSG00000007168	PAFAH1B1	2.91893289184308
chr17_2652177_A_G_b38	rs7219416	17	2652177	ENSG00000007168	PAFAH1B1	2.89733874819355
chr17_2652193_G_T_b38	rs9908050	17	2652193	ENSG00000007168	PAFAH1B1	3.27483220537401
chr17_2652213_A_G_b38	rs7219436	17	2652213	ENSG00000007168	PAFAH1B1	3.03650602127009
chr17_2652276_G_A_b38	rs9908283	17	2652276	ENSG00000007168	PAFAH1B1	3.3117144169321
chr17_2653677_T_C_b38	rs12936143	17	2653677	ENSG00000007168	PAFAH1B1	3.0722691751545
chr17_2655099_T_C_b38	rs8077138	17	2655099	ENSG00000007168	PAFAH1B1	2.76059679975845
chr17_2661715_T_C_b38	rs8081803	17	2661715	ENSG00000007168	PAFAH1B1	3.0722691751545
chr17_2668195_G_A_b38	rs11078300	17	2668195	ENSG00000007168	PAFAH1B1	3.13434688568906
chr17_2668780_C_T_b38	rs111529855	17	2668780	ENSG00000007168	PAFAH1B1	2.98916588800134
chr17_2675080_C_A_b38	rs7209145	17	2675080	ENSG00000007168	PAFAH1B1	3.106039924714
chr17_2676149_C_T_b38	rs12450481	17	2676149	ENSG00000007168	PAFAH1B1	3.106039924714
chr17_2681819_C_T_b38	rs6628	17	2681819	ENSG00000007168	PAFAH1B1	2.98916588800134
chr17_2841972_G_A_b38	rs8072031	17	2841972	ENSG00000007168	PAFAH1B1	2.68992415156737
chr17_2885292_A_C_b38	rs2873528	17	2885292	ENSG00000007168	PAFAH1B1	2.69114003154076
chr17_2891562_A_G_b38	rs9907411	17	2891562	ENSG00000007168	PAFAH1B1	2.74019772721368
chr17_3049001_C_G_b38	rs11078428	17	3049001	ENSG00000007168	PAFAH1B1	2.72789769842174
chr17_3049010_C_G_b38	rs11078429	17	3049010	ENSG00000007168	PAFAH1B1	2.72789769842174
chr17_3049015_A_T_b38	rs79257575	17	3049015	ENSG00000007168	PAFAH1B1	2.72789769842174
chr17_3049016_C_G_b38	rs11078430	17	3049016	ENSG00000007168	PAFAH1B1	2.72789769842174
chr17_3049041_G_C_b38	rs11078431	17	3049041	ENSG00000007168	PAFAH1B1	2.72789769842174
chr17_3049044_T_A_b38	rs10852855	17	3049044	ENSG00000007168	PAFAH1B1	2.72789769842174
chr17_3049136_T_C_b38	rs11078432	17	3049136	ENSG00000007168	PAFAH1B1	2.94408402486021
chr17_3049145_C_T_b38	rs11078433	17	3049145	ENSG00000007168	PAFAH1B1	2.87550168275161
chr17_3049241_T_C_b38	rs12603446	17	3049241	ENSG00000007168	PAFAH1B1	2.75055046418023
chr17_3049807_C_T_b38	rs61329718	17	3049807	ENSG00000007168	PAFAH1B1	2.76606252771769
chr17_3049864_A_G_b38	rs17174712	17	3049864	ENSG00000007168	PAFAH1B1	2.76606252771769
chr17_3050124_A_G_b38	rs11653675	17	3050124	ENSG00000007168	PAFAH1B1	2.6626945254134
chr17_3050402_A_T_b38	rs11653783	17	3050402	ENSG00000007168	PAFAH1B1	2.66889293904391
chr17_3050546_C_A_b38	rs35568011	17	3050546	ENSG00000007168	PAFAH1B1	2.69815918899152
chr17_3051023_C_T_b38	rs11078436	17	3051023	ENSG00000007168	PAFAH1B1	2.76606252771769
chr17_3052334_C_T_b38	NA	17	3052334	ENSG00000007168	PAFAH1B1	2.76606252771769
chr17_3059239_T_C_b38	NA	17	3059239	ENSG00000007168	PAFAH1B1	2.79345364838486
chr17_3059551_C_T_b38	rs9635702	17	3059551	ENSG00000007168	PAFAH1B1	2.96843150134896
chr17_3081913_C_T_b38	rs8068276	17	3081913	ENSG00000007168	PAFAH1B1	3.42138050724516
chr17_3082522_C_A_b38	rs1121693	17	3082522	ENSG00000007168	PAFAH1B1	2.68610083321695
chr17_3086720_T_G_b38	rs6502686	17	3086720	ENSG00000007168	PAFAH1B1	3.23806986591159
chr17_3095898_G_A_b38	rs7218988	17	3095898	ENSG00000007168	PAFAH1B1	3.08204137141289
chr17_3106661_T_C_b38	rs2469786	17	3106661	ENSG00000007168	PAFAH1B1	3.33448364431491
chr17_3116496_A_G_b38	rs769433	17	3116496	ENSG00000007168	PAFAH1B1	3.06108653673287
chr17_3119676_T_C_b38	rs12947365	17	3119676	ENSG00000007168	PAFAH1B1	3.05787012522282
chr17_3120840_T_C_b38	rs7216676	17	3120840	ENSG00000007168	PAFAH1B1	2.64606237148214
chr17_3121657_T_C_b38	rs2515734	17	3121657	ENSG00000007168	PAFAH1B1	3.08960893840214
chr17_3122840_T_C_b38	rs2515735	17	3122840	ENSG00000007168	PAFAH1B1	3.06685971334035
chr17_3123585_A_G_b38	rs2515736	17	3123585	ENSG00000007168	PAFAH1B1	3.42283169533417
chr6_133582314_T_G_b38	rs9493650	6	133582314	ENSG00000028839	TBPL1	2.76308641486261
chr6_133603718_T_C_b38	rs2636596	6	133603718	ENSG00000028839	TBPL1	2.66375123405924
chr6_133608346_C_T_b38	rs10872410	6	133608346	ENSG00000028839	TBPL1	2.86165794190164
chr6_133639577_G_A_b38	rs9483596	6	133639577	ENSG00000028839	TBPL1	3.4206491772664
chr6_133675398_C_T_b38	rs12194247	6	133675398	ENSG00000028839	TBPL1	2.75021248193058
chr6_133940961_C_A_b38	rs57486657	6	133940961	ENSG00000028839	TBPL1	3.18723496617219
chr6_133951563_A_G_b38	rs60953392	6	133951563	ENSG00000028839	TBPL1	3.39747901960647
chr6_133952217_T_C_b38	rs56011629	6	133952217	ENSG00000028839	TBPL1	3.30550527906141
chr6_133953159_T_A_b38	rs9493768	6	133953159	ENSG00000028839	TBPL1	3.39747901960647
chr6_133953683_C_T_b38	rs9493770	6	133953683	ENSG00000028839	TBPL1	3.39747901960647
chr6_133953704_C_T_b38	rs9493771	6	133953704	ENSG00000028839	TBPL1	3.39747901960647
chr6_133955052_A_G_b38	rs4896017	6	133955052	ENSG00000028839	TBPL1	3.39747901960647
chr6_133955232_T_C_b38	rs9493772	6	133955232	ENSG00000028839	TBPL1	3.39747901960647
chr6_133956304_A_C_b38	rs3777894	6	133956304	ENSG00000028839	TBPL1	3.39747901960647
chr6_133957026_T_C_b38	rs73774169	6	133957026	ENSG00000028839	TBPL1	3.39747901960647
chr6_133957077_T_C_b38	rs73774170	6	133957077	ENSG00000028839	TBPL1	3.39747901960647
chr6_133957423_T_A_b38	rs9483634	6	133957423	ENSG00000028839	TBPL1	3.39747901960647
chr6_133961714_T_C_b38	rs9493773	6	133961714	ENSG00000028839	TBPL1	3.39747901960647
chr6_133962651_A_T_b38	rs9483635	6	133962651	ENSG00000028839	TBPL1	3.39747901960647
chr6_133963959_G_C_b38	rs9493774	6	133963959	ENSG00000028839	TBPL1	3.55830930937237
chr6_133964034_G_C_b38	rs9493777	6	133964034	ENSG00000028839	TBPL1	3.39747901960647
chr6_133966598_A_G_b38	rs6902440	6	133966598	ENSG00000028839	TBPL1	3.39747901960647
chr6_133975332_A_T_b38	rs9493780	6	133975332	ENSG00000028839	TBPL1	3.39747901960647
chr6_133983798_A_G_b38	rs3777899	6	133983798	ENSG00000028839	TBPL1	3.39747901960647
chr6_133984356_A_G_b38	rs2273097	6	133984356	ENSG00000028839	TBPL1	3.39747901960647
chr6_133985152_G_A_b38	rs9493786	6	133985152	ENSG00000028839	TBPL1	3.39747901960647
chr6_133988226_T_C_b38	rs9483639	6	133988226	ENSG00000028839	TBPL1	3.39747901960647
chr6_133996592_C_T_b38	rs229908	6	133996592	ENSG00000028839	TBPL1	3.54821609262924
chr6_133998309_G_A_b38	rs229905	6	133998309	ENSG00000028839	TBPL1	2.93177764796392
chr6_133998336_G_A_b38	rs229904	6	133998336	ENSG00000028839	TBPL1	2.85543553911297
chr6_134141518_T_A_b38	rs2327504	6	134141518	ENSG00000028839	TBPL1	3.41369861534179
chr6_134146931_G_A_b38	rs6928251	6	134146931	ENSG00000028839	TBPL1	3.12794007052074
chr6_134148304_G_T_b38	rs964564	6	134148304	ENSG00000028839	TBPL1	3.0780771127109
chr6_134148569_C_T_b38	rs964563	6	134148569	ENSG00000028839	TBPL1	3.0780771127109
chr6_134148715_T_C_b38	rs17234055	6	134148715	ENSG00000028839	TBPL1	3.0780771127109
chr6_134149721_T_C_b38	rs2811694	6	134149721	ENSG00000028839	TBPL1	2.67418488932287
chr6_134229516_G_A_b38	rs60742092	6	134229516	ENSG00000028839	TBPL1	2.84382801967558
chr6_134229919_C_T_b38	rs58598912	6	134229919	ENSG00000028839	TBPL1	2.66184590372808
chr6_134234642_C_T_b38	rs9493868	6	134234642	ENSG00000028839	TBPL1	2.68201678776393
chr6_134238054_G_T_b38	rs9493870	6	134238054	ENSG00000028839	TBPL1	2.79273513905965
chr6_134240005_C_T_b38	rs73562927	6	134240005	ENSG00000028839	TBPL1	2.84862905628232
chr6_134242273_G_T_b38	rs111517859	6	134242273	ENSG00000028839	TBPL1	2.68201678776393
chr6_134242418_G_A_b38	rs113601993	6	134242418	ENSG00000028839	TBPL1	2.68201678776393
chr6_134243728_C_A_b38	rs9493871	6	134243728	ENSG00000028839	TBPL1	2.68201678776393
chr6_134245534_C_T_b38	rs9321431	6	134245534	ENSG00000028839	TBPL1	2.75877258228391
chr6_134297359_C_T_b38	rs4895399	6	134297359	ENSG00000028839	TBPL1	2.65037477389816
chr6_134303370_T_C_b38	rs34634840	6	134303370	ENSG00000028839	TBPL1	2.76139360037031
chr6_134309645_C_T_b38	rs9493897	6	134309645	ENSG00000028839	TBPL1	2.69457974137718
chr6_134314353_G_C_b38	rs9493898	6	134314353	ENSG00000028839	TBPL1	2.81247798056123
chr6_134316709_A_G_b38	rs6923743	6	134316709	ENSG00000028839	TBPL1	2.6979360690325
chr6_134321270_A_T_b38	NA	6	134321270	ENSG00000028839	TBPL1	2.85493487605617
chr6_134328987_C_T_b38	rs4896041	6	134328987	ENSG00000028839	TBPL1	2.9852812740046
chr6_134330411_G_A_b38	rs13194140	6	134330411	ENSG00000028839	TBPL1	2.94361910772545
chr6_134332731_T_G_b38	rs11755779	6	134332731	ENSG00000028839	TBPL1	2.90477186577372
chr17_4458989_T_C_b38	rs56214424	17	4458989	ENSG00000029725	RABEP1	3.11110937791599
chr17_4559728_G_A_b38	rs11657054	17	4559728	ENSG00000029725	RABEP1	3.30449837513692
chr17_4569246_T_C_b38	rs4790644	17	4569246	ENSG00000029725	RABEP1	2.66000423708052
chr17_4569267_G_C_b38	NA	17	4569267	ENSG00000029725	RABEP1	2.75300787716341
chr17_4569498_G_C_b38	rs9893803	17	4569498	ENSG00000029725	RABEP1	2.71614351637615
chr17_4569503_A_G_b38	rs9896359	17	4569503	ENSG00000029725	RABEP1	2.71614351637615
chr17_4569573_G_A_b38	rs4790646	17	4569573	ENSG00000029725	RABEP1	2.71614351637615
chr17_4569879_C_A_b38	rs76675480	17	4569879	ENSG00000029725	RABEP1	3.14750342263858
chr17_4569956_G_A_b38	rs75999942	17	4569956	ENSG00000029725	RABEP1	3.14750342263858
chr17_4570039_G_A_b38	rs4790647	17	4570039	ENSG00000029725	RABEP1	2.70351401970925
chr17_4571230_G_A_b38	rs79046388	17	4571230	ENSG00000029725	RABEP1	3.14750342263858
chr17_4571617_T_C_b38	rs1038122	17	4571617	ENSG00000029725	RABEP1	2.73764768739841
chr17_4571949_C_T_b38	rs1038121	17	4571949	ENSG00000029725	RABEP1	2.68216039427388
chr17_4572186_C_A_b38	rs1038120	17	4572186	ENSG00000029725	RABEP1	2.67691631247201
chr17_4572289_G_A_b38	rs1038118	17	4572289	ENSG00000029725	RABEP1	2.73554010040265
chr17_4572374_T_C_b38	rs41504751	17	4572374	ENSG00000029725	RABEP1	3.41062409246204
chr17_4572551_T_C_b38	rs2016670	17	4572551	ENSG00000029725	RABEP1	3.02996520320189
chr17_4572871_G_A_b38	rs1038116	17	4572871	ENSG00000029725	RABEP1	3.19354104078322
chr17_4573597_C_G_b38	rs4790204	17	4573597	ENSG00000029725	RABEP1	3.44476669416992
chr17_4576467_G_A_b38	rs76919645	17	4576467	ENSG00000029725	RABEP1	3.67050966939071
chr17_4576803_C_T_b38	rs79511276	17	4576803	ENSG00000029725	RABEP1	3.20895946886708
chr17_4577362_G_A_b38	rs9914503	17	4577362	ENSG00000029725	RABEP1	4.23229949467395
chr17_4584011_T_C_b38	rs77233461	17	4584011	ENSG00000029725	RABEP1	3.48136605928929
chr17_4586000_G_A_b38	rs78436925	17	4586000	ENSG00000029725	RABEP1	3.14479182708759
chr17_4588902_A_G_b38	rs8077825	17	4588902	ENSG00000029725	RABEP1	2.64943326439176
chr17_4590331_C_T_b38	rs77154567	17	4590331	ENSG00000029725	RABEP1	2.80043742859425
chr17_4861064_C_T_b38	rs8073970	17	4861064	ENSG00000029725	RABEP1	2.86782012190395
chr17_4864680_G_T_b38	rs35688119	17	4864680	ENSG00000029725	RABEP1	2.86782012190395
chr17_4868125_C_T_b38	rs8073718	17	4868125	ENSG00000029725	RABEP1	2.67340045753526
chr17_4875192_G_A_b38	rs8078776	17	4875192	ENSG00000029725	RABEP1	2.67340045753526
chr17_4892012_C_T_b38	rs2586532	17	4892012	ENSG00000029725	RABEP1	3.10497024831892
chr17_4949168_C_T_b38	rs4790714	17	4949168	ENSG00000029725	RABEP1	2.65173699679911
chr17_5033677_G_A_b38	rs346821	17	5033677	ENSG00000029725	RABEP1	3.37681559789367
chr17_5034687_T_C_b38	rs346824	17	5034687	ENSG00000029725	RABEP1	3.09221767786189
chr17_5035789_A_G_b38	rs9905696	17	5035789	ENSG00000029725	RABEP1	3.05898577814009
chr17_5037805_T_A_b38	rs7208035	17	5037805	ENSG00000029725	RABEP1	3.01554932505988
chr17_5038080_G_A_b38	rs4790729	17	5038080	ENSG00000029725	RABEP1	3.05898577814009
chr17_5038404_T_A_b38	rs4239053	17	5038404	ENSG00000029725	RABEP1	2.82629123792297
chr17_5040070_C_T_b38	rs9909219	17	5040070	ENSG00000029725	RABEP1	3.05539949895663
chr17_5040957_A_G_b38	rs380229	17	5040957	ENSG00000029725	RABEP1	3.04132555968897
chr17_5042515_C_A_b38	rs9898431	17	5042515	ENSG00000029725	RABEP1	3.25219941813467
chr17_5043030_G_A_b38	rs398635	17	5043030	ENSG00000029725	RABEP1	3.1119586811699
chr17_5045293_C_T_b38	rs7207533	17	5045293	ENSG00000029725	RABEP1	3.13241462487308
chr17_5045420_A_G_b38	rs7208332	17	5045420	ENSG00000029725	RABEP1	3.12073522798797
chr17_5046379_C_T_b38	rs55784950	17	5046379	ENSG00000029725	RABEP1	3.26980372993954
chr17_5047007_A_C_b38	rs62072530	17	5047007	ENSG00000029725	RABEP1	3.13241462487308
chr17_5047297_T_C_b38	rs8070700	17	5047297	ENSG00000029725	RABEP1	3.13241462487308
chr17_5047299_T_C_b38	rs8070702	17	5047299	ENSG00000029725	RABEP1	3.13241462487308
chr17_5047338_A_G_b38	rs4790730	17	5047338	ENSG00000029725	RABEP1	3.13241462487308
chr17_5047803_G_A_b38	rs4790731	17	5047803	ENSG00000029725	RABEP1	3.13241462487308
chr17_5048889_G_A_b38	rs7218028	17	5048889	ENSG00000029725	RABEP1	3.06332883776068
chr17_5052406_G_T_b38	rs72828873	17	5052406	ENSG00000029725	RABEP1	3.53379651911527
chr17_5052550_G_A_b38	rs12939323	17	5052550	ENSG00000029725	RABEP1	2.70376098549721
chr17_5055722_G_T_b38	rs56106033	17	5055722	ENSG00000029725	RABEP1	2.66797551894706
chr17_5058048_G_A_b38	rs12948476	17	5058048	ENSG00000029725	RABEP1	2.73833739083127
chr17_5059167_T_C_b38	rs71368175	17	5059167	ENSG00000029725	RABEP1	2.73833739083127
chr17_5061352_T_C_b38	rs8071989	17	5061352	ENSG00000029725	RABEP1	2.67554967071071
chr17_5062850_G_C_b38	rs7219285	17	5062850	ENSG00000029725	RABEP1	3.05828078696413
chr17_5064531_C_T_b38	rs34004510	17	5064531	ENSG00000029725	RABEP1	3.16391085156584
chr17_5065717_G_A_b38	rs8069289	17	5065717	ENSG00000029725	RABEP1	2.69046869757615
chr17_5068823_T_A_b38	rs12602643	17	5068823	ENSG00000029725	RABEP1	4.45283624687828
chr17_5070267_G_A_b38	rs12150058	17	5070267	ENSG00000029725	RABEP1	2.71279830407377
chr17_5070758_C_T_b38	rs59723873	17	5070758	ENSG00000029725	RABEP1	3.74130294472625
chr17_5075343_G_T_b38	rs12603507	17	5075343	ENSG00000029725	RABEP1	2.6911944092145
chr17_5077086_G_A_b38	rs12601694	17	5077086	ENSG00000029725	RABEP1	2.8562007980508
chr17_5077384_G_A_b38	rs35012137	17	5077384	ENSG00000029725	RABEP1	3.03136296245348
chr17_5079385_T_C_b38	rs3892463	17	5079385	ENSG00000029725	RABEP1	3.67043679273534
chr17_5082220_G_A_b38	rs12941688	17	5082220	ENSG00000029725	RABEP1	2.66781465317157
chr17_5082488_C_T_b38	rs8066500	17	5082488	ENSG00000029725	RABEP1	2.73992227573047
chr17_5082726_C_T_b38	rs6502838	17	5082726	ENSG00000029725	RABEP1	2.73992227573047
chr17_5083430_G_A_b38	rs112429317	17	5083430	ENSG00000029725	RABEP1	3.75629205292958
chr17_5083908_C_T_b38	rs35172303	17	5083908	ENSG00000029725	RABEP1	2.69802219454499
chr17_5084635_C_T_b38	rs28473309	17	5084635	ENSG00000029725	RABEP1	2.69176137632375
chr17_5085167_G_A_b38	rs56916247	17	5085167	ENSG00000029725	RABEP1	2.99808891256227
chr17_5085558_T_C_b38	rs11651362	17	5085558	ENSG00000029725	RABEP1	2.6606444423868
chr17_5085951_G_A_b38	rs9910801	17	5085951	ENSG00000029725	RABEP1	2.69176137632375
chr17_5086292_C_T_b38	rs12948667	17	5086292	ENSG00000029725	RABEP1	2.8928986979383
chr17_5086323_G_A_b38	rs7220266	17	5086323	ENSG00000029725	RABEP1	2.77221498340948
chr17_5086562_C_T_b38	rs6502840	17	5086562	ENSG00000029725	RABEP1	3.73620916104307
chr17_5088610_G_A_b38	rs9900450	17	5088610	ENSG00000029725	RABEP1	2.8872756188297
chr17_5088877_G_T_b38	rs79397102	17	5088877	ENSG00000029725	RABEP1	2.6950651530718
chr17_5088878_A_T_b38	rs77455068	17	5088878	ENSG00000029725	RABEP1	2.6950651530718
chr17_5089265_G_A_b38	rs8074081	17	5089265	ENSG00000029725	RABEP1	3.75629205292958
chr17_5089341_T_C_b38	rs36046323	17	5089341	ENSG00000029725	RABEP1	2.99808891256227
chr17_5090941_T_G_b38	rs34424607	17	5090941	ENSG00000029725	RABEP1	2.99808891256227
chr17_5093675_C_G_b38	rs3744705	17	5093675	ENSG00000029725	RABEP1	3.75629205292958
chr17_5093744_G_C_b38	rs3744706	17	5093744	ENSG00000029725	RABEP1	2.71442518785257
chr17_5094138_G_A_b38	rs12600437	17	5094138	ENSG00000029725	RABEP1	2.69802219454499
chr17_5095912_G_T_b38	rs1047966	17	5095912	ENSG00000029725	RABEP1	3.73531957099425
chr17_5097273_C_T_b38	rs10459912	17	5097273	ENSG00000029725	RABEP1	2.88060849191523
chr17_5097732_T_C_b38	rs56152541	17	5097732	ENSG00000029725	RABEP1	4.00029347924894
chr17_5098252_C_T_b38	rs148303468	17	5098252	ENSG00000029725	RABEP1	2.68467829197574
chr17_5098998_C_T_b38	rs12600367	17	5098998	ENSG00000029725	RABEP1	2.74164167148159
chr17_5100240_C_T_b38	rs58483057	17	5100240	ENSG00000029725	RABEP1	2.93591404495257
chr17_5100415_T_G_b38	rs73976308	17	5100415	ENSG00000029725	RABEP1	4.07150097755834
chr17_5100803_C_T_b38	rs55922100	17	5100803	ENSG00000029725	RABEP1	4.09040470282031
chr17_5101246_C_A_b38	rs56377155	17	5101246	ENSG00000029725	RABEP1	4.09040470282031
chr17_5101624_G_T_b38	rs8072665	17	5101624	ENSG00000029725	RABEP1	3.30468496788513
chr17_5102016_A_G_b38	rs6502843	17	5102016	ENSG00000029725	RABEP1	3.30468496788513
chr17_5102453_T_C_b38	rs9893521	17	5102453	ENSG00000029725	RABEP1	3.25330348692809
chr17_5103381_G_A_b38	rs3862487	17	5103381	ENSG00000029725	RABEP1	3.31178508972051
chr17_5104961_G_C_b38	rs9907317	17	5104961	ENSG00000029725	RABEP1	3.23912691902232
chr17_5104980_G_A_b38	rs9907334	17	5104980	ENSG00000029725	RABEP1	2.80599914390321
chr17_5106853_A_T_b38	rs17224791	17	5106853	ENSG00000029725	RABEP1	3.16901631812636
chr17_5107312_C_T_b38	rs112350552	17	5107312	ENSG00000029725	RABEP1	4.05551026880471
chr17_5108399_A_T_b38	rs7207082	17	5108399	ENSG00000029725	RABEP1	3.32709223962532
chr17_5108441_G_A_b38	rs7224929	17	5108441	ENSG00000029725	RABEP1	3.35184359171801
chr17_5109992_C_T_b38	rs12603357	17	5109992	ENSG00000029725	RABEP1	3.55609934190052
chr17_5110850_T_A_b38	rs60449168	17	5110850	ENSG00000029725	RABEP1	3.24277752348096
chr17_5110917_G_A_b38	rs73976310	17	5110917	ENSG00000029725	RABEP1	4.05551026880471
chr17_5111073_T_A_b38	rs55777955	17	5111073	ENSG00000029725	RABEP1	4.05816378481165
chr17_5111121_G_A_b38	rs57461327	17	5111121	ENSG00000029725	RABEP1	3.24277752348096
chr17_5111494_G_A_b38	rs56229705	17	5111494	ENSG00000029725	RABEP1	4.05551026880471
chr17_5112370_G_C_b38	rs12449702	17	5112370	ENSG00000029725	RABEP1	3.06845094477991
chr17_5112600_C_T_b38	rs9896414	17	5112600	ENSG00000029725	RABEP1	3.35221869015103
chr17_5112677_C_T_b38	rs9896474	17	5112677	ENSG00000029725	RABEP1	3.36214185054903
chr17_5114198_C_T_b38	rs1054697	17	5114198	ENSG00000029725	RABEP1	4.05551026880471
chr17_5114403_T_G_b38	rs73976311	17	5114403	ENSG00000029725	RABEP1	4.05551026880471
chr17_5114477_A_G_b38	rs9912347	17	5114477	ENSG00000029725	RABEP1	3.2178905570132
chr17_5114949_C_G_b38	rs56197642	17	5114949	ENSG00000029725	RABEP1	4.05551026880471
chr17_5116115_G_A_b38	rs9911000	17	5116115	ENSG00000029725	RABEP1	3.04990095282487
chr17_5116211_C_G_b38	rs62076287	17	5116211	ENSG00000029725	RABEP1	3.36445133622722
chr17_5116373_C_T_b38	rs6502844	17	5116373	ENSG00000029725	RABEP1	3.17052870422726
chr17_5117284_G_A_b38	rs4318270	17	5117284	ENSG00000029725	RABEP1	3.89915056332757
chr17_5117318_C_A_b38	rs112362507	17	5117318	ENSG00000029725	RABEP1	2.85008406365759
chr17_5118187_C_T_b38	rs3931085	17	5118187	ENSG00000029725	RABEP1	4.32589250132876
chr17_5119344_C_G_b38	rs3893993	17	5119344	ENSG00000029725	RABEP1	3.4829849369992
chr17_5123902_T_C_b38	NA	17	5123902	ENSG00000029725	RABEP1	3.06385745597007
chr17_5126068_C_T_b38	rs1972822	17	5126068	ENSG00000029725	RABEP1	4.37767798449484
chr17_5126084_T_A_b38	rs56036146	17	5126084	ENSG00000029725	RABEP1	3.62343206552988
chr17_5126137_G_T_b38	rs56404233	17	5126137	ENSG00000029725	RABEP1	3.02161797232653
chr17_5127909_C_T_b38	rs3887446	17	5127909	ENSG00000029725	RABEP1	3.62343206552988
chr17_5128141_C_A_b38	rs3853647	17	5128141	ENSG00000029725	RABEP1	4.19702836245177
chr17_5128651_G_A_b38	rs2071456	17	5128651	ENSG00000029725	RABEP1	4.19702836245177
chr17_5128873_G_A_b38	rs3890287	17	5128873	ENSG00000029725	RABEP1	3.37639935957691
chr17_5129115_G_A_b38	rs3890286	17	5129115	ENSG00000029725	RABEP1	4.55856291738448
chr17_5129250_C_T_b38	rs1122313	17	5129250	ENSG00000029725	RABEP1	4.19702836245177
chr17_5131174_G_A_b38	rs11078548	17	5131174	ENSG00000029725	RABEP1	4.27115522518277
chr17_5132362_G_T_b38	rs111575757	17	5132362	ENSG00000029725	RABEP1	3.62343206552988
chr17_5132669_C_G_b38	rs3887943	17	5132669	ENSG00000029725	RABEP1	3.11939764506193
chr17_5134429_C_T_b38	rs4239055	17	5134429	ENSG00000029725	RABEP1	4.37767798449484
chr17_5135843_C_T_b38	rs3213878	17	5135843	ENSG00000029725	RABEP1	3.62343206552988
chr17_5138401_G_A_b38	rs57083294	17	5138401	ENSG00000029725	RABEP1	4.19702836245177
chr17_5138409_A_G_b38	rs113215752	17	5138409	ENSG00000029725	RABEP1	3.62343206552988
chr17_5138946_G_A_b38	rs28645497	17	5138946	ENSG00000029725	RABEP1	4.19702836245177
chr17_5139420_G_A_b38	rs61740308	17	5139420	ENSG00000029725	RABEP1	3.62343206552988
chr17_5139542_C_T_b38	rs61745111	17	5139542	ENSG00000029725	RABEP1	3.62343206552988
chr17_5139599_T_C_b38	rs8073787	17	5139599	ENSG00000029725	RABEP1	3.20371265494709
chr17_5139891_G_A_b38	rs7502608	17	5139891	ENSG00000029725	RABEP1	3.62343206552988
chr17_5140051_A_C_b38	rs1821721	17	5140051	ENSG00000029725	RABEP1	2.69078443206472
chr17_5140110_T_C_b38	rs1821719	17	5140110	ENSG00000029725	RABEP1	2.69078443206472
chr17_5141211_T_A_b38	rs8065031	17	5141211	ENSG00000029725	RABEP1	3.62343206552988
chr17_5142956_C_T_b38	rs12450353	17	5142956	ENSG00000029725	RABEP1	4.37767798449484
chr17_5144184_C_T_b38	rs1819114	17	5144184	ENSG00000029725	RABEP1	4.55856291738448
chr17_5144999_C_T_b38	rs4084586	17	5144999	ENSG00000029725	RABEP1	4.37767798449484
chr17_5147314_A_G_b38	rs56143992	17	5147314	ENSG00000029725	RABEP1	3.62343206552988
chr17_5148553_T_C_b38	rs112209972	17	5148553	ENSG00000029725	RABEP1	3.62343206552988
chr17_5149389_C_G_b38	rs117092470	17	5149389	ENSG00000029725	RABEP1	4.19702836245177
chr17_5149394_C_T_b38	rs28549084	17	5149394	ENSG00000029725	RABEP1	3.08396035620751
chr17_5150579_C_T_b38	rs12709341	17	5150579	ENSG00000029725	RABEP1	3.37639935957691
chr17_5151215_T_C_b38	rs77087332	17	5151215	ENSG00000029725	RABEP1	3.62343206552988
chr17_5151410_C_T_b38	rs4790748	17	5151410	ENSG00000029725	RABEP1	4.37767798449484
chr17_5152509_A_C_b38	rs76396561	17	5152509	ENSG00000029725	RABEP1	3.62343206552988
chr17_5154225_A_T_b38	rs78064492	17	5154225	ENSG00000029725	RABEP1	3.02161797232653
chr17_5155513_G_A_b38	rs9899177	17	5155513	ENSG00000029725	RABEP1	4.55856291738448
chr17_5159276_G_A_b38	rs11652440	17	5159276	ENSG00000029725	RABEP1	4.37767798449484
chr17_5162710_A_G_b38	rs2307139	17	5162710	ENSG00000029725	RABEP1	4.67099687106141
chr17_5163441_G_A_b38	rs4303608	17	5163441	ENSG00000029725	RABEP1	4.71780119884989
chr17_5166380_G_A_b38	rs34716007	17	5166380	ENSG00000029725	RABEP1	3.02161797232653
chr17_5166622_G_A_b38	rs55756850	17	5166622	ENSG00000029725	RABEP1	3.42050444654802
chr17_5169021_C_T_b38	rs11658877	17	5169021	ENSG00000029725	RABEP1	4.71780119884989
chr17_5169038_T_G_b38	rs3816913	17	5169038	ENSG00000029725	RABEP1	3.62343206552988
chr17_5171328_A_G_b38	rs11078550	17	5171328	ENSG00000029725	RABEP1	4.65033388183819
chr17_5172543_C_A_b38	rs934631	17	5172543	ENSG00000029725	RABEP1	3.86529174138164
chr17_5174051_T_A_b38	rs9905872	17	5174051	ENSG00000029725	RABEP1	3.40917693680835
chr17_5175299_G_A_b38	rs2309367	17	5175299	ENSG00000029725	RABEP1	4.61235882715625
chr17_5175670_A_G_b38	rs3844577	17	5175670	ENSG00000029725	RABEP1	4.58179515545434
chr17_5177049_A_C_b38	rs113001179	17	5177049	ENSG00000029725	RABEP1	3.04256053217054
chr17_5180352_G_A_b38	rs9903699	17	5180352	ENSG00000029725	RABEP1	4.58179515545434
chr17_5182562_C_T_b38	rs1730488	17	5182562	ENSG00000029725	RABEP1	4.06253626544574
chr17_5182598_C_T_b38	rs4115657	17	5182598	ENSG00000029725	RABEP1	4.62811085874638
chr17_5184307_C_G_b38	rs2641232	17	5184307	ENSG00000029725	RABEP1	4.59685904369626
chr17_5186536_C_T_b38	NA	17	5186536	ENSG00000029725	RABEP1	4.58179515545434
chr17_5187013_C_T_b38	rs8081019	17	5187013	ENSG00000029725	RABEP1	3.04256053217054
chr17_5187205_C_A_b38	rs2585287	17	5187205	ENSG00000029725	RABEP1	4.62811085874638
chr17_5190604_T_C_b38	rs2641269	17	5190604	ENSG00000029725	RABEP1	4.39541318153058
chr17_5191318_G_T_b38	rs2698811	17	5191318	ENSG00000029725	RABEP1	4.58179515545434
chr17_5193066_T_C_b38	rs75628861	17	5193066	ENSG00000029725	RABEP1	3.04256053217054
chr17_5193084_A_G_b38	rs2641266	17	5193084	ENSG00000029725	RABEP1	4.39541318153058
chr17_5194278_G_A_b38	rs62072760	17	5194278	ENSG00000029725	RABEP1	3.28079158759311
chr17_5195110_G_C_b38	rs2698812	17	5195110	ENSG00000029725	RABEP1	4.62811085874638
chr17_5195296_C_A_b38	rs113607145	17	5195296	ENSG00000029725	RABEP1	3.04256053217054
chr17_5195965_C_T_b38	rs2698813	17	5195965	ENSG00000029725	RABEP1	4.35603406745618
chr17_5196707_G_A_b38	rs111996834	17	5196707	ENSG00000029725	RABEP1	3.04256053217054
chr17_5199416_A_G_b38	rs4790253	17	5199416	ENSG00000029725	RABEP1	4.75336627597919
chr17_5201752_T_C_b38	rs12449298	17	5201752	ENSG00000029725	RABEP1	4.61939396646303
chr17_5204969_A_G_b38	rs113581830	17	5204969	ENSG00000029725	RABEP1	3.54027459397362
chr17_5208791_A_G_b38	rs1176629	17	5208791	ENSG00000029725	RABEP1	3.68358323665851
chr17_5210128_G_A_b38	rs3031	17	5210128	ENSG00000029725	RABEP1	3.62834017935139
chr17_5210283_C_T_b38	rs2641263	17	5210283	ENSG00000029725	RABEP1	4.93329602990565
chr17_5212114_T_C_b38	rs2641261	17	5212114	ENSG00000029725	RABEP1	4.65287938497188
chr17_5212582_C_T_b38	rs4790752	17	5212582	ENSG00000029725	RABEP1	3.48410692419967
chr17_5212629_A_G_b38	rs2585276	17	5212629	ENSG00000029725	RABEP1	4.0155035135501
chr17_5213084_A_C_b38	rs77972827	17	5213084	ENSG00000029725	RABEP1	4.12385293434633
chr17_5213496_C_T_b38	rs77276910	17	5213496	ENSG00000029725	RABEP1	3.42943601769158
chr17_5214511_G_A_b38	rs7502862	17	5214511	ENSG00000029725	RABEP1	3.89591204448109
chr17_5215656_T_G_b38	rs77493189	17	5215656	ENSG00000029725	RABEP1	3.58594211148158
chr17_5220182_G_A_b38	rs73976325	17	5220182	ENSG00000029725	RABEP1	3.89591204448109
chr17_5220369_C_G_b38	rs76080333	17	5220369	ENSG00000029725	RABEP1	3.17324286744061
chr17_5220460_T_C_b38	rs2439946	17	5220460	ENSG00000029725	RABEP1	3.13547984398138
chr17_5220566_G_A_b38	rs113762960	17	5220566	ENSG00000029725	RABEP1	4.00449013030766
chr17_5221582_C_T_b38	rs2257308	17	5221582	ENSG00000029725	RABEP1	4.6154995254248
chr17_5221790_C_A_b38	rs2585275	17	5221790	ENSG00000029725	RABEP1	4.70192019828006
chr17_5221954_A_G_b38	rs2585274	17	5221954	ENSG00000029725	RABEP1	4.62550263161811
chr17_5222038_A_T_b38	rs2449110	17	5222038	ENSG00000029725	RABEP1	4.62550263161811
chr17_5222912_A_G_b38	rs2585273	17	5222912	ENSG00000029725	RABEP1	4.62550263161811
chr17_5222929_G_T_b38	rs2585272	17	5222929	ENSG00000029725	RABEP1	4.62550263161811
chr17_5223379_A_G_b38	rs2641256	17	5223379	ENSG00000029725	RABEP1	4.41686680338731
chr17_5223394_G_A_b38	rs2585271	17	5223394	ENSG00000029725	RABEP1	4.70192019828006
chr17_5223473_G_A_b38	rs78015303	17	5223473	ENSG00000029725	RABEP1	2.8911000964828
chr17_5223581_C_T_b38	rs2641255	17	5223581	ENSG00000029725	RABEP1	4.70192019828006
chr17_5224493_T_C_b38	rs2439944	17	5224493	ENSG00000029725	RABEP1	3.56133899779242
chr17_5224696_C_A_b38	rs2641254	17	5224696	ENSG00000029725	RABEP1	4.62550263161811
chr17_5224978_G_T_b38	rs79577751	17	5224978	ENSG00000029725	RABEP1	3.27541156896507
chr17_5225187_A_G_b38	rs2585269	17	5225187	ENSG00000029725	RABEP1	4.25584971649413
chr17_5225422_G_A_b38	rs76454551	17	5225422	ENSG00000029725	RABEP1	3.27541156896507
chr17_5226071_G_A_b38	rs2641253	17	5226071	ENSG00000029725	RABEP1	4.70192019828006
chr17_5226609_G_A_b38	rs9891170	17	5226609	ENSG00000029725	RABEP1	4.70192019828006
chr17_5228176_C_A_b38	rs2585279	17	5228176	ENSG00000029725	RABEP1	3.08349546338634
chr17_5228506_A_G_b38	rs2585280	17	5228506	ENSG00000029725	RABEP1	2.75596647999248
chr17_5229021_T_C_b38	rs2585281	17	5229021	ENSG00000029725	RABEP1	4.80315765881603
chr17_5230081_C_G_b38	rs78744659	17	5230081	ENSG00000029725	RABEP1	3.29670775887776
chr17_5230439_C_T_b38	rs2641238	17	5230439	ENSG00000029725	RABEP1	4.73390072532488
chr17_5230512_A_G_b38	rs2585292	17	5230512	ENSG00000029725	RABEP1	4.55656229525734
chr17_5231519_A_G_b38	rs2585291	17	5231519	ENSG00000029725	RABEP1	4.61946265500636
chr17_5231988_G_A_b38	rs79129533	17	5231988	ENSG00000029725	RABEP1	5.006605961119
chr17_5233181_T_C_b38	rs7210695	17	5233181	ENSG00000029725	RABEP1	3.66359060961454
chr17_5233466_G_A_b38	rs74859829	17	5233466	ENSG00000029725	RABEP1	3.2545053212495
chr17_5233701_A_C_b38	rs11078551	17	5233701	ENSG00000029725	RABEP1	4.25393081974971
chr17_5233752_G_A_b38	rs7225151	17	5233752	ENSG00000029725	RABEP1	3.0448537019562
chr17_5233991_C_T_b38	rs4459605	17	5233991	ENSG00000029725	RABEP1	4.47797995779817
chr17_5234179_G_T_b38	rs4069687	17	5234179	ENSG00000029725	RABEP1	4.49042969826822
chr17_5235009_C_T_b38	rs75511804	17	5235009	ENSG00000029725	RABEP1	3.22939465713552
chr17_5235685_G_A_b38	rs113260531	17	5235685	ENSG00000029725	RABEP1	3.21048552473233
chr17_5236512_G_A_b38	rs57402520	17	5236512	ENSG00000029725	RABEP1	3.24092884186201
chr17_5236513_C_T_b38	rs58124010	17	5236513	ENSG00000029725	RABEP1	3.24092884186201
chr17_5237090_T_C_b38	rs2641244	17	5237090	ENSG00000029725	RABEP1	3.25178274237685
chr17_5237104_G_T_b38	rs4456560	17	5237104	ENSG00000029725	RABEP1	3.02942082255761
chr17_5237876_T_C_b38	rs2641245	17	5237876	ENSG00000029725	RABEP1	3.4695290088203
chr17_5239863_C_A_b38	rs10438723	17	5239863	ENSG00000029725	RABEP1	5.27081780531669
chr17_5239871_C_T_b38	rs10438724	17	5239871	ENSG00000029725	RABEP1	4.49042969826822
chr17_5241401_A_G_b38	rs72479703	17	5241401	ENSG00000029725	RABEP1	3.02942082255761
chr17_5243944_G_A_b38	rs8073171	17	5243944	ENSG00000029725	RABEP1	4.54800239574964
chr17_5246486_G_A_b38	rs55739730	17	5246486	ENSG00000029725	RABEP1	3.10411959841196
chr17_5247358_G_A_b38	rs6502851	17	5247358	ENSG00000029725	RABEP1	4.58342642249571
chr17_5250148_A_G_b38	rs9914449	17	5250148	ENSG00000029725	RABEP1	4.50344379740856
chr17_5252434_G_A_b38	rs11656412	17	5252434	ENSG00000029725	RABEP1	4.5977233701576
chr17_5252624_C_T_b38	rs113806568	17	5252624	ENSG00000029725	RABEP1	3.46468898002276
chr17_5253655_C_T_b38	rs7406443	17	5253655	ENSG00000029725	RABEP1	2.83855630054321
chr17_5255419_T_C_b38	rs61481506	17	5255419	ENSG00000029725	RABEP1	3.26249444931502
chr17_5261310_G_C_b38	rs8079945	17	5261310	ENSG00000029725	RABEP1	3.56715333966039
chr17_5261466_G_A_b38	rs8080217	17	5261466	ENSG00000029725	RABEP1	3.5694386516259
chr17_5262305_C_T_b38	rs11656014	17	5262305	ENSG00000029725	RABEP1	2.89287553660941
chr17_5267575_T_C_b38	rs73335457	17	5267575	ENSG00000029725	RABEP1	3.90649790766335
chr17_5267731_C_T_b38	rs77407092	17	5267731	ENSG00000029725	RABEP1	4.0037908518957
chr17_5268451_G_A_b38	rs9902384	17	5268451	ENSG00000029725	RABEP1	5.89611435397187
chr17_5268585_C_A_b38	rs4790763	17	5268585	ENSG00000029725	RABEP1	5.89611435397187
chr17_5271449_G_A_b38	rs11651265	17	5271449	ENSG00000029725	RABEP1	4.17694116091174
chr17_5272159_A_T_b38	rs57747791	17	5272159	ENSG00000029725	RABEP1	3.31761906331007
chr17_5272779_T_A_b38	rs9892960	17	5272779	ENSG00000029725	RABEP1	4.2775511216034
chr17_5273595_G_A_b38	rs4790258	17	5273595	ENSG00000029725	RABEP1	4.25611068779403
chr17_5273778_G_A_b38	rs77657845	17	5273778	ENSG00000029725	RABEP1	3.31761906331007
chr17_5273855_A_G_b38	rs72634014	17	5273855	ENSG00000029725	RABEP1	3.31761906331007
chr17_5276110_C_T_b38	rs4483910	17	5276110	ENSG00000029725	RABEP1	4.33140704969385
chr17_5276490_A_G_b38	rs4790765	17	5276490	ENSG00000029725	RABEP1	5.82583963317444
chr17_5276551_T_C_b38	rs78531165	17	5276551	ENSG00000029725	RABEP1	3.75104091889005
chr17_5277243_G_T_b38	rs28461839	17	5277243	ENSG00000029725	RABEP1	5.51412482644401
chr17_5278766_C_T_b38	rs9891728	17	5278766	ENSG00000029725	RABEP1	3.99493491473426
chr17_5279135_G_A_b38	rs56117162	17	5279135	ENSG00000029725	RABEP1	4.00243736368597
chr17_5279376_G_C_b38	rs72634015	17	5279376	ENSG00000029725	RABEP1	2.99034657421337
chr17_5280229_G_A_b38	rs3970376	17	5280229	ENSG00000029725	RABEP1	3.97064056896885
chr17_5281172_T_G_b38	rs77318561	17	5281172	ENSG00000029725	RABEP1	3.98923132236311
chr17_5281746_C_T_b38	rs62073753	17	5281746	ENSG00000029725	RABEP1	5.07356322209478
chr17_5281909_C_T_b38	rs72634016	17	5281909	ENSG00000029725	RABEP1	3.13534591718726
chr17_5282070_C_G_b38	rs113151753	17	5282070	ENSG00000029725	RABEP1	4.16484170068109
chr17_5282369_T_C_b38	rs11538946	17	5282369	ENSG00000029725	RABEP1	4.94320375237709
chr17_5283597_G_A_b38	rs7209046	17	5283597	ENSG00000029725	RABEP1	3.76673771268981
chr17_5284578_T_C_b38	rs4790767	17	5284578	ENSG00000029725	RABEP1	4.73981356465482
chr17_5285357_C_T_b38	rs72634017	17	5285357	ENSG00000029725	RABEP1	3.13534591718726
chr17_5286121_T_C_b38	rs8077567	17	5286121	ENSG00000029725	RABEP1	3.62793214855686
chr17_5286321_C_G_b38	rs8073377	17	5286321	ENSG00000029725	RABEP1	5.65168880924061
chr17_5286813_C_T_b38	rs1602914	17	5286813	ENSG00000029725	RABEP1	4.73981356465482
chr17_5286950_A_G_b38	rs2585294	17	5286950	ENSG00000029725	RABEP1	4.8659451953442
chr17_5287069_C_G_b38	rs7221692	17	5287069	ENSG00000029725	RABEP1	4.89519956669496
chr17_5287167_G_A_b38	rs2467301	17	5287167	ENSG00000029725	RABEP1	4.8659451953442
chr17_5287322_A_G_b38	rs7222662	17	5287322	ENSG00000029725	RABEP1	3.13534591718726
chr17_5287930_A_G_b38	rs2309346	17	5287930	ENSG00000029725	RABEP1	4.73981356465482
chr17_5288232_T_G_b38	rs7212681	17	5288232	ENSG00000029725	RABEP1	4.89519956669496
chr17_5289661_A_G_b38	rs2641231	17	5289661	ENSG00000029725	RABEP1	4.8659451953442
chr17_5290367_C_T_b38	rs61532899	17	5290367	ENSG00000029725	RABEP1	3.16382906710865
chr17_5290383_C_G_b38	rs8075948	17	5290383	ENSG00000029725	RABEP1	3.76673771268981
chr17_5290463_C_T_b38	rs60518903	17	5290463	ENSG00000029725	RABEP1	3.13534591718726
chr17_5290576_G_A_b38	rs8075166	17	5290576	ENSG00000029725	RABEP1	4.89519956669496
chr17_5290954_A_G_b38	rs80172399	17	5290954	ENSG00000029725	RABEP1	4.01408230222806
chr17_5291149_A_G_b38	rs59585182	17	5291149	ENSG00000029725	RABEP1	4.73981356465482
chr17_5291283_A_G_b38	rs28405323	17	5291283	ENSG00000029725	RABEP1	4.89519956669496
chr17_5291368_T_C_b38	rs28489940	17	5291368	ENSG00000029725	RABEP1	3.6946255638405
chr17_5291679_A_G_b38	rs11867394	17	5291679	ENSG00000029725	RABEP1	4.34373014775788
chr17_5291886_A_G_b38	rs12450016	17	5291886	ENSG00000029725	RABEP1	4.8659451953442
chr17_5293087_C_T_b38	rs62073759	17	5293087	ENSG00000029725	RABEP1	3.47877675673006
chr17_5293114_C_T_b38	rs112065650	17	5293114	ENSG00000029725	RABEP1	4.04484942111381
chr17_5293281_C_A_b38	rs76420897	17	5293281	ENSG00000029725	RABEP1	4.04484942111381
chr17_5293315_C_T_b38	rs112809920	17	5293315	ENSG00000029725	RABEP1	3.46931096787835
chr17_5294457_A_G_b38	rs72634018	17	5294457	ENSG00000029725	RABEP1	3.13534591718726
chr17_5294746_T_C_b38	rs28461369	17	5294746	ENSG00000029725	RABEP1	4.73981356465482
chr17_5295000_G_T_b38	rs58002085	17	5295000	ENSG00000029725	RABEP1	4.70671746563172
chr17_5295743_G_A_b38	rs9912506	17	5295743	ENSG00000029725	RABEP1	3.76673771268981
chr17_5295805_C_T_b38	rs2251155	17	5295805	ENSG00000029725	RABEP1	4.8659451953442
chr17_5296011_C_G_b38	rs937232	17	5296011	ENSG00000029725	RABEP1	4.73981356465482
chr17_5296102_T_A_b38	rs937231	17	5296102	ENSG00000029725	RABEP1	4.73981356465482
chr17_5296937_C_T_b38	rs79970806	17	5296937	ENSG00000029725	RABEP1	4.01408230222806
chr17_5298227_G_A_b38	rs7213177	17	5298227	ENSG00000029725	RABEP1	3.47645797659323
chr17_5298714_A_G_b38	rs7215758	17	5298714	ENSG00000029725	RABEP1	4.89519956669496
chr17_5298716_C_T_b38	rs7215167	17	5298716	ENSG00000029725	RABEP1	3.47645797659323
chr17_5298778_T_C_b38	rs7220067	17	5298778	ENSG00000029725	RABEP1	4.89519956669496
chr17_5299418_A_G_b38	rs72634019	17	5299418	ENSG00000029725	RABEP1	6.20648523376383
chr17_5299544_G_T_b38	rs35005573	17	5299544	ENSG00000029725	RABEP1	4.27443691127704
chr17_5299674_A_G_b38	rs16954515	17	5299674	ENSG00000029725	RABEP1	5.46171855438861
chr17_5299973_C_A_b38	rs2641260	17	5299973	ENSG00000029725	RABEP1	4.8659451953442
chr17_5300901_A_G_b38	rs12602829	17	5300901	ENSG00000029725	RABEP1	4.48197882668767
chr17_5301435_G_A_b38	rs1046368	17	5301435	ENSG00000029725	RABEP1	4.48197882668767
chr17_5302275_C_T_b38	rs12601502	17	5302275	ENSG00000029725	RABEP1	4.29729049378358
chr17_5302735_C_G_b38	rs58383681	17	5302735	ENSG00000029725	RABEP1	3.13534591718726
chr17_5304029_C_T_b38	rs7208098	17	5304029	ENSG00000029725	RABEP1	3.13534591718726
chr17_5306215_C_A_b38	rs76253980	17	5306215	ENSG00000029725	RABEP1	4.16321833991272
chr17_5306542_T_C_b38	rs112764240	17	5306542	ENSG00000029725	RABEP1	4.48197882668767
chr17_5307779_C_T_b38	rs8073133	17	5307779	ENSG00000029725	RABEP1	3.13534591718726
chr17_5310257_A_G_b38	rs72634020	17	5310257	ENSG00000029725	RABEP1	3.13534591718726
chr17_5312188_T_C_b38	rs9895072	17	5312188	ENSG00000029725	RABEP1	2.81884760840301
chr17_5313703_A_G_b38	rs16954523	17	5313703	ENSG00000029725	RABEP1	4.01408230222806
chr17_5315445_C_G_b38	rs7220835	17	5315445	ENSG00000029725	RABEP1	4.89519956669496
chr17_5316140_C_G_b38	rs72634021	17	5316140	ENSG00000029725	RABEP1	3.13534591718726
chr17_5317030_G_A_b38	rs56021832	17	5317030	ENSG00000029725	RABEP1	4.48197882668767
chr17_5317045_C_T_b38	rs55816413	17	5317045	ENSG00000029725	RABEP1	4.48197882668767
chr17_5317433_G_C_b38	rs72634022	17	5317433	ENSG00000029725	RABEP1	2.99034657421337
chr17_5318016_G_A_b38	rs11078558	17	5318016	ENSG00000029725	RABEP1	4.48942450472627
chr17_5318239_C_G_b38	rs9894017	17	5318239	ENSG00000029725	RABEP1	2.81884760840301
chr17_5318776_C_T_b38	rs77752862	17	5318776	ENSG00000029725	RABEP1	4.06844329909946
chr17_5318880_G_C_b38	rs79989488	17	5318880	ENSG00000029725	RABEP1	4.01408230222806
chr17_5322499_C_T_b38	rs79892880	17	5322499	ENSG00000029725	RABEP1	4.48197882668767
chr17_5323900_G_A_b38	rs61222806	17	5323900	ENSG00000029725	RABEP1	2.9250749171845
chr17_5324584_A_G_b38	rs74742027	17	5324584	ENSG00000029725	RABEP1	4.48197882668767
chr17_5324697_G_A_b38	rs80075981	17	5324697	ENSG00000029725	RABEP1	4.48197882668767
chr17_5325434_G_A_b38	rs72634023	17	5325434	ENSG00000029725	RABEP1	3.22999485903018
chr17_5325731_C_A_b38	rs10454710	17	5325731	ENSG00000029725	RABEP1	2.66500127725502
chr17_5325766_C_T_b38	rs72634024	17	5325766	ENSG00000029725	RABEP1	2.99034657421337
chr17_5326160_C_T_b38	rs56960906	17	5326160	ENSG00000029725	RABEP1	2.99218991824212
chr17_5326822_A_G_b38	rs59587437	17	5326822	ENSG00000029725	RABEP1	4.01408230222806
chr17_5326901_G_A_b38	rs72634025	17	5326901	ENSG00000029725	RABEP1	3.13534591718726
chr17_5327572_G_A_b38	rs56125028	17	5327572	ENSG00000029725	RABEP1	4.01408230222806
chr17_5328117_G_A_b38	rs55993740	17	5328117	ENSG00000029725	RABEP1	4.01408230222806
chr17_5328323_A_G_b38	rs55947703	17	5328323	ENSG00000029725	RABEP1	4.01408230222806
chr17_5328697_A_T_b38	rs59869845	17	5328697	ENSG00000029725	RABEP1	4.77616966685302
chr17_5328907_C_T_b38	rs112572092	17	5328907	ENSG00000029725	RABEP1	4.01408230222806
chr17_5330522_C_T_b38	rs12600505	17	5330522	ENSG00000029725	RABEP1	4.01408230222806
chr17_5331100_C_T_b38	rs59527503	17	5331100	ENSG00000029725	RABEP1	2.99034657421337
chr17_5333717_T_C_b38	rs6502860	17	5333717	ENSG00000029725	RABEP1	4.89519956669496
chr17_5334041_T_C_b38	rs9901024	17	5334041	ENSG00000029725	RABEP1	2.81884760840301
chr17_5334512_A_G_b38	rs11650935	17	5334512	ENSG00000029725	RABEP1	4.8659451953442
chr17_5334697_G_C_b38	rs62075131	17	5334697	ENSG00000029725	RABEP1	2.81884760840301
chr17_5336001_A_G_b38	rs7209903	17	5336001	ENSG00000029725	RABEP1	3.13534591718726
chr17_5336280_T_G_b38	rs7214522	17	5336280	ENSG00000029725	RABEP1	3.13534591718726
chr17_5337204_A_C_b38	rs60963557	17	5337204	ENSG00000029725	RABEP1	2.99034657421337
chr17_5337649_T_A_b38	rs111756829	17	5337649	ENSG00000029725	RABEP1	4.01408230222806
chr17_5338555_C_T_b38	rs112421661	17	5338555	ENSG00000029725	RABEP1	4.01408230222806
chr17_5339485_C_G_b38	rs9892941	17	5339485	ENSG00000029725	RABEP1	5.01144680883009
chr17_5339906_G_A_b38	rs75262874	17	5339906	ENSG00000029725	RABEP1	4.01408230222806
chr17_5340167_A_G_b38	rs78650284	17	5340167	ENSG00000029725	RABEP1	4.01408230222806
chr17_5341558_G_A_b38	rs57638638	17	5341558	ENSG00000029725	RABEP1	4.01408230222806
chr17_5341599_G_C_b38	rs9907108	17	5341599	ENSG00000029725	RABEP1	2.81884760840301
chr17_5341776_G_A_b38	rs59277121	17	5341776	ENSG00000029725	RABEP1	4.48197882668767
chr17_5342142_T_A_b38	rs12602528	17	5342142	ENSG00000029725	RABEP1	4.1568792601663
chr17_5342744_A_T_b38	rs79346409	17	5342744	ENSG00000029725	RABEP1	4.01408230222806
chr17_5342855_A_G_b38	rs55913010	17	5342855	ENSG00000029725	RABEP1	4.01408230222806
chr17_5344437_C_A_b38	rs112888134	17	5344437	ENSG00000029725	RABEP1	4.01408230222806
chr17_5345006_T_A_b38	rs8080981	17	5345006	ENSG00000029725	RABEP1	4.94721326428829
chr17_5345387_G_T_b38	rs12601720	17	5345387	ENSG00000029725	RABEP1	4.04484942111381
chr17_5345931_G_A_b38	rs9903367	17	5345931	ENSG00000029725	RABEP1	4.97634107358788
chr17_5346703_G_A_b38	rs11871517	17	5346703	ENSG00000029725	RABEP1	2.81695855976676
chr17_5348376_A_G_b38	rs16954548	17	5348376	ENSG00000029725	RABEP1	4.1568792601663
chr17_5349219_A_G_b38	rs16954552	17	5349219	ENSG00000029725	RABEP1	4.1568792601663
chr17_5349516_C_G_b38	rs16954560	17	5349516	ENSG00000029725	RABEP1	4.1568792601663
chr17_5350822_C_G_b38	rs7219586	17	5350822	ENSG00000029725	RABEP1	5.01473713882843
chr17_5352986_A_G_b38	rs62075135	17	5352986	ENSG00000029725	RABEP1	2.74204552264258
chr17_5356361_C_A_b38	rs62075136	17	5356361	ENSG00000029725	RABEP1	4.93259278208911
chr17_5356470_C_G_b38	rs75754694	17	5356470	ENSG00000029725	RABEP1	4.01408230222806
chr17_5356902_C_T_b38	rs72634026	17	5356902	ENSG00000029725	RABEP1	3.33528711138979
chr17_5357822_A_T_b38	rs72634027	17	5357822	ENSG00000029725	RABEP1	3.13534591718726
chr17_5357841_G_A_b38	rs72634028	17	5357841	ENSG00000029725	RABEP1	2.99034657421337
chr17_5358448_A_G_b38	rs112918260	17	5358448	ENSG00000029725	RABEP1	4.11448798290447
chr17_5359234_T_C_b38	rs12603344	17	5359234	ENSG00000029725	RABEP1	5.05947394206427
chr17_5359454_A_G_b38	rs11078559	17	5359454	ENSG00000029725	RABEP1	5.05947394206427
chr17_5359952_G_A_b38	rs75855990	17	5359952	ENSG00000029725	RABEP1	4.23503390847635
chr17_5360990_G_A_b38	rs75367124	17	5360990	ENSG00000029725	RABEP1	4.30819000241799
chr17_5363707_G_T_b38	rs78813154	17	5363707	ENSG00000029725	RABEP1	4.48197882668767
chr17_5364818_G_T_b38	rs72634029	17	5364818	ENSG00000029725	RABEP1	3.33528711138979
chr17_5365042_A_T_b38	rs57839578	17	5365042	ENSG00000029725	RABEP1	4.83980068236798
chr17_5365417_A_G_b38	rs2309381	17	5365417	ENSG00000029725	RABEP1	3.33528711138979
chr17_5365553_A_G_b38	rs2309382	17	5365553	ENSG00000029725	RABEP1	3.33528711138979
chr17_5365888_T_C_b38	rs76418084	17	5365888	ENSG00000029725	RABEP1	4.27844517651622
chr17_5367119_T_C_b38	rs9747449	17	5367119	ENSG00000029725	RABEP1	5.29657756667232
chr17_5368959_C_T_b38	rs11657691	17	5368959	ENSG00000029725	RABEP1	2.97160200046077
chr17_5369285_C_A_b38	rs72634030	17	5369285	ENSG00000029725	RABEP1	2.95778091681059
chr17_5371652_T_C_b38	rs7215336	17	5371652	ENSG00000029725	RABEP1	3.26951787144137
chr17_5372623_G_A_b38	rs3026096	17	5372623	ENSG00000029725	RABEP1	5.61913133329254
chr17_5373639_G_C_b38	rs2523156	17	5373639	ENSG00000029725	RABEP1	3.39550926397853
chr17_5374303_C_A_b38	rs1968058	17	5374303	ENSG00000029725	RABEP1	5.44604316889421
chr17_5374434_A_T_b38	rs8064959	17	5374434	ENSG00000029725	RABEP1	6.43243231788263
chr17_5375012_G_A_b38	rs8067917	17	5375012	ENSG00000029725	RABEP1	4.92539709367298
chr17_5375760_A_C_b38	rs16954568	17	5375760	ENSG00000029725	RABEP1	3.55675603920933
chr17_5377145_T_C_b38	rs3026101	17	5377145	ENSG00000029725	RABEP1	2.80229242735136
chr17_5378463_G_A_b38	rs3026105	17	5378463	ENSG00000029725	RABEP1	3.29492038868385
chr17_5378694_T_C_b38	rs8081115	17	5378694	ENSG00000029725	RABEP1	5.52192910121089
chr17_5378805_C_T_b38	rs3026106	17	5378805	ENSG00000029725	RABEP1	3.5354982733981
chr17_5379466_C_T_b38	rs8081480	17	5379466	ENSG00000029725	RABEP1	4.90778020697535
chr17_5379468_C_T_b38	rs8081481	17	5379468	ENSG00000029725	RABEP1	4.90778020697535
chr17_5379944_T_C_b38	rs16954575	17	5379944	ENSG00000029725	RABEP1	3.49264667192329
chr17_5379957_A_G_b38	rs1000940	17	5379957	ENSG00000029725	RABEP1	2.82215509388107
chr17_5380322_A_T_b38	rs11868032	17	5380322	ENSG00000029725	RABEP1	5.09175102456113
chr17_5381185_T_C_b38	rs3026109	17	5381185	ENSG00000029725	RABEP1	4.90778020697535
chr17_5381403_A_G_b38	rs1143206	17	5381403	ENSG00000029725	RABEP1	4.90778020697535
chr17_5381424_T_C_b38	rs1065482	17	5381424	ENSG00000029725	RABEP1	4.90778020697535
chr17_5381475_G_A_b38	rs1065483	17	5381475	ENSG00000029725	RABEP1	6.57008097021294
chr17_5381927_C_T_b38	rs3026115	17	5381927	ENSG00000029725	RABEP1	5.09175102456113
chr17_5383397_T_C_b38	rs8703	17	5383397	ENSG00000029725	RABEP1	4.99015760754817
chr17_5384698_G_A_b38	rs1058381	17	5384698	ENSG00000029725	RABEP1	4.88571553659564
chr17_5384753_A_G_b38	rs1806219	17	5384753	ENSG00000029725	RABEP1	4.8529092153175
chr17_5384859_A_T_b38	rs10792	17	5384859	ENSG00000029725	RABEP1	2.71085265031837
chr17_5384883_C_T_b38	rs1058383	17	5384883	ENSG00000029725	RABEP1	4.85906732850498
chr17_5385440_A_G_b38	rs1058398	17	5385440	ENSG00000029725	RABEP1	5.01857160846193
chr17_5385474_G_C_b38	rs1058400	17	5385474	ENSG00000029725	RABEP1	4.64983829529769
chr17_5385663_T_C_b38	rs7426	17	5385663	ENSG00000029725	RABEP1	6.5593771667313
chr17_5385708_G_A_b38	rs2407	17	5385708	ENSG00000029725	RABEP1	4.70622318845092
chr17_5386260_A_G_b38	rs11209	17	5386260	ENSG00000029725	RABEP1	4.99651981731786
chr17_5386356_C_T_b38	rs1806222	17	5386356	ENSG00000029725	RABEP1	4.90778020697535
chr17_5386713_T_C_b38	rs1071705	17	5386713	ENSG00000029725	RABEP1	4.82729635504839
chr17_5387279_G_A_b38	rs739766	17	5387279	ENSG00000029725	RABEP1	4.90778020697535
chr17_5387361_A_C_b38	rs739767	17	5387361	ENSG00000029725	RABEP1	4.90778020697535
chr17_5387383_G_A_b38	rs739768	17	5387383	ENSG00000029725	RABEP1	4.90778020697535
chr17_5387504_C_A_b38	rs748486	17	5387504	ENSG00000029725	RABEP1	4.90778020697535
chr17_5388057_T_A_b38	rs2003466	17	5388057	ENSG00000029725	RABEP1	5.2790724845866
chr17_5388234_T_C_b38	rs2005707	17	5388234	ENSG00000029725	RABEP1	4.90778020697535
chr17_5388268_T_C_b38	rs2309371	17	5388268	ENSG00000029725	RABEP1	4.90778020697535
chr17_5388390_G_A_b38	rs2003418	17	5388390	ENSG00000029725	RABEP1	5.2790724845866
chr17_5388542_T_C_b38	rs12602827	17	5388542	ENSG00000029725	RABEP1	4.90778020697535
chr17_5389442_C_T_b38	rs886361	17	5389442	ENSG00000029725	RABEP1	4.90778020697535
chr17_5389760_A_C_b38	rs57284430	17	5389760	ENSG00000029725	RABEP1	4.84788373993795
chr17_5389888_T_C_b38	rs60379759	17	5389888	ENSG00000029725	RABEP1	4.90778020697535
chr17_5390307_T_G_b38	rs3026125	17	5390307	ENSG00000029725	RABEP1	4.92098410670993
chr17_5390642_T_C_b38	rs3026128	17	5390642	ENSG00000029725	RABEP1	4.92098410670993
chr17_5390753_T_G_b38	rs56889542	17	5390753	ENSG00000029725	RABEP1	4.92098410670993
chr17_5390857_G_A_b38	rs60793272	17	5390857	ENSG00000029725	RABEP1	4.92098410670993
chr17_5391130_C_T_b38	rs16954604	17	5391130	ENSG00000029725	RABEP1	2.95381083459384
chr17_5391656_T_A_b38	rs14231	17	5391656	ENSG00000029725	RABEP1	4.90778020697535
chr17_5391681_A_G_b38	rs2285748	17	5391681	ENSG00000029725	RABEP1	4.32871510932103
chr17_5392051_T_C_b38	rs3026129	17	5392051	ENSG00000029725	RABEP1	4.92098410670993
chr17_5392079_C_T_b38	rs1806237	17	5392079	ENSG00000029725	RABEP1	4.92098410670993
chr17_5392182_C_T_b38	rs1806238	17	5392182	ENSG00000029725	RABEP1	4.80968992842467
chr17_5392208_T_C_b38	rs1806239	17	5392208	ENSG00000029725	RABEP1	4.92098410670993
chr17_5392633_C_A_b38	rs72837878	17	5392633	ENSG00000029725	RABEP1	3.44420232092852
chr17_5392739_C_T_b38	rs17635627	17	5392739	ENSG00000029725	RABEP1	6.57577320851587
chr17_5393230_C_T_b38	rs11078560	17	5393230	ENSG00000029725	RABEP1	4.92098410670993
chr17_5393259_C_T_b38	rs12603096	17	5393259	ENSG00000029725	RABEP1	3.5629131750816
chr17_5393476_A_G_b38	rs9904595	17	5393476	ENSG00000029725	RABEP1	5.29375874798364
chr17_5393521_G_C_b38	rs117428072	17	5393521	ENSG00000029725	RABEP1	3.5629131750816
chr17_5393635_A_G_b38	rs139385941	17	5393635	ENSG00000029725	RABEP1	3.68028317384103
chr17_5393689_A_G_b38	rs7502643	17	5393689	ENSG00000029725	RABEP1	5.24963606755252
chr17_5393718_A_G_b38	rs58351927	17	5393718	ENSG00000029725	RABEP1	2.65023391406297
chr17_5393829_T_C_b38	rs56190856	17	5393829	ENSG00000029725	RABEP1	4.74977136870437
chr17_5394018_G_T_b38	rs2107151	17	5394018	ENSG00000029725	RABEP1	4.92098410670993
chr17_5394030_A_G_b38	rs2107152	17	5394030	ENSG00000029725	RABEP1	4.92098410670993
chr17_5394137_T_C_b38	rs55662604	17	5394137	ENSG00000029725	RABEP1	5.21047479353771
chr17_5394231_A_G_b38	rs56019636	17	5394231	ENSG00000029725	RABEP1	4.92098410670993
chr17_5394422_C_T_b38	rs55747983	17	5394422	ENSG00000029725	RABEP1	4.92098410670993
chr17_5394441_A_G_b38	rs56113612	17	5394441	ENSG00000029725	RABEP1	4.92098410670993
chr17_5394446_C_G_b38	rs3944127	17	5394446	ENSG00000029725	RABEP1	4.92098410670993
chr17_5394519_T_G_b38	rs56300366	17	5394519	ENSG00000029725	RABEP1	4.92098410670993
chr17_5395000_C_T_b38	rs1806240	17	5395000	ENSG00000029725	RABEP1	4.92098410670993
chr17_5395076_G_A_b38	rs2309372	17	5395076	ENSG00000029725	RABEP1	4.92098410670993
chr17_5395170_T_C_b38	rs2871203	17	5395170	ENSG00000029725	RABEP1	4.92098410670993
chr17_5395472_T_C_b38	rs9789002	17	5395472	ENSG00000029725	RABEP1	4.92098410670993
chr17_5395738_G_A_b38	rs9789058	17	5395738	ENSG00000029725	RABEP1	4.92098410670993
chr17_5396036_C_T_b38	rs8077471	17	5396036	ENSG00000029725	RABEP1	4.92098410670993
chr17_5396039_C_T_b38	rs8077472	17	5396039	ENSG00000029725	RABEP1	4.92098410670993
chr17_5396125_C_T_b38	rs150967006	17	5396125	ENSG00000029725	RABEP1	3.19521016701187
chr17_5396207_G_A_b38	rs8076560	17	5396207	ENSG00000029725	RABEP1	4.8276092773365
chr17_5396354_C_G_b38	rs8077933	17	5396354	ENSG00000029725	RABEP1	4.92098410670993
chr17_5396630_T_C_b38	rs12600578	17	5396630	ENSG00000029725	RABEP1	2.65023391406297
chr17_5396863_T_C_b38	rs57406064	17	5396863	ENSG00000029725	RABEP1	4.92098410670993
chr17_5396885_A_G_b38	rs57774467	17	5396885	ENSG00000029725	RABEP1	4.92098410670993
chr17_5397750_C_G_b38	rs9789012	17	5397750	ENSG00000029725	RABEP1	4.92098410670993
chr17_5397954_G_C_b38	rs9789004	17	5397954	ENSG00000029725	RABEP1	4.92098410670993
chr17_5398136_G_C_b38	rs58945691	17	5398136	ENSG00000029725	RABEP1	4.92098410670993
chr17_5398391_C_T_b38	rs60553852	17	5398391	ENSG00000029725	RABEP1	4.92098410670993
chr17_5398486_G_A_b38	rs57168667	17	5398486	ENSG00000029725	RABEP1	4.92098410670993
chr17_5399134_A_G_b38	rs11078561	17	5399134	ENSG00000029725	RABEP1	4.98151003447508
chr17_5399325_T_C_b38	rs12602061	17	5399325	ENSG00000029725	RABEP1	4.92098410670993
chr17_5399458_T_C_b38	rs12602074	17	5399458	ENSG00000029725	RABEP1	4.93227294111371
chr17_5399895_G_A_b38	rs60116755	17	5399895	ENSG00000029725	RABEP1	4.92098410670993
chr17_5400173_A_G_b38	rs59605950	17	5400173	ENSG00000029725	RABEP1	4.77247203026076
chr17_5400352_T_C_b38	rs8066325	17	5400352	ENSG00000029725	RABEP1	4.92098410670993
chr17_5400427_T_C_b38	rs8066460	17	5400427	ENSG00000029725	RABEP1	4.92098410670993
chr17_5401255_T_C_b38	rs59976911	17	5401255	ENSG00000029725	RABEP1	5.29375874798364
chr17_5401443_T_C_b38	rs1806242	17	5401443	ENSG00000029725	RABEP1	4.92098410670993
chr17_5401707_G_C_b38	rs2871210	17	5401707	ENSG00000029725	RABEP1	4.92098410670993
chr17_5402050_T_C_b38	rs57085931	17	5402050	ENSG00000029725	RABEP1	4.92098410670993
chr17_5402567_C_G_b38	rs1544399	17	5402567	ENSG00000029725	RABEP1	4.92098410670993
chr17_5402604_G_A_b38	rs1544400	17	5402604	ENSG00000029725	RABEP1	5.29375874798364
chr17_5403144_G_A_b38	rs61009838	17	5403144	ENSG00000029725	RABEP1	4.92098410670993
chr17_5403216_G_T_b38	rs58832024	17	5403216	ENSG00000029725	RABEP1	4.92098410670993
chr17_5403351_C_T_b38	rs55709920	17	5403351	ENSG00000029725	RABEP1	4.92098410670993
chr17_5403764_T_C_b38	rs4790263	17	5403764	ENSG00000029725	RABEP1	6.2980051093073
chr17_5404461_G_A_b38	rs11869800	17	5404461	ENSG00000029725	RABEP1	4.92098410670993
chr17_5404512_G_A_b38	rs140319237	17	5404512	ENSG00000029725	RABEP1	3.5629131750816
chr17_5404517_C_T_b38	rs11869960	17	5404517	ENSG00000029725	RABEP1	4.92098410670993
chr17_5404959_G_A_b38	rs2301738	17	5404959	ENSG00000029725	RABEP1	5.29375874798364
chr17_5405057_C_T_b38	rs2301739	17	5405057	ENSG00000029725	RABEP1	4.32321205592869
chr17_5405283_G_A_b38	rs3026133	17	5405283	ENSG00000029725	RABEP1	5.60812437582412
chr17_5406370_G_C_b38	rs3026134	17	5406370	ENSG00000029725	RABEP1	4.92098410670993
chr17_5406391_T_C_b38	rs1806246	17	5406391	ENSG00000029725	RABEP1	2.65023391406297
chr17_5406713_C_G_b38	rs8066000	17	5406713	ENSG00000029725	RABEP1	4.92098410670993
chr17_5406801_A_C_b38	rs8066702	17	5406801	ENSG00000029725	RABEP1	5.29375874798364
chr17_5406988_G_C_b38	rs3026136	17	5406988	ENSG00000029725	RABEP1	4.92098410670993
chr17_5407089_T_C_b38	rs1806247	17	5407089	ENSG00000029725	RABEP1	4.92098410670993
chr17_5407091_T_G_b38	rs1806248	17	5407091	ENSG00000029725	RABEP1	4.92098410670993
chr17_5407823_T_C_b38	rs1806249	17	5407823	ENSG00000029725	RABEP1	4.92098410670993
chr17_5408422_C_T_b38	rs2285746	17	5408422	ENSG00000029725	RABEP1	4.92098410670993
chr17_5409238_G_C_b38	rs8079895	17	5409238	ENSG00000029725	RABEP1	4.92098410670993
chr17_5409352_C_T_b38	rs8081185	17	5409352	ENSG00000029725	RABEP1	4.92098410670993
chr17_5409572_A_G_b38	rs1989945	17	5409572	ENSG00000029725	RABEP1	5.08201022951798
chr17_5409832_T_A_b38	rs1989946	17	5409832	ENSG00000029725	RABEP1	5.08201022951798
chr17_5410202_C_T_b38	rs3026140	17	5410202	ENSG00000029725	RABEP1	4.92098410670993
chr17_5410943_G_C_b38	rs1806255	17	5410943	ENSG00000029725	RABEP1	6.58722726885747
chr17_5411037_A_C_b38	rs1806256	17	5411037	ENSG00000029725	RABEP1	4.92098410670993
chr17_5411479_A_G_b38	rs28414104	17	5411479	ENSG00000029725	RABEP1	5.29375874798364
chr17_5411636_C_T_b38	rs1806258	17	5411636	ENSG00000029725	RABEP1	4.92098410670993
chr17_5411769_G_A_b38	rs3026142	17	5411769	ENSG00000029725	RABEP1	5.29375874798364
chr17_5411979_C_T_b38	rs17636147	17	5411979	ENSG00000029725	RABEP1	5.29375874798364
chr17_5412182_C_T_b38	rs1806259	17	5412182	ENSG00000029725	RABEP1	4.92098410670993
chr17_5413139_A_G_b38	rs56344067	17	5413139	ENSG00000029725	RABEP1	4.92098410670993
chr17_5413360_G_A_b38	rs3026144	17	5413360	ENSG00000029725	RABEP1	4.92098410670993
chr17_5413422_T_C_b38	rs3026145	17	5413422	ENSG00000029725	RABEP1	4.92098410670993
chr17_5413445_C_T_b38	rs55970234	17	5413445	ENSG00000029725	RABEP1	4.92098410670993
chr17_5413449_T_C_b38	rs56188406	17	5413449	ENSG00000029725	RABEP1	6.40834893540422
chr17_5413619_C_T_b38	rs56018748	17	5413619	ENSG00000029725	RABEP1	4.92098410670993
chr17_5413688_A_C_b38	rs1806261	17	5413688	ENSG00000029725	RABEP1	6.1568377922116
chr17_5414349_C_T_b38	rs62072673	17	5414349	ENSG00000029725	RABEP1	4.92098410670993
chr17_5414486_C_T_b38	rs62072674	17	5414486	ENSG00000029725	RABEP1	4.92098410670993
chr17_5414848_T_C_b38	rs62072675	17	5414848	ENSG00000029725	RABEP1	4.92098410670993
chr17_5415182_A_G_b38	rs56061343	17	5415182	ENSG00000029725	RABEP1	4.92098410670993
chr17_5415183_C_G_b38	rs60691290	17	5415183	ENSG00000029725	RABEP1	4.92098410670993
chr17_5415683_G_A_b38	rs57303034	17	5415683	ENSG00000029725	RABEP1	4.92098410670993
chr17_5415733_C_G_b38	rs28619210	17	5415733	ENSG00000029725	RABEP1	4.92098410670993
chr17_5415780_G_A_b38	rs28409881	17	5415780	ENSG00000029725	RABEP1	4.92098410670993
chr17_5415894_C_T_b38	rs28437236	17	5415894	ENSG00000029725	RABEP1	4.73459071955968
chr17_5415974_G_A_b38	rs12602959	17	5415974	ENSG00000029725	RABEP1	4.92098410670993
chr17_5416300_C_A_b38	rs2301740	17	5416300	ENSG00000029725	RABEP1	4.92098410670993
chr17_5416428_A_C_b38	rs1806264	17	5416428	ENSG00000029725	RABEP1	4.29712502838805
chr17_5416724_T_A_b38	rs1806265	17	5416724	ENSG00000029725	RABEP1	5.29375874798364
chr17_5417118_A_G_b38	rs12601818	17	5417118	ENSG00000029725	RABEP1	4.92098410670993
chr17_5417327_C_T_b38	rs12603723	17	5417327	ENSG00000029725	RABEP1	4.2609425010894
chr17_5417365_C_G_b38	rs12603729	17	5417365	ENSG00000029725	RABEP1	4.92098410670993
chr17_5417908_A_G_b38	rs77765202	17	5417908	ENSG00000029725	RABEP1	5.21047479353771
chr17_5418786_C_T_b38	rs1806267	17	5418786	ENSG00000029725	RABEP1	4.54198121299692
chr17_5419805_C_A_b38	rs1058119	17	5419805	ENSG00000029725	RABEP1	4.10804665789234
chr17_5419886_T_G_b38	rs1058117	17	5419886	ENSG00000029725	RABEP1	4.10804665789234
chr17_5419949_C_T_b38	rs1058115	17	5419949	ENSG00000029725	RABEP1	4.10804665789234
chr17_5420311_A_G_b38	rs9908179	17	5420311	ENSG00000029725	RABEP1	4.05503155735706
chr17_5422488_A_C_b38	rs9896735	17	5422488	ENSG00000029725	RABEP1	2.74960439394008
chr17_5422769_C_T_b38	rs1071648	17	5422769	ENSG00000029725	RABEP1	2.74960439394008
chr17_5422825_C_G_b38	rs12761	17	5422825	ENSG00000029725	RABEP1	2.74960439394008
chr17_5422842_G_A_b38	rs2189336	17	5422842	ENSG00000029725	RABEP1	4.50175837202113
chr17_5422858_C_T_b38	rs2189337	17	5422858	ENSG00000029725	RABEP1	2.74960439394008
chr17_5423021_C_T_b38	rs2189338	17	5423021	ENSG00000029725	RABEP1	5.02513334289833
chr17_5426501_T_G_b38	rs77921709	17	5426501	ENSG00000029725	RABEP1	2.81232224297055
chr17_5431530_G_A_b38	rs72634034	17	5431530	ENSG00000029725	RABEP1	3.19411937232523
chr17_5437730_G_C_b38	rs2472614	17	5437730	ENSG00000029725	RABEP1	2.7699577982412
chr17_5438429_A_G_b38	rs1805435	17	5438429	ENSG00000029725	RABEP1	3.30150677237561
chr17_5438554_T_C_b38	rs1805429	17	5438554	ENSG00000029725	RABEP1	2.8787817694806
chr17_5443764_T_C_b38	rs2074437	17	5443764	ENSG00000029725	RABEP1	2.73757505924281
chr17_5444256_G_A_b38	rs2074438	17	5444256	ENSG00000029725	RABEP1	2.78058825630936
chr17_5445768_C_T_b38	rs58126815	17	5445768	ENSG00000029725	RABEP1	3.0937534463367
chr17_5447392_C_G_b38	rs78368247	17	5447392	ENSG00000029725	RABEP1	2.76794677476063
chr17_5447451_C_T_b38	rs75457395	17	5447451	ENSG00000029725	RABEP1	2.76794677476063
chr17_5448471_A_G_b38	rs11869909	17	5448471	ENSG00000029725	RABEP1	4.22975017380821
chr17_5449594_G_A_b38	rs112555599	17	5449594	ENSG00000029725	RABEP1	2.73757505924281
chr17_5450757_C_T_b38	rs3744714	17	5450757	ENSG00000029725	RABEP1	2.78058825630936
chr17_5451151_A_G_b38	rs28429022	17	5451151	ENSG00000029725	RABEP1	3.96982227008259
chr17_5451208_C_T_b38	rs75424708	17	5451208	ENSG00000029725	RABEP1	2.78058825630936
chr17_5451890_G_A_b38	rs12602366	17	5451890	ENSG00000029725	RABEP1	3.94617587996404
chr17_5453056_C_G_b38	rs16954692	17	5453056	ENSG00000029725	RABEP1	2.74929123119204
chr17_5453294_C_T_b38	rs111857249	17	5453294	ENSG00000029725	RABEP1	2.74929123119204
chr17_5478872_T_C_b38	rs62072702	17	5478872	ENSG00000029725	RABEP1	3.13562245768646
chr17_5479931_A_G_b38	rs1805431	17	5479931	ENSG00000029725	RABEP1	3.20967383271404
chr17_5710048_G_A_b38	rs9916028	17	5710048	ENSG00000029725	RABEP1	2.67229808195212
chr17_5711021_G_A_b38	rs7209497	17	5711021	ENSG00000029725	RABEP1	2.67229808195212
chr17_5711450_A_T_b38	rs7211880	17	5711450	ENSG00000029725	RABEP1	2.67229808195212
chr17_5711460_A_G_b38	rs7211885	17	5711460	ENSG00000029725	RABEP1	2.67229808195212
chr17_5711674_G_A_b38	rs9897744	17	5711674	ENSG00000029725	RABEP1	2.67229808195212
chr17_5711781_A_G_b38	rs9905954	17	5711781	ENSG00000029725	RABEP1	2.67229808195212
chr17_5711801_T_C_b38	rs9911897	17	5711801	ENSG00000029725	RABEP1	2.67229808195212
chr17_5711838_G_T_b38	rs9903544	17	5711838	ENSG00000029725	RABEP1	2.67229808195212
chr17_5712272_T_G_b38	rs7221234	17	5712272	ENSG00000029725	RABEP1	2.67229808195212
chr17_5712415_G_A_b38	rs7215609	17	5712415	ENSG00000029725	RABEP1	2.67229808195212
chr17_5712426_G_A_b38	rs7215618	17	5712426	ENSG00000029725	RABEP1	2.67229808195212
chr17_5712527_T_G_b38	rs7221722	17	5712527	ENSG00000029725	RABEP1	2.67229808195212
chr17_5712533_T_G_b38	rs7221726	17	5712533	ENSG00000029725	RABEP1	2.67229808195212
chr17_5712831_T_C_b38	rs60432948	17	5712831	ENSG00000029725	RABEP1	2.67229808195212
chr17_5840252_T_C_b38	rs11650597	17	5840252	ENSG00000029725	RABEP1	2.65959941730191
chr17_5857509_G_C_b38	rs11870446	17	5857509	ENSG00000029725	RABEP1	2.65769924218159
chr17_5877080_C_T_b38	rs4985642	17	5877080	ENSG00000029725	RABEP1	3.05900376915415
chr17_6076780_C_T_b38	rs4239261	17	6076780	ENSG00000029725	RABEP1	3.7154699635302
chr17_6158898_C_T_b38	rs8073597	17	6158898	ENSG00000029725	RABEP1	2.89737968030017
chr17_6159336_C_T_b38	rs8074353	17	6159336	ENSG00000029725	RABEP1	3.37057845788813
chr17_6214795_G_A_b38	rs17803227	17	6214795	ENSG00000029725	RABEP1	2.66309411041478
chr5_172151970_C_T_b38	rs11741052	5	172151970	ENSG00000037241	RPL26L1	3.082698361356
chr5_172153515_G_A_b38	rs10080221	5	172153515	ENSG00000037241	RPL26L1	2.85255311305723
chr5_172154441_G_A_b38	rs4868146	5	172154441	ENSG00000037241	RPL26L1	2.90216822720599
chr5_172771949_T_C_b38	rs322382	5	172771949	ENSG00000037241	RPL26L1	3.2095233953516
chr5_172772589_T_C_b38	rs322380	5	172772589	ENSG00000037241	RPL26L1	3.21120303987945
chr5_172788190_C_T_b38	rs2431667	5	172788190	ENSG00000037241	RPL26L1	2.74990046509612
chr5_172796985_T_A_b38	NA	5	172796985	ENSG00000037241	RPL26L1	3.06164936507266
chr5_172796992_G_A_b38	rs35685854	5	172796992	ENSG00000037241	RPL26L1	3.06164936507266
chr5_172799509_G_A_b38	rs62385779	5	172799509	ENSG00000037241	RPL26L1	3.01548839966956
chr5_172800211_G_A_b38	rs34209199	5	172800211	ENSG00000037241	RPL26L1	2.94763131571797
chr5_172800638_C_T_b38	rs62385780	5	172800638	ENSG00000037241	RPL26L1	2.9115676973063
chr5_172803000_T_C_b38	rs10057387	5	172803000	ENSG00000037241	RPL26L1	2.71910798467116
chr5_172803180_G_A_b38	rs12659863	5	172803180	ENSG00000037241	RPL26L1	3.20627644581031
chr5_172803208_C_T_b38	rs6897391	5	172803208	ENSG00000037241	RPL26L1	3.20627644581031
chr5_172811275_C_G_b38	rs2448017	5	172811275	ENSG00000037241	RPL26L1	2.73798814303677
chr5_172811405_T_A_b38	rs2608870	5	172811405	ENSG00000037241	RPL26L1	2.73798814303677
chr5_172811722_C_T_b38	rs62385782	5	172811722	ENSG00000037241	RPL26L1	3.00405576591844
chr5_172813012_T_G_b38	rs62385783	5	172813012	ENSG00000037241	RPL26L1	2.79093635996973
chr5_172813328_C_T_b38	rs34003080	5	172813328	ENSG00000037241	RPL26L1	2.83506093118345
chr5_172813514_T_C_b38	rs35957710	5	172813514	ENSG00000037241	RPL26L1	2.83506093118345
chr5_172815176_G_A_b38	rs13158637	5	172815176	ENSG00000037241	RPL26L1	2.83506093118345
chr5_172816452_A_T_b38	rs62385787	5	172816452	ENSG00000037241	RPL26L1	3.0619489920262
chr5_172819507_A_T_b38	rs17715914	5	172819507	ENSG00000037241	RPL26L1	3.11527878544031
chr5_172820444_G_A_b38	rs62385813	5	172820444	ENSG00000037241	RPL26L1	3.05944599658123
chr5_172820530_G_A_b38	rs793000	5	172820530	ENSG00000037241	RPL26L1	3.21347430790878
chr5_172822991_A_G_b38	rs2879532	5	172822991	ENSG00000037241	RPL26L1	4.42290465776819
chr5_172823061_C_T_b38	rs792998	5	172823061	ENSG00000037241	RPL26L1	3.94930119571454
chr5_172823098_G_A_b38	rs59351887	5	172823098	ENSG00000037241	RPL26L1	4.09093409707118
chr5_172824478_A_C_b38	rs12522528	5	172824478	ENSG00000037241	RPL26L1	3.44972464004962
chr5_172824828_A_G_b38	rs6891132	5	172824828	ENSG00000037241	RPL26L1	3.25995999202744
chr5_172825091_T_C_b38	rs4867689	5	172825091	ENSG00000037241	RPL26L1	3.25995999202744
chr5_172825370_A_G_b38	rs4867690	5	172825370	ENSG00000037241	RPL26L1	3.25995999202744
chr5_172825449_G_A_b38	rs4868216	5	172825449	ENSG00000037241	RPL26L1	3.40422267061924
chr5_172825540_C_G_b38	rs4867691	5	172825540	ENSG00000037241	RPL26L1	3.25995999202744
chr5_172825774_T_C_b38	rs7717831	5	172825774	ENSG00000037241	RPL26L1	3.25995999202744
chr5_172825824_T_A_b38	rs7717986	5	172825824	ENSG00000037241	RPL26L1	3.25995999202744
chr5_172825871_G_A_b38	rs7736149	5	172825871	ENSG00000037241	RPL26L1	3.39936963444762
chr5_172825917_G_A_b38	rs7736270	5	172825917	ENSG00000037241	RPL26L1	3.26535469356803
chr5_172826179_C_T_b38	rs792994	5	172826179	ENSG00000037241	RPL26L1	3.45795121864696
chr5_172826590_T_G_b38	rs11748400	5	172826590	ENSG00000037241	RPL26L1	3.63506118981401
chr5_172826780_T_C_b38	rs4868217	5	172826780	ENSG00000037241	RPL26L1	3.22122842088365
chr5_172827357_C_T_b38	rs12519115	5	172827357	ENSG00000037241	RPL26L1	3.95392418908529
chr5_172827981_G_C_b38	rs1870312	5	172827981	ENSG00000037241	RPL26L1	3.53554945551066
chr5_172828007_G_A_b38	rs2127106	5	172828007	ENSG00000037241	RPL26L1	3.49272830787241
chr5_172828846_T_A_b38	rs6556047	5	172828846	ENSG00000037241	RPL26L1	3.38717271544471
chr5_172829021_T_C_b38	rs1564259	5	172829021	ENSG00000037241	RPL26L1	3.38717271544471
chr5_172829068_G_A_b38	rs1006721	5	172829068	ENSG00000037241	RPL26L1	3.38717271544471
chr5_172829748_A_G_b38	rs10057822	5	172829748	ENSG00000037241	RPL26L1	3.32695736061805
chr5_172830696_A_G_b38	rs2339652	5	172830696	ENSG00000037241	RPL26L1	3.32695736061805
chr5_172830968_C_A_b38	rs4868218	5	172830968	ENSG00000037241	RPL26L1	3.21237625641279
chr5_172833231_C_T_b38	rs2127105	5	172833231	ENSG00000037241	RPL26L1	3.13116581433103
chr5_172833414_C_T_b38	rs2127104	5	172833414	ENSG00000037241	RPL26L1	3.68600103272713
chr5_172833617_G_A_b38	rs11956539	5	172833617	ENSG00000037241	RPL26L1	3.68600103272713
chr5_172833866_G_A_b38	rs899356	5	172833866	ENSG00000037241	RPL26L1	3.70212643373687
chr5_172834459_G_A_b38	rs35566639	5	172834459	ENSG00000037241	RPL26L1	3.33007024003796
chr5_172834486_C_A_b38	rs35768025	5	172834486	ENSG00000037241	RPL26L1	3.19622853579747
chr5_172834535_C_A_b38	rs78078909	5	172834535	ENSG00000037241	RPL26L1	3.22185690204588
chr5_172835670_C_T_b38	rs793010	5	172835670	ENSG00000037241	RPL26L1	3.17746423486213
chr5_172835875_G_A_b38	rs793009	5	172835875	ENSG00000037241	RPL26L1	3.54139609728897
chr5_172835990_A_G_b38	rs6883560	5	172835990	ENSG00000037241	RPL26L1	3.89339435474212
chr5_172838232_G_C_b38	rs6895996	5	172838232	ENSG00000037241	RPL26L1	3.15096187735116
chr5_172838337_A_G_b38	rs6895746	5	172838337	ENSG00000037241	RPL26L1	3.08700565711047
chr5_172838397_G_A_b38	rs11134762	5	172838397	ENSG00000037241	RPL26L1	3.24888706593318
chr5_172839322_A_G_b38	rs4868220	5	172839322	ENSG00000037241	RPL26L1	3.55656324552749
chr5_172840207_G_A_b38	rs11949146	5	172840207	ENSG00000037241	RPL26L1	2.88868349187526
chr5_172841000_A_G_b38	rs751988	5	172841000	ENSG00000037241	RPL26L1	3.23577667409715
chr5_172841627_G_A_b38	rs6877332	5	172841627	ENSG00000037241	RPL26L1	2.89200855034693
chr5_172841646_G_A_b38	rs792981	5	172841646	ENSG00000037241	RPL26L1	3.40366236581706
chr5_172842868_G_T_b38	NA	5	172842868	ENSG00000037241	RPL26L1	2.75299841670689
chr5_172955263_A_G_b38	rs28550282	5	172955263	ENSG00000037241	RPL26L1	3.29192393140954
chr5_173363291_C_T_b38	rs2161428	5	173363291	ENSG00000037241	RPL26L1	2.8094493612616
chr5_173366656_G_A_b38	rs6892138	5	173366656	ENSG00000037241	RPL26L1	2.81055441466022
chr5_173367665_T_C_b38	rs6878608	5	173367665	ENSG00000037241	RPL26L1	2.79524949429806
chr5_173370390_G_A_b38	rs10069570	5	173370390	ENSG00000037241	RPL26L1	2.90498934092781
chr5_173373778_C_T_b38	rs35308737	5	173373778	ENSG00000037241	RPL26L1	2.82227938966599
chr5_173379087_A_T_b38	rs10039382	5	173379087	ENSG00000037241	RPL26L1	2.77872301119816
chr5_173379539_A_G_b38	rs10063770	5	173379539	ENSG00000037241	RPL26L1	2.77872301119816
chr5_173379977_A_G_b38	rs11134794	5	173379977	ENSG00000037241	RPL26L1	2.80014823637289
chr5_173379991_T_C_b38	rs7716993	5	173379991	ENSG00000037241	RPL26L1	3.01702879826398
chr5_173380181_A_G_b38	rs4385222	5	173380181	ENSG00000037241	RPL26L1	2.80014823637289
chr5_173380436_T_A_b38	rs6881861	5	173380436	ENSG00000037241	RPL26L1	2.77872301119816
chr5_173382689_G_T_b38	rs2011757	5	173382689	ENSG00000037241	RPL26L1	2.77872301119816
chr5_173384862_C_T_b38	rs9313631	5	173384862	ENSG00000037241	RPL26L1	2.80377874538499
chr5_173392974_C_T_b38	rs71611179	5	173392974	ENSG00000037241	RPL26L1	2.96727625873418
chr5_173394729_T_C_b38	rs11744838	5	173394729	ENSG00000037241	RPL26L1	2.96727625873418
chr5_173576221_G_A_b38	rs2339962	5	173576221	ENSG00000037241	RPL26L1	2.64248200183731
chr5_173577683_C_T_b38	NA	5	173577683	ENSG00000037241	RPL26L1	3.1946120331208
chr5_173584350_T_C_b38	rs746215	5	173584350	ENSG00000037241	RPL26L1	2.73029020613557
chr5_173593061_T_C_b38	rs55777928	5	173593061	ENSG00000037241	RPL26L1	2.73029020613557
chr5_173595149_T_C_b38	rs72822182	5	173595149	ENSG00000037241	RPL26L1	2.73029020613557
chr5_173611615_A_C_b38	rs450611	5	173611615	ENSG00000037241	RPL26L1	3.01505901374528
chr5_173713553_C_T_b38	rs74823954	5	173713553	ENSG00000037241	RPL26L1	2.89228252255546
chr5_173719999_G_A_b38	rs17076335	5	173719999	ENSG00000037241	RPL26L1	2.67255625818465
chr6_90104777_G_C_b38	rs207258	6	90104777	ENSG00000040531	CTNS	5.4583181151233
chr17_2923424_C_A_b38	rs4790388	17	2923424	ENSG00000040531	CTNS	2.70587438453713
chr17_2937043_T_A_b38	rs16952511	17	2937043	ENSG00000040531	CTNS	2.87315800544815
chr17_2937074_G_A_b38	rs34822375	17	2937074	ENSG00000040531	CTNS	2.80125803329749
chr17_2937468_G_A_b38	rs4790104	17	2937468	ENSG00000040531	CTNS	2.91544381955069
chr17_2937496_T_C_b38	rs8078257	17	2937496	ENSG00000040531	CTNS	3.18076844491451
chr17_2938301_G_A_b38	rs12451246	17	2938301	ENSG00000040531	CTNS	2.85349605604819
chr17_2939300_G_T_b38	rs12451914	17	2939300	ENSG00000040531	CTNS	2.70428870413339
chr17_2939699_G_T_b38	rs8064891	17	2939699	ENSG00000040531	CTNS	3.09014730057112
chr17_3012805_C_T_b38	rs34192385	17	3012805	ENSG00000040531	CTNS	2.93438632775614
chr17_3036400_T_C_b38	rs62089808	17	3036400	ENSG00000040531	CTNS	2.97114597075723
chr17_3226305_C_T_b38	rs73306780	17	3226305	ENSG00000040531	CTNS	2.6410509427454
chr17_3497942_C_T_b38	rs11869485	17	3497942	ENSG00000040531	CTNS	2.80495115874416
chr17_3510866_T_C_b38	rs2271158	17	3510866	ENSG00000040531	CTNS	2.87769332341616
chr17_3512384_T_G_b38	rs1507614	17	3512384	ENSG00000040531	CTNS	3.00120174807538
chr17_3513261_C_A_b38	rs7208811	17	3513261	ENSG00000040531	CTNS	2.83167873072657
chr17_3556407_C_T_b38	rs112469370	17	3556407	ENSG00000040531	CTNS	3.26086432791008
chr17_3557050_G_A_b38	rs9894798	17	3557050	ENSG00000040531	CTNS	3.17997134789243
chr17_3572882_C_T_b38	rs224552	17	3572882	ENSG00000040531	CTNS	2.77384941796098
chr17_3572897_C_T_b38	rs224553	17	3572897	ENSG00000040531	CTNS	2.8432489161811
chr17_3574148_A_G_b38	rs59372229	17	3574148	ENSG00000040531	CTNS	3.11435980643757
chr17_3574518_C_T_b38	rs161364	17	3574518	ENSG00000040531	CTNS	2.701458638449
chr17_3576275_T_A_b38	rs28767203	17	3576275	ENSG00000040531	CTNS	3.26362926067942
chr17_3577102_C_T_b38	rs8078936	17	3577102	ENSG00000040531	CTNS	3.26362926067942
chr17_3577153_T_C_b38	rs8065080	17	3577153	ENSG00000040531	CTNS	3.36250392004815
chr17_3577958_G_T_b38	rs61601961	17	3577958	ENSG00000040531	CTNS	3.26362926067942
chr17_3580108_C_A_b38	rs61387317	17	3580108	ENSG00000040531	CTNS	3.35828860398821
chr17_3580127_C_T_b38	rs57716901	17	3580127	ENSG00000040531	CTNS	3.12712452101414
chr17_3581696_T_C_b38	rs224523	17	3581696	ENSG00000040531	CTNS	3.03446052320965
chr17_3581758_A_G_b38	rs71368147	17	3581758	ENSG00000040531	CTNS	3.18013255530721
chr17_3581800_A_G_b38	rs224525	17	3581800	ENSG00000040531	CTNS	3.13497886113354
chr17_3582004_C_G_b38	rs12947515	17	3582004	ENSG00000040531	CTNS	3.8077889293088
chr17_3585421_G_C_b38	rs222744	17	3585421	ENSG00000040531	CTNS	3.99519304346334
chr17_3585577_G_A_b38	rs222745	17	3585577	ENSG00000040531	CTNS	3.99519304346334
chr17_3591067_G_A_b38	rs222748	17	3591067	ENSG00000040531	CTNS	3.7933228130517
chr17_3592745_C_T_b38	rs729271	17	3592745	ENSG00000040531	CTNS	3.60769576062261
chr17_3594470_C_T_b38	rs1801682	17	3594470	ENSG00000040531	CTNS	3.12075437873392
chr17_3595774_G_T_b38	rs161384	17	3595774	ENSG00000040531	CTNS	3.71151459821172
chr17_3598218_T_C_b38	rs161382	17	3598218	ENSG00000040531	CTNS	3.74761701143457
chr17_3598257_G_A_b38	rs414742	17	3598257	ENSG00000040531	CTNS	3.34982271280091
chr17_3598260_A_G_b38	rs392574	17	3598260	ENSG00000040531	CTNS	3.34982271280091
chr17_3598682_T_C_b38	rs167739	17	3598682	ENSG00000040531	CTNS	3.71151459821172
chr17_3600233_T_G_b38	rs161381	17	3600233	ENSG00000040531	CTNS	3.71151459821172
chr17_3601032_A_G_b38	rs161380	17	3601032	ENSG00000040531	CTNS	3.34231478163883
chr17_3601756_T_C_b38	rs161376	17	3601756	ENSG00000040531	CTNS	6.27247984111838
chr17_3601921_C_T_b38	rs222738	17	3601921	ENSG00000040531	CTNS	3.44245155528088
chr17_3601939_C_T_b38	rs17707155	17	3601939	ENSG00000040531	CTNS	3.33993916010242
chr17_3602640_A_G_b38	rs161374	17	3602640	ENSG00000040531	CTNS	7.0440784475963
chr17_3602749_T_C_b38	rs161373	17	3602749	ENSG00000040531	CTNS	3.60044096604987
chr17_3603073_T_G_b38	rs161372	17	3603073	ENSG00000040531	CTNS	6.16549256977047
chr17_3603325_G_A_b38	rs12944357	17	3603325	ENSG00000040531	CTNS	4.56259726760568
chr17_3605235_A_G_b38	rs150845	17	3605235	ENSG00000040531	CTNS	6.5606470579536
chr17_3605586_G_A_b38	rs222741	17	3605586	ENSG00000040531	CTNS	6.74544209022709
chr17_3605864_G_C_b38	rs17634022	17	3605864	ENSG00000040531	CTNS	3.87099885853405
chr17_3608514_A_G_b38	rs460716	17	3608514	ENSG00000040531	CTNS	6.6171669721969
chr17_3609833_G_A_b38	rs224495	17	3609833	ENSG00000040531	CTNS	3.87503460336494
chr17_3610425_G_A_b38	rs465563	17	3610425	ENSG00000040531	CTNS	6.07866197808505
chr17_3611304_C_T_b38	rs62069928	17	3611304	ENSG00000040531	CTNS	4.06055421782758
chr17_3611395_C_G_b38	rs410636	17	3611395	ENSG00000040531	CTNS	5.91502433354089
chr17_3611608_T_C_b38	rs2737141	17	3611608	ENSG00000040531	CTNS	3.90294997610679
chr17_3611981_T_C_b38	rs62069929	17	3611981	ENSG00000040531	CTNS	4.04846493727469
chr17_3612621_C_A_b38	rs6502735	17	3612621	ENSG00000040531	CTNS	4.44366926547664
chr17_3615766_T_G_b38	rs150854	17	3615766	ENSG00000040531	CTNS	2.64900686846319
chr17_3616353_G_A_b38	rs222780	17	3616353	ENSG00000040531	CTNS	3.90294997610679
chr17_3616887_G_A_b38	rs222781	17	3616887	ENSG00000040531	CTNS	2.65036241986724
chr17_3616970_C_A_b38	rs188833	17	3616970	ENSG00000040531	CTNS	2.76339657131637
chr17_3618163_C_G_b38	rs2456852	17	3618163	ENSG00000040531	CTNS	3.87503460336494
chr17_3618369_T_G_b38	rs2456854	17	3618369	ENSG00000040531	CTNS	3.66150338859271
chr17_3619185_C_T_b38	rs113122595	17	3619185	ENSG00000040531	CTNS	3.92126724284541
chr17_3619682_G_A_b38	rs12936056	17	3619682	ENSG00000040531	CTNS	2.92150965566521
chr17_3620371_C_T_b38	rs8073440	17	3620371	ENSG00000040531	CTNS	4.61457372747683
chr17_3620453_A_T_b38	rs161367	17	3620453	ENSG00000040531	CTNS	2.69728721909606
chr17_3620462_T_C_b38	rs150855	17	3620462	ENSG00000040531	CTNS	2.69728721909606
chr17_3623188_T_A_b38	rs367264	17	3623188	ENSG00000040531	CTNS	5.03609652247338
chr17_3623987_C_T_b38	rs222785	17	3623987	ENSG00000040531	CTNS	4.3155658566921
chr17_3624750_T_A_b38	rs222786	17	3624750	ENSG00000040531	CTNS	3.41282664739848
chr17_3625946_C_T_b38	rs222789	17	3625946	ENSG00000040531	CTNS	4.93902583255103
chr17_3626096_C_T_b38	rs7210277	17	3626096	ENSG00000040531	CTNS	4.0488983612212
chr17_3626235_G_A_b38	rs28873452	17	3626235	ENSG00000040531	CTNS	2.89771747383844
chr17_3626272_C_T_b38	rs9897822	17	3626272	ENSG00000040531	CTNS	7.38289529545593
chr17_3626479_T_G_b38	rs372115	17	3626479	ENSG00000040531	CTNS	4.35548209367274
chr17_3626480_A_C_b38	rs386686	17	3626480	ENSG00000040531	CTNS	4.35548209367274
chr17_3626959_G_T_b38	rs161370	17	3626959	ENSG00000040531	CTNS	13.3274193371751
chr17_3627110_C_T_b38	rs11652474	17	3627110	ENSG00000040531	CTNS	5.40836425390824
chr17_3627339_G_A_b38	rs161371	17	3627339	ENSG00000040531	CTNS	3.71470628004279
chr17_3628196_G_A_b38	rs222790	17	3628196	ENSG00000040531	CTNS	13.3943348223412
chr17_3628503_A_C_b38	rs73305328	17	3628503	ENSG00000040531	CTNS	7.30656643320312
chr17_3629376_C_T_b38	rs150858	17	3629376	ENSG00000040531	CTNS	10.4360664499073
chr17_3630118_G_A_b38	rs9913319	17	3630118	ENSG00000040531	CTNS	5.32873680283405
chr17_3630454_C_T_b38	rs161361	17	3630454	ENSG00000040531	CTNS	3.92014539399102
chr17_3630465_C_T_b38	rs161360	17	3630465	ENSG00000040531	CTNS	3.92014539399102
chr17_3630711_A_G_b38	rs55824730	17	3630711	ENSG00000040531	CTNS	5.39385799327263
chr17_3631266_G_A_b38	rs161359	17	3631266	ENSG00000040531	CTNS	3.86766404593657
chr17_3634286_C_T_b38	rs12938507	17	3634286	ENSG00000040531	CTNS	10.6015759331621
chr17_3635854_G_C_b38	rs455605	17	3635854	ENSG00000040531	CTNS	9.37186352457223
chr17_3636748_G_A_b38	rs17707869	17	3636748	ENSG00000040531	CTNS	10.7832212107319
chr17_3637399_G_A_b38	rs459693	17	3637399	ENSG00000040531	CTNS	8.24330878636577
chr17_3637623_T_C_b38	rs458322	17	3637623	ENSG00000040531	CTNS	7.86309387818704
chr17_3638472_A_G_b38	rs3760481	17	3638472	ENSG00000040531	CTNS	10.5458818286392
chr17_3638781_G_A_b38	rs460828	17	3638781	ENSG00000040531	CTNS	8.10917847132846
chr17_3638842_A_C_b38	rs7350922	17	3638842	ENSG00000040531	CTNS	9.95615816603747
chr17_3639161_T_C_b38	rs400113	17	3639161	ENSG00000040531	CTNS	8.10917847132846
chr17_3639185_G_A_b38	rs378946	17	3639185	ENSG00000040531	CTNS	8.11022728168044
chr17_3639191_C_T_b38	rs11868327	17	3639191	ENSG00000040531	CTNS	2.79664318747994
chr17_3639230_C_G_b38	rs67909	17	3639230	ENSG00000040531	CTNS	8.10917847132846
chr17_3639299_C_G_b38	rs551581	17	3639299	ENSG00000040531	CTNS	8.10917847132846
chr17_3639474_G_C_b38	rs637492	17	3639474	ENSG00000040531	CTNS	8.10917847132846
chr17_3639977_A_G_b38	rs456253	17	3639977	ENSG00000040531	CTNS	8.11022728168044
chr17_3641001_A_G_b38	rs466242	17	3641001	ENSG00000040531	CTNS	8.11022728168044
chr17_3641435_A_G_b38	rs443836	17	3641435	ENSG00000040531	CTNS	8.11022728168044
chr17_3641485_G_A_b38	rs369558	17	3641485	ENSG00000040531	CTNS	8.11022728168044
chr17_3641818_G_A_b38	rs606377	17	3641818	ENSG00000040531	CTNS	5.6202368428987
chr17_3641833_G_A_b38	rs606361	17	3641833	ENSG00000040531	CTNS	8.11022728168044
chr17_3642008_T_C_b38	rs529253	17	3642008	ENSG00000040531	CTNS	5.48568637869522
chr17_3642021_G_A_b38	rs595048	17	3642021	ENSG00000040531	CTNS	5.48568637869522
chr17_3642029_A_G_b38	rs595039	17	3642029	ENSG00000040531	CTNS	5.48568637869522
chr17_3642235_A_G_b38	rs594167	17	3642235	ENSG00000040531	CTNS	5.48568637869522
chr17_3642265_T_C_b38	rs531939	17	3642265	ENSG00000040531	CTNS	5.5126060566428
chr17_3643053_G_A_b38	rs656018	17	3643053	ENSG00000040531	CTNS	5.40060457918479
chr17_3643345_T_C_b38	rs1735497	17	3643345	ENSG00000040531	CTNS	7.84956005349482
chr17_3643811_A_C_b38	rs188881	17	3643811	ENSG00000040531	CTNS	5.52768369829917
chr17_3643892_T_C_b38	rs224499	17	3643892	ENSG00000040531	CTNS	5.82308647223895
chr17_3645153_A_G_b38	rs224500	17	3645153	ENSG00000040531	CTNS	5.60130352378309
chr17_3645353_C_T_b38	rs224501	17	3645353	ENSG00000040531	CTNS	5.52768369829917
chr17_3645395_G_A_b38	rs224502	17	3645395	ENSG00000040531	CTNS	5.52768369829917
chr17_3645490_C_T_b38	rs224503	17	3645490	ENSG00000040531	CTNS	9.4614403181117
chr17_3645974_C_A_b38	rs224504	17	3645974	ENSG00000040531	CTNS	7.60920163274482
chr17_3648016_C_T_b38	rs12936393	17	3648016	ENSG00000040531	CTNS	10.3637656949838
chr17_3648744_G_A_b38	rs222778	17	3648744	ENSG00000040531	CTNS	9.4614403181117
chr17_3649433_C_T_b38	rs3786029	17	3649433	ENSG00000040531	CTNS	10.3797200007058
chr17_3650765_G_A_b38	rs222779	17	3650765	ENSG00000040531	CTNS	9.68621284665168
chr17_3652130_G_A_b38	rs4790530	17	3652130	ENSG00000040531	CTNS	10.3797200007058
chr17_3653603_C_T_b38	rs222783	17	3653603	ENSG00000040531	CTNS	9.09699732448159
chr17_3654201_A_G_b38	rs486474	17	3654201	ENSG00000040531	CTNS	9.36608507903773
chr17_3655401_A_G_b38	rs457419	17	3655401	ENSG00000040531	CTNS	9.46552446538583
chr17_3655404_G_A_b38	rs467277	17	3655404	ENSG00000040531	CTNS	9.66881268632824
chr17_3655406_G_A_b38	rs12938401	17	3655406	ENSG00000040531	CTNS	12.9109654644352
chr17_3656529_G_A_b38	rs1800528	17	3656529	ENSG00000040531	CTNS	12.3087274600884
chr17_3657069_G_A_b38	rs4790532	17	3657069	ENSG00000040531	CTNS	12.6532613514426
chr17_3658417_C_G_b38	rs466867	17	3658417	ENSG00000040531	CTNS	12.3627388211255
chr17_3658418_A_G_b38	rs465221	17	3658418	ENSG00000040531	CTNS	12.3627388211255
chr17_3658548_C_T_b38	rs9902843	17	3658548	ENSG00000040531	CTNS	12.2310081668073
chr17_3658662_C_T_b38	rs11656829	17	3658662	ENSG00000040531	CTNS	13.4571033845782
chr17_3658746_C_G_b38	rs222752	17	3658746	ENSG00000040531	CTNS	9.06690426985192
chr17_3658902_G_A_b38	rs11657570	17	3658902	ENSG00000040531	CTNS	13.3913010315488
chr17_3658906_T_C_b38	rs35109975	17	3658906	ENSG00000040531	CTNS	13.3913010315488
chr17_3658908_T_C_b38	rs11654264	17	3658908	ENSG00000040531	CTNS	13.3913010315488
chr17_3660045_C_T_b38	rs222753	17	3660045	ENSG00000040531	CTNS	9.15797733418046
chr17_3660774_G_A_b38	rs760273	17	3660774	ENSG00000040531	CTNS	13.3650095061729
chr17_3660779_A_G_b38	rs3826496	17	3660779	ENSG00000040531	CTNS	13.4571033845782
chr17_3660790_T_C_b38	rs760274	17	3660790	ENSG00000040531	CTNS	13.4571033845782
chr17_3660924_T_C_b38	rs1048646	17	3660924	ENSG00000040531	CTNS	13.4571033845782
chr17_3660941_A_G_b38	rs3826493	17	3660941	ENSG00000040531	CTNS	13.4537127215062
chr17_3660996_T_C_b38	rs1048647	17	3660996	ENSG00000040531	CTNS	13.4537127215062
chr17_3661000_T_C_b38	rs1048648	17	3661000	ENSG00000040531	CTNS	13.4537127215062
chr17_3661084_C_T_b38	rs1048649	17	3661084	ENSG00000040531	CTNS	13.193597443343
chr17_3661393_C_T_b38	rs1048673	17	3661393	ENSG00000040531	CTNS	13.5109630504817
chr17_3661394_A_G_b38	rs1048674	17	3661394	ENSG00000040531	CTNS	13.5109630504817
chr17_3661422_T_G_b38	NA	17	3661422	ENSG00000040531	CTNS	13.3434153154146
chr17_3661485_C_T_b38	rs1048682	17	3661485	ENSG00000040531	CTNS	13.7996422320786
chr17_3661521_A_G_b38	rs2235104	17	3661521	ENSG00000040531	CTNS	14.1816777553283
chr17_3661809_A_G_b38	rs161398	17	3661809	ENSG00000040531	CTNS	2.9625684729188
chr17_3662675_T_C_b38	rs161397	17	3662675	ENSG00000040531	CTNS	6.44552532469789
chr17_3662915_G_C_b38	rs1128109	17	3662915	ENSG00000040531	CTNS	7.87505412958203
chr17_3662919_G_A_b38	rs1128098	17	3662919	ENSG00000040531	CTNS	7.87505412958203
chr17_3662938_C_T_b38	rs7093	17	3662938	ENSG00000040531	CTNS	3.01968271615741
chr17_3663563_C_T_b38	rs11541134	17	3663563	ENSG00000040531	CTNS	7.33748747506279
chr17_3664167_G_A_b38	rs2235107	17	3664167	ENSG00000040531	CTNS	7.67663289210443
chr17_3664718_A_G_b38	rs8278	17	3664718	ENSG00000040531	CTNS	7.59030858298178
chr17_3665313_C_T_b38	rs222756	17	3665313	ENSG00000040531	CTNS	5.41892570048678
chr17_3666276_C_T_b38	rs2976217	17	3666276	ENSG00000040531	CTNS	7.71314674360556
chr17_3666619_G_T_b38	rs222757	17	3666619	ENSG00000040531	CTNS	2.94856278880544
chr17_3673852_C_T_b38	rs1063497	17	3673852	ENSG00000040531	CTNS	6.70714560713272
chr17_3673979_A_G_b38	rs160587	17	3673979	ENSG00000040531	CTNS	2.93782030891271
chr17_3674828_A_C_b38	rs149592	17	3674828	ENSG00000040531	CTNS	2.77634724772144
chr17_3674884_G_A_b38	rs160586	17	3674884	ENSG00000040531	CTNS	2.80077461111652
chr17_3675057_A_G_b38	rs178463	17	3675057	ENSG00000040531	CTNS	2.79710143116022
chr17_3675164_T_C_b38	rs222759	17	3675164	ENSG00000040531	CTNS	2.79710143116022
chr17_3675185_G_A_b38	rs160585	17	3675185	ENSG00000040531	CTNS	2.79710143116022
chr17_3675206_T_A_b38	rs222760	17	3675206	ENSG00000040531	CTNS	2.79710143116022
chr17_3675271_C_A_b38	rs222761	17	3675271	ENSG00000040531	CTNS	2.77829347952398
chr17_3675353_T_C_b38	rs222762	17	3675353	ENSG00000040531	CTNS	2.77829347952398
chr17_3675755_A_G_b38	rs160584	17	3675755	ENSG00000040531	CTNS	2.78721157714353
chr17_3676104_A_T_b38	rs160583	17	3676104	ENSG00000040531	CTNS	2.78721157714353
chr17_3676123_C_G_b38	rs150849	17	3676123	ENSG00000040531	CTNS	2.78721157714353
chr17_3676358_T_C_b38	rs149245	17	3676358	ENSG00000040531	CTNS	2.78721157714353
chr17_3676457_C_T_b38	rs222763	17	3676457	ENSG00000040531	CTNS	2.78721157714353
chr17_3676473_G_T_b38	rs222764	17	3676473	ENSG00000040531	CTNS	2.78721157714353
chr17_3676564_C_T_b38	rs222765	17	3676564	ENSG00000040531	CTNS	2.78721157714353
chr17_3676784_G_A_b38	rs222767	17	3676784	ENSG00000040531	CTNS	2.78721157714353
chr17_3677816_C_T_b38	rs150850	17	3677816	ENSG00000040531	CTNS	6.78728561282841
chr17_3678344_T_C_b38	rs160581	17	3678344	ENSG00000040531	CTNS	6.84328054222583
chr17_3678435_C_G_b38	rs150851	17	3678435	ENSG00000040531	CTNS	6.84328054222583
chr17_3678531_T_C_b38	rs150852	17	3678531	ENSG00000040531	CTNS	7.04278942618981
chr17_3678609_C_A_b38	rs150853	17	3678609	ENSG00000040531	CTNS	5.71530921789488
chr17_3678945_G_A_b38	rs909295	17	3678945	ENSG00000040531	CTNS	6.72760546183396
chr17_3679301_A_G_b38	rs160580	17	3679301	ENSG00000040531	CTNS	7.22979954562925
chr17_3681069_C_T_b38	rs66553463	17	3681069	ENSG00000040531	CTNS	6.93610347854299
chr17_3681164_C_G_b38	rs222773	17	3681164	ENSG00000040531	CTNS	6.92112759851929
chr17_3681194_A_G_b38	rs170313	17	3681194	ENSG00000040531	CTNS	7.07000884074125
chr17_3683725_G_A_b38	rs222777	17	3683725	ENSG00000040531	CTNS	3.09239932530651
chr17_3683761_C_A_b38	rs12945799	17	3683761	ENSG00000040531	CTNS	4.18167365050521
chr17_3688528_A_G_b38	rs220488	17	3688528	ENSG00000040531	CTNS	3.98274718165077
chr17_3689446_T_C_b38	rs220487	17	3689446	ENSG00000040531	CTNS	3.53291729360025
chr17_3692978_G_A_b38	rs2654679	17	3692978	ENSG00000040531	CTNS	3.17917091292666
chr17_3697014_T_C_b38	rs160590	17	3697014	ENSG00000040531	CTNS	2.80916817460562
chr17_3727824_T_C_b38	rs2915558	17	3727824	ENSG00000040531	CTNS	3.05695366192022
chr17_3728179_C_G_b38	rs7219600	17	3728179	ENSG00000040531	CTNS	3.05695366192022
chr17_3728552_C_T_b38	rs2976231	17	3728552	ENSG00000040531	CTNS	3.09416039655307
chr17_3728668_T_C_b38	rs2915557	17	3728668	ENSG00000040531	CTNS	3.09416039655307
chr17_3728861_C_T_b38	rs2915556	17	3728861	ENSG00000040531	CTNS	3.09416039655307
chr17_3784239_A_G_b38	rs55722017	17	3784239	ENSG00000040531	CTNS	2.74099569543776
chr17_3953321_A_G_b38	rs1800915	17	3953321	ENSG00000040531	CTNS	3.40769497603179
chr17_3954621_T_C_b38	rs2003552	17	3954621	ENSG00000040531	CTNS	2.78443715956108
chr17_3954910_A_G_b38	rs1468573	17	3954910	ENSG00000040531	CTNS	2.73669954936696
chr17_3957062_A_T_b38	rs3826482	17	3957062	ENSG00000040531	CTNS	2.69701207124378
chr17_3959165_T_C_b38	rs61132187	17	3959165	ENSG00000040531	CTNS	3.01363845917969
chr17_3959992_A_G_b38	rs7209880	17	3959992	ENSG00000040531	CTNS	3.13353998750541
chr1_87834370_C_T_b38	rs10922626	1	87834370	ENSG00000065243	PKN2	2.79910830276206
chr1_87853504_C_T_b38	rs2491305	1	87853504	ENSG00000065243	PKN2	2.66502837520928
chr1_87857148_C_A_b38	rs2503237	1	87857148	ENSG00000065243	PKN2	2.66502837520928
chr1_87879435_T_G_b38	rs3008439	1	87879435	ENSG00000065243	PKN2	2.92924282853779
chr1_87879908_G_A_b38	rs2991703	1	87879908	ENSG00000065243	PKN2	2.85833810232238
chr1_87886203_G_A_b38	rs2991719	1	87886203	ENSG00000065243	PKN2	2.90142495709527
chr1_87890407_G_A_b38	rs2503245	1	87890407	ENSG00000065243	PKN2	3.40583696013586
chr1_87893006_T_G_b38	rs2483777	1	87893006	ENSG00000065243	PKN2	2.71386650594184
chr1_87893241_T_C_b38	rs2503248	1	87893241	ENSG00000065243	PKN2	2.71386650594184
chr1_87897606_T_C_b38	rs2503253	1	87897606	ENSG00000065243	PKN2	2.78901726877148
chr1_87897632_T_G_b38	rs2503254	1	87897632	ENSG00000065243	PKN2	2.81903542098075
chr1_87898565_G_A_b38	rs2503255	1	87898565	ENSG00000065243	PKN2	2.81903542098075
chr1_87898771_A_G_b38	rs2503256	1	87898771	ENSG00000065243	PKN2	2.73650891049739
chr1_88208862_G_T_b38	rs12403601	1	88208862	ENSG00000065243	PKN2	2.75912016499454
chr1_88215897_T_C_b38	rs10923044	1	88215897	ENSG00000065243	PKN2	2.65790065599708
chr1_88223369_G_A_b38	rs11581555	1	88223369	ENSG00000065243	PKN2	2.82860841753532
chr1_88224828_G_A_b38	rs11487640	1	88224828	ENSG00000065243	PKN2	3.0253953681216
chr1_88226182_G_A_b38	rs1016785	1	88226182	ENSG00000065243	PKN2	3.0253953681216
chr1_88226242_T_G_b38	rs2184786	1	88226242	ENSG00000065243	PKN2	3.0253953681216
chr1_88226402_T_A_b38	rs10493804	1	88226402	ENSG00000065243	PKN2	3.0253953681216
chr1_88226492_A_G_b38	rs10493805	1	88226492	ENSG00000065243	PKN2	3.0253953681216
chr1_88226614_C_G_b38	rs10923047	1	88226614	ENSG00000065243	PKN2	3.0253953681216
chr1_88227634_G_A_b38	rs12078709	1	88227634	ENSG00000065243	PKN2	3.0253953681216
chr1_88229732_C_T_b38	rs12078043	1	88229732	ENSG00000065243	PKN2	3.0253953681216
chr1_88235908_T_A_b38	rs12730130	1	88235908	ENSG00000065243	PKN2	3.23819345914221
chr1_88235926_C_T_b38	rs12086864	1	88235926	ENSG00000065243	PKN2	3.23819345914221
chr1_88237416_C_T_b38	rs36087038	1	88237416	ENSG00000065243	PKN2	3.23819345914221
chr1_88237610_A_G_b38	rs12409608	1	88237610	ENSG00000065243	PKN2	3.23819345914221
chr1_88238882_T_C_b38	rs35733326	1	88238882	ENSG00000065243	PKN2	3.22506803830089
chr1_88240507_G_A_b38	rs12407323	1	88240507	ENSG00000065243	PKN2	3.13279956355677
chr1_88241342_T_C_b38	rs2152668	1	88241342	ENSG00000065243	PKN2	3.23819345914221
chr1_88241415_A_G_b38	rs2184787	1	88241415	ENSG00000065243	PKN2	3.23819345914221
chr1_88241444_A_T_b38	rs2184788	1	88241444	ENSG00000065243	PKN2	3.23819345914221
chr1_88243146_T_C_b38	rs2390444	1	88243146	ENSG00000065243	PKN2	3.01992549956003
chr1_88243783_C_G_b38	rs34223906	1	88243783	ENSG00000065243	PKN2	3.23819345914221
chr1_88245000_T_C_b38	rs12095478	1	88245000	ENSG00000065243	PKN2	2.78903755003934
chr1_88248037_C_T_b38	rs72718586	1	88248037	ENSG00000065243	PKN2	3.05099617234533
chr1_88248340_C_A_b38	rs568151	1	88248340	ENSG00000065243	PKN2	3.23819345914221
chr1_88249905_T_A_b38	rs662367	1	88249905	ENSG00000065243	PKN2	3.23819345914221
chr1_88251851_C_T_b38	rs487344	1	88251851	ENSG00000065243	PKN2	3.14038804154664
chr1_88257849_A_G_b38	rs72718589	1	88257849	ENSG00000065243	PKN2	3.05099617234533
chr1_88267833_T_C_b38	rs557783	1	88267833	ENSG00000065243	PKN2	3.16409974118549
chr1_88268743_A_G_b38	rs573072	1	88268743	ENSG00000065243	PKN2	3.16409974118549
chr1_88273850_G_A_b38	rs504657	1	88273850	ENSG00000065243	PKN2	3.00476176349807
chr1_88280662_A_T_b38	rs527633	1	88280662	ENSG00000065243	PKN2	2.93465618396542
chr1_88284858_A_G_b38	rs10923054	1	88284858	ENSG00000065243	PKN2	2.77389799358292
chr1_88314879_C_T_b38	rs555994	1	88314879	ENSG00000065243	PKN2	2.87437868728298
chr1_88315287_C_G_b38	rs670636	1	88315287	ENSG00000065243	PKN2	2.96236068314557
chr1_88315288_A_G_b38	rs670635	1	88315288	ENSG00000065243	PKN2	2.96236068314557
chr1_88316098_T_C_b38	rs477629	1	88316098	ENSG00000065243	PKN2	2.87437868728298
chr1_88316099_G_A_b38	rs656893	1	88316099	ENSG00000065243	PKN2	2.87437868728298
chr1_88316694_A_G_b38	rs504458	1	88316694	ENSG00000065243	PKN2	2.87437868728298
chr1_88316773_T_C_b38	rs505334	1	88316773	ENSG00000065243	PKN2	2.87437868728298
chr1_88318054_C_T_b38	rs571980	1	88318054	ENSG00000065243	PKN2	2.66325096406483
chr1_88318076_T_C_b38	rs572056	1	88318076	ENSG00000065243	PKN2	2.87437868728298
chr1_88327239_G_T_b38	rs514989	1	88327239	ENSG00000065243	PKN2	2.63957944510935
chr1_88336329_A_G_b38	rs2179965	1	88336329	ENSG00000065243	PKN2	2.81680574553563
chr1_88337567_G_C_b38	rs12749687	1	88337567	ENSG00000065243	PKN2	2.81680574553563
chr1_88346516_T_C_b38	rs76369327	1	88346516	ENSG00000065243	PKN2	2.71831345035949
chr1_88346519_A_G_b38	rs76569705	1	88346519	ENSG00000065243	PKN2	2.71831345035949
chr1_88359607_T_A_b38	rs6682490	1	88359607	ENSG00000065243	PKN2	2.6597018599934
chr1_88370954_T_C_b38	rs9428069	1	88370954	ENSG00000065243	PKN2	2.8709290642448
chr1_88372711_G_T_b38	rs9428070	1	88372711	ENSG00000065243	PKN2	3.05858893545569
chr1_88373633_T_C_b38	rs2808109	1	88373633	ENSG00000065243	PKN2	2.8709290642448
chr1_88373923_C_T_b38	rs2808110	1	88373923	ENSG00000065243	PKN2	3.07624021138834
chr1_88374225_C_T_b38	rs9428008	1	88374225	ENSG00000065243	PKN2	3.28409353543355
chr1_88374344_T_A_b38	rs9287153	1	88374344	ENSG00000065243	PKN2	3.28409353543355
chr1_88374584_T_C_b38	rs9428071	1	88374584	ENSG00000065243	PKN2	3.28409353543355
chr1_88374585_G_A_b38	rs9428009	1	88374585	ENSG00000065243	PKN2	3.28409353543355
chr1_88375161_T_C_b38	rs9428010	1	88375161	ENSG00000065243	PKN2	3.28409353543355
chr1_88378628_G_A_b38	rs2808111	1	88378628	ENSG00000065243	PKN2	3.28409353543355
chr1_88381548_C_T_b38	rs449198	1	88381548	ENSG00000065243	PKN2	3.28409353543355
chr1_88383781_C_T_b38	rs65420	1	88383781	ENSG00000065243	PKN2	2.83810765686236
chr1_88386568_A_G_b38	rs9428011	1	88386568	ENSG00000065243	PKN2	3.15540262547526
chr1_88388129_C_T_b38	rs448483	1	88388129	ENSG00000065243	PKN2	3.02363207328675
chr1_88388303_C_T_b38	rs411958	1	88388303	ENSG00000065243	PKN2	3.02363207328675
chr1_88388356_A_C_b38	rs377618	1	88388356	ENSG00000065243	PKN2	3.02363207328675
chr1_88390202_T_C_b38	rs400666	1	88390202	ENSG00000065243	PKN2	3.02363207328675
chr1_88390316_A_G_b38	rs507241	1	88390316	ENSG00000065243	PKN2	3.11088110646432
chr1_88390398_T_C_b38	rs17130443	1	88390398	ENSG00000065243	PKN2	3.33428196639108
chr1_88390997_G_A_b38	rs1846414	1	88390997	ENSG00000065243	PKN2	3.02363207328675
chr1_88392798_G_A_b38	rs12044681	1	88392798	ENSG00000065243	PKN2	3.33428196639108
chr1_88393214_A_T_b38	rs7416737	1	88393214	ENSG00000065243	PKN2	3.26900887628207
chr1_88393783_G_T_b38	rs10923071	1	88393783	ENSG00000065243	PKN2	3.02932633848521
chr1_88393974_C_T_b38	rs12096691	1	88393974	ENSG00000065243	PKN2	3.02932633848521
chr1_88394657_A_G_b38	rs11576743	1	88394657	ENSG00000065243	PKN2	3.02363207328675
chr1_88395170_G_C_b38	rs10801885	1	88395170	ENSG00000065243	PKN2	3.05466076061058
chr1_88397089_G_A_b38	rs1498912	1	88397089	ENSG00000065243	PKN2	3.33428196639108
chr1_88397320_G_A_b38	rs10801886	1	88397320	ENSG00000065243	PKN2	3.02363207328675
chr1_88400078_T_C_b38	rs6698926	1	88400078	ENSG00000065243	PKN2	2.7192372868599
chr1_88408129_A_G_b38	rs55972822	1	88408129	ENSG00000065243	PKN2	2.70198060358819
chr1_88423429_T_C_b38	rs72720872	1	88423429	ENSG00000065243	PKN2	2.72962168561659
chr1_88424242_T_C_b38	rs6696560	1	88424242	ENSG00000065243	PKN2	2.74309261328156
chr1_88424318_A_G_b38	rs10801889	1	88424318	ENSG00000065243	PKN2	2.74309261328156
chr1_88464411_T_C_b38	rs6428653	1	88464411	ENSG00000065243	PKN2	2.76124999217061
chr1_88464793_A_C_b38	rs9970047	1	88464793	ENSG00000065243	PKN2	3.02222031100787
chr1_88470523_G_A_b38	rs6683506	1	88470523	ENSG00000065243	PKN2	2.95490006531569
chr1_88475551_T_A_b38	rs1039231	1	88475551	ENSG00000065243	PKN2	2.95490006531569
chr1_88478762_T_C_b38	rs1391801	1	88478762	ENSG00000065243	PKN2	2.95490006531569
chr1_88481654_A_T_b38	rs12124157	1	88481654	ENSG00000065243	PKN2	3.15276824246506
chr1_88483580_T_C_b38	rs10801898	1	88483580	ENSG00000065243	PKN2	2.99418536802541
chr1_88484411_C_T_b38	rs12728445	1	88484411	ENSG00000065243	PKN2	3.27136426884724
chr1_88484468_C_T_b38	rs12070351	1	88484468	ENSG00000065243	PKN2	3.20503723933383
chr1_88485092_T_C_b38	rs10923081	1	88485092	ENSG00000065243	PKN2	2.95900119674587
chr1_88489635_G_A_b38	rs11801905	1	88489635	ENSG00000065243	PKN2	2.8115734638729
chr1_88498831_T_G_b38	rs2044265	1	88498831	ENSG00000065243	PKN2	3.4841278888311
chr1_88501160_T_C_b38	rs306333	1	88501160	ENSG00000065243	PKN2	3.74597291665534
chr1_88502108_G_C_b38	rs387972	1	88502108	ENSG00000065243	PKN2	3.66282648431367
chr1_88502377_G_A_b38	rs1498913	1	88502377	ENSG00000065243	PKN2	3.47954069412061
chr1_88504774_G_C_b38	rs12132843	1	88504774	ENSG00000065243	PKN2	3.43737260947393
chr1_88505048_T_C_b38	rs306339	1	88505048	ENSG00000065243	PKN2	3.41755447789204
chr1_88505413_A_G_b38	rs12137366	1	88505413	ENSG00000065243	PKN2	2.85494107246703
chr1_88505737_A_C_b38	rs306337	1	88505737	ENSG00000065243	PKN2	3.70337715709518
chr1_88506676_A_C_b38	rs55762559	1	88506676	ENSG00000065243	PKN2	3.70337715709518
chr1_88508413_C_T_b38	rs10923087	1	88508413	ENSG00000065243	PKN2	2.96355479742167
chr1_88509340_G_A_b38	rs685927	1	88509340	ENSG00000065243	PKN2	3.70337715709518
chr1_88509695_G_A_b38	rs6696199	1	88509695	ENSG00000065243	PKN2	2.96355479742167
chr1_88511572_T_C_b38	rs12139817	1	88511572	ENSG00000065243	PKN2	2.96764862811697
chr1_88511593_A_G_b38	rs306308	1	88511593	ENSG00000065243	PKN2	3.53865253025544
chr1_88512107_A_T_b38	rs306309	1	88512107	ENSG00000065243	PKN2	3.70337715709518
chr1_88513340_T_C_b38	rs965152	1	88513340	ENSG00000065243	PKN2	2.7990968811581
chr1_88513506_C_T_b38	rs306312	1	88513506	ENSG00000065243	PKN2	3.48110458483582
chr1_88516176_C_T_b38	rs12738885	1	88516176	ENSG00000065243	PKN2	2.7990968811581
chr1_88516883_A_G_b38	rs306304	1	88516883	ENSG00000065243	PKN2	3.62550794164987
chr1_88517830_T_C_b38	rs17432072	1	88517830	ENSG00000065243	PKN2	2.75712534096397
chr1_88518144_C_T_b38	rs10493814	1	88518144	ENSG00000065243	PKN2	2.68824823696473
chr1_88518840_T_C_b38	rs1808137	1	88518840	ENSG00000065243	PKN2	3.56681945684482
chr1_88519894_A_G_b38	rs6678522	1	88519894	ENSG00000065243	PKN2	3.51101931044525
chr1_88519949_A_C_b38	rs1498911	1	88519949	ENSG00000065243	PKN2	2.8737819535225
chr1_88520340_T_C_b38	rs6681947	1	88520340	ENSG00000065243	PKN2	3.64030460581334
chr1_88520383_C_T_b38	rs6674065	1	88520383	ENSG00000065243	PKN2	3.64030460581334
chr1_88522062_T_C_b38	rs10923090	1	88522062	ENSG00000065243	PKN2	3.64030460581334
chr1_88522078_C_T_b38	rs10923091	1	88522078	ENSG00000065243	PKN2	3.64030460581334
chr1_88522172_C_T_b38	rs10923093	1	88522172	ENSG00000065243	PKN2	3.64030460581334
chr1_88522176_G_T_b38	rs1498920	1	88522176	ENSG00000065243	PKN2	3.64030460581334
chr1_88522437_T_G_b38	rs6688843	1	88522437	ENSG00000065243	PKN2	2.93980617585155
chr1_88632697_T_C_b38	rs12039668	1	88632697	ENSG00000065243	PKN2	2.68677969659355
chr1_88634178_C_T_b38	rs12038536	1	88634178	ENSG00000065243	PKN2	2.92303155136071
chr1_88636295_T_C_b38	rs7523522	1	88636295	ENSG00000065243	PKN2	2.68677969659355
chr1_88639419_A_G_b38	rs36002593	1	88639419	ENSG00000065243	PKN2	2.89777952363409
chr1_88641848_A_G_b38	rs7522499	1	88641848	ENSG00000065243	PKN2	2.89777952363409
chr1_88644618_C_T_b38	rs36107151	1	88644618	ENSG00000065243	PKN2	2.68677969659355
chr1_88648177_A_C_b38	rs12048533	1	88648177	ENSG00000065243	PKN2	2.92303155136071
chr1_88650600_G_T_b38	rs7518324	1	88650600	ENSG00000065243	PKN2	2.68677969659355
chr1_88650617_T_C_b38	rs7534720	1	88650617	ENSG00000065243	PKN2	2.76152676886453
chr1_88653278_G_A_b38	rs12140288	1	88653278	ENSG00000065243	PKN2	3.35866042454518
chr1_88653570_T_C_b38	rs12145712	1	88653570	ENSG00000065243	PKN2	2.99845053070286
chr1_88653622_C_T_b38	rs12143363	1	88653622	ENSG00000065243	PKN2	2.99845053070286
chr1_88653772_T_C_b38	rs10923121	1	88653772	ENSG00000065243	PKN2	3.1612255422562
chr1_88654015_G_A_b38	rs7530690	1	88654015	ENSG00000065243	PKN2	3.15765100819419
chr1_88655525_G_A_b38	rs2165966	1	88655525	ENSG00000065243	PKN2	3.1612255422562
chr1_88658353_T_C_b38	rs10801907	1	88658353	ENSG00000065243	PKN2	3.1612255422562
chr1_88659180_C_T_b38	rs1476268	1	88659180	ENSG00000065243	PKN2	2.99845053070286
chr1_88660157_C_T_b38	rs10493816	1	88660157	ENSG00000065243	PKN2	2.99845053070286
chr1_88660218_G_A_b38	rs6681273	1	88660218	ENSG00000065243	PKN2	2.99845053070286
chr1_88660222_G_A_b38	rs6681274	1	88660222	ENSG00000065243	PKN2	2.99845053070286
chr1_88661204_T_G_b38	rs10493817	1	88661204	ENSG00000065243	PKN2	3.14310017357472
chr1_88662562_G_A_b38	rs7355063	1	88662562	ENSG00000065243	PKN2	2.99845053070286
chr1_88662610_G_A_b38	rs7355064	1	88662610	ENSG00000065243	PKN2	2.99845053070286
chr1_88662967_C_A_b38	NA	1	88662967	ENSG00000065243	PKN2	2.97227403139952
chr1_88663836_A_G_b38	rs4656063	1	88663836	ENSG00000065243	PKN2	2.99845053070286
chr1_88666664_T_G_b38	rs10801679	1	88666664	ENSG00000065243	PKN2	2.92130541265936
chr1_88667180_C_T_b38	rs10801680	1	88667180	ENSG00000065243	PKN2	2.77719846401447
chr1_88667595_T_C_b38	rs10922474	1	88667595	ENSG00000065243	PKN2	2.77719846401447
chr1_88669369_T_C_b38	rs12135217	1	88669369	ENSG00000065243	PKN2	3.0594849720253
chr1_88672791_A_T_b38	rs12132894	1	88672791	ENSG00000065243	PKN2	3.3056129446632
chr1_88673842_C_G_b38	rs1490736	1	88673842	ENSG00000065243	PKN2	3.0594849720253
chr1_88674108_C_T_b38	rs1490735	1	88674108	ENSG00000065243	PKN2	3.0594849720253
chr1_88676459_C_A_b38	rs10922475	1	88676459	ENSG00000065243	PKN2	3.3506600877055
chr1_88677622_C_T_b38	rs6698181	1	88677622	ENSG00000065243	PKN2	3.31964066311273
chr1_88678159_C_T_b38	rs923600	1	88678159	ENSG00000065243	PKN2	3.3506600877055
chr1_88681076_C_T_b38	rs1002437	1	88681076	ENSG00000065243	PKN2	3.3506600877055
chr1_88681530_A_T_b38	rs4233334	1	88681530	ENSG00000065243	PKN2	3.3506600877055
chr1_88681642_T_C_b38	rs4655883	1	88681642	ENSG00000065243	PKN2	3.3506600877055
chr1_88681952_T_C_b38	rs4655884	1	88681952	ENSG00000065243	PKN2	3.3506600877055
chr1_88682237_A_T_b38	rs12751567	1	88682237	ENSG00000065243	PKN2	3.3506600877055
chr1_88685915_T_G_b38	rs950037	1	88685915	ENSG00000065243	PKN2	3.99023880997768
chr1_88688172_A_G_b38	rs35492837	1	88688172	ENSG00000065243	PKN2	3.97757256580027
chr1_88693330_T_C_b38	rs17488098	1	88693330	ENSG00000065243	PKN2	3.24213964059066
chr1_88696576_T_A_b38	rs870659	1	88696576	ENSG00000065243	PKN2	3.27687199413676
chr1_88708570_A_T_b38	rs10801682	1	88708570	ENSG00000065243	PKN2	3.39017566058604
chr1_88712322_G_A_b38	rs305227	1	88712322	ENSG00000065243	PKN2	3.50095886006276
chr1_88713152_A_G_b38	rs12403528	1	88713152	ENSG00000065243	PKN2	3.39017566058604
chr1_88713648_G_C_b38	rs12404690	1	88713648	ENSG00000065243	PKN2	3.27687199413676
chr1_88715162_C_G_b38	rs167365	1	88715162	ENSG00000065243	PKN2	3.46037457466789
chr1_88720108_A_G_b38	rs12124821	1	88720108	ENSG00000065243	PKN2	3.39017566058604
chr1_88720882_A_G_b38	rs305226	1	88720882	ENSG00000065243	PKN2	3.13522902277597
chr1_88722861_A_G_b38	rs7533835	1	88722861	ENSG00000065243	PKN2	3.39017566058604
chr1_88733143_A_G_b38	rs10754254	1	88733143	ENSG00000065243	PKN2	3.39017566058604
chr1_88733302_G_A_b38	rs305221	1	88733302	ENSG00000065243	PKN2	3.99023880997768
chr1_88742397_G_A_b38	rs3767382	1	88742397	ENSG00000065243	PKN2	3.31411247421348
chr1_88745176_C_T_b38	rs305219	1	88745176	ENSG00000065243	PKN2	3.37913515508022
chr1_88756737_G_A_b38	rs6704399	1	88756737	ENSG00000065243	PKN2	3.39017566058604
chr1_88759713_A_G_b38	rs4656065	1	88759713	ENSG00000065243	PKN2	3.39017566058604
chr1_88760293_T_C_b38	rs430600	1	88760293	ENSG00000065243	PKN2	3.60684125594997
chr1_88761829_T_C_b38	rs384804	1	88761829	ENSG00000065243	PKN2	3.06472378971349
chr1_88766080_T_A_b38	rs12021820	1	88766080	ENSG00000065243	PKN2	3.39017566058604
chr1_88766654_G_T_b38	rs634683	1	88766654	ENSG00000065243	PKN2	3.60684125594997
chr1_88769226_A_G_b38	rs444329	1	88769226	ENSG00000065243	PKN2	3.60684125594997
chr1_88770346_T_A_b38	rs7541301	1	88770346	ENSG00000065243	PKN2	3.39017566058604
chr1_88771011_G_A_b38	rs170038	1	88771011	ENSG00000065243	PKN2	3.60638323552854
chr1_88776689_A_G_b38	rs805047	1	88776689	ENSG00000065243	PKN2	3.11920636455918
chr1_88777271_C_T_b38	rs786923	1	88777271	ENSG00000065243	PKN2	3.26146362587022
chr1_88784469_G_A_b38	rs1772795	1	88784469	ENSG00000065243	PKN2	3.39017566058604
chr1_88787674_A_G_b38	rs786908	1	88787674	ENSG00000065243	PKN2	3.10150290759685
chr1_88789356_C_T_b38	rs6671230	1	88789356	ENSG00000065243	PKN2	3.60684125594997
chr1_88794179_C_T_b38	rs10922489	1	88794179	ENSG00000065243	PKN2	3.52884297490988
chr1_88794408_G_A_b38	rs9427965	1	88794408	ENSG00000065243	PKN2	3.60684125594997
chr1_88797686_C_G_b38	rs786910	1	88797686	ENSG00000065243	PKN2	4.016837862663
chr1_88799565_T_C_b38	rs786911	1	88799565	ENSG00000065243	PKN2	3.60684125594997
chr1_88803657_G_A_b38	rs9428015	1	88803657	ENSG00000065243	PKN2	3.58009519789299
chr1_88805891_T_C_b38	rs786906	1	88805891	ENSG00000065243	PKN2	3.39017566058604
chr1_88806620_T_C_b38	rs786907	1	88806620	ENSG00000065243	PKN2	3.29603515160029
chr1_88815282_A_G_b38	rs786918	1	88815282	ENSG00000065243	PKN2	3.35481477504212
chr1_88815846_A_G_b38	rs786919	1	88815846	ENSG00000065243	PKN2	3.90464153288134
chr1_88818425_G_A_b38	rs1085563	1	88818425	ENSG00000065243	PKN2	3.60684125594997
chr1_88820852_T_A_b38	rs786920	1	88820852	ENSG00000065243	PKN2	3.48187196188649
chr1_88820990_G_A_b38	rs786921	1	88820990	ENSG00000065243	PKN2	3.97233317283017
chr1_88822300_A_G_b38	rs786922	1	88822300	ENSG00000065243	PKN2	3.35481477504212
chr1_88825174_C_T_b38	rs786916	1	88825174	ENSG00000065243	PKN2	3.42859053353844
chr1_88829647_A_G_b38	rs786913	1	88829647	ENSG00000065243	PKN2	3.04343020103432
chr1_88830082_C_A_b38	rs786914	1	88830082	ENSG00000065243	PKN2	3.30143979965138
chr1_88830142_C_G_b38	rs786915	1	88830142	ENSG00000065243	PKN2	3.39325569582109
chr1_88835440_C_T_b38	rs786912	1	88835440	ENSG00000065243	PKN2	3.6123841528243
chr1_88837272_C_T_b38	rs12133012	1	88837272	ENSG00000065243	PKN2	2.76549652424256
chr1_88838015_A_C_b38	rs12066361	1	88838015	ENSG00000065243	PKN2	3.6123841528243
chr1_88838376_T_A_b38	rs10922492	1	88838376	ENSG00000065243	PKN2	3.6123841528243
chr1_88840972_T_C_b38	rs6658204	1	88840972	ENSG00000065243	PKN2	3.94168281322184
chr1_88841578_G_A_b38	rs10801687	1	88841578	ENSG00000065243	PKN2	3.26146362587022
chr1_88842303_G_A_b38	rs6670565	1	88842303	ENSG00000065243	PKN2	3.72506241060346
chr1_88843919_T_C_b38	rs10922493	1	88843919	ENSG00000065243	PKN2	3.6123841528243
chr1_88851889_T_C_b38	rs6677967	1	88851889	ENSG00000065243	PKN2	3.82847862754243
chr1_88858044_C_T_b38	rs12143830	1	88858044	ENSG00000065243	PKN2	3.21820668291188
chr1_88866482_C_T_b38	rs2810883	1	88866482	ENSG00000065243	PKN2	3.28605174971096
chr1_88867874_C_T_b38	rs10493818	1	88867874	ENSG00000065243	PKN2	3.56372532647058
chr1_88872012_C_A_b38	rs12045944	1	88872012	ENSG00000065243	PKN2	3.18888807421786
chr1_88875832_C_T_b38	rs12057453	1	88875832	ENSG00000065243	PKN2	3.62910878986201
chr1_88878573_G_A_b38	rs10127863	1	88878573	ENSG00000065243	PKN2	3.00719763161886
chr1_88878966_C_T_b38	rs7554456	1	88878966	ENSG00000065243	PKN2	3.07548513390235
chr1_88886128_C_A_b38	rs6659626	1	88886128	ENSG00000065243	PKN2	3.00719763161886
chr1_88891161_A_G_b38	rs10801689	1	88891161	ENSG00000065243	PKN2	2.70146859312935
chr1_88892503_A_T_b38	rs4655888	1	88892503	ENSG00000065243	PKN2	3.33598047787732
chr1_88893860_A_C_b38	rs10922500	1	88893860	ENSG00000065243	PKN2	3.4713869957717
chr1_88894106_T_C_b38	rs10922501	1	88894106	ENSG00000065243	PKN2	3.53450436303421
chr1_88894474_G_C_b38	rs12238994	1	88894474	ENSG00000065243	PKN2	3.53450436303421
chr1_88894475_A_G_b38	rs10922502	1	88894475	ENSG00000065243	PKN2	3.4713869957717
chr1_88894837_T_G_b38	rs10922503	1	88894837	ENSG00000065243	PKN2	3.4713869957717
chr1_88896084_A_C_b38	rs10922504	1	88896084	ENSG00000065243	PKN2	3.4713869957717
chr1_88896928_T_C_b38	rs4142615	1	88896928	ENSG00000065243	PKN2	2.81348017709084
chr1_88896948_G_A_b38	rs4142614	1	88896948	ENSG00000065243	PKN2	2.79749717904021
chr1_88897581_C_T_b38	rs6679817	1	88897581	ENSG00000065243	PKN2	3.24713762858359
chr1_88900785_A_G_b38	rs4284240	1	88900785	ENSG00000065243	PKN2	3.45346125695199
chr1_88905182_A_C_b38	rs34726720	1	88905182	ENSG00000065243	PKN2	3.52804597598379
chr1_88910653_G_C_b38	rs12122700	1	88910653	ENSG00000065243	PKN2	3.46852939883914
chr1_88913204_G_A_b38	rs9787246	1	88913204	ENSG00000065243	PKN2	3.5357277353757
chr1_88916266_T_A_b38	rs34974281	1	88916266	ENSG00000065243	PKN2	3.68121612231631
chr1_88930764_T_A_b38	rs12130865	1	88930764	ENSG00000065243	PKN2	2.66586613110264
chr1_88932571_G_A_b38	rs11585503	1	88932571	ENSG00000065243	PKN2	3.65695416523674
chr1_88937277_C_G_b38	rs12729558	1	88937277	ENSG00000065243	PKN2	2.65000491836106
chr1_88937795_G_A_b38	rs35023423	1	88937795	ENSG00000065243	PKN2	2.70936057398307
chr1_88939649_A_G_b38	rs12138645	1	88939649	ENSG00000065243	PKN2	3.74942171193388
chr1_88942711_C_T_b38	rs12732490	1	88942711	ENSG00000065243	PKN2	3.74942171193388
chr1_88944228_G_A_b38	rs7530513	1	88944228	ENSG00000065243	PKN2	2.84528523089153
chr1_88946505_T_C_b38	rs12141262	1	88946505	ENSG00000065243	PKN2	3.74942171193388
chr1_88946689_G_A_b38	rs12144640	1	88946689	ENSG00000065243	PKN2	2.84528523089153
chr1_88947670_C_T_b38	rs6663465	1	88947670	ENSG00000065243	PKN2	2.73346259260326
chr1_88948190_C_T_b38	rs2390675	1	88948190	ENSG00000065243	PKN2	2.73346259260326
chr1_88948237_A_G_b38	rs2893083	1	88948237	ENSG00000065243	PKN2	2.73346259260326
chr1_88949893_T_C_b38	rs1325923	1	88949893	ENSG00000065243	PKN2	2.73346259260326
chr1_88950833_T_C_b38	rs6673179	1	88950833	ENSG00000065243	PKN2	2.73346259260326
chr1_88951055_C_G_b38	rs6658267	1	88951055	ENSG00000065243	PKN2	3.74942171193388
chr1_88951632_T_A_b38	rs6428487	1	88951632	ENSG00000065243	PKN2	2.76003780806944
chr1_88952012_C_T_b38	rs2765524	1	88952012	ENSG00000065243	PKN2	2.75299677984609
chr1_88952235_C_T_b38	rs11579178	1	88952235	ENSG00000065243	PKN2	3.76994066864791
chr1_88952548_G_A_b38	rs1409151	1	88952548	ENSG00000065243	PKN2	2.86235762113071
chr1_88952720_C_T_b38	rs1409152	1	88952720	ENSG00000065243	PKN2	3.01825060256227
chr1_88953892_T_C_b38	rs12749373	1	88953892	ENSG00000065243	PKN2	3.01825060256227
chr1_88954178_G_A_b38	rs6692335	1	88954178	ENSG00000065243	PKN2	3.74942171193388
chr1_88954632_T_C_b38	rs1325924	1	88954632	ENSG00000065243	PKN2	2.86235762113071
chr1_88956401_T_A_b38	rs10801697	1	88956401	ENSG00000065243	PKN2	2.86235762113071
chr1_88956490_C_A_b38	rs10801698	1	88956490	ENSG00000065243	PKN2	2.86235762113071
chr1_88956789_T_G_b38	rs10922528	1	88956789	ENSG00000065243	PKN2	3.74942171193388
chr1_88957940_T_A_b38	rs2038905	1	88957940	ENSG00000065243	PKN2	3.74942171193388
chr1_88960123_C_T_b38	rs28633936	1	88960123	ENSG00000065243	PKN2	2.73346259260326
chr1_88960256_C_T_b38	rs17472737	1	88960256	ENSG00000065243	PKN2	2.86235762113071
chr1_88960283_T_C_b38	rs17472779	1	88960283	ENSG00000065243	PKN2	2.86235762113071
chr1_88960594_C_T_b38	rs10922529	1	88960594	ENSG00000065243	PKN2	2.73346259260326
chr1_88961219_G_A_b38	rs3738055	1	88961219	ENSG00000065243	PKN2	3.01825060256227
chr1_88961569_G_A_b38	rs10922530	1	88961569	ENSG00000065243	PKN2	3.76994066864791
chr1_88961770_G_A_b38	rs1325922	1	88961770	ENSG00000065243	PKN2	3.01825060256227
chr1_88961888_G_C_b38	rs3753683	1	88961888	ENSG00000065243	PKN2	3.01825060256227
chr1_88962424_A_G_b38	rs3820242	1	88962424	ENSG00000065243	PKN2	2.86235762113071
chr1_88963356_T_A_b38	rs1409148	1	88963356	ENSG00000065243	PKN2	2.86235762113071
chr1_88963466_T_C_b38	rs1409149	1	88963466	ENSG00000065243	PKN2	2.73346259260326
chr1_88964737_A_G_b38	rs1536259	1	88964737	ENSG00000065243	PKN2	3.01825060256227
chr1_88965594_C_T_b38	rs7526419	1	88965594	ENSG00000065243	PKN2	2.73346259260326
chr1_88967323_A_C_b38	rs12760975	1	88967323	ENSG00000065243	PKN2	3.76994066864791
chr1_88969731_A_G_b38	rs3753679	1	88969731	ENSG00000065243	PKN2	2.86235762113071
chr1_88970095_T_C_b38	rs7539070	1	88970095	ENSG00000065243	PKN2	2.86235762113071
chr1_88970498_T_C_b38	rs10801699	1	88970498	ENSG00000065243	PKN2	3.01825060256227
chr1_88972430_A_T_b38	rs4142616	1	88972430	ENSG00000065243	PKN2	2.73346259260326
chr1_88972915_G_C_b38	rs7556189	1	88972915	ENSG00000065243	PKN2	2.86235762113071
chr1_88973056_T_A_b38	rs12729969	1	88973056	ENSG00000065243	PKN2	3.01825060256227
chr1_88974992_G_A_b38	rs35594043	1	88974992	ENSG00000065243	PKN2	3.80050912120837
chr1_88975121_G_A_b38	rs12065833	1	88975121	ENSG00000065243	PKN2	3.01825060256227
chr1_88975213_A_G_b38	rs4656069	1	88975213	ENSG00000065243	PKN2	3.5699437729291
chr1_88975234_C_A_b38	rs4656070	1	88975234	ENSG00000065243	PKN2	3.01825060256227
chr1_88975294_G_A_b38	rs4656071	1	88975294	ENSG00000065243	PKN2	3.01825060256227
chr1_88975959_A_G_b38	rs12120164	1	88975959	ENSG00000065243	PKN2	2.68306793166837
chr1_88977050_C_T_b38	rs10922532	1	88977050	ENSG00000065243	PKN2	3.44003813122931
chr17_1412358_G_A_b38	rs6502601	17	1412358	ENSG00000070366	SMG6	2.88605244732685
chr17_1615646_A_G_b38	rs56051325	17	1615646	ENSG00000070366	SMG6	2.872142721235
chr17_1724410_T_C_b38	rs62090043	17	1724410	ENSG00000070366	SMG6	2.74142896256538
chr17_1726914_C_T_b38	rs57207396	17	1726914	ENSG00000070366	SMG6	2.88016485396837
chr17_1727101_T_C_b38	rs59643265	17	1727101	ENSG00000070366	SMG6	2.87092061865458
chr17_1727290_A_G_b38	rs7221974	17	1727290	ENSG00000070366	SMG6	2.7334919147218
chr17_1727698_G_A_b38	rs9912287	17	1727698	ENSG00000070366	SMG6	2.73658064574088
chr17_1730574_C_T_b38	rs62090047	17	1730574	ENSG00000070366	SMG6	2.96145316135809
chr17_1730810_C_T_b38	rs12150338	17	1730810	ENSG00000070366	SMG6	2.91308254879206
chr17_1733640_A_G_b38	rs3809870	17	1733640	ENSG00000070366	SMG6	2.92112323828269
chr17_1734483_G_T_b38	rs12051752	17	1734483	ENSG00000070366	SMG6	2.67357121903727
chr17_1772266_A_G_b38	rs5008944	17	1772266	ENSG00000070366	SMG6	2.68178194605756
chr17_1777024_A_G_b38	rs9889773	17	1777024	ENSG00000070366	SMG6	2.65824833619173
chr17_1779263_A_G_b38	rs11078636	17	1779263	ENSG00000070366	SMG6	2.68534463021461
chr17_1779718_G_A_b38	rs11062	17	1779718	ENSG00000070366	SMG6	2.68534463021461
chr17_1782554_C_T_b38	rs4474730	17	1782554	ENSG00000070366	SMG6	2.68534463021461
chr17_1787458_G_A_b38	rs11549830	17	1787458	ENSG00000070366	SMG6	2.64108372741531
chr17_1949537_C_T_b38	rs11651877	17	1949537	ENSG00000070366	SMG6	2.88595687949582
chr17_1951276_T_A_b38	rs11653302	17	1951276	ENSG00000070366	SMG6	3.03177549607889
chr17_1952180_T_C_b38	rs10852897	17	1952180	ENSG00000070366	SMG6	3.18749505415148
chr17_1952632_C_T_b38	rs11651704	17	1952632	ENSG00000070366	SMG6	3.17065505820863
chr17_1952633_A_G_b38	rs11653584	17	1952633	ENSG00000070366	SMG6	3.22848931349791
chr17_1952697_A_T_b38	rs11654521	17	1952697	ENSG00000070366	SMG6	3.16239934673193
chr17_1952795_T_C_b38	rs11655767	17	1952795	ENSG00000070366	SMG6	3.22530205939611
chr17_1953518_G_A_b38	rs12603912	17	1953518	ENSG00000070366	SMG6	3.18749505415148
chr17_1954118_G_A_b38	rs56182733	17	1954118	ENSG00000070366	SMG6	3.18749505415148
chr17_1954125_T_A_b38	rs56219667	17	1954125	ENSG00000070366	SMG6	3.18749505415148
chr17_1955184_C_G_b38	rs10438741	17	1955184	ENSG00000070366	SMG6	2.83450932734426
chr17_1955814_A_C_b38	rs4790298	17	1955814	ENSG00000070366	SMG6	3.0773400275156
chr17_1955846_C_A_b38	rs4790299	17	1955846	ENSG00000070366	SMG6	3.02333219808688
chr17_1955853_C_G_b38	rs4790300	17	1955853	ENSG00000070366	SMG6	3.02333219808688
chr17_1956221_C_G_b38	rs10438728	17	1956221	ENSG00000070366	SMG6	3.81586234755156
chr17_1956236_T_C_b38	rs10438742	17	1956236	ENSG00000070366	SMG6	3.88504867248994
chr17_1956614_C_T_b38	rs12603209	17	1956614	ENSG00000070366	SMG6	3.88076771363149
chr17_1956791_A_G_b38	rs11078740	17	1956791	ENSG00000070366	SMG6	3.14372113442718
chr17_1957344_T_C_b38	rs6503101	17	1957344	ENSG00000070366	SMG6	3.04961717727941
chr17_1957688_G_A_b38	rs7359502	17	1957688	ENSG00000070366	SMG6	3.51199221107793
chr17_1957992_T_C_b38	rs7359650	17	1957992	ENSG00000070366	SMG6	3.67207416066666
chr17_1958131_T_A_b38	rs11653138	17	1958131	ENSG00000070366	SMG6	3.4839415885504
chr17_1958267_G_A_b38	rs11078741	17	1958267	ENSG00000070366	SMG6	3.4409225468876
chr17_1958310_C_T_b38	rs4609888	17	1958310	ENSG00000070366	SMG6	3.47009632704281
chr17_1958697_G_A_b38	rs11656964	17	1958697	ENSG00000070366	SMG6	2.87453214595905
chr17_1959474_C_T_b38	rs6503107	17	1959474	ENSG00000070366	SMG6	3.09217466200196
chr17_1971737_T_C_b38	rs9907154	17	1971737	ENSG00000070366	SMG6	4.82375294838075
chr17_1972014_C_T_b38	rs9303228	17	1972014	ENSG00000070366	SMG6	4.62373009075997
chr17_2348807_C_A_b38	rs2447111	17	2348807	ENSG00000070366	SMG6	3.48359118902516
chr17_2349334_T_C_b38	rs4790329	17	2349334	ENSG00000070366	SMG6	2.82853793440541
chr17_2420223_C_T_b38	rs17834783	17	2420223	ENSG00000070366	SMG6	3.16627578010776
chr17_2430464_G_A_b38	rs7224940	17	2430464	ENSG00000070366	SMG6	2.72583917037179
chr17_2497582_T_C_b38	rs62068188	17	2497582	ENSG00000070366	SMG6	2.76278886607976
chr17_2503505_A_C_b38	rs7222206	17	2503505	ENSG00000070366	SMG6	2.64410935847143
chr17_2542610_A_G_b38	rs2165796	17	2542610	ENSG00000070366	SMG6	2.88531396339661
chr17_2548863_A_T_b38	rs17834908	17	2548863	ENSG00000070366	SMG6	3.30067406674802
chr17_2556756_G_C_b38	rs7223032	17	2556756	ENSG00000070366	SMG6	2.68376722251345
chr17_2563446_G_A_b38	rs6502351	17	2563446	ENSG00000070366	SMG6	2.90146910081244
chr17_2567708_T_C_b38	rs9890873	17	2567708	ENSG00000070366	SMG6	3.4023679031518
chr17_2568738_A_G_b38	rs7222722	17	2568738	ENSG00000070366	SMG6	2.86427289288162
chr17_2571635_A_G_b38	rs7209945	17	2571635	ENSG00000070366	SMG6	2.7149526824013
chr17_2572513_A_G_b38	rs7215098	17	2572513	ENSG00000070366	SMG6	2.66405997446042
chr17_2572583_T_C_b38	rs7219412	17	2572583	ENSG00000070366	SMG6	2.84653156761887
chr17_2573006_T_A_b38	rs6502365	17	2573006	ENSG00000070366	SMG6	2.66405997446042
chr17_2581519_T_C_b38	rs111479828	17	2581519	ENSG00000070366	SMG6	2.88391041957914
chr17_2581920_A_C_b38	rs11658314	17	2581920	ENSG00000070366	SMG6	2.98363268505274
chr17_2585033_T_C_b38	rs8078565	17	2585033	ENSG00000070366	SMG6	2.98271844737971
chr17_2685728_C_T_b38	rs7216704	17	2685728	ENSG00000070366	SMG6	2.64479059399344
chr17_2834980_C_T_b38	rs8082623	17	2834980	ENSG00000070366	SMG6	2.65919406738562
chr17_2837505_C_T_b38	rs9909561	17	2837505	ENSG00000070366	SMG6	2.8290820725735
chr17_2839393_C_A_b38	rs62089721	17	2839393	ENSG00000070366	SMG6	2.81345408987798
chr17_2839605_G_A_b38	rs9896241	17	2839605	ENSG00000070366	SMG6	2.78268633118568
chr17_3177166_A_T_b38	NA	17	3177166	ENSG00000070366	SMG6	2.71256299214656
chr17_3177183_G_A_b38	NA	17	3177183	ENSG00000070366	SMG6	2.71256299214656
chr17_3209072_G_A_b38	rs139876194	17	3209072	ENSG00000070366	SMG6	2.71485431916562
chr17_3227371_T_C_b38	rs142933455	17	3227371	ENSG00000070366	SMG6	2.71485431916562
chr17_1956221_C_G_b38	rs10438728	17	1956221	ENSG00000070444	MNT	2.84921513896042
chr17_1956236_T_C_b38	rs10438742	17	1956236	ENSG00000070444	MNT	2.76164177188202
chr17_1956614_C_T_b38	rs12603209	17	1956614	ENSG00000070444	MNT	2.78189249243214
chr17_1957992_T_C_b38	rs7359650	17	1957992	ENSG00000070444	MNT	2.67266703653924
chr17_1958131_T_A_b38	rs11653138	17	1958131	ENSG00000070444	MNT	2.82205272679415
chr17_2021617_C_T_b38	rs11656601	17	2021617	ENSG00000070444	MNT	3.15361298185462
chr17_2060724_G_A_b38	rs903158	17	2060724	ENSG00000070444	MNT	2.75218288167688
chr17_2349945_G_A_b38	rs35257150	17	2349945	ENSG00000070444	MNT	2.69516672450265
chr17_2350147_C_G_b38	rs67427319	17	2350147	ENSG00000070444	MNT	2.82499874728444
chr17_2350174_G_A_b38	rs35280661	17	2350174	ENSG00000070444	MNT	2.90917689883333
chr17_2350499_G_A_b38	rs2447087	17	2350499	ENSG00000070444	MNT	2.89141739835534
chr17_2350979_G_A_b38	rs2447088	17	2350979	ENSG00000070444	MNT	2.83852017189995
chr17_2351027_T_C_b38	rs2429901	17	2351027	ENSG00000070444	MNT	2.89630290592436
chr17_2351082_T_C_b38	rs2447089	17	2351082	ENSG00000070444	MNT	2.745823941149
chr17_2351844_A_C_b38	rs2005029	17	2351844	ENSG00000070444	MNT	2.87498883984415
chr17_2351899_A_G_b38	rs898750	17	2351899	ENSG00000070444	MNT	2.745823941149
chr17_2352057_C_T_b38	rs2012068	17	2352057	ENSG00000070444	MNT	2.745823941149
chr17_2352732_C_A_b38	rs2926992	17	2352732	ENSG00000070444	MNT	2.72506171583652
chr17_2353029_G_A_b38	rs9895347	17	2353029	ENSG00000070444	MNT	2.87154417962069
chr17_2353534_G_A_b38	rs67887169	17	2353534	ENSG00000070444	MNT	2.87378018627713
chr17_2353997_G_T_b38	rs56187034	17	2353997	ENSG00000070444	MNT	2.69723866077212
chr17_2354238_C_T_b38	rs2447104	17	2354238	ENSG00000070444	MNT	2.69723866077212
chr17_2354332_G_A_b38	rs2447105	17	2354332	ENSG00000070444	MNT	2.69723866077212
chr17_2354525_T_A_b38	rs2447106	17	2354525	ENSG00000070444	MNT	2.69723866077212
chr17_2354570_A_G_b38	rs2447107	17	2354570	ENSG00000070444	MNT	2.65263418856404
chr17_2354699_C_T_b38	rs2447108	17	2354699	ENSG00000070444	MNT	2.69723866077212
chr17_2357068_T_C_b38	rs2429904	17	2357068	ENSG00000070444	MNT	2.68462864985722
chr17_2358383_A_G_b38	rs2447110	17	2358383	ENSG00000070444	MNT	3.01446890519597
chr17_2359317_G_A_b38	rs4790332	17	2359317	ENSG00000070444	MNT	2.91369943434533
chr17_2359409_C_T_b38	rs4790333	17	2359409	ENSG00000070444	MNT	2.80150599255465
chr17_2359703_A_C_b38	rs2447103	17	2359703	ENSG00000070444	MNT	2.80483234406188
chr17_2363415_T_C_b38	rs2003969	17	2363415	ENSG00000070444	MNT	2.84684029874163
chr17_2364845_G_C_b38	rs2447099	17	2364845	ENSG00000070444	MNT	2.95333276544133
chr17_2365387_T_C_b38	rs2429908	17	2365387	ENSG00000070444	MNT	2.71867132818459
chr17_2366475_C_T_b38	rs2002863	17	2366475	ENSG00000070444	MNT	2.8336785750146
chr17_2392111_C_T_b38	rs1545717	17	2392111	ENSG00000070444	MNT	3.3811716870432
chr17_2392720_T_C_b38	rs2447091	17	2392720	ENSG00000070444	MNT	2.93450511681422
chr17_2395321_T_C_b38	rs7213000	17	2395321	ENSG00000070444	MNT	2.85863017944256
chr17_2395680_A_G_b38	rs2447090	17	2395680	ENSG00000070444	MNT	4.02270240898443
chr17_2396472_A_G_b38	rs1970835	17	2396472	ENSG00000070444	MNT	3.73097429887606
chr17_2404608_C_T_b38	rs66494490	17	2404608	ENSG00000070444	MNT	2.6566903014457
chr17_2404752_T_C_b38	rs72805735	17	2404752	ENSG00000070444	MNT	3.9139878067289
chr17_2405836_C_T_b38	rs57513571	17	2405836	ENSG00000070444	MNT	3.01636014445118
chr17_2412555_C_T_b38	rs35540720	17	2412555	ENSG00000070444	MNT	3.33572504611847
chr17_2413644_T_C_b38	rs9303064	17	2413644	ENSG00000070444	MNT	3.11535527307755
chr17_2415256_G_C_b38	rs4613098	17	2415256	ENSG00000070444	MNT	2.76172152729218
chr17_2482796_G_A_b38	rs72805758	17	2482796	ENSG00000070444	MNT	2.88820922107719
chr17_2483245_T_C_b38	rs7213126	17	2483245	ENSG00000070444	MNT	3.30890827065205
chr17_2489073_A_G_b38	rs4790339	17	2489073	ENSG00000070444	MNT	3.54296385508165
chr17_2489246_G_A_b38	rs4790340	17	2489246	ENSG00000070444	MNT	3.54296385508165
chr17_2490025_T_C_b38	rs9303083	17	2490025	ENSG00000070444	MNT	3.51101062208843
chr17_2753469_G_A_b38	rs758414	17	2753469	ENSG00000070444	MNT	2.79934812565156
chr17_3002019_G_T_b38	rs7503906	17	3002019	ENSG00000070444	MNT	3.4212293060867
chr17_3002087_T_C_b38	rs7502034	17	3002087	ENSG00000070444	MNT	3.37546644243578
chr17_3003416_A_G_b38	rs9901827	17	3003416	ENSG00000070444	MNT	2.85352997104694
chr17_3003881_T_C_b38	rs9914339	17	3003881	ENSG00000070444	MNT	3.13493489793114
chr17_3003910_T_G_b38	rs9914364	17	3003910	ENSG00000070444	MNT	2.85352997104694
chr17_3003916_A_C_b38	rs9908444	17	3003916	ENSG00000070444	MNT	2.85352997104694
chr17_3004186_A_G_b38	rs79731228	17	3004186	ENSG00000070444	MNT	3.1461555132382
chr17_3004493_G_A_b38	rs79384703	17	3004493	ENSG00000070444	MNT	3.1461555132382
chr17_3004907_G_A_b38	rs4790407	17	3004907	ENSG00000070444	MNT	3.1461555132382
chr17_3005736_G_T_b38	rs2289647	17	3005736	ENSG00000070444	MNT	3.36371778543478
chr17_3009061_T_C_b38	rs75841461	17	3009061	ENSG00000070444	MNT	3.84721885585528
chr17_3012086_T_C_b38	rs8074655	17	3012086	ENSG00000070444	MNT	3.63935114481406
chr17_3012295_T_C_b38	rs12943009	17	3012295	ENSG00000070444	MNT	3.73336226018171
chr5_172150685_T_C_b38	NA	5	172150685	ENSG00000072786	STK10	2.83839572597105
chr5_172151212_C_T_b38	rs2101594	5	172151212	ENSG00000072786	STK10	2.78148216638971
chr5_172151567_A_G_b38	NA	5	172151567	ENSG00000072786	STK10	3.32542595155739
chr5_172151633_T_C_b38	rs10065266	5	172151633	ENSG00000072786	STK10	3.03495897337904
chr5_172151650_A_C_b38	rs10072216	5	172151650	ENSG00000072786	STK10	3.0003587009553
chr5_172151780_C_T_b38	rs10057345	5	172151780	ENSG00000072786	STK10	3.20216094810877
chr5_172151935_T_C_b38	rs10475570	5	172151935	ENSG00000072786	STK10	3.38546637118799
chr5_172152934_G_T_b38	rs7723759	5	172152934	ENSG00000072786	STK10	3.15766851086151
chr5_172153009_T_A_b38	rs6865053	5	172153009	ENSG00000072786	STK10	2.89701256000208
chr5_172154441_G_A_b38	rs4868146	5	172154441	ENSG00000072786	STK10	2.89115706275574
chr5_172167059_C_G_b38	rs4868149	5	172167059	ENSG00000072786	STK10	3.19259695200883
chr5_172169391_C_T_b38	rs3822511	5	172169391	ENSG00000072786	STK10	3.03692708749866
chr5_172170332_C_T_b38	rs6893124	5	172170332	ENSG00000072786	STK10	3.29964861035439
chr5_172170448_G_A_b38	NA	5	172170448	ENSG00000072786	STK10	3.29964861035439
chr5_172170516_A_G_b38	rs3797325	5	172170516	ENSG00000072786	STK10	3.25276187433968
chr5_172170521_G_A_b38	rs3797324	5	172170521	ENSG00000072786	STK10	3.29964861035439
chr5_172170524_G_A_b38	rs3797323	5	172170524	ENSG00000072786	STK10	3.29964861035439
chr5_172173189_G_A_b38	rs10475571	5	172173189	ENSG00000072786	STK10	3.44158720662055
chr5_172173939_G_A_b38	rs6556000	5	172173939	ENSG00000072786	STK10	3.38753351341709
chr5_172174469_C_T_b38	rs7729031	5	172174469	ENSG00000072786	STK10	3.61365071957765
chr5_172176746_G_T_b38	rs7702705	5	172176746	ENSG00000072786	STK10	2.92766646356615
chr5_172178906_A_T_b38	rs6872832	5	172178906	ENSG00000072786	STK10	2.69942281575372
chr5_172190485_T_C_b38	rs10062448	5	172190485	ENSG00000072786	STK10	2.70981753269566
chr5_172190820_G_T_b38	rs9313584	5	172190820	ENSG00000072786	STK10	2.70981753269566
chr5_172191768_T_C_b38	rs10475572	5	172191768	ENSG00000072786	STK10	2.80112699327495
chr5_172194651_C_G_b38	rs6863235	5	172194651	ENSG00000072786	STK10	2.6739003417957
chr5_172462315_A_T_b38	rs72846996	5	172462315	ENSG00000072786	STK10	3.32236813598891
chr5_172467392_G_A_b38	rs72847000	5	172467392	ENSG00000072786	STK10	3.26931353358005
chr5_172468076_C_G_b38	NA	5	172468076	ENSG00000072786	STK10	3.26931353358005
chr5_172469473_G_A_b38	NA	5	172469473	ENSG00000072786	STK10	3.26931353358005
chr5_172857773_T_G_b38	rs67655713	5	172857773	ENSG00000072786	STK10	2.72262623829924
chr5_172156974_C_A_b38	rs62381983	5	172156974	ENSG00000072803	FBXW11	2.7824177744829
chr5_172226117_T_G_b38	rs41495146	5	172226117	ENSG00000072803	FBXW11	3.55264794673967
chr5_172288957_T_C_b38	rs146908123	5	172288957	ENSG00000072803	FBXW11	2.86316200767964
chr5_172292556_G_A_b38	rs59078098	5	172292556	ENSG00000072803	FBXW11	2.92179033593935
chr5_172296053_G_A_b38	rs4868156	5	172296053	ENSG00000072803	FBXW11	2.92125840700578
chr5_172345579_G_A_b38	rs4868163	5	172345579	ENSG00000072803	FBXW11	3.04786853600362
chr5_172634529_A_G_b38	rs13360786	5	172634529	ENSG00000072803	FBXW11	2.84146738977219
chr5_172638998_T_G_b38	rs6556034	5	172638998	ENSG00000072803	FBXW11	2.72739212378096
chr5_172640510_C_G_b38	rs72809903	5	172640510	ENSG00000072803	FBXW11	2.75030993940037
chr5_172857773_T_G_b38	rs67655713	5	172857773	ENSG00000072803	FBXW11	3.01045411230197
chr17_4542264_G_C_b38	rs8078483	17	4542264	ENSG00000072849	DERL2	2.83310121536888
chr17_4952529_C_T_b38	rs112718881	17	4952529	ENSG00000072849	DERL2	2.72760131489995
chr17_4958971_A_C_b38	rs111454129	17	4958971	ENSG00000072849	DERL2	2.72737943407117
chr17_4961796_T_A_b38	NA	17	4961796	ENSG00000072849	DERL2	2.74665583302666
chr17_4961874_T_C_b38	rs72835086	17	4961874	ENSG00000072849	DERL2	2.74665583302666
chr17_4961881_C_T_b38	rs72835090	17	4961881	ENSG00000072849	DERL2	2.74665583302666
chr17_4964936_T_C_b38	rs111930594	17	4964936	ENSG00000072849	DERL2	2.74665583302666
chr17_4965798_T_C_b38	rs67059207	17	4965798	ENSG00000072849	DERL2	3.02091729229789
chr17_4970668_G_T_b38	rs17706762	17	4970668	ENSG00000072849	DERL2	2.74665583302666
chr17_4973151_C_T_b38	rs17633650	17	4973151	ENSG00000072849	DERL2	2.7397942720659
chr17_4977025_T_C_b38	rs16954309	17	4977025	ENSG00000072849	DERL2	2.99298200490205
chr17_4977463_G_A_b38	rs72835100	17	4977463	ENSG00000072849	DERL2	2.74665583302666
chr17_4979213_A_T_b38	rs55988055	17	4979213	ENSG00000072849	DERL2	2.74665583302666
chr17_4980155_T_C_b38	rs11078541	17	4980155	ENSG00000072849	DERL2	2.74665583302666
chr17_4981037_G_A_b38	rs17707070	17	4981037	ENSG00000072849	DERL2	2.74665583302666
chr17_4982462_C_A_b38	rs17707087	17	4982462	ENSG00000072849	DERL2	2.7397942720659
chr17_4983533_C_T_b38	rs12397565	17	4983533	ENSG00000072849	DERL2	2.7397942720659
chr17_4984575_C_T_b38	rs7222336	17	4984575	ENSG00000072849	DERL2	2.7397942720659
chr17_4984824_G_C_b38	rs7221523	17	4984824	ENSG00000072849	DERL2	2.7397942720659
chr17_4986453_A_G_b38	rs72838314	17	4986453	ENSG00000072849	DERL2	2.7397942720659
chr17_4986659_C_G_b38	rs72838316	17	4986659	ENSG00000072849	DERL2	2.7397942720659
chr17_4987797_G_A_b38	rs76016560	17	4987797	ENSG00000072849	DERL2	2.7397942720659
chr17_4988392_C_T_b38	rs72838317	17	4988392	ENSG00000072849	DERL2	2.7397942720659
chr17_4988881_C_G_b38	rs74744272	17	4988881	ENSG00000072849	DERL2	2.74665583302666
chr17_4991281_C_T_b38	rs72838319	17	4991281	ENSG00000072849	DERL2	2.7397942720659
chr17_4996429_C_G_b38	rs113536807	17	4996429	ENSG00000072849	DERL2	2.68088501388765
chr17_4999269_T_C_b38	rs3809846	17	4999269	ENSG00000072849	DERL2	2.79473104477431
chr17_5002332_C_G_b38	rs55675853	17	5002332	ENSG00000072849	DERL2	2.85151922677914
chr17_5002410_C_T_b38	rs55758503	17	5002410	ENSG00000072849	DERL2	2.85151922677914
chr17_5004663_A_G_b38	rs72838331	17	5004663	ENSG00000072849	DERL2	2.85151922677914
chr17_5008326_G_C_b38	rs72838332	17	5008326	ENSG00000072849	DERL2	2.85151922677914
chr17_5014152_G_A_b38	rs56112486	17	5014152	ENSG00000072849	DERL2	2.85151922677914
chr17_5015417_G_A_b38	rs113211704	17	5015417	ENSG00000072849	DERL2	2.86112188334151
chr17_5017834_G_C_b38	rs76192115	17	5017834	ENSG00000072849	DERL2	2.85151922677914
chr17_5021533_G_A_b38	rs55876833	17	5021533	ENSG00000072849	DERL2	2.85151922677914
chr17_5023303_G_A_b38	rs8077993	17	5023303	ENSG00000072849	DERL2	2.85151922677914
chr17_5027912_C_T_b38	rs8076995	17	5027912	ENSG00000072849	DERL2	2.85151922677914
chr17_5031361_G_C_b38	rs56268102	17	5031361	ENSG00000072849	DERL2	3.08518090151315
chr17_5034906_C_T_b38	rs3744704	17	5034906	ENSG00000072849	DERL2	3.29303545616308
chr17_5036177_G_A_b38	rs112738163	17	5036177	ENSG00000072849	DERL2	3.29303545616308
chr17_5037201_G_A_b38	rs72822614	17	5037201	ENSG00000072849	DERL2	3.29303545616308
chr17_5050257_G_C_b38	rs56263450	17	5050257	ENSG00000072849	DERL2	2.93090929018676
chr17_5070087_A_G_b38	rs62074217	17	5070087	ENSG00000072849	DERL2	2.82658567361272
chr17_5826797_T_C_b38	rs1362765	17	5826797	ENSG00000072849	DERL2	2.8052646568873
chr17_5832234_T_G_b38	rs9901079	17	5832234	ENSG00000072849	DERL2	2.98957113025879
chr17_5941274_C_T_b38	rs1183141	17	5941274	ENSG00000072849	DERL2	3.13005524657823
chr17_6194574_T_C_b38	rs12450090	17	6194574	ENSG00000072849	DERL2	2.70706574953829
chr17_6196392_C_T_b38	rs9893443	17	6196392	ENSG00000072849	DERL2	2.7310432412837
chr17_6198929_G_T_b38	rs8078514	17	6198929	ENSG00000072849	DERL2	2.73539564187536
chr17_6220335_T_C_b38	rs7208040	17	6220335	ENSG00000072849	DERL2	2.86434353669617
chr17_6245498_G_A_b38	rs9915945	17	6245498	ENSG00000072849	DERL2	2.78841413494739
chr17_6268753_A_C_b38	rs34160220	17	6268753	ENSG00000072849	DERL2	2.78748239619297
chr17_2849671_G_T_b38	NA	17	2849671	ENSG00000074356	NCBP3	2.64753853005064
chr17_3082522_C_A_b38	rs1121693	17	3082522	ENSG00000074356	NCBP3	4.18732868047682
chr17_3087555_C_T_b38	rs4603592	17	3087555	ENSG00000074356	NCBP3	2.94671906789244
chr17_3092278_G_A_b38	rs4300683	17	3092278	ENSG00000074356	NCBP3	2.94671906789244
chr17_3094195_C_T_b38	rs28655921	17	3094195	ENSG00000074356	NCBP3	2.93891096339507
chr17_3112591_A_G_b38	rs151251800	17	3112591	ENSG00000074356	NCBP3	2.69279025060524
chr17_3116587_C_T_b38	rs7214748	17	3116587	ENSG00000074356	NCBP3	2.80652192518664
chr17_3117358_T_C_b38	rs2001009	17	3117358	ENSG00000074356	NCBP3	2.80652192518664
chr17_3118795_A_G_b38	rs4060720	17	3118795	ENSG00000074356	NCBP3	2.83682834404808
chr17_3120755_T_C_b38	rs9906207	17	3120755	ENSG00000074356	NCBP3	2.80652192518664
chr17_3120840_T_C_b38	rs7216676	17	3120840	ENSG00000074356	NCBP3	3.60993244423612
chr17_3121441_T_C_b38	rs4277385	17	3121441	ENSG00000074356	NCBP3	2.80652192518664
chr17_3121510_T_C_b38	rs4346232	17	3121510	ENSG00000074356	NCBP3	2.80652192518664
chr17_3121528_G_A_b38	rs4369715	17	3121528	ENSG00000074356	NCBP3	2.80652192518664
chr17_3121553_C_T_b38	rs4239041	17	3121553	ENSG00000074356	NCBP3	2.80652192518664
chr17_3121626_G_T_b38	rs6502693	17	3121626	ENSG00000074356	NCBP3	2.80652192518664
chr17_3121631_A_T_b38	rs6502694	17	3121631	ENSG00000074356	NCBP3	2.80652192518664
chr17_3121756_C_T_b38	rs6502695	17	3121756	ENSG00000074356	NCBP3	2.80652192518664
chr17_3121764_T_A_b38	rs6502696	17	3121764	ENSG00000074356	NCBP3	2.80652192518664
chr17_3122073_G_A_b38	rs7216607	17	3122073	ENSG00000074356	NCBP3	2.80652192518664
chr17_3122095_T_C_b38	rs7222569	17	3122095	ENSG00000074356	NCBP3	2.80652192518664
chr17_3122108_A_G_b38	rs7218350	17	3122108	ENSG00000074356	NCBP3	2.80652192518664
chr17_3122127_A_C_b38	rs12103641	17	3122127	ENSG00000074356	NCBP3	2.80652192518664
chr17_3122611_G_C_b38	rs4790435	17	3122611	ENSG00000074356	NCBP3	2.80652192518664
chr17_3227792_A_G_b38	rs35482803	17	3227792	ENSG00000074356	NCBP3	2.7003072989548
chr17_3237863_T_C_b38	rs375012462	17	3237863	ENSG00000074356	NCBP3	2.64895375974634
chr17_3532641_C_A_b38	rs454738	17	3532641	ENSG00000074356	NCBP3	2.78171380441461
chr17_3532786_C_T_b38	rs395357	17	3532786	ENSG00000074356	NCBP3	2.76773243376225
chr17_3534059_T_C_b38	rs2654686	17	3534059	ENSG00000074356	NCBP3	2.69378499535148
chr17_3540930_T_C_b38	rs322943	17	3540930	ENSG00000074356	NCBP3	4.23578665561326
chr17_3540949_C_T_b38	rs322942	17	3540949	ENSG00000074356	NCBP3	4.1315546470294
chr17_3541194_C_T_b38	rs2654683	17	3541194	ENSG00000074356	NCBP3	4.00582379352793
chr17_3541219_T_A_b38	rs167737	17	3541219	ENSG00000074356	NCBP3	4.1315546470294
chr17_3541228_C_T_b38	rs2640076	17	3541228	ENSG00000074356	NCBP3	4.1315546470294
chr17_3541229_A_G_b38	rs2654682	17	3541229	ENSG00000074356	NCBP3	4.04445395104574
chr17_3541253_A_G_b38	rs322941	17	3541253	ENSG00000074356	NCBP3	4.16957767886996
chr17_3541444_T_C_b38	rs322940	17	3541444	ENSG00000074356	NCBP3	4.23578665561326
chr17_3541745_C_G_b38	rs322939	17	3541745	ENSG00000074356	NCBP3	4.00582379352793
chr17_3542085_T_A_b38	rs9893720	17	3542085	ENSG00000074356	NCBP3	3.10711239543623
chr17_3542188_C_T_b38	rs7222449	17	3542188	ENSG00000074356	NCBP3	3.21021246119104
chr17_3543015_G_T_b38	rs322938	17	3543015	ENSG00000074356	NCBP3	2.71371526213221
chr17_3544023_A_T_b38	rs4491568	17	3544023	ENSG00000074356	NCBP3	3.18804702593833
chr17_3626959_G_T_b38	rs161370	17	3626959	ENSG00000074356	NCBP3	2.9746113207834
chr17_3628196_G_A_b38	rs222790	17	3628196	ENSG00000074356	NCBP3	2.70678688206055
chr17_3629376_C_T_b38	rs150858	17	3629376	ENSG00000074356	NCBP3	3.15246708290073
chr17_3634286_C_T_b38	rs12938507	17	3634286	ENSG00000074356	NCBP3	3.23508265989344
chr17_3636748_G_A_b38	rs17707869	17	3636748	ENSG00000074356	NCBP3	3.26482882101886
chr17_3638472_A_G_b38	rs3760481	17	3638472	ENSG00000074356	NCBP3	2.95256653167209
chr17_3638842_A_C_b38	rs7350922	17	3638842	ENSG00000074356	NCBP3	3.35110779527094
chr17_3648016_C_T_b38	rs12936393	17	3648016	ENSG00000074356	NCBP3	2.84907320922247
chr17_3649433_C_T_b38	rs3786029	17	3649433	ENSG00000074356	NCBP3	2.86779996057792
chr17_3652130_G_A_b38	rs4790530	17	3652130	ENSG00000074356	NCBP3	2.86779996057792
chr17_3656529_G_A_b38	rs1800528	17	3656529	ENSG00000074356	NCBP3	2.75578425867967
chr17_3658417_C_G_b38	rs466867	17	3658417	ENSG00000074356	NCBP3	2.72236182846292
chr17_3658418_A_G_b38	rs465221	17	3658418	ENSG00000074356	NCBP3	2.72236182846292
chr17_3658662_C_T_b38	rs11656829	17	3658662	ENSG00000074356	NCBP3	2.81648331991825
chr17_3658902_G_A_b38	rs11657570	17	3658902	ENSG00000074356	NCBP3	3.01241449928235
chr17_3658906_T_C_b38	rs35109975	17	3658906	ENSG00000074356	NCBP3	3.01241449928235
chr17_3658908_T_C_b38	rs11654264	17	3658908	ENSG00000074356	NCBP3	3.01241449928235
chr17_3660774_G_A_b38	rs760273	17	3660774	ENSG00000074356	NCBP3	2.69199084454684
chr17_3660779_A_G_b38	rs3826496	17	3660779	ENSG00000074356	NCBP3	2.81648331991825
chr17_3660790_T_C_b38	rs760274	17	3660790	ENSG00000074356	NCBP3	2.81648331991825
chr17_3660924_T_C_b38	rs1048646	17	3660924	ENSG00000074356	NCBP3	2.81648331991825
chr17_3660941_A_G_b38	rs3826493	17	3660941	ENSG00000074356	NCBP3	2.70499627268311
chr17_3660996_T_C_b38	rs1048647	17	3660996	ENSG00000074356	NCBP3	2.70499627268311
chr17_3661000_T_C_b38	rs1048648	17	3661000	ENSG00000074356	NCBP3	2.70499627268311
chr17_3870597_T_C_b38	rs9915874	17	3870597	ENSG00000074356	NCBP3	2.79850887492336
chr17_3871546_T_C_b38	rs57901662	17	3871546	ENSG00000074356	NCBP3	2.92397111640154
chr17_4420832_G_T_b38	rs62066103	17	4420832	ENSG00000074356	NCBP3	3.09078509710753
chr17_4421792_C_A_b38	NA	17	4421792	ENSG00000074356	NCBP3	2.74993847659987
chr17_4421855_C_G_b38	rs76341803	17	4421855	ENSG00000074356	NCBP3	2.73143761093351
chr17_4422278_A_C_b38	rs62066105	17	4422278	ENSG00000074356	NCBP3	2.73143761093351
chr17_4427783_A_G_b38	rs8078058	17	4427783	ENSG00000074356	NCBP3	2.6434459577319
chr17_4429982_C_T_b38	rs62066144	17	4429982	ENSG00000074356	NCBP3	2.68740932774977
chr17_4432185_C_T_b38	rs11657818	17	4432185	ENSG00000074356	NCBP3	2.67279105774309
chr17_4433988_G_A_b38	rs35751906	17	4433988	ENSG00000074356	NCBP3	2.67279105774309
chr17_4434645_C_T_b38	rs186103539	17	4434645	ENSG00000074356	NCBP3	2.87954379820963
chr17_4434646_A_G_b38	rs190834298	17	4434646	ENSG00000074356	NCBP3	2.87954379820963
chr17_4434654_A_G_b38	NA	17	4434654	ENSG00000074356	NCBP3	2.87954379820963
chr17_4434655_T_C_b38	rs145046537	17	4434655	ENSG00000074356	NCBP3	2.87954379820963
chr17_4435197_C_T_b38	rs7215350	17	4435197	ENSG00000074356	NCBP3	2.71440654159694
chr17_4513963_G_C_b38	rs11656547	17	4513963	ENSG00000074356	NCBP3	2.89170337502085
chr17_4515044_G_T_b38	rs11657923	17	4515044	ENSG00000074356	NCBP3	2.68503286018416
chr17_4518795_G_A_b38	rs4239047	17	4518795	ENSG00000074356	NCBP3	2.76875959138264
chr17_4522178_G_A_b38	rs34830727	17	4522178	ENSG00000074356	NCBP3	2.72796956508438
chr17_4756000_C_G_b38	rs8077091	17	4756000	ENSG00000074356	NCBP3	2.86175371634929
chr17_4756001_T_G_b38	rs8081502	17	4756001	ENSG00000074356	NCBP3	2.86175371634929
chr17_4765196_G_A_b38	rs35473600	17	4765196	ENSG00000074356	NCBP3	2.65550092008687
chr17_4767483_C_T_b38	rs11656732	17	4767483	ENSG00000074356	NCBP3	2.7750462729774
chr17_4769038_G_A_b38	rs34009049	17	4769038	ENSG00000074356	NCBP3	2.71422812177087
chr17_4781933_G_A_b38	rs34460487	17	4781933	ENSG00000074356	NCBP3	2.69056573063591
chr17_3926860_C_T_b38	rs7210155	17	3926860	ENSG00000074370	ATP2A3	3.00983605887002
chr17_3928888_G_A_b38	rs9747965	17	3928888	ENSG00000074370	ATP2A3	3.30691192295147
chr17_3936391_G_A_b38	rs1062683	17	3936391	ENSG00000074370	ATP2A3	3.25492623636393
chr17_3936535_C_T_b38	rs17846891	17	3936535	ENSG00000074370	ATP2A3	3.36294994419113
chr17_3936580_A_G_b38	rs35334668	17	3936580	ENSG00000074370	ATP2A3	3.31931809821022
chr17_3936821_G_C_b38	rs6502756	17	3936821	ENSG00000074370	ATP2A3	3.25492623636393
chr17_3936822_G_A_b38	rs6502757	17	3936822	ENSG00000074370	ATP2A3	3.25492623636393
chr17_3936936_C_T_b38	rs6502758	17	3936936	ENSG00000074370	ATP2A3	3.30158772735803
chr17_3937246_C_T_b38	rs35519903	17	3937246	ENSG00000074370	ATP2A3	3.30158772735803
chr17_3937259_C_T_b38	rs17846895	17	3937259	ENSG00000074370	ATP2A3	3.30158772735803
chr17_3937338_C_T_b38	rs33997766	17	3937338	ENSG00000074370	ATP2A3	3.30158772735803
chr17_3937392_A_C_b38	rs36057213	17	3937392	ENSG00000074370	ATP2A3	3.30158772735803
chr17_3937634_A_G_b38	rs3179783	17	3937634	ENSG00000074370	ATP2A3	2.876662743904
chr17_3938142_C_T_b38	rs2301351	17	3938142	ENSG00000074370	ATP2A3	3.44930092350816
chr17_3938272_G_A_b38	rs58055949	17	3938272	ENSG00000074370	ATP2A3	3.30158772735803
chr17_3938796_G_C_b38	rs7222395	17	3938796	ENSG00000074370	ATP2A3	3.32173234313731
chr17_3939197_G_A_b38	rs8064630	17	3939197	ENSG00000074370	ATP2A3	3.30158772735803
chr17_3939998_G_A_b38	rs8078863	17	3939998	ENSG00000074370	ATP2A3	3.47276031038914
chr17_3941377_G_A_b38	rs55858476	17	3941377	ENSG00000074370	ATP2A3	4.16280225496677
chr17_3941691_A_C_b38	rs17846890	17	3941691	ENSG00000074370	ATP2A3	2.95553156593417
chr17_3941929_C_A_b38	rs7215058	17	3941929	ENSG00000074370	ATP2A3	3.86132241336642
chr17_3942362_G_A_b38	rs8071579	17	3942362	ENSG00000074370	ATP2A3	2.76711229360689
chr17_3942633_A_G_b38	rs17846889	17	3942633	ENSG00000074370	ATP2A3	2.86231362932832
chr17_3943059_A_G_b38	rs740793	17	3943059	ENSG00000074370	ATP2A3	2.83238602456966
chr17_3943381_C_T_b38	rs71366582	17	3943381	ENSG00000074370	ATP2A3	4.15717135187607
chr17_3943508_A_G_b38	rs758641	17	3943508	ENSG00000074370	ATP2A3	2.80453833623922
chr17_3943605_C_A_b38	rs757611	17	3943605	ENSG00000074370	ATP2A3	2.80453833623922
chr17_3943817_T_C_b38	rs758640	17	3943817	ENSG00000074370	ATP2A3	2.85257169143268
chr17_3944719_A_C_b38	rs1800911	17	3944719	ENSG00000074370	ATP2A3	2.80453833623922
chr17_3949587_C_T_b38	rs71366583	17	3949587	ENSG00000074370	ATP2A3	3.77354212996398
chr17_3950120_C_G_b38	rs12950789	17	3950120	ENSG00000074370	ATP2A3	3.71740179378346
chr17_3950255_G_A_b38	rs12948983	17	3950255	ENSG00000074370	ATP2A3	4.1191095317111
chr17_3954621_T_C_b38	rs2003552	17	3954621	ENSG00000074370	ATP2A3	2.91017084331604
chr17_3954910_A_G_b38	rs1468573	17	3954910	ENSG00000074370	ATP2A3	2.75734507828417
chr17_3956131_T_C_b38	rs1974611	17	3956131	ENSG00000074370	ATP2A3	3.11997801606775
chr17_3957062_A_T_b38	rs3826482	17	3957062	ENSG00000074370	ATP2A3	2.99454071937708
chr17_3974189_A_G_b38	rs7219132	17	3974189	ENSG00000074370	ATP2A3	2.75654369788219
chr17_3976854_C_T_b38	rs7215084	17	3976854	ENSG00000074370	ATP2A3	5.210388206283
chr17_3977836_T_C_b38	rs9891113	17	3977836	ENSG00000074370	ATP2A3	5.07334699939677
chr17_3977999_C_T_b38	rs12453576	17	3977999	ENSG00000074370	ATP2A3	2.66369159858207
chr17_3978051_C_T_b38	rs9912501	17	3978051	ENSG00000074370	ATP2A3	5.77234062828457
chr17_3979319_G_C_b38	rs8082036	17	3979319	ENSG00000074370	ATP2A3	4.98001209447774
chr17_3980732_A_G_b38	rs12449758	17	3980732	ENSG00000074370	ATP2A3	2.82819743808436
chr17_3987135_A_G_b38	rs7222628	17	3987135	ENSG00000074370	ATP2A3	3.95344158937981
chr17_3989331_A_G_b38	rs28692874	17	3989331	ENSG00000074370	ATP2A3	2.69873440770548
chr17_3990226_T_C_b38	rs9903071	17	3990226	ENSG00000074370	ATP2A3	3.80311859200776
chr17_3992537_T_C_b38	rs8082095	17	3992537	ENSG00000074370	ATP2A3	3.80311859200776
chr17_3993884_C_T_b38	rs7211478	17	3993884	ENSG00000074370	ATP2A3	3.88223584395216
chr17_3997234_C_T_b38	rs8066272	17	3997234	ENSG00000074370	ATP2A3	3.90884509732618
chr17_3998520_A_G_b38	rs6502765	17	3998520	ENSG00000074370	ATP2A3	3.90884509732618
chr17_3999356_T_A_b38	rs8081417	17	3999356	ENSG00000074370	ATP2A3	2.84803305718104
chr17_4001121_A_G_b38	rs8078425	17	4001121	ENSG00000074370	ATP2A3	2.94722507906989
chr17_4001248_G_T_b38	rs938626	17	4001248	ENSG00000074370	ATP2A3	3.01348741716881
chr17_4001957_C_T_b38	rs11867484	17	4001957	ENSG00000074370	ATP2A3	3.01348741716881
chr17_4004014_A_G_b38	rs8075429	17	4004014	ENSG00000074370	ATP2A3	3.74380661070643
chr17_4006110_C_A_b38	rs1052617	17	4006110	ENSG00000074370	ATP2A3	3.95170809163453
chr17_4007319_G_A_b38	rs1105936	17	4007319	ENSG00000074370	ATP2A3	3.04463520920922
chr17_4008156_A_G_b38	rs7221546	17	4008156	ENSG00000074370	ATP2A3	3.99085805590177
chr17_4011190_T_C_b38	rs938624	17	4011190	ENSG00000074370	ATP2A3	3.11055760042258
chr17_4011857_G_C_b38	rs7212158	17	4011857	ENSG00000074370	ATP2A3	4.12824976695725
chr17_4012984_C_T_b38	rs8075754	17	4012984	ENSG00000074370	ATP2A3	2.96269824534823
chr17_4013529_G_A_b38	rs8075562	17	4013529	ENSG00000074370	ATP2A3	2.96269824534823
chr17_4015485_C_G_b38	rs117428590	17	4015485	ENSG00000074370	ATP2A3	3.06027621196355
chr17_4015594_G_A_b38	rs142930007	17	4015594	ENSG00000074370	ATP2A3	2.98138825349986
chr17_4015812_C_T_b38	rs7211888	17	4015812	ENSG00000074370	ATP2A3	2.98138825349986
chr17_4016185_C_T_b38	rs7216360	17	4016185	ENSG00000074370	ATP2A3	2.98138825349986
chr17_4016654_A_G_b38	rs28642705	17	4016654	ENSG00000074370	ATP2A3	2.90363693074798
chr17_4016687_A_G_b38	rs2676276	17	4016687	ENSG00000074370	ATP2A3	3.78713515978546
chr17_4017138_G_A_b38	rs8077342	17	4017138	ENSG00000074370	ATP2A3	2.98138825349986
chr17_4018013_C_G_b38	rs2247194	17	4018013	ENSG00000074370	ATP2A3	3.78713515978546
chr17_4018909_A_G_b38	rs2466944	17	4018909	ENSG00000074370	ATP2A3	3.7421739496081
chr17_4018961_C_T_b38	rs7213058	17	4018961	ENSG00000074370	ATP2A3	2.91868017649198
chr17_4019128_A_G_b38	rs11868330	17	4019128	ENSG00000074370	ATP2A3	2.91986575370309
chr17_4019329_T_C_b38	rs3894202	17	4019329	ENSG00000074370	ATP2A3	3.11340573589915
chr17_4019624_A_G_b38	rs711178	17	4019624	ENSG00000074370	ATP2A3	3.8367714163844
chr17_4019835_G_T_b38	rs2290438	17	4019835	ENSG00000074370	ATP2A3	2.86549375546202
chr17_4020037_C_T_b38	rs781859	17	4020037	ENSG00000074370	ATP2A3	3.84209087949569
chr17_4020424_A_G_b38	rs9897516	17	4020424	ENSG00000074370	ATP2A3	2.90363693074798
chr17_4020756_T_A_b38	rs9909518	17	4020756	ENSG00000074370	ATP2A3	2.90363693074798
chr17_4021019_A_G_b38	rs7215140	17	4021019	ENSG00000074370	ATP2A3	3.14121622623495
chr17_4023477_T_C_b38	rs3765	17	4023477	ENSG00000074370	ATP2A3	3.84209087949569
chr17_4023534_A_C_b38	rs13341034	17	4023534	ENSG00000074370	ATP2A3	2.75803805744613
chr17_4023868_A_C_b38	rs781863	17	4023868	ENSG00000074370	ATP2A3	2.7586223129357
chr17_4026971_A_G_b38	rs56412408	17	4026971	ENSG00000074370	ATP2A3	3.30682269734366
chr17_4028722_A_G_b38	rs8072805	17	4028722	ENSG00000074370	ATP2A3	2.74131442676257
chr17_4029731_G_A_b38	rs2264857	17	4029731	ENSG00000074370	ATP2A3	3.60989854627414
chr17_4030807_A_G_b38	rs2727064	17	4030807	ENSG00000074370	ATP2A3	3.60989854627414
chr17_4030944_T_C_b38	rs2168018	17	4030944	ENSG00000074370	ATP2A3	3.60989854627414
chr17_4030984_G_A_b38	rs7219694	17	4030984	ENSG00000074370	ATP2A3	2.6877723519152
chr17_4032016_T_A_b38	rs2254021	17	4032016	ENSG00000074370	ATP2A3	3.66844214305028
chr17_4032581_T_C_b38	rs2290440	17	4032581	ENSG00000074370	ATP2A3	2.65296794086815
chr17_4032584_C_A_b38	rs28384085	17	4032584	ENSG00000074370	ATP2A3	2.65296794086815
chr17_4032749_C_T_b38	rs17175962	17	4032749	ENSG00000074370	ATP2A3	2.65296794086815
chr17_4034921_C_T_b38	rs8079766	17	4034921	ENSG00000074370	ATP2A3	3.37676765741325
chr17_4035969_T_G_b38	rs781828	17	4035969	ENSG00000074370	ATP2A3	3.62003743371348
chr17_4038102_T_C_b38	rs2603029	17	4038102	ENSG00000074370	ATP2A3	3.62003743371348
chr17_4040249_G_A_b38	rs2176324	17	4040249	ENSG00000074370	ATP2A3	2.6783526297957
chr17_4041474_C_T_b38	rs2603027	17	4041474	ENSG00000074370	ATP2A3	3.52488829543765
chr17_4042933_T_C_b38	rs781832	17	4042933	ENSG00000074370	ATP2A3	3.17198251394612
chr17_4044350_T_C_b38	rs781831	17	4044350	ENSG00000074370	ATP2A3	3.52488829543765
chr17_4048652_C_T_b38	rs9895032	17	4048652	ENSG00000074370	ATP2A3	4.69777861453995
chr17_4048681_C_A_b38	rs9900637	17	4048681	ENSG00000074370	ATP2A3	4.53504738016888
chr17_4049789_T_C_b38	rs781853	17	4049789	ENSG00000074370	ATP2A3	3.75926411943172
chr17_4049808_A_G_b38	rs781852	17	4049808	ENSG00000074370	ATP2A3	3.88993179123362
chr17_4052877_C_G_b38	rs781851	17	4052877	ENSG00000074370	ATP2A3	3.81213219739673
chr17_4053830_T_C_b38	rs781850	17	4053830	ENSG00000074370	ATP2A3	3.57448161795973
chr17_4054811_T_G_b38	rs781848	17	4054811	ENSG00000074370	ATP2A3	3.65473296387236
chr17_4054900_G_A_b38	rs781847	17	4054900	ENSG00000074370	ATP2A3	3.65473296387236
chr17_4054988_G_T_b38	rs9894282	17	4054988	ENSG00000074370	ATP2A3	2.87901050767543
chr17_4055047_C_T_b38	rs781845	17	4055047	ENSG00000074370	ATP2A3	3.64395325027287
chr17_4055661_C_T_b38	rs781842	17	4055661	ENSG00000074370	ATP2A3	3.57300955307694
chr17_4057258_C_T_b38	rs781840	17	4057258	ENSG00000074370	ATP2A3	3.8161692229407
chr17_4058195_C_T_b38	rs781839	17	4058195	ENSG00000074370	ATP2A3	3.57448161795973
chr17_4059671_G_A_b38	rs781827	17	4059671	ENSG00000074370	ATP2A3	3.65473296387236
chr17_4060538_A_G_b38	rs781826	17	4060538	ENSG00000074370	ATP2A3	3.65473296387236
chr17_4062380_T_C_b38	rs812996	17	4062380	ENSG00000074370	ATP2A3	3.65473296387236
chr17_4062770_A_G_b38	rs781825	17	4062770	ENSG00000074370	ATP2A3	3.65473296387236
chr17_4062986_G_C_b38	rs781823	17	4062986	ENSG00000074370	ATP2A3	3.65473296387236
chr17_4066233_T_A_b38	rs9892466	17	4066233	ENSG00000074370	ATP2A3	2.97762404951786
chr17_4069602_A_G_b38	rs2676267	17	4069602	ENSG00000074370	ATP2A3	3.55885146404863
chr17_4069606_A_G_b38	rs2676266	17	4069606	ENSG00000074370	ATP2A3	3.65473296387236
chr17_4072781_C_G_b38	rs781820	17	4072781	ENSG00000074370	ATP2A3	3.62621878843839
chr17_4077024_T_C_b38	rs897026	17	4077024	ENSG00000074370	ATP2A3	3.65473296387236
chr17_4077854_G_C_b38	rs8074454	17	4077854	ENSG00000074370	ATP2A3	2.97455672606242
chr17_4078543_T_C_b38	rs2603034	17	4078543	ENSG00000074370	ATP2A3	3.65473296387236
chr17_4080633_G_A_b38	rs35175562	17	4080633	ENSG00000074370	ATP2A3	3.65473296387236
chr17_4080823_C_T_b38	rs8081968	17	4080823	ENSG00000074370	ATP2A3	3.16937252861281
chr17_4082538_A_G_b38	rs2727061	17	4082538	ENSG00000074370	ATP2A3	3.65473296387236
chr17_4082570_G_A_b38	rs8068804	17	4082570	ENSG00000074370	ATP2A3	3.07561490559415
chr17_4083020_C_T_b38	rs2603037	17	4083020	ENSG00000074370	ATP2A3	3.65473296387236
chr17_4085157_T_C_b38	rs8071043	17	4085157	ENSG00000074370	ATP2A3	2.7715808137229
chr17_4086674_C_T_b38	rs2727060	17	4086674	ENSG00000074370	ATP2A3	3.55822121123083
chr17_4090876_T_C_b38	rs2727075	17	4090876	ENSG00000074370	ATP2A3	3.54390678614237
chr17_4091376_A_G_b38	rs2727074	17	4091376	ENSG00000074370	ATP2A3	3.54390678614237
chr17_4093670_C_A_b38	rs2603025	17	4093670	ENSG00000074370	ATP2A3	3.54390678614237
chr17_4094549_G_A_b38	rs2727067	17	4094549	ENSG00000074370	ATP2A3	3.54390678614237
chr17_4097125_G_A_b38	rs4790557	17	4097125	ENSG00000074370	ATP2A3	3.54390678614237
chr17_4098095_G_A_b38	rs4790167	17	4098095	ENSG00000074370	ATP2A3	3.54390678614237
[truncated: 29,146 more rows]

## Sheet: Gene Ontology Community 184
Tissue	Community ID	GOCategory	GOID	GOTerm	Size	ExpCount	Count	OddsRatio	Pvalue
Adipose_Visceral_Omentum	184	BP	GO:0051641	cellular localization	2336	24.3423892817268	42	2.05523726491468	0.000160421518178459
Adipose_Visceral_Omentum	184	BP	GO:0034341	response to interferon-gamma	122	1.27130628954224	7	6.03203661327231	0.000283810457799308
Adipose_Visceral_Omentum	184	BP	GO:0051234	establishment of localization	3698	38.5351693338296	57	1.82088860798867	0.000481505546541318
Adipose_Visceral_Omentum	184	BP	GO:0090630	activation of GTPase activity	101	1.05247487904726	6	6.22152395915161	0.000647553693011519
Adipose_Visceral_Omentum	184	BP	GO:0071346	cellular response to interferon-gamma	103	1.07331596576107	6	6.09232189567626	0.000718296160750535
Adipose_Visceral_Omentum	184	BP	GO:0006810	transport	3570	37.2013397841459	54	1.74638860227002	0.00121636827076957
Adipose_Visceral_Omentum	184	BP	GO:0060401	cytosolic calcium ion transport	162	1.68812802381838	7	4.46179966044143	0.00153043365024339
Adipose_Visceral_Omentum	184	BP	GO:0051649	establishment of localization in cell	1735	18.0796427242278	31	1.93457918766421	0.00165359570002397
Adipose_Visceral_Omentum	184	BP	GO:0042254	ribosome biogenesis	272	2.83438779307778	9	3.40428990218559	0.00218144575911406
Adipose_Visceral_Omentum	184	BP	GO:0055085	transmembrane transport	1128	11.7543729065873	22	2.05472461458301	0.00304241699425232
Adipose_Visceral_Omentum	184	BP	GO:0006816	calcium ion transport	344	3.58466691477484	10	2.98502994011976	0.00321879474636538
Adipose_Visceral_Omentum	184	BP	GO:0060348	bone development	187	1.94864160774098	7	3.83479532163743	0.00343423517222119
Adipose_Visceral_Omentum	184	BP	GO:0016482	cytosolic transport	149	1.55266096017864	6	4.11815050621021	0.00467461380120812
Adipose_Visceral_Omentum	184	BP	GO:0022613	ribonucleoprotein complex biogenesis	366	3.81391886862672	10	2.79580812445981	0.00497477806977873
Adipose_Visceral_Omentum	184	BP	GO:0051924	regulation of calcium ion transport	206	2.14663193152214	7	3.46363395927003	0.00580944838614449
Adipose_Visceral_Omentum	184	BP	GO:0015711	organic anion transport	266	2.77186453293636	8	3.06248531829927	0.00671859340211637
Adipose_Visceral_Omentum	184	BP	GO:0006811	ion transport	1135	11.8273167100856	21	1.92961241947407	0.00691910456253918
Adipose_Visceral_Omentum	184	BP	GO:0071674	mononuclear cell migration	169	1.76107182731671	6	3.60736196319018	0.00851668276202602
Adipose_Visceral_Omentum	184	BP	GO:0071702	organic substance transport	1946	20.2783773725344	31	1.69008551512684	0.00931824046757116
Adipose_Visceral_Omentum	184	BP	GO:0010243	response to organonitrogen compound	805	8.38853740230741	16	2.04521852896684	0.00961856669810658
Adipose_Visceral_Omentum	184	BP	GO:0051179	localization	4886	50.914774841831	74	1.97656741983425	4.61275998945567e-05

## Sheet: List of unique ENSEMBL ID
ENSG00000004660
ENSG00000005100
ENSG00000007168
ENSG00000028839
ENSG00000029725
ENSG00000037241
ENSG00000040531
ENSG00000065243
ENSG00000070366
ENSG00000070444
ENSG00000072786
ENSG00000072803
ENSG00000072849
ENSG00000074356
ENSG00000074370
ENSG00000074660
ENSG00000074755
ENSG00000083454
ENSG00000083457
ENSG00000091592
ENSG00000091640
ENSG00000108381
ENSG00000108405
ENSG00000108509
ENSG00000108515
ENSG00000108518
ENSG00000108523
ENSG00000108528
ENSG00000108556
ENSG00000108559
ENSG00000108561
ENSG00000108953
ENSG00000108958
ENSG00000108963
ENSG00000112339
ENSG00000113719
ENSG00000113722
ENSG00000113732
ENSG00000113734
ENSG00000113739
ENSG00000113742
ENSG00000117226
ENSG00000117228
ENSG00000118513
ENSG00000118514
ENSG00000120129
ENSG00000120149
ENSG00000124177
ENSG00000127774
ENSG00000127804
ENSG00000129197
ENSG00000129204
ENSG00000129219
ENSG00000129250
ENSG00000132359
ENSG00000132361
ENSG00000132376
ENSG00000132382
ENSG00000132383
ENSG00000132386
ENSG00000132388
ENSG00000132517
ENSG00000132793
ENSG00000135541
ENSG00000137944
ENSG00000137947
ENSG00000141252
ENSG00000141255
ENSG00000141258
ENSG00000141456
ENSG00000141480
ENSG00000141497
ENSG00000141503
ENSG00000142507
ENSG00000143013
ENSG00000145919
ENSG00000146411
ENSG00000154451
ENSG00000156427
ENSG00000159842
ENSG00000161905
ENSG00000161920
ENSG00000161921
ENSG00000161929
ENSG00000162664
ENSG00000164463
ENSG00000167193
ENSG00000167693
ENSG00000167695
ENSG00000167699
ENSG00000167703
ENSG00000167705
ENSG00000167711
ENSG00000167716
ENSG00000167720
ENSG00000167721
ENSG00000167723
ENSG00000167740
ENSG00000167741
ENSG00000167840
ENSG00000167842
ENSG00000168246
ENSG00000170091
ENSG00000171408
ENSG00000171488
ENSG00000171492
ENSG00000171861
ENSG00000174231
ENSG00000174238
ENSG00000174306
ENSG00000174705
ENSG00000177370
ENSG00000177374
ENSG00000177602
ENSG00000179314
ENSG00000179409
ENSG00000180016
ENSG00000180626
ENSG00000180787
ENSG00000181031
ENSG00000182327
ENSG00000182557
ENSG00000182853
ENSG00000183018
ENSG00000183347
ENSG00000183688
ENSG00000183798
ENSG00000184811
ENSG00000185245
ENSG00000185561
ENSG00000185722
ENSG00000185924
ENSG00000186532
ENSG00000186594
ENSG00000187624
ENSG00000188176
ENSG00000196388
ENSG00000196689
ENSG00000197147
ENSG00000197417
ENSG00000197879
ENSG00000204758
ENSG00000205710
ENSG00000213386
ENSG00000213512
ENSG00000213516
ENSG00000213876
ENSG00000213939
ENSG00000213977
ENSG00000214357
ENSG00000224239
ENSG00000225492
ENSG00000226648
ENSG00000227495
ENSG00000229771
ENSG00000229782
ENSG00000231028
ENSG00000231613
ENSG00000231784
ENSG00000231999
ENSG00000232310
ENSG00000232876
ENSG00000233328
ENSG00000234084
ENSG00000234327
ENSG00000234518
ENSG00000235308
ENSG00000236618
ENSG00000236700
ENSG00000237505
ENSG00000237596
ENSG00000239884
ENSG00000240898
ENSG00000241975
ENSG00000244097
ENSG00000253295
ENSG00000253428
ENSG00000253439
ENSG00000253683
ENSG00000253686
ENSG00000253785
ENSG00000253955
ENSG00000261863
ENSG00000261868
ENSG00000261879
ENSG00000262003
ENSG00000262050
ENSG00000262061
ENSG00000262133
ENSG00000262165
ENSG00000262227
ENSG00000262228
ENSG00000262294
ENSG00000262333
ENSG00000262434
ENSG00000262692
ENSG00000262777
ENSG00000262823
ENSG00000262903
ENSG00000262905
ENSG00000262920
ENSG00000263050
ENSG00000263164
ENSG00000263219
ENSG00000263272
ENSG00000263338
ENSG00000263345
ENSG00000264107
ENSG00000266340
ENSG00000266877
ENSG00000272189
ENSG00000272636
ENSG00000272911
ENSG00000273172
ENSG00000273951
ENSG00000274363
ENSG00000274758
ENSG00000277200
ENSG00000277491
ENSG00000279432
ENSG00000279778
ENSG00000280254
ENSG00000280268
ENSG00000280408

## Sheet: List of unique HGNC symbols
ABR
AHI1
AHI1-DT
ALDH8A1
ALOX15
ANKFY1
ARRB2
ASPA
ATP2A3
ATP6V0E1
BNIP1
BOD1
C17orf107
C17orf114
C1QBP
CAMKK1
CAMTA2
CCDC92B
CDC42P5
CDX1
CHD6
CHRNE
CLUH
CPEB4
CREBRF
CRK
CTNS
CTNS-AS1
CXCL16
CYB5D2
DBIL5P
DERL2
DHX33
DOC2B
DPH1
DPH1-AS1
DUSP1
ELOCP19
EMC6
EMILIN3
ENO3
ERGIC1
FBXW11
FGF18
GBP1
GBP1P1
GBP3
GBP5
GBP6
GBP7
GEMIN4
GGT6
GLOD4
GLTPD2
GP1BA
GTF2B
HASPIN
HBS1L
HIC1
HNRNPA1P16
INCA1
INPP5K
ITGAE
KIF1C
KIF1C-AS1
KYAT3
LIAT1
LINC01010
LINC01484
LINC01942
LINC01996
LINC02091
LINC02995
LINC03002
LMO4
LPIN3
LRRC8B
LRRC8C
LRRC8C-DT
LRRC8D
MAP7-AS1
MED11
METTL16
MFSD1P1
MINK1
MIR22HG
MIR4733HG
MIS12
MNT
MRM3
MSX2
MYB
MYBBP1A
MYO1C
NCBP3
NEURL1B
NLRP1
NSG2
NUP88
NXN
OR1E1
P2RX1
P2RX5
PAFAH1B1
PDE7B
PDE7B-AS1
PELP1
PFN1
PFN1P1
PITPNA
PITPNA-AS1
PKN2
PKN2-AS1
PLCG1-AS1
PLD2
PRPF8
PSMB6
PTGES3P1
RABEP1
RAP1GAP2
RBMXL1
RFLNB
RILP
RN7SL608P
RNF167
RPA1
RPAIN
RPH3AL
RPH3AL-AS1
RPH3AL-AS2
RPL21P125
RPL26L1
RPL26L1-AS1
RPL7AP64
RPS4XP17
RTN4RL1
RYKP1
SCARF1
SCIMP
SERPINF1
SERPINF2
SGSM2
SGSM2-AS1
SH3PXD2B
SHPK
SLC25A11
SLC2A12
SLC43A2
SLC52A1
SMG6
SMTNL2
SMYD4
SPAG7
SPATA22
SPNS2
SPNS2-AS1
SPNS3
SRR
STC2
STK10
TAX1BP3
TBPL1
TIMM22
TLCD2
TLCD3A
TRARG1
TRPV1
TRPV3
TSR1
UBE2G1
UBTD2
USP6
VMO1
VPS53
WDR81
WSCD1
YWHAE
ZFP3
ZHX3
ZMYND15
ZNF232
ZNF232-AS1
ZNF326
ZNF594
ZNF594-DT
ZZEF1
