# Supplementary material for: Nuclear Myosin 1 links genomic architecture to adipose tissue remodeling, metabolic inflammation and obesity in mice
Source: Cell Death Dis. 2026 Feb 26;17(1):270. doi: 10.1038/s41419-026-08525-3 (PMC13004839; doi:10.1038/s41419-026-08525-3)
Supplement: Supplementary file 10 — Supplemental table 6 [file 41419_2026_8525_MOESM10_ESM.xlsx]

## Sheet: Sheet1
Gene name	Sequences
Pparg_F	TGTTATGGGTGAAACTCTGGG
Pparg_R	AGAGCTGATTCCGAAGTTGG
Adipoq_F	TGTCTGTACGATTGTCAGTGG
Adipoq_R	GCAGGATTAAGAGGAACAGGAG
Fabp4_F	GACAGGAAGGTGAAGAGCATC
Fabp4_R	GTCACGCCTTTCATAACACATTC
LPL_F	AACAAGGTCAGAGCCAAGAG
LPL_R	CCATCCTCAGTCCCAGAAAAG
Cebpa_F	CATGCCGGGAGAACTCTAAC
Cebpa_R	CTGGAGGTGACTGCTCATC
Cebpb_F	GTTTCGGGACTTGATGCAATC
Cebpb_R	TTTAAGGTGATTACTCAGGGCC
Ppargc1_ F	CACCAAACCCACAGAAAACAG
Ppargc1a_ R	GGGTCAGAGGAAGAGATAAAGTTG
TFAM_F	CACCCAGATGCAAAACTTTCAG
TFAM_R	CTGCTCTTTATACTTGCTCACAG
GAPDH_F	CATCTTCCAGGAGCGAGACC
GAPDH_R	CCTTCAAGTGGGCCCCG
PINK1_F	GACTCCCACCTTTCCCTTTG
PINK1_R	GTAACTGCTCCATACTCTCCAG
